# Supplementary material for: Pathophysiological Significance of Neutrophilic Transfer RNA-Derived Small RNAs in Asymptomatic Moyamoya Disease
Source: Cells. 2021 May 1;10(5):1086. doi: 10.3390/cells10051086 (PMC8147334; doi:10.3390/cells10051086)
Supplement: Supplementary file 1 [file cells-10-01086-s001.zip]

Archive with 19 entries (15 files):
- cells-1149161 3rd supplementary materials/
- cells-1149161 3rd supplementary materials/Data Supplements/
- cells-1149161 3rd supplementary materials/Data Supplements/.DS_Store
- cells-1149161 3rd supplementary materials/Data Supplements/Data supplement I.xls
- cells-1149161 3rd supplementary materials/Data Supplements/Data Supplement II.pdf
- cells-1149161 3rd supplementary materials/Data Supplements/Data Supplement III.xls
- cells-1149161 3rd supplementary materials/Data Supplements/Data Supplement IV.xls
- cells-1149161 3rd supplementary materials/Data Supplements/Data Supplement V.zip
- cells-1149161 3rd supplementary materials/Data Supplements/Data Supplement VI.xlsx
- cells-1149161 3rd supplementary materials/__MACOSX/
- cells-1149161 3rd supplementary materials/__MACOSX/._Data Supplements
- cells-1149161 3rd supplementary materials/__MACOSX/Data Supplements/
- cells-1149161 3rd supplementary materials/__MACOSX/Data Supplements/._.DS_Store
- cells-1149161 3rd supplementary materials/__MACOSX/Data Supplements/._Data supplement I.xls
- cells-1149161 3rd supplementary materials/__MACOSX/Data Supplements/._Data Supplement II.pdf
- cells-1149161 3rd supplementary materials/__MACOSX/Data Supplements/._Data Supplement III.xls
- cells-1149161 3rd supplementary materials/__MACOSX/Data Supplements/._Data Supplement IV.xls
- cells-1149161 3rd supplementary materials/__MACOSX/Data Supplements/._Data Supplement V.zip
- cells-1149161 3rd supplementary materials/__MACOSX/Data Supplements/._Data Supplement VI.xlsx
