# Supplementary material for: Pathophysiological Significance of Neutrophilic Transfer RNA-Derived Small RNAs in Asymptomatic Moyamoya Disease
Source: Cells. 2021 May 1;10(5):1086. doi: 10.3390/cells10051086 (PMC8147334; doi:10.3390/cells10051086)
Supplement: Supplementary file 1 [file cells-10-01086-s001.zip › cells-1149161 3rd supplementary materials/Data Supplements/Data supplement I.xls]

## Sheet: Sheet1
#Gene biotype: tsRNAs(tRF&tiRNA) #Condition pair: MMD_vs_Control Column A: tsRNA_ID, The ID of tsRNA. Column B: tsRNA_Seq, The sequence of tRF & tiRNA. Column C: Type, The type of tRF & tiRNA. Column D: tsRNAdb_ID, The database ID of tsRNA. Column E: MINTbase_ID, The database ID of MINTbase. Column F: Length, The length of sequence. Column G: AlignInfo, Alignment information, format (tRNA_id,tRNA…
Annotation							DE Statistic					CPM
tsRNA_ID	tsRNA_Seq	Type	tsRNAdb_ID	MINTbase_ID	Length	AlignInfo	log2FC	Fold_Change	FDR-adjusted p_value	MMD_CPM	Control_CPM	M1	M2	M3	M4	M5	C1	C2	C3	C4	C5
tRF-Gly-GCC-051	TCGCCTGCCACGCGGG	tRF-2	-	-	16	tRNA-Gly-GCC-1-1,GCATGGGTGGTTCAGTGGTAGAATTCTCGCCTGCCACGCGGGAGGCCCGGGTTCGATTCCCGGCCCATGCACCA,Gly-GCC,26;tRNA-Gly-GCC-2-1,GCATTGGTGGTTCAGTGGTAGAATTCTCGCCTGCCACGCGGGAGGCCCGGGTTCGATTCCCGGCCAATGCACCA,Gly-GCC,26;tRNA-Gly-GCC-3-1,GCATTGGTGGTTCAGTGGTAGAATTCTCGCCTGCCACGCGGGAGGCCCGGGTTTGATTCCCGGCCAGTGCACCA,Gly-GCC,26	-3.57367	0.083988	0.0384594	-0.65675	2.91692	0	0	0.793322	0	0	23.2502	5.09043	3.46212	0	0
tRF-Val-CAC-023	AAGTGGTTCCTGTT	tRF-1	-	-	14	pre_tRNA-Val-CAC-1-1,GACTTTTCAGAGTCATTTGTGGAAAACCTGCCACCGCCTGGTTTCCGTAGTGTAGTGGTTATCACGTTCGCCTCACACGCGAAAGGTCCCCGGTTCGAAACCGGGCGGAAACAAAGTGGTTCCCGTTTTTGTTTTTTTCCTTCCCCATATCCT,Val-CAC,113	-3.11827	0.115161	0.11151	0.767653	3.88592	0	0	5.55325	0	0	0	0	0	0	74.8697
tRF-Glu-CTC-014	GCGCTCTCACCGCC	tRF-2	-	-	14	tRNA-Glu-CTC-1-1,TCCCTGGTGGTCTAGTGGTTAGGATTCGGCGCTCTCACCGCCGCGGCCCGGGTTCGATTCCCGGTCAGGGAACCA,Glu-CTC,28;tRNA-Glu-CTC-2-1,TCCCTGGTGGTCTAGTGGTTAGGATTCGGCGCTCTCACCGCCGCGGCCCGGGTTCGATTCCCGGTCAGGAAACCA,Glu-CTC,28	-2.98382	0.12641	0.00180009	1.59565	4.57947	0	0	7.1399	0	3.04193	51.1504	15.2713	6.92425	29.9564	9.98263
tRF-Lys-TTT-052	GCATGTCTTTGCTTT	tRF-1	-	-	15	pre_tRNA-Lys-TTT-3-5,AGAACCCTCTTATAAGCAAAAAGTAAAGCTCTCGTGAAGAGCCCGGATAGCTCAGTCGGTAGAGCATCAGACTTTTAATCTGAGGGTCCAGGGTTCAAGTCCCTGTTCGGGCGGCATGTCTTTGCTTTTGGGTACCGCACTTCGCATAAAATG,Lys-TTT,113	-2.80918	0.142676	0.0434758	1.09402	3.9032	0	9.21116	1.58664	0	3.04193	32.5503	15.2713	0	11.9826	9.98263
tRF-Leu-TAA-035	GCTTTAGGTTTTTCTCTTAAATCATT	tRF-1	-	-	26	pre_tRNA-Leu-TAA-1-1,ATGCCTTGTAAGCGGAGCAAAAACAAGGTTCAACGTCTGCACCAGGATGGCCGAGTGGTTAAGGCGTTGGACTTAAGATCCAATGGACATATGTCCGCGTGGGTTCGAACCCCACTCCTGGTAGCTTTAGGTTTTTCTCTTAAATCATTTTATTTTTTAAAAA,Leu-TAA,123	-2.51515	0.17493	0.11441	1.27079	3.78594	0	9.21116	2.37997	0	3.04193	0	5.09043	3.46212	29.9564	34.9392
tRF-SeC-TCA-017	GTAGTAACTAAGCGCCTTGAA	tRF-1	-	-	21	pre_tRNA-SeC-TCA-1-1,TTGCGATCCTTATATAGCTGCGCGGGAATAAGGTTGTCCTGCCCGGATGATCCTCAGTGGTCTGGGGTGCAGGCTTCAAACCTGTAGCTGTCTAGCGACAGAGTGGTTCAATTCCACCTTTCGGGCGGTAGTAACTAAGCGCCTTAAATCTTACTTATCGAACCGGA,SeC-TCA,127	-2.40352	0.189003	0.171188	1.52707	3.93058	0	18.4223	0.793322	2.11692	0	18.6002	20.3617	20.7727	0	9.98263
tRF-Arg-CCT-008	GCCTGTGACTTTTG	tRF-1	-	-	14	pre_tRNA-Arg-CCT-4-1,AAATAGTTGAATATGTTGTGTGAGCGCGTCGTTTGCAGAAGCCCCAGTGGCCTAATGGATAAGGCATTGGCCTCCTAAGCCAGGGATTGTGGGTTCGAGTCCCATCTGGGGTGGCCTGTGACTTTTGTCCTTTTTTCCCCTTTCTAAACAAAG,Arg-CCT,113	-2.29306	0.204043	1.57693e-05	5.98414	8.2772	40.3953	92.1116	75.3656	40.2215	79.0901	246.452	254.522	193.879	575.164	324.435
tRF-Ala-AGC-036	GGGGATGTAGCTCA	tRF-5a	-	-	14	tRNA-Ala-AGC-4-1,GGGGATGTAGCTCAGTGGTAGAGCGCATGCTTAGCATGCATGAGGTCCCGGGTTCGATCCCCAGCATCTCCACCA,Ala-AGC,0;tRNA-Ala-CGC-1-1,GGGGATGTAGCTCAGTGGTAGAGCGCATGCTTCGCATGTATGAGGTCCCGGGTTCGATCCCCGGCATCTCCACCA,Ala-CGC,0;tRNA-Ala-CGC-2-1,GGGGATGTAGCTCAGTGGTAGAGCGCATGCTTCGCATGTATGAGGCCCCGGGTTCGATCCCCGGCATCTCCACCA,Ala-CGC,0;tRNA-Ala-CGC-3-1,GGGGATGTAGCTCAGTGGTAGAGCGCGCGCTTCGCATGTGTGAGGTCCCGGGTTCAATCCCCGGCATCTCCAC…	-2.14066	0.226776	0.00018385	4.7449	6.88556	40.3953	18.4223	30.1462	21.1692	21.2935	176.701	101.809	55.394	143.791	99.8263
tRF-Gln-CTG-034	TGGACTCTGAATCC	tRF-2	-	-	14	tRNA-Gln-CTG-1-1,GGTTCCATGGTGTAATGGTTAGCACTCTGGACTCTGAATCCAGCGATCCGAGTTCAAATCTCGGTGGAACCTCCA,Gln-CTG,27;tRNA-Gln-CTG-2-1,GGTTCCATGGTGTAATGGTTAGCACTCTGGACTCTGAATCCAGCGATCCGAGTTCAAGTCTCGGTGGAACCTCCA,Gln-CTG,27;tRNA-Gln-CTG-3-1,GGTTCCATGGTGTAATGGTGAGCACTCTGGACTCTGAATCCAGCGATCCGAGTTCGAGTCTCGGTGGAACCTCCA,Gln-CTG,27;tRNA-Gln-CTG-4-1,GGTTCCATGGTGTAATGGTAAGCACTCTGGACTCTGAATCCAGCGATCCGAGTTCGAGTCTCGGTGGAAC…	-2.13725	0.227313	0.00596605	4.2182	6.35544	37.0291	9.21116	10.3132	12.7015	24.3354	97.6508	188.346	10.3864	53.9216	44.9218
tRF-Asn-GTT-056	CTTGTTTGAGCTTTT	tRF-1	-	-	15	pre_tRNA-Asn-GTT-3-1,TGCGCCCTTCCTATAGCGCCCAGTAGAACTGACAGTACCTGTCTCTGTGGCGCAATCGGTTAGCGCATTCGGCTGTTAACCGAAAGGTTGGTGGTTCGAGCCCACCCAGGGACGCTTGTTTGAGCTTTTAAAGTATTCATGCATTGTCAATCAC,Asn-GTT,114	-2.03373	0.244222	0.251147	0.370366	2.4041	0	0	3.17329	0	0	0	5.09043	0	23.9652	0
tRF-Ser-GCT-030	GAGAAAGCTCACAAG	tRF-5a	-	-	15	chrM.tRNA12-SerGCT,GAGAAAGCTCACAAGAACTGCTAACTCATGCCCCCATGTCTAACAACATGGCTTTCTCACCA,Ser-GCT,0	-1.86373	0.274764	0.340729	-0.64528	1.21845	0	0	0.793322	0	0	4.65004	0	0	0	4.99132
tRF-Asn-GTT-037	TCGGCTGTTAACCG	tRF-2	-	-	14	tRNA-Asn-GTT-1-1,GTCTCTGTGGCGCAATCGGTTAGCGCGTTCGGCTGTTAACCGAAAGGTTGGTGGTTCGATCCCACCCAGGGACGCCA,Asn-GTT,28;tRNA-Asn-GTT-2-1,GTCTCTGTGGCGCAATCGGTTAGCGCGTTCGGCTGTTAACCGAAAGGTTGGTGGTTCGAGCCCACCCAGGGACGCCA,Asn-GTT,28;tRNA-Asn-GTT-3-1,GTCTCTGTGGCGCAATCGGTTAGCGCATTCGGCTGTTAACCGAAAGGTTGGTGGTTCGAGCCCACCCAGGGACGCCA,Asn-GTT,28;tRNA-Asn-GTT-4-1,GTCTCTGTGGCGCAATCGGTTAGCGCGTTCGGCTGTTAACCGAAAGATTGGTGGTTCGAGCCCA…	-1.85089	0.27722	0.126764	2.49604	4.34694	6.73256	18.4223	1.58664	6.35077	0	27.9002	15.2713	6.92425	47.9303	4.99132
tRF-Val-CAC-016	AAGTGGTTCCCGTTT	tRF-1	-	-	15	pre_tRNA-Val-CAC-1-1,GACTTTTCAGAGTCATTTGTGGAAAACCTGCCACCGCCTGGTTTCCGTAGTGTAGTGGTTATCACGTTCGCCTCACACGCGAAAGGTCCCCGGTTCGAAACCGGGCGGAAACAAAGTGGTTCCCGTTTTTGTTTTTTTCCTTCCCCATATCCT,Val-CAC,113	-1.83593	0.280111	0.0306968	4.88983	6.72576	47.1279	0	57.9125	14.8185	27.3773	60.4505	40.7235	20.7727	41.939	369.357
tRF-Leu-TAA-057	GCTTTAGGTTTTTCTCTTAAATCATTT	tRF-1	-	-	27	pre_tRNA-Leu-TAA-1-1,ATGCCTTGTAAGCGGAGCAAAAACAAGGTTCAACGTCTGCACCAGGATGGCCGAGTGGTTAAGGCGTTGGACTTAAGATCCAATGGACATATGTCCGCGTGGGTTCGAACCCCACTCCTGGTAGCTTTAGGTTTTTCTCTTAAATCATTTTATTTTTTAAAAA,Leu-TAA,123	-1.81195	0.284805	0.137791	2.00456	3.81651	3.36628	18.4223	4.75993	0	0	9.30008	10.1809	3.46212	35.9477	14.9739
tRF-His-GTG-017	ATCCGAGTCACGGCACCA	tRF-3a	-	-	18	tRNA-His-GTG-1-1,GCCGTGATCGTATAGTGGTTAGTACTCTGCGTTGTGGCCGCAGCAACCTCGGTTCGAATCCGAGTCACGGCACCA,His-GTG,57;tRNA-His-GTG-2-1,GCCATGATCGTATAGTGGTTAGTACTCTGCGCTGTGGCCGCAGCAACCTCGGTTCGAATCCGAGTCACGGCACCA,His-GTG,57	-1.79096	0.288979	0.00341152	4.43405	6.22501	33.6628	18.4223	21.4197	4.23384	36.5031	55.8005	86.5373	117.712	71.8955	34.9392
tRF-His-GTG-004	GCCGTGATCGTATAG	tRF-5a	-	-	15	tRNA-His-GTG-1-1,GCCGTGATCGTATAGTGGTTAGTACTCTGCGTTGTGGCCGCAGCAACCTCGGTTCGAATCCGAGTCACGGCACCA,His-GTG,0	-1.76315	0.294603	0.0308866	2.97513	4.73828	10.0988	9.21116	9.51987	4.23384	6.08385	23.2502	61.0852	17.3106	23.9652	4.99132
tRF-Tyr-GTA-015	CCTTCGATAGCTCAG	tRF-5a	5001a	-	15	tRNA-Tyr-GTA-1-1,CCTTCGATAGCTCAGTTGGTAGAGCGGAGGACTGTAGATCCTTAGGTCGCTGGTTCGAATCCGGCTCGAAGGACCA,Tyr-GTA,0;tRNA-Tyr-GTA-2-1,CCTTCGATAGCTCAGTTGGTAGAGCGGAGGACTGTAGATCCTTAGGTCGCTGGTTCGATTCCGGCTCGAAGGACCA,Tyr-GTA,0;tRNA-Tyr-GTA-3-1,CCTTCGATAGCTCAGTTGGTAGAGCGGAGGACTGTAGATCCTTAGGTCGCTGGTTCGAATCCGGCTCGGAGGACCA,Tyr-GTA,0;tRNA-Tyr-GTA-4-1,CCTTCGATAGCTCAGCTGGTAGAGCGGAGGACTGTAGATCCTTAGGTCGCTGGTTCGATTCCAGCTCGAA…	-1.71033	0.305589	0.0103033	4.32168	6.03201	33.6628	0	25.3863	2.11692	39.545	69.7506	61.0852	58.8561	95.8606	39.9305
tRF-Gly-CCC-036	GCGCCGCTGGTGTAG	tRF-5a	5007a	-	15	tRNA-Gly-CCC-2-1,GCGCCGCTGGTGTAGTGGTATCATGCAAGATTCCCATTCTTGCGACCCGGGTTCGATTCCCGGGCGGCGCACCA,Gly-CCC,0	-1.67596	0.312957	0.011579	4.78652	6.46248	30.2965	55.2669	11.8998	21.1692	30.4193	125.551	111.989	41.5455	53.9216	89.8437
tRF-Tyr-GTA-038	TCCAGCTCGAAGGACCA	tRF-3a	-	tRF-17-8P4U1D2	17	tRNA-Tyr-GTA-4-1,CCTTCGATAGCTCAGCTGGTAGAGCGGAGGACTGTAGATCCTTAGGTCGCTGGTTCGATTCCAGCTCGAAGGACCA,Tyr-GTA,59	-1.67055	0.314134	0.0263533	2.76535	4.4359	10.0988	0	11.1065	0	9.12578	27.9002	10.1809	31.1591	23.9652	9.98263
tRF-Pro-AGG-017	GGCTCGTTGGTCTAG	tRF-5a	5011a	-	15	tRNA-Pro-AGG-1-1,GGCTCGTTGGTCTAGGGGTATGATTCTCGCTTAGGATGCGAGAGGTCCCGGGTTCAAATCCCGGACGAGCCCCCA,Pro-AGG,0;tRNA-Pro-AGG-2-1,GGCTCGTTGGTCTAGGGGTATGATTCTCGCTTAGGGTGCGAGAGGTCCCGGGTTCAAATCCCGGACGAGCCCCCA,Pro-AGG,0;tRNA-Pro-CGG-1-1,GGCTCGTTGGTCTAGGGGTATGATTCTCGCTTCGGGTGCGAGAGGTCCCGGGTTCAAATCCCGGACGAGCCCCCA,Pro-CGG,0;tRNA-Pro-CGG-2-1,GGCTCGTTGGTCTAGGGGTATGATTCTCGCTTCGGGTGTGAGAGGTCCCGGGTTCAAATCCCGGACGAGCCCC…	-1.66785	0.314721	0.178021	2.22027	3.88812	3.36628	18.4223	1.58664	4.23384	3.04193	18.6002	5.09043	10.3864	29.9564	9.98263
tRF-Gly-CCC-035	GCATTGGTGGTTCAG	tRF-5a	-	-	15	tRNA-Gly-CCC-1-1,GCATTGGTGGTTCAGTGGTAGAATTCTCGCCTCCCACGCGGGAGACCCGGGTTCAATTCCCGGCCAATGCACCA,Gly-CCC,0;tRNA-Gly-GCC-2-1,GCATTGGTGGTTCAGTGGTAGAATTCTCGCCTGCCACGCGGGAGGCCCGGGTTCGATTCCCGGCCAATGCACCA,Gly-GCC,0;tRNA-Gly-GCC-3-1,GCATTGGTGGTTCAGTGGTAGAATTCTCGCCTGCCACGCGGGAGGCCCGGGTTTGATTCCCGGCCAGTGCACCA,Gly-GCC,0;tRNA-Gly-GCC-5-1,GCATTGGTGGTTCAGTGGTAGAATTCTCGCCTGCCATGCGGGCGGCCGGGCTTCGATTCCTGGCCAATGCACCA,G…	-1.66029	0.316375	0.0144215	9.18275	10.843	646.325	1492.21	165.011	334.474	231.186	2771.42	2484.13	747.819	1324.07	1427.52
tRF-Ala-AGC-003	GCCCGCATCCTCCACCA	tRF-3a	-	tRF-17-PSJR852	17	tRNA-Ala-AGC-8-1,GGGGGATTAGCTCAAATGGTAGAGCGCTCGCTTAGCATGCGAGAGGTAGCGGGATCGATGCCCGCATCCTCCACCA,Ala-AGC,59	-1.59089	0.331965	0.00326299	7.3395	8.9304	313.064	184.223	107.892	69.8584	173.39	553.355	687.208	401.606	497.277	244.574
tRF-Ala-AGC-037	GGGGATGTAGCTCAG	tRF-5a	-	-	15	tRNA-Ala-AGC-4-1,GGGGATGTAGCTCAGTGGTAGAGCGCATGCTTAGCATGCATGAGGTCCCGGGTTCGATCCCCAGCATCTCCACCA,Ala-AGC,0;tRNA-Ala-CGC-1-1,GGGGATGTAGCTCAGTGGTAGAGCGCATGCTTCGCATGTATGAGGTCCCGGGTTCGATCCCCGGCATCTCCACCA,Ala-CGC,0;tRNA-Ala-CGC-2-1,GGGGATGTAGCTCAGTGGTAGAGCGCATGCTTCGCATGTATGAGGCCCCGGGTTCGATCCCCGGCATCTCCACCA,Ala-CGC,0;tRNA-Ala-CGC-3-1,GGGGATGTAGCTCAGTGGTAGAGCGCGCGCTTCGCATGTGTGAGGTCCCGGGTTCAATCCCCGGCATCTCCAC…	-1.58862	0.33249	0.00591235	6.17689	7.76551	77.4244	46.0558	142.798	65.6246	18.2516	190.652	310.516	166.182	227.669	184.679
tRF-Ile-AAT-002	GGCCGGTTAGCTCAG	tRF-5a	5010a	-	15	tRNA-Ile-AAT-1-1,GGCCGGTTAGCTCAGTTGGTTAGAGCGTGGCGCTAATAACGCCAAGGTCGCGGGTTCGATCCCCGTACGGGCCACCA,Ile-AAT,0;tRNA-Ile-AAT-2-1,GGCCGGTTAGCTCAGTTGGTTAGAGCGTGGTGCTAATAACGCCAAGGTCGCGGGTTCGATCCCCGTACTGGCCACCA,Ile-AAT,0;tRNA-Ile-AAT-4-1,GGCCGGTTAGCTCAGTTGGTTAGAGCGTGGTGCTAATAACGCCAAGGTCGCGGGTTCGAACCCCGTACGGGCCACCA,Ile-AAT,0;tRNA-Ile-AAT-5-1,GGCCGGTTAGCTCAGTTGGTTAGAGCGTGGTGCTAATAACGCCAAGGTCGCGGGTTCGATCCCCGTA…	-1.55501	0.340327	0.0038234	6.50773	8.06274	161.581	101.323	93.612	55.04	54.7547	279.002	351.24	256.197	299.564	129.774
tRF-Thr-TGT-035	GGCTCCATAGCTCAGGGGTTAGAGCACTGGT	tRF-5c	-	-	31	tRNA-Thr-TGT-4-1,GGCTCCATAGCTCAGGGGTTAGAGCACTGGTCTTGTAAACCAGGGGTCGCGAGTTCAAATCTCGCTGGGGCCTCCA,Thr-TGT,0;tRNA-Thr-TGT-6-1,GGCTCCATAGCTCAGGGGTTAGAGCACTGGTCTTGTAAACCAGGGTCGCGAGTTCAAATCTCGCTGGGGCCTCCA,Thr-TGT,0	-1.53134	0.345956	0.107814	2.44161	3.97295	3.36628	0	2.37997	4.23384	15.2096	32.5503	20.3617	3.46212	11.9826	4.99132
tRF-Ile-AAT-008	CCCCGTACGGGCCACCA	tRF-3a	-	tRF-17-KSU8P52	17	tRNA-Ile-AAT-1-1,GGCCGGTTAGCTCAGTTGGTTAGAGCGTGGCGCTAATAACGCCAAGGTCGCGGGTTCGATCCCCGTACGGGCCACCA,Ile-AAT,60;tRNA-Ile-AAT-4-1,GGCCGGTTAGCTCAGTTGGTTAGAGCGTGGTGCTAATAACGCCAAGGTCGCGGGTTCGAACCCCGTACGGGCCACCA,Ile-AAT,60;tRNA-Ile-AAT-5-1,GGCCGGTTAGCTCAGTTGGTTAGAGCGTGGTGCTAATAACGCCAAGGTCGCGGGTTCGATCCCCGTACGGGCCACCA,Ile-AAT,60;tRNA-Ile-AAT-7-1,GGCCGGTTAGCTCAGTTGGTCAGAGCGTGGTGCTAATAACGCCAAGGTCGCGGGTTCGATCCCC…	-1.52316	0.347923	0.00739639	7.30317	8.82633	262.57	211.857	89.6454	57.1569	212.935	637.055	580.309	346.212	275.599	324.435
tRF-Gly-TCC-003	GCGTTGGTGGTATAG	tRF-5a	-	-	15	tRNA-Gly-TCC-1-1,GCGTTGGTGGTATAGTGGTTAGCATAGCTGCCTTCCAAGCAGTTGACCCGGGTTCGATTCCCGGCCAACGCACCA,Gly-TCC,0;tRNA-Gly-TCC-2-1,GCGTTGGTGGTATAGTGGTGAGCATAGCTGCCTTCCAAGCAGTTGACCCGGGTTCGATTCCCGGCCAACGCACCA,Gly-TCC,0;tRNA-Gly-TCC-3-1,GCGTTGGTGGTATAGTGGTAAGCATAGCTGCCTTCCAAGCAGTTGACCCGGGTTCGATTCCCGGCCAACGCACCA,Gly-TCC,0;tRNA-Gly-TCC-4-1,GCGTTGGTGGTATAGTGGTGAGCATAGTTGCCTTCCAAGCAGTTGACCCGGGCTCGATTCCCGCCCAACGCAC…	-1.5033	0.352745	0.0321966	4.25771	5.76101	53.8604	0	9.51987	10.5846	21.2935	65.1005	71.266	34.6212	47.9303	44.9218
tRF-Arg-CCG-015	GTCCCATCTGGGTCGCCA	tRF-3a	-	-	18	tRNA-Arg-CCG-2-1,GACCCAGTGGCCTAATGGATAAGGCATCAGCCTCCGGAGCTGGGGATTGTGGGTTCGAGTCCCATCTGGGTCGCCA,Arg-CCG,58	-1.45854	0.363861	0.225888	2.64764	4.10618	3.36628	9.21116	1.58664	2.11692	18.2516	37.2003	0	10.3864	17.9739	14.9739
tRF-Tyr-GTA-014	CCTTCGATAGCTCA	tRF-5a	-	-	14	tRNA-Tyr-GTA-1-1,CCTTCGATAGCTCAGTTGGTAGAGCGGAGGACTGTAGATCCTTAGGTCGCTGGTTCGAATCCGGCTCGAAGGACCA,Tyr-GTA,0;tRNA-Tyr-GTA-2-1,CCTTCGATAGCTCAGTTGGTAGAGCGGAGGACTGTAGATCCTTAGGTCGCTGGTTCGATTCCGGCTCGAAGGACCA,Tyr-GTA,0;tRNA-Tyr-GTA-3-1,CCTTCGATAGCTCAGTTGGTAGAGCGGAGGACTGTAGATCCTTAGGTCGCTGGTTCGAATCCGGCTCGGAGGACCA,Tyr-GTA,0;tRNA-Tyr-GTA-4-1,CCTTCGATAGCTCAGCTGGTAGAGCGGAGGACTGTAGATCCTTAGGTCGCTGGTTCGATTCCAGCTCGAA…	-1.45567	0.364586	0.00751166	5.3383	6.79397	63.9593	36.8446	35.6995	25.4031	45.6289	130.201	167.984	76.1667	95.8606	69.8784
tRF-iMet-CAT-004	AACCATCCTCTGCTACCA	tRF-3a	-	tRF-18-B689XXD2	18	tRNA-iMet-CAT-1-1,AGCAGAGTGGCGCAGCGGAAGCGTGCTGGGCCCATAACCCAGAGGTCGATGGATCGAAACCATCCTCTGCTACCA,iMet-CAT,57;tRNA-iMet-CAT-2-1,AGCAGAGTGGCGCAGCGGAAGCGTGCTGGGCCCATAACCCAGAGGTCGATGGATCTAAACCATCCTCTGCTACCA,iMet-CAT,57	-1.44976	0.366082	0.0205257	3.84108	5.29084	10.0988	9.21116	30.1462	8.46769	6.08385	41.8503	45.8139	41.5455	35.9477	24.9566
tRF-Gly-CCC-002	GCATTGGTGGTTCA	tRF-5a	-	-	14	tRNA-Gly-CCC-1-1,GCATTGGTGGTTCAGTGGTAGAATTCTCGCCTCCCACGCGGGAGACCCGGGTTCAATTCCCGGCCAATGCACCA,Gly-CCC,0;tRNA-Gly-CCC-3-1,GCATTGGTGGTTCAATGGTAGAATTCTCGCCTCCCACGCAGGAGACCCAGGTTCGATTCCTGGCCAATGCACCA,Gly-CCC,0;tRNA-Gly-GCC-2-1,GCATTGGTGGTTCAGTGGTAGAATTCTCGCCTGCCACGCGGGAGGCCCGGGTTCGATTCCCGGCCAATGCACCA,Gly-GCC,0;tRNA-Gly-GCC-3-1,GCATTGGTGGTTCAGTGGTAGAATTCTCGCCTGCCACGCGGGAGGCCCGGGTTTGATTCCCGGCCAGTGCACCA,G…	-1.4389	0.368849	0.0392663	7.86833	9.30722	208.709	672.414	79.3322	124.898	79.0901	911.407	814.469	304.667	527.233	484.158
tRF-Val-AAC-005	GTTTCCGTAGTGTAG	tRF-5a	-	-	15	tRNA-Val-AAC-1-1,GTTTCCGTAGTGTAGTGGTTATCACGTTCGCCTAACACGCGAAAGGTCCCCGGTTCGAAACCGGGCGGAAACACCA,Val-AAC,0;tRNA-Val-AAC-2-1,GTTTCCGTAGTGTAGTGGTCATCACGTTCGCCTAACACGCGAAAGGTCCCCGGTTCGAAACCGGGCGGAAACACCA,Val-AAC,0;tRNA-Val-AAC-3-1,GTTTCCGTAGTGTAGTGGTTATCACGTTCGCCTAACACGCGAAAGGTCCCTGGATCAAAACCAGGCGGAAACACCA,Val-AAC,0;tRNA-Val-AAC-4-1,GTTTCCGTAGTGTAGTGGTTATCACGTTCGCCTAACACGCGAAAGGTCCGCGGTTCGAAACCGGGCGGAA…	-1.3981	0.37943	0.00613823	11.2124	12.6105	5015.75	3021.26	1185.22	774.793	2433.54	5561.45	5080.25	7997.51	7830.61	4761.71
tRF-Ile-TAT-003	TCCTCACCTGGAGCACCA	tRF-3a	-	-	18	tRNA-Ile-TAT-1-1,GCTCCAGTGGCGCAATCGGTTAGCGCGCGGTACTTATAATGCCGAGGTTGTGAGTTCGATCCTCACCTGGAGCACCA,Ile-TAT,59	-1.36879	0.387216	0.151957	2.734	4.10279	3.36628	0	7.1399	4.23384	15.2096	27.9002	0	6.92425	29.9564	19.9653
tRF-Asn-GTT-010	CGGCTGTTAACCGAA	tRF-2	-	-	15	tRNA-Asn-GTT-1-1,GTCTCTGTGGCGCAATCGGTTAGCGCGTTCGGCTGTTAACCGAAAGGTTGGTGGTTCGATCCCACCCAGGGACGCCA,Asn-GTT,29;tRNA-Asn-GTT-2-1,GTCTCTGTGGCGCAATCGGTTAGCGCGTTCGGCTGTTAACCGAAAGGTTGGTGGTTCGAGCCCACCCAGGGACGCCA,Asn-GTT,29;tRNA-Asn-GTT-3-1,GTCTCTGTGGCGCAATCGGTTAGCGCATTCGGCTGTTAACCGAAAGGTTGGTGGTTCGAGCCCACCCAGGGACGCCA,Asn-GTT,29;tRNA-Asn-GTT-4-1,GTCTCTGTGGCGCAATCGGTTAGCGCGTTCGGCTGTTAACCGAAAGATTGGTGGTTCGAGCCCA…	-1.36671	0.387774	0.446497	2.21251	3.57922	0	9.21116	1.58664	0	15.2096	0	35.633	6.92425	17.9739	0
tRF-Arg-CCT-011	GCCTGTGACTTTTGTCCTTTT	tRF-1	-	-	21	pre_tRNA-Arg-CCT-4-1,AAATAGTTGAATATGTTGTGTGAGCGCGTCGTTTGCAGAAGCCCCAGTGGCCTAATGGATAAGGCATTGGCCTCCTAAGCCAGGGATTGTGGGTTCGAGTCCCATCTGGGGTGGCCTGTGACTTTTGTCCTTTTTTCCCCTTTCTAAACAAAG,Arg-CCT,113	-1.34606	0.393365	0.250534	2.28188	3.62794	0	9.21116	1.58664	4.23384	12.1677	13.9501	5.09043	17.3106	5.99129	14.9739
tRF-Leu-TAA-031	CCCCACTCCTGGTACCA	tRF-3a	-	-	17	tRNA-Leu-TAA-1-1,ACCAGGATGGCCGAGTGGTTAAGGCGTTGGACTTAAGATCCAATGGACATATGTCCGCGTGGGTTCGAACCCCACTCCTGGTACCA,Leu-TAA,69	-1.34401	0.393924	0.0312348	4.58365	5.92766	40.3953	27.6335	11.1065	16.9354	30.4193	83.7007	30.5426	51.9319	53.9216	74.8697
tRF-Ile-AAT-019	TCCCCGTACGGGCCACCA	tRF-3a	3022a	tRF-18-8RSH66D2	18	tRNA-Ile-AAT-1-1,GGCCGGTTAGCTCAGTTGGTTAGAGCGTGGCGCTAATAACGCCAAGGTCGCGGGTTCGATCCCCGTACGGGCCACCA,Ile-AAT,59;tRNA-Ile-AAT-5-1,GGCCGGTTAGCTCAGTTGGTTAGAGCGTGGTGCTAATAACGCCAAGGTCGCGGGTTCGATCCCCGTACGGGCCACCA,Ile-AAT,59;tRNA-Ile-AAT-7-1,GGCCGGTTAGCTCAGTTGGTCAGAGCGTGGTGCTAATAACGCCAAGGTCGCGGGTTCGATCCCCGTACGGGCCACCA,Ile-AAT,59;tRNA-Ile-AAT-8-1,GGCCGGTTAGCTCAGTCGGCTAGAGCGTGGTGCTAATAACGCCAAGGTCGCGGGTTCGATCCCC…	-1.3394	0.395184	0.0121478	11.2453	12.5847	4658.93	2708.08	1174.91	605.44	3784.16	7258.71	6760.09	6079.49	4397.61	5225.91
tRF-Arg-CCT-009	GCCTGTGACTTTTGT	tRF-1	-	-	15	pre_tRNA-Arg-CCT-4-1,AAATAGTTGAATATGTTGTGTGAGCGCGTCGTTTGCAGAAGCCCCAGTGGCCTAATGGATAAGGCATTGGCCTCCTAAGCCAGGGATTGTGGGTTCGAGTCCCATCTGGGGTGGCCTGTGACTTTTGTCCTTTTTTCCCCTTTCTAAACAAAG,Arg-CCT,113	-1.30002	0.406121	0.0290381	3.95794	5.25796	16.8314	9.21116	19.0397	16.9354	9.12578	37.2003	35.633	20.7727	65.9042	34.9392
tRF-Ala-AGC-025	GCCCGCATTCTCCACCA	tRF-3a	-	tRF-17-PSJ9852	17	tRNA-Ala-AGC-11-1,GGGGAATTAGCTCAAATGGTAGAGCGCTCGCTTAGCATGCGAGAGGTAGCGGGATCGATGCCCGCATTCTCCACCA,Ala-AGC,59;tRNA-Ala-AGC-15-1,GGGGAATTAGCTCAAGTGGTAGAGCGCTCGCTTAGCATGCGAGAGGTAGTGGGATCGATGCCCGCATTCTCCACCA,Ala-AGC,59;tRNA-Ala-AGC-9-1,GGGGAATTAGCTCAGGCGGTAGAGCGCTCGCTTAGCATGCGAGAGGTAGCGGGATCGACGCCCGCATTCTCCACCA,Ala-AGC,59	-1.27592	0.412961	0.195905	2.44351	3.71943	10.0988	9.21116	8.72654	0	0	23.2502	15.2713	6.92425	5.99129	9.98263
tRF-Met-CAT-017	CCTCACACGGGGCACCA	tRF-3a	-	-	17	tRNA-Met-CAT-1-1,GCCTCGTTAGCGCAGTAGGTAGCGCGTCAGTCTCATAATCTGAAGGTCGTGAGTTCGATCCTCACACGGGGCACCA,Met-CAT,59;tRNA-Met-CAT-6-1,GCCTCGTTAGCGCAGTAGGCAGCGCGTCAGTCTCATAATCTGAAGGTCGTGAGTTCGAGCCTCACACGGGGCACCA,Met-CAT,59	-1.26315	0.416634	0.182483	2.89321	4.15635	3.36628	9.21116	6.34658	2.11692	18.2516	4.65004	20.3617	38.0834	5.99129	14.9739
tRF-Thr-TGT-034	GGCTCCATAGCTCAGGGGTTAGAGCACTGG	tRF-5c	-	-	30	tRNA-Thr-TGT-4-1,GGCTCCATAGCTCAGGGGTTAGAGCACTGGTCTTGTAAACCAGGGGTCGCGAGTTCAAATCTCGCTGGGGCCTCCA,Thr-TGT,0;tRNA-Thr-TGT-6-1,GGCTCCATAGCTCAGGGGTTAGAGCACTGGTCTTGTAAACCAGGGTCGCGAGTTCAAATCTCGCTGGGGCCTCCA,Thr-TGT,0	-1.24213	0.422749	0.258243	3.29717	4.5393	13.4651	0	7.1399	0	30.4193	41.8503	40.7235	17.3106	5.99129	0
tRF-His-GTG-012	TCGAATCCGAGTCACGGCACCA	tRF-3b	3013b	tRF-22-WB8US5652	22	tRNA-His-GTG-1-1,GCCGTGATCGTATAGTGGTTAGTACTCTGCGTTGTGGCCGCAGCAACCTCGGTTCGAATCCGAGTCACGGCACCA,His-GTG,53;tRNA-His-GTG-2-1,GCCATGATCGTATAGTGGTTAGTACTCTGCGCTGTGGCCGCAGCAACCTCGGTTCGAATCCGAGTCACGGCACCA,His-GTG,53	-1.20632	0.433372	0.0396636	7.33924	8.54556	185.145	350.024	81.7122	46.5723	191.641	418.503	391.963	256.197	509.26	279.514
tRF-Val-AAC-022	AAGAGAGTCGCTTT	tRF-1	-	-	14	pre_tRNA-Val-AAC-1-5,TAGTCTTTTAGGTCAAAAAGAAGAAGCTTTGTAACCGTTGGTTTCCGTAGTGTAGTGGTTATCACGTTCGCCTAACACGCGAAAGGTCCCCGGTTCGAAACCGGGCGGAAACAAAGAGAGTCGCTTTTTTTTCTATCGCTAATTCTGTTTTTG,Val-AAC,113	-1.19761	0.435998	0.254319	2.6603	3.85791	0	9.21116	12.6932	6.35077	0	13.9501	15.2713	0	35.9477	9.98263
tRF-Ala-AGC-066	TGCCCGCATCCTCCACCA	tRF-3a	-	tRF-18-XRPM46D2	18	tRNA-Ala-AGC-8-1,GGGGGATTAGCTCAAATGGTAGAGCGCTCGCTTAGCATGCGAGAGGTAGCGGGATCGATGCCCGCATCCTCCACCA,Ala-AGC,58	-1.18237	0.440627	0.0248927	7.35199	8.53436	208.709	248.701	113.445	50.8061	246.396	381.303	473.41	332.364	347.495	284.505
tRF-Gly-CCC-046	TTCCCGGGCGGCGCACCA	tRF-3a	-	tRF-18-YRRHQFD2	18	tRNA-Gly-CCC-2-1,GCGCCGCTGGTGTAGTGGTATCATGCAAGATTCCCATTCTTGCGACCCGGGTTCGATTCCCGGGCGGCGCACCA,Gly-CCC,56	-1.17505	0.442868	0.0171849	8.26261	9.43766	417.418	396.08	160.251	163.003	459.331	827.707	804.288	560.864	653.05	534.071
tRF-Leu-CAG-004	TCCCACTCCTGACACCA	tRF-3a	-	tRF-17-8647O52	17	tRNA-Leu-CAG-1-1,GTCAGGATGGCCGAGCGGTCTAAGGCGCTGCGTTCAGGTCGCAGTCTCCCCTGGAGGCGTGGGTTCGAATCCCACTCCTGACACCA,Leu-CAG,69	-1.17014	0.444378	0.0114099	7.89285	9.06299	363.558	230.279	173.738	198.991	231.186	413.853	458.139	747.819	473.312	559.027
tRF-Val-TAC-010	GGTTCCATAGTGTAG	tRF-5a	-	-	15	tRNA-Val-TAC-1-1,GGTTCCATAGTGTAGTGGTTATCACGTCTGCTTTACACGCAGAAGGTCCTGGGTTCGAGCCCCAGTGGAACCACCA,Val-TAC,0;tRNA-Val-TAC-2-1,GGTTCCATAGTGTAGCGGTTATCACGTCTGCTTTACACGCAGAAGGTCCTGGGTTCGAGCCCCAGTGGAACCACCA,Val-TAC,0;tRNA-Val-TAC-3-1,GGTTCCATAGTGTAGTGGTTATCACATCTGCTTTACACGCAGAAGGTCCTGGGTTCAAGCCCCAGTGGAACCACCA,Val-TAC,0	-1.16516	0.445916	0.0268595	7.54802	8.71318	316.43	294.757	145.971	97.3784	109.509	455.704	341.059	394.682	611.111	289.496
tiRNA-Met-CAT-002	ATACCCCGAAAATGTTGGTTATACCCTTCCCGTACTACCA	tiRNA-3	-	-	40	chrM.tRNA5-MetCAT,AGTAAGGTCAGCTAAATAAGCTATCGGGCCCATACCCCGAAAATGTTGGTTATACCCTTCCCGTACTACCA,Met-CAT,31	-1.15893	0.447844	0.245024	2.21271	3.37165	10.0988	0	3.17329	2.11692	6.08385	23.2502	0	3.46212	5.99129	14.9739
tRF-Gln-TTG-004	TAGGATGGGGTGTGA	tRF-5a	-	-	15	chrM.tRNA22-GlnTTG,TAGGATGGGGTGTGATAGGTGGCACGGAGAATTTTGGATTCTCAGGGATGGGTTCGATTCTCATAGTCCTAGCCA,Gln-TTG,0	-1.14912	0.450902	0.0701738	4.51235	5.66147	37.0291	18.4223	23.0063	16.9354	18.2516	55.8005	76.3565	10.3864	59.9129	49.9132
tRF-Arg-CCT-040	GTCCCATCTGGGGTGCCA	tRF-3a	-	-	18	tRNA-Arg-CCT-4-1,GCCCCAGTGGCCTAATGGATAAGGCATTGGCCTCCTAAGCCAGGGATTGTGGGTTCGAGTCCCATCTGGGGTGCCA,Arg-CCT,58	-1.14887	0.450979	0.315254	3.54249	4.69136	3.36628	18.4223	3.96661	2.11692	36.5031	60.4505	25.4522	0	17.9739	14.9739
tRF-Gln-CTG-047	GCATTGGTTTTTGTTTT	tRF-1	-	-	17	pre_tRNA-Gln-CTG-1-4,CTGAGGATTAGACAGCCGAAGGCAGCTACACATGCGTGGCGGTTCCATGGTGTAATGGTTAGCACTCTGGACTCTGAATCCAGCGATCCGAGTTCAAATCTCGGTGGAACCTGCATTGGTTTTTGTTTTTTTAATCTTGACAACATCTTTAA,Gln-CTG,112	-1.14109	0.453418	0.442303	2.5907	3.73179	6.73256	27.6335	1.58664	2.11692	3.04193	13.9501	25.4522	3.46212	11.9826	9.98263
tRF-Ala-CGC-002	CCCCGGCATCTCCACCA	tRF-3a	-	tRF-17-KSPM852	17	tRNA-Ala-CGC-1-1,GGGGATGTAGCTCAGTGGTAGAGCGCATGCTTCGCATGTATGAGGTCCCGGGTTCGATCCCCGGCATCTCCACCA,Ala-CGC,58;tRNA-Ala-CGC-2-1,GGGGATGTAGCTCAGTGGTAGAGCGCATGCTTCGCATGTATGAGGCCCCGGGTTCGATCCCCGGCATCTCCACCA,Ala-CGC,58;tRNA-Ala-CGC-3-1,GGGGATGTAGCTCAGTGGTAGAGCGCGCGCTTCGCATGTGTGAGGTCCCGGGTTCAATCCCCGGCATCTCCACCA,Ala-CGC,58;tRNA-Ala-TGC-2-1,GGGGATGTAGCTCAGTGGTAGAGCGCATGCTTTGCATGTATGAGGTCCCGGGTTCGATCCCCGGCATCTC…	-1.13412	0.455613	0.0061816	11.3034	12.4375	3985.67	2873.88	2114.2	1350.6	2716.44	4394.29	5619.84	5906.38	7477.13	4532.11
tiRNA-Thr-TGT-003	GGCTCCATAGCTCAGGGGTTAGAGCACTGGTCTT	tiRNA-5	-	-	34	tRNA-Thr-TGT-4-1,GGCTCCATAGCTCAGGGGTTAGAGCACTGGTCTTGTAAACCAGGGGTCGCGAGTTCAAATCTCGCTGGGGCCTCCA,Thr-TGT,0;tRNA-Thr-TGT-6-1,GGCTCCATAGCTCAGGGGTTAGAGCACTGGTCTTGTAAACCAGGGTCGCGAGTTCAAATCTCGCTGGGGCCTCCA,Thr-TGT,0	-1.12804	0.457536	0.279853	2.40817	3.53621	3.36628	0	3.96661	4.23384	12.1677	32.5503	5.09043	3.46212	5.99129	4.99132
tRF-Ser-AGA-007	TCCTGCCGACTACGCCA	tRF-3a	-	tRF-17-8Y3DUV2	17	tRNA-Ser-AGA-1-1,GTAGTCGTGGCCGAGTGGTTAAGGCGATGGACTAGAAATCCATTGGGGTTTCCCCGCGCAGGTTCGAATCCTGCCGACTACGCCA,Ser-AGA,68;tRNA-Ser-AGA-2-1,GTAGTCGTGGCCGAGTGGTTAAGGCGATGGACTAGAAATCCATTGGGGTCTCCCCGCGCAGGTTCGAATCCTGCCGACTACGCCA,Ser-AGA,68;tRNA-Ser-AGA-3-1,GTAGTCGTGGCCGAGTGGTTAAGGCGATGGACTAGAAATCCATTGGGGTTTCCCCACGCAGGTTCGAATCCTGCCGACTACGCCA,Ser-AGA,68;tRNA-Ser-AGA-4-1,GTAGTCGTGGCCGAGTGGTTAAGGTGATGGACTAGAAACC…	-1.11658	0.461186	0.026817	8.15463	9.27121	326.529	368.446	295.116	175.705	292.025	697.506	1043.54	463.925	449.347	334.418
tRF-Met-CAT-014	ATACCCTTCCCGTACTACCA	tRF-3b	-	tRF-20-H1NRM5U6	20	chrM.tRNA5-MetCAT,AGTAAGGTCAGCTAAATAAGCTATCGGGCCCATACCCCGAAAATGTTGGTTATACCCTTCCCGTACTACCA,Met-CAT,51	-1.1081	0.463904	0.496122	1.53376	2.64186	0	0	5.55325	4.23384	0	4.65004	0	0	0	24.9566
tRF-Gly-CCC-042	TCCCGGGCGGCGCACCA	tRF-3a	-	tRF-17-8S68L52	17	tRNA-Gly-CCC-2-1,GCGCCGCTGGTGTAGTGGTATCATGCAAGATTCCCATTCTTGCGACCCGGGTTCGATTCCCGGGCGGCGCACCA,Gly-CCC,57	-1.10223	0.465794	0.0281974	6.48554	7.58777	124.552	101.323	55.5325	74.0923	100.384	199.952	239.25	155.796	197.713	154.731
tRF-Arg-TCT-001	TCCCGGCGGAGTCGCCA	tRF-3a	-	-	17	tRNA-Arg-TCT-1-1,GGCTCCGTGGCGCAATGGATAGCGCATTGGACTTCTAATTCAAAGGTTCCGGGTTCGAGTCCCGGCGGAGTCGCCA,Arg-TCT,59	-1.09583	0.467868	0.161794	5.65576	6.75159	43.7616	101.323	15.8664	12.7015	100.384	186.002	157.803	65.7804	23.9652	64.8871
tRF-Ala-AGC-061	TCCCTGGCACCTCCACCA	tRF-3a	-	-	18	tRNA-Ala-AGC-7-1,GGGGGTGTAGCTCAGTGGTAGAGCGCGTGCTTAGCATGCACGAGGCCCCGGGTTCAATCCCTGGCACCTCCACCA,Ala-AGC,57	-1.08483	0.471447	0.250538	2.64344	3.72827	13.4651	0	7.1399	0	9.12578	0	10.1809	13.8485	23.9652	19.9653
tRF-Tyr-GTA-002	CCTTCGATAGCTCAGC	tRF-5a	-	-	16	tRNA-Tyr-GTA-4-1,CCTTCGATAGCTCAGCTGGTAGAGCGGAGGACTGTAGATCCTTAGGTCGCTGGTTCGATTCCAGCTCGAAGGACCA,Tyr-GTA,0;tRNA-Tyr-GTA-5-1,CCTTCGATAGCTCAGCTGGTAGAGCGGAGGACTGTAGATCCTTAGGTCGCTGGTTCGATTCCGGCTCGAAGGACCA,Tyr-GTA,0;tRNA-Tyr-GTA-6-1,CCTTCGATAGCTCAGCTGGTAGAGCGGAGGACTGTAGATCCTTAGGTCGCTGGTTCGAATCCGGCTCGGAGGACCA,Tyr-GTA,0;tRNA-Tyr-GTA-7-1,CCTTCGATAGCTCAGCTGGTAGAGCGGAGGACTGTAGATCCTTAGGTCGCTGGTTCAATTCCGGCTCGAA…	-1.07935	0.473243	0.0550731	6.98842	8.06777	151.483	147.379	268.936	29.6369	66.9224	199.952	269.793	308.129	311.547	254.557
tRF-Val-TAC-058	GTTTCCGTGGTGTAG	tRF-5a	-	-	15	tRNA-Val-TAC-4-1,GTTTCCGTGGTGTAGTGGTTATCACATTCGCCTTACACGCGAAAGGTCCTCGGGTCGAAACCGAGCGGAAACACCA,Val-TAC,0	-1.05537	0.481175	0.239473	2.71194	3.76731	3.36628	9.21116	7.1399	4.23384	9.12578	18.6002	10.1809	13.8485	11.9826	9.98263
tRF-iMet-CAT-020	TCGAAACCATCCTCTGCTACCA	tRF-3b	-	tRF-22-WB0Q37Q52	22	tRNA-iMet-CAT-1-1,AGCAGAGTGGCGCAGCGGAAGCGTGCTGGGCCCATAACCCAGAGGTCGATGGATCGAAACCATCCTCTGCTACCA,iMet-CAT,53	-1.0542	0.481565	0.0460448	6.62075	7.67495	104.355	193.434	83.2988	46.5723	91.2578	167.401	193.436	173.106	293.573	204.644
tRF-Leu-AAG-001	ATCCCACCGCTGCCACCA	tRF-3a	3001a	tRF-18-HR0VX6D2	18	tRNA-Leu-AAG-1-1,GGTAGCGTGGCCGAGCGGTCTAAGGCGCTGGATTAAGGCTCCAGTCTCTTCGGAGGCGTGGGTTCGAATCCCACCGCTGCCACCA,Leu-AAG,67;tRNA-Leu-AAG-2-1,GGTAGCGTGGCCGAGCGGTCTAAGGCGCTGGATTAAGGCTCCAGTCTCTTCGGGGGCGTGGGTTCGAATCCCACCGCTGCCACCA,Leu-AAG,67;tRNA-Leu-AAG-3-1,GGTAGCGTGGCCGAGCGGTCTAAGGCGCTGGATTAAGGCTCCAGTCTCTTCGGGGGCGTGGGTTCAAATCCCACCGCTGCCACCA,Leu-AAG,67;tRNA-Leu-AAG-4-1,GGTAGCGTGGCCGAGTGGTCTAAGACGCTGGATTAAGGCT…	-1.05031	0.482865	0.0117833	12.0012	13.0515	6496.92	4614.79	4725.03	2083.05	3212.27	7347.06	8887.89	6626.51	10364.9	9318.79
tRF-Ala-AGC-015	ATGCCCGCATCCTCCACCA	tRF-3b	-	tRF-19-I1LQ3RE2	19	tRNA-Ala-AGC-8-1,GGGGGATTAGCTCAAATGGTAGAGCGCTCGCTTAGCATGCGAGAGGTAGCGGGATCGATGCCCGCATCCTCCACCA,Ala-AGC,57	-1.01238	0.495727	0.300173	2.77514	3.78752	10.0988	9.21116	3.96661	4.23384	9.12578	18.6002	15.2713	10.3864	0	19.9653
tRF-Gln-CTG-015	GGTTCCATGGTGTAA	tRF-5a	-	-	15	tRNA-Gln-CTG-1-1,GGTTCCATGGTGTAATGGTTAGCACTCTGGACTCTGAATCCAGCGATCCGAGTTCAAATCTCGGTGGAACCTCCA,Gln-CTG,0;tRNA-Gln-CTG-2-1,GGTTCCATGGTGTAATGGTTAGCACTCTGGACTCTGAATCCAGCGATCCGAGTTCAAGTCTCGGTGGAACCTCCA,Gln-CTG,0;tRNA-Gln-CTG-3-1,GGTTCCATGGTGTAATGGTGAGCACTCTGGACTCTGAATCCAGCGATCCGAGTTCGAGTCTCGGTGGAACCTCCA,Gln-CTG,0;tRNA-Gln-CTG-4-1,GGTTCCATGGTGTAATGGTAAGCACTCTGGACTCTGAATCCAGCGATCCGAGTTCGAGTCTCGGTGGAACCTC…	-1.01196	0.495871	0.17007	4.41605	5.42802	40.3953	46.0558	15.8664	8.46769	9.12578	27.9002	55.9947	38.0834	65.9042	29.9479
tRF-Gln-TTG-056	CACGAGACTTTTTGGTCCTACAATTCCTGTTT	tRF-1	-	-	32	pre_tRNA-Gln-TTG-1-1,CTAGCTTGAGGAGACTCGCGGCCGCCTTAAGAAGCCAGCAGGTCCCATGGTGTAATGGTTAGCACTCTGGACTTTGAATCCAGCGATCCGAGTTCAAATCTCGGTGGGACCTCACGAGACTTTTTGGTCCTACAATTCCTGTTTTGGAGACC,Gln-TTG,112	-1.0099	0.49658	0.646522	2.19051	3.20041	0	18.4223	3.17329	4.23384	0	13.9501	0	3.46212	0	24.9566
tRF-Val-AAC-026	ACCAGGCGGAAACACCA	tRF-3a	-	-	17	tRNA-Val-AAC-3-1,GTTTCCGTAGTGTAGTGGTTATCACGTTCGCCTAACACGCGAAAGGTCCCTGGATCAAAACCAGGCGGAAACACCA,Val-AAC,59;tRNA-Val-CAC-6-1,GTTTCCGTAGTGGAGTGGTTATCACGTTCGCCTCACACGCGAAAGGTCCCCGGTTTGAAACCAGGCGGAAACACCA,Val-CAC,59	-0.994678	0.501848	0.328287	2.98739	3.98207	13.4651	0	3.17329	0	24.3354	4.65004	5.09043	20.7727	29.9564	19.9653
tRF-Leu-CAA-006	TCCCACTTCTGACACCA	tRF-3a	-	tRF-17-86N7O52	17	tRNA-Leu-CAA-1-1,GTCAGGATGGCCGAGTGGTCTAAGGCGCCAGACTCAAGTTCTGGTCTCCAATGGAGGCGTGGGTTCGAATCCCACTTCTGACACCA,Leu-CAA,69;tRNA-Leu-CAA-2-1,GTCAGGATGGCCGAGTGGTCTAAGGCGCCAGACTCAAGTTCTGGTCTCCGTATGGAGGCGTGGGTTCGAATCCCACTTCTGACACCA,Leu-CAA,70;tRNA-Leu-CAA-3-1,GTCAGGATGGCCGAGTGGTCTAAGGCGCCAGACTCAAGTTCTGGTCTCCGCATGGAGGCGTGGGTTCGAATCCCACTTCTGACACCA,Leu-CAA,70;tRNA-Leu-CAA-4-1,GTCAGGATGGCCGAGTGGTCTAAGGCGCCAGACTC…	-0.984535	0.505389	0.0510465	8.97812	9.96265	663.157	893.482	247.517	349.292	377.199	609.155	783.926	1398.7	1078.43	1157.99
tRF-Thr-AGT-033	CTCCCAGCGGGGCCTCCA	tRF-3a	-	-	18	tRNA-Thr-AGT-3-1,GGCTCCGTAGCTTAGTTGGTTAAAGCGCCTGTCTAGTAAACAGGAGATCCTGGGTTCGACTCCCAGCGGGGCCTCCA,Thr-AGT,59	-0.982043	0.506262	0.185663	3.78594	4.76799	6.73256	0	9.51987	8.46769	42.587	18.6002	35.633	34.6212	35.9477	9.98263
tRF-Leu-TAG-016	CACCTCAGAAGGTCTCACTTT	tRF-1	-	-	21	pre_tRNA-Leu-TAG-3-1,TCACACTAATATGCCGGCATAGGAAGCCCTACGATCGGGAGGTAGCGTGGCCGAGTGGTCTAAGGCGCTGGATTTAGGCTCCAGTCATTTCGATGGCGTGGGTTCGAATCCCACCGCTGCCACACCTCAGAAGGTCTCACTTTTCTATCCATAAACCATCTC,Leu-TAG,122	-0.981969	0.506288	0.152712	4.1851	5.16707	13.4651	9.21116	36.4928	16.9354	6.08385	18.6002	50.9043	6.92425	53.9216	54.9045
tRF-Lys-TTT-001	CACTGTAAAGCTAAC	tRF-5a	-	-	15	chrM.tRNA8-LysTTT,CACTGTAAAGCTAACTTAGCATTAACCTTTTAAGTTAAAGATTAAGAGAACCAACACCTCTTTACAGTGACCA,Lys-TTT,0	-0.976604	0.508175	0.330592	3.23606	4.21266	13.4651	18.4223	13.4865	2.11692	3.04193	23.2502	35.633	3.46212	23.9652	4.99132
tRF-Leu-CAA-002	GTCAGGATGGCCGAG	tRF-5a	-	-	15	tRNA-Leu-CAA-1-1,GTCAGGATGGCCGAGTGGTCTAAGGCGCCAGACTCAAGTTCTGGTCTCCAATGGAGGCGTGGGTTCGAATCCCACTTCTGACACCA,Leu-CAA,0;tRNA-Leu-CAA-2-1,GTCAGGATGGCCGAGTGGTCTAAGGCGCCAGACTCAAGTTCTGGTCTCCGTATGGAGGCGTGGGTTCGAATCCCACTTCTGACACCA,Leu-CAA,0;tRNA-Leu-CAA-3-1,GTCAGGATGGCCGAGTGGTCTAAGGCGCCAGACTCAAGTTCTGGTCTCCGCATGGAGGCGTGGGTTCGAATCCCACTTCTGACACCA,Leu-CAA,0;tRNA-Leu-CAA-4-1,GTCAGGATGGCCGAGTGGTCTAAGGCGCCAGACTCAAG…	-0.968413	0.511068	0.132709	4.90626	5.87467	37.0291	64.4781	26.973	14.8185	21.2935	65.1005	86.5373	41.5455	47.9303	44.9218
tRF-Arg-TCG-002	AAGGGAGGTTATGATTAACTTT	tRF-1	-	-	22	pre_tRNA-Arg-TCG-1-1,ACGTTTTTATAAGTTGCTCAAGAGACGGTAACAACCGACGGGCCGCGTGGCCTAATGGATAAGGCGTCTGACTTCGGATCAGAAGATTGCAGGTTCGAGTCCTGCCGCGGTCGAAGGGAGGTTATGATTAACTTTTAGTTTATTCCTCCCTCA,Arg-TCG,113	-0.964894	0.512316	0.28567	5.21663	6.18152	0	82.9004	33.3195	40.2215	27.3773	37.2003	152.713	10.3864	53.9216	109.809
tRF-Leu-AAG-007	TCCCACCGCTGCCACCA	tRF-3a	-	tRF-17-863IP52	17	tRNA-Leu-AAG-1-1,GGTAGCGTGGCCGAGCGGTCTAAGGCGCTGGATTAAGGCTCCAGTCTCTTCGGAGGCGTGGGTTCGAATCCCACCGCTGCCACCA,Leu-AAG,68;tRNA-Leu-AAG-2-1,GGTAGCGTGGCCGAGCGGTCTAAGGCGCTGGATTAAGGCTCCAGTCTCTTCGGGGGCGTGGGTTCGAATCCCACCGCTGCCACCA,Leu-AAG,68;tRNA-Leu-AAG-3-1,GGTAGCGTGGCCGAGCGGTCTAAGGCGCTGGATTAAGGCTCCAGTCTCTTCGGGGGCGTGGGTTCAAATCCCACCGCTGCCACCA,Leu-AAG,68;tRNA-Leu-AAG-4-1,GGTAGCGTGGCCGAGTGGTCTAAGACGCTGGATTAAGGCT…	-0.964873	0.512323	0.0242714	9.94222	10.9071	1117.6	1492.21	882.174	512.295	1040.34	1813.51	1995.45	1654.9	1959.15	2096.35
tRF-Leu-TAA-006	ACCCCACTCCTGGTACCA	tRF-3a	3009a	tRF-18-0RER9LD2	18	tRNA-Leu-TAA-1-1,ACCAGGATGGCCGAGTGGTTAAGGCGTTGGACTTAAGATCCAATGGACATATGTCCGCGTGGGTTCGAACCCCACTCCTGGTACCA,Leu-TAA,68	-0.963507	0.512809	0.0674264	9.34692	10.3104	1205.13	957.96	233.237	232.861	772.649	1302.01	1236.97	1087.11	1563.73	1118.05
tRF-Ile-AAT-022	TCGATCCCCGTACGGGCCACCA	tRF-3b	3022b	tRF-22-WEKSU8P52	22	tRNA-Ile-AAT-1-1,GGCCGGTTAGCTCAGTTGGTTAGAGCGTGGCGCTAATAACGCCAAGGTCGCGGGTTCGATCCCCGTACGGGCCACCA,Ile-AAT,55;tRNA-Ile-AAT-5-1,GGCCGGTTAGCTCAGTTGGTTAGAGCGTGGTGCTAATAACGCCAAGGTCGCGGGTTCGATCCCCGTACGGGCCACCA,Ile-AAT,55;tRNA-Ile-AAT-7-1,GGCCGGTTAGCTCAGTTGGTCAGAGCGTGGTGCTAATAACGCCAAGGTCGCGGGTTCGATCCCCGTACGGGCCACCA,Ile-AAT,55;tRNA-Ile-AAT-8-1,GGCCGGTTAGCTCAGTCGGCTAGAGCGTGGTGCTAATAACGCCAAGGTCGCGGGTTCGATCCCC…	-0.960307	0.513947	0.111354	6.39933	7.35964	154.849	92.1116	51.5659	14.8185	142.971	181.351	208.708	138.485	113.834	154.731
tRF-Arg-TCT-012	GTCCCGGCGGAGTCGCCA	tRF-3a	-	-	18	tRNA-Arg-TCT-1-1,GGCTCCGTGGCGCAATGGATAGCGCATTGGACTTCTAATTCAAAGGTTCCGGGTTCGAGTCCCGGCGGAGTCGCCA,Arg-TCT,58	-0.958121	0.514727	0.0977504	5.36363	6.32175	63.9593	36.8446	30.1462	10.5846	79.0901	88.3507	86.5373	41.5455	101.852	79.861
tRF-Val-AAC-029	CGAAACCGGGCGGAAACACCA	tRF-3b	-	tRF-21-LB3KMB01B	21	tRNA-Val-AAC-1-1,GTTTCCGTAGTGTAGTGGTTATCACGTTCGCCTAACACGCGAAAGGTCCCCGGTTCGAAACCGGGCGGAAACACCA,Val-AAC,55;tRNA-Val-AAC-2-1,GTTTCCGTAGTGTAGTGGTCATCACGTTCGCCTAACACGCGAAAGGTCCCCGGTTCGAAACCGGGCGGAAACACCA,Val-AAC,55;tRNA-Val-AAC-4-1,GTTTCCGTAGTGTAGTGGTTATCACGTTCGCCTAACACGCGAAAGGTCCGCGGTTCGAAACCGGGCGGAAACACCA,Val-AAC,55;tRNA-Val-CAC-1-1,GTTTCCGTAGTGTAGTGGTTATCACGTTCGCCTCACACGCGAAAGGTCCCCGGTTCGAAACCGGGCG…	-0.947506	0.518528	0.538657	2.20682	3.15433	3.36628	9.21116	3.96661	2.11692	6.08385	0	0	3.46212	23.9652	19.9653
tRF-Leu-CAG-002	ATCCCACTCCTGACACCA	tRF-3a	3011a	tRF-18-HRERXFD2	18	tRNA-Leu-CAG-1-1,GTCAGGATGGCCGAGCGGTCTAAGGCGCTGCGTTCAGGTCGCAGTCTCCCCTGGAGGCGTGGGTTCGAATCCCACTCCTGACACCA,Leu-CAG,68	-0.939696	0.521343	0.0231388	10.6334	11.5731	2437.19	1381.67	1178.88	1210.88	1879.91	1887.92	3023.72	3704.47	3702.62	3089.62
tRF-Ser-TGA-017	CCCTGCTCGCTGCGCCA	tRF-3a	-	tRF-17-KY4VXV2	17	tRNA-Ser-TGA-1-1,GCAGCGATGGCCGAGTGGTTAAGGCGTTGGACTTGAAATCCAATGGGGTCTCCCCGCGCAGGTTCGAACCCTGCTCGCTGCGCCA,Ser-TGA,68	-0.917968	0.529254	0.0698	5.60022	6.51819	74.0581	46.0558	30.1462	31.7538	69.9643	88.3507	101.809	86.5531	101.852	74.8697
tRF-Leu-AAG-008	AATCCCACCGCTGCCACCA	tRF-3b	-	-	19	tRNA-Leu-AAG-1-1,GGTAGCGTGGCCGAGCGGTCTAAGGCGCTGGATTAAGGCTCCAGTCTCTTCGGAGGCGTGGGTTCGAATCCCACCGCTGCCACCA,Leu-AAG,66;tRNA-Leu-AAG-2-1,GGTAGCGTGGCCGAGCGGTCTAAGGCGCTGGATTAAGGCTCCAGTCTCTTCGGGGGCGTGGGTTCGAATCCCACCGCTGCCACCA,Leu-AAG,66;tRNA-Leu-AAG-3-1,GGTAGCGTGGCCGAGCGGTCTAAGGCGCTGGATTAAGGCTCCAGTCTCTTCGGGGGCGTGGGTTCAAATCCCACCGCTGCCACCA,Leu-AAG,66;tRNA-Leu-AAG-4-1,GGTAGCGTGGCCGAGTGGTCTAAGACGCTGGATTAAGGCT…	-0.916766	0.529695	0.220771	3.60559	4.52235	10.0988	9.21116	19.8331	6.35077	12.1677	4.65004	30.5426	34.6212	11.9826	29.9479
tRF-Arg-ACG-017	TTCGACTTTAGTGGAAACTTT	tRF-1	-	-	21	pre_tRNA-Arg-ACG-1-1,TTTTTTTCTATAGGTATAACGCCTGTCTTCGTTCGTCAGAGGGCCAGTGGCGCAATGGATAACGCGTCTGACTACGGATCAGAAGATTCCAGGTTCGACTCCTGGCTGGCTCGTTCGACTTTAGTGGAAACTTTGAGGTTTACATAAATGCCC,Arg-ACG,113	-0.909001	0.532554	0.249772	6.61781	7.52681	80.7907	119.745	268.936	12.7015	33.4612	390.603	203.617	86.5531	59.9129	99.8263
tRF-Val-TAC-009	GGTTCCATAGTGTA	tRF-5a	5020a	-	14	tRNA-Val-TAC-1-1,GGTTCCATAGTGTAGTGGTTATCACGTCTGCTTTACACGCAGAAGGTCCTGGGTTCGAGCCCCAGTGGAACCACCA,Val-TAC,0;tRNA-Val-TAC-2-1,GGTTCCATAGTGTAGCGGTTATCACGTCTGCTTTACACGCAGAAGGTCCTGGGTTCGAGCCCCAGTGGAACCACCA,Val-TAC,0;tRNA-Val-TAC-3-1,GGTTCCATAGTGTAGTGGTTATCACATCTGCTTTACACGCAGAAGGTCCTGGGTTCAAGCCCCAGTGGAACCACCA,Val-TAC,0	-0.908754	0.532645	0.373889	3.47378	4.38254	13.4651	27.6335	5.55325	6.35077	12.1677	9.30008	20.3617	20.7727	11.9826	39.9305
tRF-Ile-AAT-014	GGCCGGTTAGCTCA	tRF-5a	-	-	14	tRNA-Ile-AAT-1-1,GGCCGGTTAGCTCAGTTGGTTAGAGCGTGGCGCTAATAACGCCAAGGTCGCGGGTTCGATCCCCGTACGGGCCACCA,Ile-AAT,0;tRNA-Ile-AAT-2-1,GGCCGGTTAGCTCAGTTGGTTAGAGCGTGGTGCTAATAACGCCAAGGTCGCGGGTTCGATCCCCGTACTGGCCACCA,Ile-AAT,0;tRNA-Ile-AAT-4-1,GGCCGGTTAGCTCAGTTGGTTAGAGCGTGGTGCTAATAACGCCAAGGTCGCGGGTTCGAACCCCGTACGGGCCACCA,Ile-AAT,0;tRNA-Ile-AAT-5-1,GGCCGGTTAGCTCAGTTGGTTAGAGCGTGGTGCTAATAACGCCAAGGTCGCGGGTTCGATCCCCGTA…	-0.894965	0.53776	0.148791	5.42961	6.32457	67.3256	73.6893	26.1796	25.4031	36.5031	97.6508	106.899	62.3182	95.8606	29.9479
tRF-Lys-TTT-003	GCCCGGATAGCTCAG	tRF-5a	-	-	15	tRNA-Lys-TTT-3-1,GCCCGGATAGCTCAGTCGGTAGAGCATCAGACTTTTAATCTGAGGGTCCAGGGTTCAAGTCCCTGTTCGGGCGCCA,Lys-TTT,0;tRNA-Lys-TTT-5-1,GCCCGGATAGCTCAGTCGGTAGAGCATCAGACTTTTAATCTGAGGGTCCGGGGTTCAAGTCCCTGTTCGGGCGCCA,Lys-TTT,0	-0.881419	0.542833	0.0592562	8.59055	9.47197	494.843	506.614	455.367	268.849	219.019	516.154	773.746	609.334	1180.28	544.053
tRF-Arg-TCG-001	TCCTGCCGCGGTCGCCA	tRF-3a	-	tRF-17-8Y3HSV2	17	tRNA-Arg-TCG-1-1,GGCCGCGTGGCCTAATGGATAAGGCGTCTGACTTCGGATCAGAAGATTGCAGGTTCGAGTCCTGCCGCGGTCGCCA,Arg-TCG,59	-0.864001	0.549427	0.0890075	7.06983	7.93383	215.442	128.956	99.9586	76.2092	176.432	237.152	346.149	121.174	305.556	209.635
tRF-Ser-CGA-012	TCCTGCTCACAGCGCCA	tRF-3a	-	tRF-17-8Y45FV2	17	tRNA-Ser-CGA-1-1,GCTGTGATGGCCGAGTGGTTAAGGCGTTGGACTCGAAATCCAATGGGGTCTCCCCGCGCAGGTTCGAATCCTGCTCACAGCGCCA,Ser-CGA,68;tRNA-Ser-CGA-2-1,GCTGTGATGGCCGAGTGGTTAAGGCGTTGGACTCGAAATCCAATGGGGTCTCCCCGCGCAGGTTCAAATCCTGCTCACAGCGCCA,Ser-CGA,68;tRNA-Ser-CGA-3-1,GCTGTGATGGCCGAGTGGTTAAGGTGTTGGACTCGAAATCCAATGGGGGTTCCCCGCGCAGGTTCAAATCCTGCTCACAGCGCCA,Ser-CGA,68	-0.862371	0.550048	0.131943	5.16104	6.02342	63.9593	18.4223	32.5262	12.7015	57.7966	60.4505	71.266	76.1667	89.8693	24.9566
tRF-Trp-CCA-026	TCACGTCGGGGTCACCA	tRF-3a	-	tRF-17-8HWKS52	17	tRNA-Trp-CCA-1-1,GGCCTCGTGGCGCAACGGTAGCGCGTCTGACTCCAGATCAGAAGGTTGCGTGTTCAAATCACGTCGGGGTCACCA,Trp-CCA,58;tRNA-Trp-CCA-2-1,GACCTCGTGGCGCAATGGTAGCGCGTCTGACTCCAGATCAGAAGGTTGCGTGTTCAAGTCACGTCGGGGTCACCA,Trp-CCA,58;tRNA-Trp-CCA-3-1,GACCTCGTGGCGCAACGGTAGCGCGTCTGACTCCAGATCAGAAGGTTGCGTGTTCAAATCACGTCGGGGTCACCA,Trp-CCA,58;tRNA-Trp-CCA-4-1,GACCTCGTGGCGCAACGGTAGCGCGTCTGACTCCAGATCAGAAGGCTGCGTGTTCGAATCACGTCGGGGT…	-0.858097	0.55168	0.0747837	7.63273	8.49082	259.203	193.434	177.704	95.2615	313.318	413.853	412.325	366.985	311.547	244.574
tRF-Gly-TCC-060	TTCCCGGCCAACGCACCA	tRF-3a	3026a	tRF-18-YR66EFD2	18	tRNA-Gly-TCC-1-1,GCGTTGGTGGTATAGTGGTTAGCATAGCTGCCTTCCAAGCAGTTGACCCGGGTTCGATTCCCGGCCAACGCACCA,Gly-TCC,57;tRNA-Gly-TCC-2-1,GCGTTGGTGGTATAGTGGTGAGCATAGCTGCCTTCCAAGCAGTTGACCCGGGTTCGATTCCCGGCCAACGCACCA,Gly-TCC,57;tRNA-Gly-TCC-3-1,GCGTTGGTGGTATAGTGGTAAGCATAGCTGCCTTCCAAGCAGTTGACCCGGGTTCGATTCCCGGCCAACGCACCA,Gly-TCC,57	-0.85526	0.552766	0.0710626	6.79804	7.6533	154.849	64.4781	111.065	69.8584	170.348	130.201	183.256	211.19	317.538	184.679
tRF-Gly-CCC-031	GCATTGGTGGTTCAA	tRF-5a	-	-	15	tRNA-Gly-CCC-3-1,GCATTGGTGGTTCAATGGTAGAATTCTCGCCTCCCACGCAGGAGACCCAGGTTCGATTCCTGGCCAATGCACCA,Gly-CCC,0	-0.850394	0.554633	0.283857	7.44518	8.29558	94.2558	607.936	28.5596	65.6246	79.0901	418.503	397.054	145.409	257.625	299.479
tRF-Phe-GAA-030	TCACATCACCCCATAAACACCA	tRF-3b	-	tRF-22-8F81KLB52	22	chrM.tRNA1-PheGAA,GTTTATGTAGCTTACCTCCTCAAAGCAATACACTGAAAATGTTTAGACGGGCTCACATCACCCCATAAACACCA,Phe-GAA,52	-0.847427	0.555775	0.516414	2.05164	2.89906	0	0	16.6598	0	0	9.30008	0	0	23.9652	4.99132
tRF-Ile-AAT-003	ACCCCGTACGGGCCACCA	tRF-3a	-	-	18	tRNA-Ile-AAT-4-1,GGCCGGTTAGCTCAGTTGGTTAGAGCGTGGTGCTAATAACGCCAAGGTCGCGGGTTCGAACCCCGTACGGGCCACCA,Ile-AAT,59	-0.842241	0.557777	0.219378	5.19899	6.04123	53.8604	55.2669	27.7663	8.46769	54.7547	74.4006	91.6278	69.2425	17.9739	59.8958
tRF-Gln-CTG-005	TCTCGGTGGAACCTCCA	tRF-3a	3004a	tRF-17-WS72092	17	tRNA-Gln-CTG-1-1,GGTTCCATGGTGTAATGGTTAGCACTCTGGACTCTGAATCCAGCGATCCGAGTTCAAATCTCGGTGGAACCTCCA,Gln-CTG,58;tRNA-Gln-CTG-2-1,GGTTCCATGGTGTAATGGTTAGCACTCTGGACTCTGAATCCAGCGATCCGAGTTCAAGTCTCGGTGGAACCTCCA,Gln-CTG,58;tRNA-Gln-CTG-3-1,GGTTCCATGGTGTAATGGTGAGCACTCTGGACTCTGAATCCAGCGATCCGAGTTCGAGTCTCGGTGGAACCTCCA,Gln-CTG,58;tRNA-Gln-CTG-4-1,GGTTCCATGGTGTAATGGTAAGCACTCTGGACTCTGAATCCAGCGATCCGAGTTCGAGTCTCGGTGGAAC…	-0.814825	0.568478	0.0690218	12.236	13.0508	7533.73	4955.6	3581.85	1858.66	7504.43	7784.16	8017.43	11418.1	7513.08	7057.72
tRF-Gly-TCC-017	TCCCGGCCAACGCACCA	tRF-3a	-	tRF-17-8SPOL52	17	tRNA-Gly-TCC-1-1,GCGTTGGTGGTATAGTGGTTAGCATAGCTGCCTTCCAAGCAGTTGACCCGGGTTCGATTCCCGGCCAACGCACCA,Gly-TCC,58;tRNA-Gly-TCC-2-1,GCGTTGGTGGTATAGTGGTGAGCATAGCTGCCTTCCAAGCAGTTGACCCGGGTTCGATTCCCGGCCAACGCACCA,Gly-TCC,58;tRNA-Gly-TCC-3-1,GCGTTGGTGGTATAGTGGTAAGCATAGCTGCCTTCCAAGCAGTTGACCCGGGTTCGATTCCCGGCCAACGCACCA,Gly-TCC,58	-0.807787	0.571258	0.115189	5.86869	6.67648	40.3953	27.6335	88.0588	38.1046	97.3417	46.5004	142.532	117.712	113.834	94.835
tRF-Val-AAC-004	GTTTCCGTAGTGTA	tRF-5a	-	-	14	tRNA-Val-AAC-1-1,GTTTCCGTAGTGTAGTGGTTATCACGTTCGCCTAACACGCGAAAGGTCCCCGGTTCGAAACCGGGCGGAAACACCA,Val-AAC,0;tRNA-Val-AAC-2-1,GTTTCCGTAGTGTAGTGGTCATCACGTTCGCCTAACACGCGAAAGGTCCCCGGTTCGAAACCGGGCGGAAACACCA,Val-AAC,0;tRNA-Val-AAC-3-1,GTTTCCGTAGTGTAGTGGTTATCACGTTCGCCTAACACGCGAAAGGTCCCTGGATCAAAACCAGGCGGAAACACCA,Val-AAC,0;tRNA-Val-AAC-4-1,GTTTCCGTAGTGTAGTGGTTATCACGTTCGCCTAACACGCGAAAGGTCCGCGGTTCGAAACCGGGCGGAA…	-0.807424	0.571401	0.139807	7.74455	8.55198	302.965	276.335	72.9856	201.108	215.977	367.353	315.607	373.909	647.059	189.67
tRF-Val-TAC-067	TAGCCGTAAGGCGGCTGTTTT	tRF-1	-	-	21	pre_tRNA-Val-TAC-1-2,AGTCTATGAATAAAGTCCCAACAATATTCTTCCTCGTAGAGGTTCCATAGTGTAGTGGTTATCACGTCTGCTTTACACGCAGAAGGTCCTGGGTTCGAGCCCCAGTGGAACCATAGCCGTAAGGCGGCTGTTTTTGCTTTTATAGGGTTTCGT,Val-TAC,113	-0.798118	0.575099	0.499614	3.3571	4.15521	6.73256	27.6335	19.0397	0	3.04193	27.9002	20.3617	0	11.9826	24.9566
tRF-Val-CAC-017	AAGTGGTTCCCGTTTT	tRF-1	-	-	16	pre_tRNA-Val-CAC-1-1,GACTTTTCAGAGTCATTTGTGGAAAACCTGCCACCGCCTGGTTTCCGTAGTGTAGTGGTTATCACGTTCGCCTCACACGCGAAAGGTCCCCGGTTCGAAACCGGGCGGAAACAAAGTGGTTCCCGTTTTTGTTTTTTTCCTTCCCCATATCCT,Val-CAC,113	-0.791472	0.577754	0.238149	5.59461	6.38608	40.3953	9.21116	140.418	25.4031	21.2935	32.5503	66.1756	45.0076	125.817	164.713
tRF-Thr-AGT-006	ATCCCAGCGGTGCCTCCA	tRF-3a	-	tRF-18-HRF8X7D2	18	tRNA-Thr-AGT-1-1,GGCGCCGTGGCTTAGTTGGTTAAAGCGCCTGTCTAGTAAACAGGAGATCCTGGGTTCGAATCCCAGCGGTGCCTCCA,Thr-AGT,59;tRNA-Thr-AGT-5-1,GGCGCCGTGGCTTAGCTGGTTAAAGCGCCTGTCTAGTAAACAGGAGATCCTGGGTTCGAATCCCAGCGGTGCCTCCA,Thr-AGT,59	-0.78958	0.578513	0.0799561	10.4986	11.2882	1673.04	1271.14	913.114	819.249	2892.87	1641.46	2708.11	2873.56	3594.77	1876.73
tRF-Gly-CCC-041	TCCCGGCCAATGCACCA	tRF-3a	3027a	tRF-17-8SPOX52	17	tRNA-Gly-CCC-1-1,GCATTGGTGGTTCAGTGGTAGAATTCTCGCCTCCCACGCGGGAGACCCGGGTTCAATTCCCGGCCAATGCACCA,Gly-CCC,57;tRNA-Gly-GCC-2-1,GCATTGGTGGTTCAGTGGTAGAATTCTCGCCTGCCACGCGGGAGGCCCGGGTTCGATTCCCGGCCAATGCACCA,Gly-GCC,57	-0.766516	0.587835	0.121551	9.14654	9.91306	612.663	1031.65	344.302	376.812	483.666	967.208	1374.42	768.592	970.589	663.845
tRF-Val-TAC-004	CAGAGTGTAGCTTA	tRF-5a	-	-	14	chrM.tRNA2-ValTAC,CAGAGTGTAGCTTAACACAAAGCACCCAACTTACACTTAGGAGATTTCAACTTAACTTGACCGCTCTGACCA,Val-TAC,0	-0.766031	0.588033	1	0.427292	1.19332	0	9.21116	0.793322	0	0	0	0	0	11.9826	0
tRF-iMet-CAT-006	ACCATCCTCTGCTACCA	tRF-3a	-	tRF-17-0Q37Q52	17	tRNA-iMet-CAT-1-1,AGCAGAGTGGCGCAGCGGAAGCGTGCTGGGCCCATAACCCAGAGGTCGATGGATCGAAACCATCCTCTGCTACCA,iMet-CAT,58;tRNA-iMet-CAT-2-1,AGCAGAGTGGCGCAGCGGAAGCGTGCTGGGCCCATAACCCAGAGGTCGATGGATCTAAACCATCCTCTGCTACCA,iMet-CAT,58	-0.765865	0.588101	0.481667	2.76137	3.52724	6.73256	0	14.2798	6.35077	0	23.2502	15.2713	3.46212	11.9826	0
tRF-Leu-TAA-034	GCTTTAGGTTTTTCTCTT	tRF-1	-	-	18	pre_tRNA-Leu-TAA-1-1,ATGCCTTGTAAGCGGAGCAAAAACAAGGTTCAACGTCTGCACCAGGATGGCCGAGTGGTTAAGGCGTTGGACTTAAGATCCAATGGACATATGTCCGCGTGGGTTCGAACCCCACTCCTGGTAGCTTTAGGTTTTTCTCTTAAATCATTTTATTTTTTAAAAA,Leu-TAA,123	-0.762282	0.589563	0.45052	3.61399	4.37628	0	18.4223	15.8664	19.0523	3.04193	9.30008	20.3617	6.92425	35.9477	34.9392
tRF-Gln-CTG-011	GACTCTGAATCCAG	tRF-2	-	-	14	tRNA-Gln-CTG-1-1,GGTTCCATGGTGTAATGGTTAGCACTCTGGACTCTGAATCCAGCGATCCGAGTTCAAATCTCGGTGGAACCTCCA,Gln-CTG,29;tRNA-Gln-CTG-2-1,GGTTCCATGGTGTAATGGTTAGCACTCTGGACTCTGAATCCAGCGATCCGAGTTCAAGTCTCGGTGGAACCTCCA,Gln-CTG,29;tRNA-Gln-CTG-3-1,GGTTCCATGGTGTAATGGTGAGCACTCTGGACTCTGAATCCAGCGATCCGAGTTCGAGTCTCGGTGGAACCTCCA,Gln-CTG,29;tRNA-Gln-CTG-4-1,GGTTCCATGGTGTAATGGTAAGCACTCTGGACTCTGAATCCAGCGATCCGAGTTCGAGTCTCGGTGGAAC…	-0.755012	0.592542	0.627199	2.79267	3.54768	13.4651	9.21116	1.58664	2.11692	12.1677	4.65004	15.2713	10.3864	29.9564	0
tRF-Thr-CGT-001	CCCCGTCCGTGCCTCCA	tRF-3a	-	tRF-17-KS8WP92	17	tRNA-Thr-CGT-2-1,GGCGCGGTGGCCAAGTGGTAAGGCGTCGGTCTCGTAAACCGAAGATCACGGGTTCGAACCCCGTCCGTGCCTCCA,Thr-CGT,58;tRNA-Thr-CGT-4-1,GGCGCGGTGGCCAAGTGGTAAGGCGTCGGTCTCGTAAACCGAAGATCGCGGGTTCGAACCCCGTCCGTGCCTCCA,Thr-CGT,58	-0.753326	0.593234	0.136744	5.73561	6.48893	77.4244	55.2669	39.6661	38.1046	63.8805	74.4006	61.0852	117.712	119.826	74.8697
tRF-Trp-CCA-010	ATCACGTCGGGGTCACCA	tRF-3a	-	tRF-18-H5S8R6D2	18	tRNA-Trp-CCA-1-1,GGCCTCGTGGCGCAACGGTAGCGCGTCTGACTCCAGATCAGAAGGTTGCGTGTTCAAATCACGTCGGGGTCACCA,Trp-CCA,57;tRNA-Trp-CCA-3-1,GACCTCGTGGCGCAACGGTAGCGCGTCTGACTCCAGATCAGAAGGTTGCGTGTTCAAATCACGTCGGGGTCACCA,Trp-CCA,57;tRNA-Trp-CCA-4-1,GACCTCGTGGCGCAACGGTAGCGCGTCTGACTCCAGATCAGAAGGCTGCGTGTTCGAATCACGTCGGGGTCACCA,Trp-CCA,57;tRNA-Trp-CCA-5-1,GACCTCGTGGCGCAACGGCAGCGCGTCTGACTCCAGATCAGAAGGTTGCGTGTTCAAATCACGTCGGGGT…	-0.750317	0.594473	0.109425	9.20933	9.95965	737.215	626.359	424.427	296.369	1009.92	1120.66	895.916	1267.14	958.606	618.923
tRF-Glu-CTC-016	TCCCGGTCAGGGAACCA	tRF-3a	-	tRF-17-8SSP6D2	17	tRNA-Glu-CTC-1-1,TCCCTGGTGGTCTAGTGGTTAGGATTCGGCGCTCTCACCGCCGCGGCCCGGGTTCGATTCCCGGTCAGGGAACCA,Glu-CTC,58;tRNA-Glu-TTC-4-1,TCCCTGGTGGTCTAGTGGCTAGGATTCGGCGCTTTCACCGCCGCGGCCCGGGTTCGATTCCCGGTCAGGGAACCA,Glu-TTC,58	-0.745758	0.596355	0.523136	2.73569	3.48145	6.73256	9.21116	9.51987	0	9.12578	23.2502	10.1809	6.92425	0	9.98263
tRF-Val-AAC-023	AAGAGAGTCGCTTTT	tRF-1	-	-	15	pre_tRNA-Val-AAC-1-5,TAGTCTTTTAGGTCAAAAAGAAGAAGCTTTGTAACCGTTGGTTTCCGTAGTGTAGTGGTTATCACGTTCGCCTAACACGCGAAAGGTCCCCGGTTCGAAACCGGGCGGAAACAAAGAGAGTCGCTTTTTTTTCTATCGCTAATTCTGTTTTTG,Val-AAC,113	-0.744076	0.59705	0.471213	3.8816	4.62567	10.0988	27.6335	15.0731	19.0523	0	32.5503	55.9947	6.92425	11.9826	9.98263
tRF-Arg-TCG-003	AAGGGAGGTTATGATTAACTTTT	tRF-1	-	-	23	pre_tRNA-Arg-TCG-1-1,ACGTTTTTATAAGTTGCTCAAGAGACGGTAACAACCGACGGGCCGCGTGGCCTAATGGATAAGGCGTCTGACTTCGGATCAGAAGATTGCAGGTTCGAGTCCTGCCGCGGTCGAAGGGAGGTTATGATTAACTTTTAGTTTATTCCTCCCTCA,Arg-TCG,113	-0.743885	0.597129	0.485475	3.93679	4.68068	3.36628	18.4223	21.4197	23.2861	3.04193	13.9501	61.0852	0	11.9826	39.9305
tRF-Ser-GCT-011	AATCCCATCCTCGTCGCCA	tRF-3b	-	tRF-19-DRJRWMI2	19	tRNA-Ser-GCT-3-1,GACGAGGTGGCCGAGTGGTTAAGGCGATGGACTGCTAATCCATTGTGCTTTGCACGCGTGGGTTCGAATCCCATCCTCGTCGCCA,Ser-GCT,66;tRNA-Ser-GCT-4-1,GACGAGGTGGCCGAGTGGTTAAGGCGATGGACTGCTAATCCATTGTGCTCTGCACGCGTGGGTTCGAATCCCATCCTCGTCGCCA,Ser-GCT,66;tRNA-Ser-GCT-5-1,GACGAGGTGGCCGAGTGGTTAAGGCGATGGACTGCTAATCCATTGTGCTCTGCACACGTGGGTTCGAATCCCATCCTCGTCGCCA,Ser-GCT,66;tRNA-Ser-GCT-6-1,GGAGAGGCCTGGCCGAGTGGTTAAGGCGATGGACTGCTAA…	-0.735344	0.600675	0.443302	3.10467	3.84001	10.0988	0	5.55325	8.46769	15.2096	9.30008	25.4522	0	17.9739	19.9653
tRF-Val-TAC-005	CAGAGTGTAGCTTAAC	tRF-5a	-	tRF-16-J09PNOD	16	chrM.tRNA2-ValTAC,CAGAGTGTAGCTTAACACAAAGCACCCAACTTACACTTAGGAGATTTCAACTTAACTTGACCGCTCTGACCA,Val-TAC,0	-0.733276	0.601536	0.299721	5.12355	5.85683	43.7616	73.6893	29.3529	23.2861	15.2096	37.2003	101.809	27.697	47.9303	74.8697
tRF-Thr-AGT-001	TCCCAGCGGTGCCTCCA	tRF-3a	-	tRF-17-86Q3P92	17	tRNA-Thr-AGT-1-1,GGCGCCGTGGCTTAGTTGGTTAAAGCGCCTGTCTAGTAAACAGGAGATCCTGGGTTCGAATCCCAGCGGTGCCTCCA,Thr-AGT,60;tRNA-Thr-AGT-5-1,GGCGCCGTGGCTTAGCTGGTTAAAGCGCCTGTCTAGTAAACAGGAGATCCTGGGTTCGAATCCCAGCGGTGCCTCCA,Thr-AGT,60	-0.730969	0.602499	0.14259	5.57672	6.30769	80.7907	27.6335	40.4594	29.6369	63.8805	69.7506	81.4469	86.5531	83.878	69.8784
tRF-Gln-TTG-013	TCTCGGTGGGACCTCCA	tRF-3a	3005a	tRF-17-WS7K092	17	tRNA-Gln-TTG-1-1,GGTCCCATGGTGTAATGGTTAGCACTCTGGACTTTGAATCCAGCGATCCGAGTTCAAATCTCGGTGGGACCTCCA,Gln-TTG,58;tRNA-Gln-TTG-2-1,GGTCCCATGGTGTAATGGTTAGCACTCTGGACTTTGAATCCAGCAATCCGAGTTCGAATCTCGGTGGGACCTCCA,Gln-TTG,58;tRNA-Gln-TTG-3-1,GGCCCCATGGTGTAATGGTTAGCACTCTGGACTTTGAATCCAGCGATCCGAGTTCAAATCTCGGTGGGACCTCCA,Gln-TTG,58	-0.726073	0.604547	0.0903174	10.282	11.0081	1972.64	1160.61	1259.8	518.646	1630.47	1357.81	1791.83	2388.87	2785.95	2126.3
tRF-Ser-AGA-001	ATCCTGCCGACTACGCCA	tRF-3a	3014a	tRF-18-H7PU4HD2	18	tRNA-Ser-AGA-1-1,GTAGTCGTGGCCGAGTGGTTAAGGCGATGGACTAGAAATCCATTGGGGTTTCCCCGCGCAGGTTCGAATCCTGCCGACTACGCCA,Ser-AGA,67;tRNA-Ser-AGA-2-1,GTAGTCGTGGCCGAGTGGTTAAGGCGATGGACTAGAAATCCATTGGGGTCTCCCCGCGCAGGTTCGAATCCTGCCGACTACGCCA,Ser-AGA,67;tRNA-Ser-AGA-3-1,GTAGTCGTGGCCGAGTGGTTAAGGCGATGGACTAGAAATCCATTGGGGTTTCCCCACGCAGGTTCGAATCCTGCCGACTACGCCA,Ser-AGA,67;tRNA-Ser-AGA-4-1,GTAGTCGTGGCCGAGTGGTTAAGGTGATGGACTAGAAACC…	-0.710434	0.611136	0.0991168	10.4276	11.1381	2056.8	1050.07	1239.96	804.43	2016.8	2255.27	3013.54	1893.78	2025.06	1876.73
tRF-Asn-GTT-005	CCCACCCAGGGACGCCA	tRF-3a	3033a	tRF-17-K5KKOV2	17	tRNA-Asn-GTT-1-1,GTCTCTGTGGCGCAATCGGTTAGCGCGTTCGGCTGTTAACCGAAAGGTTGGTGGTTCGATCCCACCCAGGGACGCCA,Asn-GTT,60;tRNA-Asn-GTT-2-1,GTCTCTGTGGCGCAATCGGTTAGCGCGTTCGGCTGTTAACCGAAAGGTTGGTGGTTCGAGCCCACCCAGGGACGCCA,Asn-GTT,60;tRNA-Asn-GTT-3-1,GTCTCTGTGGCGCAATCGGTTAGCGCATTCGGCTGTTAACCGAAAGGTTGGTGGTTCGAGCCCACCCAGGGACGCCA,Asn-GTT,60;tRNA-Asn-GTT-4-1,GTCTCTGTGGCGCAATCGGTTAGCGCGTTCGGCTGTTAACCGAAAGATTGGTGGTTCGAGCCCA…	-0.708969	0.611757	0.145353	8.95178	9.66075	558.802	792.159	236.41	232.861	748.314	711.456	697.389	733.97	988.563	923.393
tRF-Gly-TCC-002	GCGTTGGTGGTATA	tRF-5a	-	-	14	tRNA-Gly-TCC-1-1,GCGTTGGTGGTATAGTGGTTAGCATAGCTGCCTTCCAAGCAGTTGACCCGGGTTCGATTCCCGGCCAACGCACCA,Gly-TCC,0;tRNA-Gly-TCC-2-1,GCGTTGGTGGTATAGTGGTGAGCATAGCTGCCTTCCAAGCAGTTGACCCGGGTTCGATTCCCGGCCAACGCACCA,Gly-TCC,0;tRNA-Gly-TCC-3-1,GCGTTGGTGGTATAGTGGTAAGCATAGCTGCCTTCCAAGCAGTTGACCCGGGTTCGATTCCCGGCCAACGCACCA,Gly-TCC,0;tRNA-Gly-TCC-4-1,GCGTTGGTGGTATAGTGGTGAGCATAGTTGCCTTCCAAGCAGTTGACCCGGGCTCGATTCCCGCCCAACGCAC…	-0.708566	0.611928	0.356567	4.95564	5.6642	30.2965	82.9004	15.8664	10.5846	36.5031	69.7506	55.9947	27.697	47.9303	44.9218
tRF-Lys-TTT-040	GTCCCTGTTCGGGCGCCA	tRF-3a	-	tRF-18-SR99RHD2	18	tRNA-Lys-TTT-3-1,GCCCGGATAGCTCAGTCGGTAGAGCATCAGACTTTTAATCTGAGGGTCCAGGGTTCAAGTCCCTGTTCGGGCGCCA,Lys-TTT,58;tRNA-Lys-TTT-5-1,GCCCGGATAGCTCAGTCGGTAGAGCATCAGACTTTTAATCTGAGGGTCCGGGGTTCAAGTCCCTGTTCGGGCGCCA,Lys-TTT,58	-0.70638	0.612856	0.288565	5.37069	6.07707	87.5232	36.8446	12.6932	8.46769	79.0901	93.0008	61.0852	51.9319	71.8955	49.9132
tRF-Ala-AGC-047	GGGGGTGTAGCTCAGT	tRF-5a	-	-	16	tRNA-Ala-AGC-2-1,GGGGGTGTAGCTCAGTGGTAGAGCGCGTGCTTAGCATGCACGAGGCCCCGGGTTCAATCCCCGGCACCTCCACCA,Ala-AGC,0;tRNA-Ala-AGC-3-1,GGGGGTGTAGCTCAGTGGTAGAGCGCGTGCTTAGCATGTACGAGGTCCCGGGTTCAATCCCCGGCACCTCCACCA,Ala-AGC,0;tRNA-Ala-AGC-5-1,GGGGGTGTAGCTCAGTGGTAGAGCGCGTGCTTAGCATGCACGAGGCCCTGGGTTCAATCCCCAGCACCTCCACCA,Ala-AGC,0;tRNA-Ala-AGC-7-1,GGGGGTGTAGCTCAGTGGTAGAGCGCGTGCTTAGCATGCACGAGGCCCCGGGTTCAATCCCTGGCACCTCCAC…	-0.706249	0.612911	0.437302	3.27384	3.98009	10.0988	18.4223	12.6932	4.23384	6.08385	27.9002	15.2713	13.8485	5.99129	9.98263
tRF-Ser-TGA-003	GAAAAAGTCATGGAGGCCATGGGGTTGGC	tRF-5c	-	-	29	chrM.tRNA17-SerTGA,GAAAAAGTCATGGAGGCCATGGGGTTGGCTTGAAACCAGCTTTGGGGGGTTCGATTCCTTCCTTTTTTGCCA,Ser-TGA,0	-0.689744	0.619964	0.258005	7.20581	7.89555	269.302	73.6893	26.973	154.535	212.935	120.901	208.708	242.349	257.625	379.34
tRF-Ala-CGC-007	TCCCCGGCATCTCCACCA	tRF-3a	3021a	tRF-18-8R6Q46D2	18	tRNA-Ala-CGC-1-1,GGGGATGTAGCTCAGTGGTAGAGCGCATGCTTCGCATGTATGAGGTCCCGGGTTCGATCCCCGGCATCTCCACCA,Ala-CGC,57;tRNA-Ala-CGC-2-1,GGGGATGTAGCTCAGTGGTAGAGCGCATGCTTCGCATGTATGAGGCCCCGGGTTCGATCCCCGGCATCTCCACCA,Ala-CGC,57;tRNA-Ala-CGC-3-1,GGGGATGTAGCTCAGTGGTAGAGCGCGCGCTTCGCATGTGTGAGGTCCCGGGTTCAATCCCCGGCATCTCCACCA,Ala-CGC,57;tRNA-Ala-TGC-2-1,GGGGATGTAGCTCAGTGGTAGAGCGCATGCTTTGCATGTATGAGGTCCCGGGTTCGATCCCCGGCATCTC…	-0.686087	0.621537	0.114795	12.4455	13.1315	10839.4	3887.11	5761.11	2696.96	6059.52	5687	7518.57	10337.9	13192.8	9044.26
tRF-Leu-CAA-001	ATCCCACTTCTGACACCA	tRF-3a	3012a	tRF-18-HRE9XFD2	18	tRNA-Leu-CAA-1-1,GTCAGGATGGCCGAGTGGTCTAAGGCGCCAGACTCAAGTTCTGGTCTCCAATGGAGGCGTGGGTTCGAATCCCACTTCTGACACCA,Leu-CAA,68;tRNA-Leu-CAA-2-1,GTCAGGATGGCCGAGTGGTCTAAGGCGCCAGACTCAAGTTCTGGTCTCCGTATGGAGGCGTGGGTTCGAATCCCACTTCTGACACCA,Leu-CAA,69;tRNA-Leu-CAA-3-1,GTCAGGATGGCCGAGTGGTCTAAGGCGCCAGACTCAAGTTCTGGTCTCCGCATGGAGGCGTGGGTTCGAATCCCACTTCTGACACCA,Leu-CAA,69;tRNA-Leu-CAA-4-1,GTCAGGATGGCCGAGTGGTCTAAGGCGCCAGACTC…	-0.675597	0.626073	0.113667	12.1422	12.8178	5271.59	6134.63	2898.8	3027.2	5603.23	4505.89	7686.55	10268.7	7483.12	6274.08
tRF-Arg-CCT-012	GCCTGTGACTTTTGTCCTTTTT	tRF-1	-	-	22	pre_tRNA-Arg-CCT-4-1,AAATAGTTGAATATGTTGTGTGAGCGCGTCGTTTGCAGAAGCCCCAGTGGCCTAATGGATAAGGCATTGGCCTCCTAAGCCAGGGATTGTGGGTTCGAGTCCCATCTGGGGTGGCCTGTGACTTTTGTCCTTTTTTCCCCTTTCTAAACAAAG,Arg-CCT,113	-0.67057	0.628258	0.524233	3.25229	3.92286	16.8314	9.21116	0.793322	8.46769	15.2096	18.6002	15.2713	3.46212	17.9739	19.9653
tRF-Trp-TCA-002	AATACTTAATTTCTGCCA	tRF-3a	-	tRF-18-D5YEYYD2	18	chrM.tRNA6-TrpTCA,AGAAATTTAGGTTAAATACAGACCAAGAGCCTTCAAAGCCCTCAGTAAGTTGCAATACTTAATTTCTGCCA,Trp-TCA,53	-0.663348	0.631411	0.488751	5.20115	5.86449	6.73256	64.4781	9.51987	57.1569	36.5031	23.2502	40.7235	6.92425	47.9303	179.687
tRF-Thr-AGT-020	TCGAATCCCAGCGGTGCCTCCG	tRF-3b	-	-	22	tRNA-Thr-AGT-1-1,GGCGCCGTGGCTTAGTTGGTTAAAGCGCCTGTCTAGTAAACAGGAGATCCTGGGTTCGAATCCCAGCGGTGCCTCCA,Thr-AGT,55;tRNA-Thr-AGT-5-1,GGCGCCGTGGCTTAGCTGGTTAAAGCGCCTGTCTAGTAAACAGGAGATCCTGGGTTCGAATCCCAGCGGTGCCTCCA,Thr-AGT,55	-0.656274	0.634515	0.589356	2.10098	2.75725	3.36628	0	2.37997	0	15.2096	4.65004	5.09043	10.3864	11.9826	0
tRF-Ser-CGA-002	ATCCTGCTCACAGCGCCA	tRF-3a	-	tRF-18-H7Q6JHD2	18	tRNA-Ser-CGA-1-1,GCTGTGATGGCCGAGTGGTTAAGGCGTTGGACTCGAAATCCAATGGGGTCTCCCCGCGCAGGTTCGAATCCTGCTCACAGCGCCA,Ser-CGA,67;tRNA-Ser-CGA-2-1,GCTGTGATGGCCGAGTGGTTAAGGCGTTGGACTCGAAATCCAATGGGGTCTCCCCGCGCAGGTTCAAATCCTGCTCACAGCGCCA,Ser-CGA,67;tRNA-Ser-CGA-3-1,GCTGTGATGGCCGAGTGGTTAAGGTGTTGGACTCGAAATCCAATGGGGGTTCCCCGCGCAGGTTCAAATCCTGCTCACAGCGCCA,Ser-CGA,67	-0.650379	0.637113	0.207431	6.77087	7.42125	175.046	73.6893	129.312	35.9877	161.222	88.3507	132.351	204.265	257.625	194.661
tRF-Arg-CCG-017	TCCCATCTGGGTCGCCA	tRF-3a	-	-	17	tRNA-Arg-CCG-2-1,GACCCAGTGGCCTAATGGATAAGGCATCAGCCTCCGGAGCTGGGGATTGTGGGTTCGAGTCCCATCTGGGTCGCCA,Arg-CCG,59	-0.648904	0.637765	0.72527	2.18873	2.83763	3.36628	9.21116	3.96661	0	9.12578	4.65004	20.3617	3.46212	0	4.99132
tRF-Arg-CCT-010	GCCTGTGACTTTTGTCCTTT	tRF-1	-	-	20	pre_tRNA-Arg-CCT-4-1,AAATAGTTGAATATGTTGTGTGAGCGCGTCGTTTGCAGAAGCCCCAGTGGCCTAATGGATAAGGCATTGGCCTCCTAAGCCAGGGATTGTGGGTTCGAGTCCCATCTGGGGTGGCCTGTGACTTTTGTCCTTTTTTCCCCTTTCTAAACAAAG,Arg-CCT,113	-0.646155	0.638981	0.594901	3.59927	4.24543	16.8314	36.8446	4.75993	2.11692	12.1677	18.6002	20.3617	6.92425	5.99129	39.9305
tRF-Ala-AGC-064	TCGATGCCCGCATCCTCCACCA	tRF-3b	-	tRF-22-WEPSJR852	22	tRNA-Ala-AGC-8-1,GGGGGATTAGCTCAAATGGTAGAGCGCTCGCTTAGCATGCGAGAGGTAGCGGGATCGATGCCCGCATCCTCCACCA,Ala-AGC,54	-0.644574	0.639682	0.204298	5.80673	6.45131	60.593	36.8446	55.5325	21.1692	118.635	74.4006	91.6278	83.091	107.843	79.861
tRF-Val-CAC-004	GCTTCTGTAGTGTAG	tRF-5a	5009a	-	15	tRNA-Val-CAC-2-1,GCTTCTGTAGTGTAGTGGTTATCACGTTCGCCTCACACGCGAAAGGTCCCCGGTTCGAAACCGGGCAGAAGCACCA,Val-CAC,0	-0.63205	0.645259	0.425372	4.17925	4.8113	20.1977	36.8446	30.1462	4.23384	6.08385	27.9002	15.2713	38.0834	35.9477	19.9653
tRF-Gly-CCC-027	ATTCCCGGGCGGCGCACCA	tRF-3b	-	-	19	tRNA-Gly-CCC-2-1,GCGCCGCTGGTGTAGTGGTATCATGCAAGATTCCCATTCTTGCGACCCGGGTTCGATTCCCGGGCGGCGCACCA,Gly-CCC,55	-0.631412	0.645544	0.297677	5.36709	5.9985	47.1279	27.6335	26.973	29.6369	79.0901	37.2003	96.7182	13.8485	113.834	69.8784
tRF-Tyr-GTA-003	CCTTCGATAGCTCAGT	tRF-5a	-	-	16	tRNA-Tyr-GTA-1-1,CCTTCGATAGCTCAGTTGGTAGAGCGGAGGACTGTAGATCCTTAGGTCGCTGGTTCGAATCCGGCTCGAAGGACCA,Tyr-GTA,0;tRNA-Tyr-GTA-2-1,CCTTCGATAGCTCAGTTGGTAGAGCGGAGGACTGTAGATCCTTAGGTCGCTGGTTCGATTCCGGCTCGAAGGACCA,Tyr-GTA,0;tRNA-Tyr-GTA-3-1,CCTTCGATAGCTCAGTTGGTAGAGCGGAGGACTGTAGATCCTTAGGTCGCTGGTTCGAATCCGGCTCGGAGGACCA,Tyr-GTA,0	-0.630993	0.645732	0.328878	6.21504	6.84604	80.7907	92.1116	171.358	21.1692	18.2516	106.951	167.984	103.864	71.8955	109.809
tRF-Ala-AGC-046	GGGGGTGTAGCTCAG	tRF-5a	-	-	15	tRNA-Ala-AGC-2-1,GGGGGTGTAGCTCAGTGGTAGAGCGCGTGCTTAGCATGCACGAGGCCCCGGGTTCAATCCCCGGCACCTCCACCA,Ala-AGC,0;tRNA-Ala-AGC-3-1,GGGGGTGTAGCTCAGTGGTAGAGCGCGTGCTTAGCATGTACGAGGTCCCGGGTTCAATCCCCGGCACCTCCACCA,Ala-AGC,0;tRNA-Ala-AGC-5-1,GGGGGTGTAGCTCAGTGGTAGAGCGCGTGCTTAGCATGCACGAGGCCCTGGGTTCAATCCCCAGCACCTCCACCA,Ala-AGC,0;tRNA-Ala-AGC-7-1,GGGGGTGTAGCTCAGTGGTAGAGCGCGTGCTTAGCATGCACGAGGCCCCGGGTTCAATCCCTGGCACCTCCAC…	-0.628156	0.647003	0.716942	2.72078	3.34893	3.36628	27.6335	3.17329	6.35077	0	9.30008	20.3617	3.46212	5.99129	9.98263
tRF-Gln-TTG-001	ATCTCGGTGGGACCTCCA	tRF-3a	-	tRF-18-H9R8O7D2	18	tRNA-Gln-TTG-1-1,GGTCCCATGGTGTAATGGTTAGCACTCTGGACTTTGAATCCAGCGATCCGAGTTCAAATCTCGGTGGGACCTCCA,Gln-TTG,57;tRNA-Gln-TTG-2-1,GGTCCCATGGTGTAATGGTTAGCACTCTGGACTTTGAATCCAGCAATCCGAGTTCGAATCTCGGTGGGACCTCCA,Gln-TTG,57;tRNA-Gln-TTG-3-1,GGCCCCATGGTGTAATGGTTAGCACTCTGGACTTTGAATCCAGCGATCCGAGTTCAAATCTCGGTGGGACCTCCA,Gln-TTG,57	-0.610184	0.655113	0.173353	10.0943	10.7045	1652.84	663.203	1017.83	609.673	1788.65	916.058	1348.96	2101.51	2516.34	1667.1
tRF-Gly-CCC-045	TTCCCGGCCAATGCACCA	tRF-3a	-	tRF-18-YR66IFD2	18	tRNA-Gly-CCC-1-1,GCATTGGTGGTTCAGTGGTAGAATTCTCGCCTCCCACGCGGGAGACCCGGGTTCAATTCCCGGCCAATGCACCA,Gly-CCC,56;tRNA-Gly-GCC-2-1,GCATTGGTGGTTCAGTGGTAGAATTCTCGCCTGCCACGCGGGAGGCCCGGGTTCGATTCCCGGCCAATGCACCA,Gly-GCC,56	-0.610179	0.655115	0.166879	9.20324	9.81342	612.663	856.638	420.461	459.372	611.427	846.307	1053.72	920.925	886.711	733.723
tRF-Lys-CTT-002	GCCCGGCTAGCTCAG	tRF-5a	5005a	-	15	tRNA-Lys-CTT-1-1,GCCCGGCTAGCTCAGTCGGTAGAGCATGGGACTCTTAATCCCAGGGTCGTGGGTTCGAGCCCCACGTTGGGCGCCA,Lys-CTT,0;tRNA-Lys-CTT-2-1,GCCCGGCTAGCTCAGTCGGTAGAGCATGAGACTCTTAATCTCAGGGTCGTGGGTTCGAGCCCCACGTTGGGCGCCA,Lys-CTT,0;tRNA-Lys-CTT-3-1,GCCCGGCTAGCTCAGTCGGTAGAGCATGAGACCCTTAATCTCAGGGTCGTGGGTTCGAGCCCCACGTTGGGCGCCA,Lys-CTT,0;tRNA-Lys-CTT-4-1,GCCCGGCTAGCTCAGTCGGTAGAGCATGGGACTCTTAATCTCAGGGTCGTGGGTTCGAGCCCCACGTTGG…	-0.606416	0.656826	0.182186	9.13832	9.74474	777.61	700.048	452.194	463.606	425.87	520.804	1079.17	744.357	1378	668.836
tRF-Gly-TCC-055	TGCGGTACCACTTT	tRF-1	-	-	14	pre_tRNA-Gly-TCC-1-1,CCACTATTAAGGATATCCGGAGAGGATGCTACCTATCAGGGCGTTGGTGGTATAGTGGTTAGCATAGCTGCCTTCCAAGCAGTTGACCCGGGTTCGATTCCCGGCCAACGCATGCGGTACCACTTTTGCGAGTTTGAAATTTTCATTTTAGT,Gly-TCC,112	-0.605734	0.657137	0.466783	9.39978	10.0055	1235.42	893.482	351.442	381.046	590.134	1125.31	1074.08	321.978	2785.95	14.9739
tRF-Tyr-GTA-006	TCCGGCTCGGAGGACCA	tRF-3a	3031a	tRF-17-88481D2	17	tRNA-Tyr-GTA-3-1,CCTTCGATAGCTCAGTTGGTAGAGCGGAGGACTGTAGATCCTTAGGTCGCTGGTTCGAATCCGGCTCGGAGGACCA,Tyr-GTA,59;tRNA-Tyr-GTA-6-1,CCTTCGATAGCTCAGCTGGTAGAGCGGAGGACTGTAGATCCTTAGGTCGCTGGTTCGAATCCGGCTCGGAGGACCA,Tyr-GTA,59	-0.604942	0.657498	0.244021	6.34317	6.94812	70.6918	73.6893	105.512	35.9877	136.887	120.901	162.894	131.561	137.8	54.9045
tRF-Tyr-GTA-007	TTCCGGCTCGAAGGACCA	tRF-3a	3030a	tRF-18-YSQSD2D2	18	tRNA-Tyr-GTA-2-1,CCTTCGATAGCTCAGTTGGTAGAGCGGAGGACTGTAGATCCTTAGGTCGCTGGTTCGATTCCGGCTCGAAGGACCA,Tyr-GTA,58;tRNA-Tyr-GTA-5-1,CCTTCGATAGCTCAGCTGGTAGAGCGGAGGACTGTAGATCCTTAGGTCGCTGGTTCGATTCCGGCTCGAAGGACCA,Tyr-GTA,58;tRNA-Tyr-GTA-7-1,CCTTCGATAGCTCAGCTGGTAGAGCGGAGGACTGTAGATCCTTAGGTCGCTGGTTCAATTCCGGCTCGAAGGACCA,Tyr-GTA,58	-0.604513	0.657693	0.200471	10.3798	10.9843	1804.32	1215.87	996.413	567.335	2457.88	1474.06	1445.68	3406.73	2084.97	1697.05
tRF-Tyr-GTA-005	TCCGGCTCGAAGGACCA	tRF-3a	-	tRF-17-884U1D2	17	tRNA-Tyr-GTA-1-1,CCTTCGATAGCTCAGTTGGTAGAGCGGAGGACTGTAGATCCTTAGGTCGCTGGTTCGAATCCGGCTCGAAGGACCA,Tyr-GTA,59;tRNA-Tyr-GTA-2-1,CCTTCGATAGCTCAGTTGGTAGAGCGGAGGACTGTAGATCCTTAGGTCGCTGGTTCGATTCCGGCTCGAAGGACCA,Tyr-GTA,59;tRNA-Tyr-GTA-5-1,CCTTCGATAGCTCAGCTGGTAGAGCGGAGGACTGTAGATCCTTAGGTCGCTGGTTCGATTCCGGCTCGAAGGACCA,Tyr-GTA,59;tRNA-Tyr-GTA-7-1,CCTTCGATAGCTCAGCTGGTAGAGCGGAGGACTGTAGATCCTTAGGTCGCTGGTTCAATTCCGGCTC…	-0.597237	0.661019	0.237903	12.2313	12.8285	4685.86	5066.14	4203.81	1083.86	10853.6	6510.05	6077.98	10694.5	6961.88	5690.1
tRF-Gln-CTG-001	ATCTCGGTGGAACCTCCA	tRF-3a	-	tRF-18-H9R8B7D2	18	tRNA-Gln-CTG-1-1,GGTTCCATGGTGTAATGGTTAGCACTCTGGACTCTGAATCCAGCGATCCGAGTTCAAATCTCGGTGGAACCTCCA,Gln-CTG,57;tRNA-Gln-CTG-5-1,GGTTCCATGGTGTAATGGTTAGCACTCTGGACTCTGAATCCGGTAATCCGAGTTCAAATCTCGGTGGAACCTCCA,Gln-CTG,57	-0.596264	0.661465	0.195313	11.4746	12.0709	4591.6	1879.08	1830.99	1653.32	4955.3	3115.53	3339.32	6733.83	4487.48	3823.35
tRF-Leu-CAG-001	AATCCCACTCCTGACACCA	tRF-3b	-	tRF-19-DR29NDE2	19	tRNA-Leu-CAG-1-1,GTCAGGATGGCCGAGCGGTCTAAGGCGCTGCGTTCAGGTCGCAGTCTCCCCTGGAGGCGTGGGTTCGAATCCCACTCCTGACACCA,Leu-CAG,67	-0.592375	0.66325	0.432623	4.62586	5.21823	37.0291	27.6335	11.1065	25.4031	24.3354	9.30008	35.633	41.5455	41.939	59.8958
tRF-Val-TAC-033	CCCCAGTGGAACCACCA	tRF-3a	-	tRF-17-K672052	17	tRNA-Val-TAC-1-1,GGTTCCATAGTGTAGTGGTTATCACGTCTGCTTTACACGCAGAAGGTCCTGGGTTCGAGCCCCAGTGGAACCACCA,Val-TAC,59;tRNA-Val-TAC-2-1,GGTTCCATAGTGTAGCGGTTATCACGTCTGCTTTACACGCAGAAGGTCCTGGGTTCGAGCCCCAGTGGAACCACCA,Val-TAC,59;tRNA-Val-TAC-3-1,GGTTCCATAGTGTAGTGGTTATCACATCTGCTTTACACGCAGAAGGTCCTGGGTTCAAGCCCCAGTGGAACCACCA,Val-TAC,59	-0.589387	0.664625	0.267129	5.35671	5.9461	57.2267	27.6335	55.5325	12.7015	57.7966	51.1504	45.8139	90.0152	71.8955	44.9218
tRF-Lys-TTT-004	GCCCGGATAGCTCAGT	tRF-5a	-	-	16	tRNA-Lys-TTT-3-1,GCCCGGATAGCTCAGTCGGTAGAGCATCAGACTTTTAATCTGAGGGTCCAGGGTTCAAGTCCCTGTTCGGGCGCCA,Lys-TTT,0;tRNA-Lys-TTT-5-1,GCCCGGATAGCTCAGTCGGTAGAGCATCAGACTTTTAATCTGAGGGTCCGGGGTTCAAGTCCCTGTTCGGGCGCCA,Lys-TTT,0	-0.589108	0.664754	0.26187	5.18908	5.77819	47.1279	46.0558	46.0127	23.2861	24.3354	32.5503	55.9947	51.9319	65.9042	69.8784
tRF-Ala-AGC-009	TCCCCAGCATCTCCACCA	tRF-3a	-	tRF-18-8RFQ46D2	18	tRNA-Ala-AGC-4-1,GGGGATGTAGCTCAGTGGTAGAGCGCATGCTTAGCATGCATGAGGTCCCGGGTTCGATCCCCAGCATCTCCACCA,Ala-AGC,57	-0.588065	0.665235	0.263766	5.07962	5.66769	47.1279	18.4223	43.6327	16.9354	42.587	46.5004	30.5426	72.7046	47.9303	49.9132
tRF-Tyr-GTA-010	ATCCGGCTCGAAGGACCA	tRF-3a	-	tRF-18-HSQSD2D2	18	tRNA-Tyr-GTA-1-1,CCTTCGATAGCTCAGTTGGTAGAGCGGAGGACTGTAGATCCTTAGGTCGCTGGTTCGAATCCGGCTCGAAGGACCA,Tyr-GTA,58;tRNA-Tyr-GTA-8-1,CTTTCGATAGCTCAGTTGGTAGAGCGGAGGACTGTAGATCCTTAGGTCGCTGGTTCGAATCCGGCTCGAAGGACCA,Tyr-GTA,58	-0.58614	0.666123	0.281941	9.69989	10.286	1120.97	534.247	652.111	220.16	1983.34	1209.01	733.022	1904.17	1569.72	788.628
tRF-Ser-GCT-018	ATCCCATCCTCGTCGCCA	tRF-3a	-	tRF-18-HRH7MSD2	18	tRNA-Ser-GCT-3-1,GACGAGGTGGCCGAGTGGTTAAGGCGATGGACTGCTAATCCATTGTGCTTTGCACGCGTGGGTTCGAATCCCATCCTCGTCGCCA,Ser-GCT,67;tRNA-Ser-GCT-4-1,GACGAGGTGGCCGAGTGGTTAAGGCGATGGACTGCTAATCCATTGTGCTCTGCACGCGTGGGTTCGAATCCCATCCTCGTCGCCA,Ser-GCT,67;tRNA-Ser-GCT-5-1,GACGAGGTGGCCGAGTGGTTAAGGCGATGGACTGCTAATCCATTGTGCTCTGCACACGTGGGTTCGAATCCCATCCTCGTCGCCA,Ser-GCT,67;tRNA-Ser-GCT-6-1,GGAGAGGCCTGGCCGAGTGGTTAAGGCGATGGACTGCTAA…	-0.577731	0.670017	0.241853	8.47651	9.05424	481.378	322.39	203.09	158.769	717.895	474.304	473.41	619.72	718.955	374.349
tRF-Ser-AGA-003	GTAGTCGTGGCCGAG	tRF-5a	-	-	15	tRNA-Ser-AGA-1-1,GTAGTCGTGGCCGAGTGGTTAAGGCGATGGACTAGAAATCCATTGGGGTTTCCCCGCGCAGGTTCGAATCCTGCCGACTACGCCA,Ser-AGA,0;tRNA-Ser-AGA-2-1,GTAGTCGTGGCCGAGTGGTTAAGGCGATGGACTAGAAATCCATTGGGGTCTCCCCGCGCAGGTTCGAATCCTGCCGACTACGCCA,Ser-AGA,0;tRNA-Ser-AGA-3-1,GTAGTCGTGGCCGAGTGGTTAAGGCGATGGACTAGAAATCCATTGGGGTTTCCCCACGCAGGTTCGAATCCTGCCGACTACGCCA,Ser-AGA,0;tRNA-Ser-AGA-4-1,GTAGTCGTGGCCGAGTGGTTAAGGTGATGGACTAGAAACCCAT…	-0.57424	0.67164	0.406228	4.47656	5.0508	23.5639	18.4223	49.186	10.5846	6.08385	23.2502	50.9043	6.92425	53.9216	34.9392
tRF-Leu-TAG-028	TCCCACCACTGCCACCA	tRF-3a	-	-	17	tRNA-Leu-TAG-2-1,GGTAGTGTGGCCGAGCGGTCTAAGGCGCTGGATTTAGGCTCCAGTCTCTTCGGGGGCGTGGGTTCGAATCCCACCACTGCCACCA,Leu-TAG,68	-0.570319	0.673468	0.348508	4.71609	5.28641	20.1977	36.8446	41.2528	8.46769	30.4193	23.2502	40.7235	51.9319	41.939	34.9392
tRF-Asp-GTC-032	TCCTCGTTAGTATAG	tRF-5a	-	-	15	tRNA-Asp-GTC-1-1,TCCTCGTTAGTATAGTGGTTAGTATCCCCGCCTGTCACGCGGGAGACCGGGGTTCAATTCCCCGACGGGGAGCCA,Asp-GTC,0;tRNA-Asp-GTC-2-1,TCCTCGTTAGTATAGTGGTGAGTATCCCCGCCTGTCACGCGGGAGACCGGGGTTCGATTCCCCGACGGGGAGCCA,Asp-GTC,0;tRNA-Asp-GTC-3-1,TCCTCGTTAGTATAGTGGTGAGTGTCCCCGTCTGTCACGCGGGAGACCGGGGTTCGATTCCCCGACGGGGAGCCA,Asp-GTC,0	-0.567995	0.674554	0.577976	3.3812	3.9492	10.0988	9.21116	10.3132	14.8185	3.04193	4.65004	20.3617	13.8485	41.939	0
tRF-Ala-AGC-002	CCCCGGCACCTCCACCA	tRF-3a	-	tRF-17-KSP1852	17	tRNA-Ala-AGC-2-1,GGGGGTGTAGCTCAGTGGTAGAGCGCGTGCTTAGCATGCACGAGGCCCCGGGTTCAATCCCCGGCACCTCCACCA,Ala-AGC,58;tRNA-Ala-AGC-3-1,GGGGGTGTAGCTCAGTGGTAGAGCGCGTGCTTAGCATGTACGAGGTCCCGGGTTCAATCCCCGGCACCTCCACCA,Ala-AGC,58;tRNA-Ala-TGC-1-1,GGGGGTGTAGCTCAGTGGTAGAGCGCATGCTTTGCATGTATGAGGTCCCGGGTTCGATCCCCGGCACCTCCACCA,Ala-TGC,58;tRNA-Ala-TGC-6-1,GGGGGTGTAGCTCAGTGGTAGAGCACATGCTTTGCATGTGTGAGGCCCCGGGTTCGATCCCCGGCACCTC…	-0.561333	0.677676	0.228575	8.65361	9.21494	451.081	552.669	587.852	209.575	261.606	390.603	671.937	481.235	724.946	738.715
tRF-Ser-TGA-002	GAAAAAGTCATGGAGGCCATGGGGTTGG	tRF-5c	-	tRF-28-OB1690PQR304	28	chrM.tRNA17-SerTGA,GAAAAAGTCATGGAGGCCATGGGGTTGGCTTGAAACCAGCTTTGGGGGGTTCGATTCCTTCCTTTTTTGCCA,Ser-TGA,0	-0.557015	0.679707	0.310427	6.0859	6.64291	100.988	55.2669	26.1796	57.1569	106.467	55.8005	111.989	107.326	95.8606	129.774
tRF-Glu-TTC-065	TCCCGGTGTGGGAACCA	tRF-3a	-	tRF-17-8S746D2	17	tRNA-Glu-TTC-2-1,TCCCACATGGTCTAGCGGTTAGGATTCCTGGTTTTCACCCAGGCGGCCCGGGTTCGACTCCCGGTGTGGGAACCA,Glu-TTC,58	-0.555798	0.680281	0.557627	3.83733	4.39313	30.2965	0	5.55325	4.23384	33.4612	46.5004	10.1809	17.3106	5.99129	14.9739
tRF-Glu-TTC-061	TCCCACATGGTCTAGCGGTTAGGA	tRF-5b	-	tRF-24-86J8WPMNEX	24	tRNA-Glu-TTC-2-1,TCCCACATGGTCTAGCGGTTAGGATTCCTGGTTTTCACCCAGGCGGCCCGGGTTCGACTCCCGGTGTGGGAACCA,Glu-TTC,0	-0.555608	0.68037	0.554371	3.59235	4.14796	16.8314	18.4223	8.72654	6.35077	15.2096	23.2502	5.09043	10.3864	17.9739	29.9479
tRF-Val-TAC-008	GCCCCAGTGGAACCACCA	tRF-3a	-	tRF-18-PR18B6D2	18	tRNA-Val-TAC-1-1,GGTTCCATAGTGTAGTGGTTATCACGTCTGCTTTACACGCAGAAGGTCCTGGGTTCGAGCCCCAGTGGAACCACCA,Val-TAC,58;tRNA-Val-TAC-2-1,GGTTCCATAGTGTAGCGGTTATCACGTCTGCTTTACACGCAGAAGGTCCTGGGTTCGAGCCCCAGTGGAACCACCA,Val-TAC,58;tRNA-Val-TAC-3-1,GGTTCCATAGTGTAGTGGTTATCACATCTGCTTTACACGCAGAAGGTCCTGGGTTCAAGCCCCAGTGGAACCACCA,Val-TAC,58	-0.554919	0.680695	0.274062	6.56856	7.12348	124.552	101.323	107.098	57.1569	97.3417	60.4505	178.165	180.03	125.817	154.731
tRF-Phe-GAA-001	CCCGGGTTTCGGCACCA	tRF-3a	3023a	tRF-17-K879652	17	tRNA-Phe-GAA-1-1,GCCGAAATAGCTCAGTTGGGAGAGCGTTAGACTGAAGATCTAAAGGTCCCTGGTTCGATCCCGGGTTTCGGCACCA,Phe-GAA,59;tRNA-Phe-GAA-2-1,GCCGAAATAGCTCAGTTGGGAGAGCGTTAGACTGAAGATCTAAAGGTCCCTGGTTCAATCCCGGGTTTCGGCACCA,Phe-GAA,59;tRNA-Phe-GAA-3-1,GCCGAGATAGCTCAGTTGGGAGAGCGTTAGACTGAAGATCTAAAGGTCCCTGGTTCAATCCCGGGTTTCGGCACCA,Phe-GAA,59;tRNA-Phe-GAA-4-1,GCCGAAATAGCTCAGTTGGGAGAGCGTTAGACCGAAGATCTTAAAGGTCCCTGGTTCAATCCCGGGT…	-0.554526	0.680881	0.22032	10.9726	11.5271	2191.45	2385.69	1550.15	1107.15	3163.6	2659.82	2585.94	4680.79	1959.15	2540.58
tRF-Asn-GTT-016	GTCAGTGCTTCTTT	tRF-1	-	-	14	pre_tRNA-Asn-GTT-2-4,CGGAAATCTGTACACACCGCAGCGCGGCCTGAGTAACTGGGTCTCTGTGGCGCAATCGGTTAGCGCGTTCGGCTGTTAACCGAAAGGTTGGTGGTTCGAGCCCACCCAGGGACGGTCAGTGCTTCTTTTCCCGAGACAACATTTACCCGATGGT,Asn-GTT,114	-0.547125	0.684383	0.522716	5.18301	5.73014	16.8314	55.2669	83.2988	12.7015	18.2516	65.1005	76.3565	0	83.878	39.9305
tRF-Ala-AGC-041	GGGGATGTAGCTCAGTGGTAGAGCGCATG	tRF-5c	-	-	29	tRNA-Ala-AGC-4-1,GGGGATGTAGCTCAGTGGTAGAGCGCATGCTTAGCATGCATGAGGTCCCGGGTTCGATCCCCAGCATCTCCACCA,Ala-AGC,0;tRNA-Ala-CGC-1-1,GGGGATGTAGCTCAGTGGTAGAGCGCATGCTTCGCATGTATGAGGTCCCGGGTTCGATCCCCGGCATCTCCACCA,Ala-CGC,0;tRNA-Ala-CGC-2-1,GGGGATGTAGCTCAGTGGTAGAGCGCATGCTTCGCATGTATGAGGCCCCGGGTTCGATCCCCGGCATCTCCACCA,Ala-CGC,0;tRNA-Ala-TGC-2-1,GGGGATGTAGCTCAGTGGTAGAGCGCATGCTTTGCATGTATGAGGTCCCGGGTTCGATCCCCGGCATCTCCAC…	-0.537737	0.68885	0.837768	1.87469	2.41243	0	9.21116	4.75993	2.11692	3.04193	9.30008	5.09043	0	0	9.98263
tRF-Asn-GTT-033	TCCCACCCAGGGACGCCA	tRF-3a	-	-	18	tRNA-Asn-GTT-1-1,GTCTCTGTGGCGCAATCGGTTAGCGCGTTCGGCTGTTAACCGAAAGGTTGGTGGTTCGATCCCACCCAGGGACGCCA,Asn-GTT,59	-0.515863	0.699375	0.494967	4.2578	4.77367	13.4651	27.6335	19.0397	6.35077	36.5031	9.30008	40.7235	13.8485	53.9216	24.9566
tRF-Gly-CCC-026	ATTCCCGGCCAATGCACCA	tRF-3b	-	tRF-19-IRM1DVE2	19	tRNA-Gly-CCC-1-1,GCATTGGTGGTTCAGTGGTAGAATTCTCGCCTCCCACGCGGGAGACCCGGGTTCAATTCCCGGCCAATGCACCA,Gly-CCC,55;tRNA-Gly-GCC-2-1,GCATTGGTGGTTCAGTGGTAGAATTCTCGCCTGCCACGCGGGAGGCCCGGGTTCGATTCCCGGCCAATGCACCA,Gly-GCC,55	-0.51489	0.699846	0.329392	7.07853	7.59342	161.581	101.323	172.151	105.846	139.929	139.501	208.708	55.394	395.425	204.644
tRF-Thr-CGT-005	ACCCCGTCCGTGCCTCCA	tRF-3a	-	tRF-18-0RSSX7D2	18	tRNA-Thr-CGT-2-1,GGCGCGGTGGCCAAGTGGTAAGGCGTCGGTCTCGTAAACCGAAGATCACGGGTTCGAACCCCGTCCGTGCCTCCA,Thr-CGT,57;tRNA-Thr-CGT-4-1,GGCGCGGTGGCCAAGTGGTAAGGCGTCGGTCTCGTAAACCGAAGATCGCGGGTTCGAACCCCGTCCGTGCCTCCA,Thr-CGT,57	-0.512582	0.700967	0.264422	8.5197	9.03228	494.843	350.024	289.563	156.652	644.888	502.204	514.134	529.705	569.172	479.166
tRF-Val-TAC-070	TAGCCGTAAGGCGGCTGTTTTTGCTTT	tRF-1	-	-	27	pre_tRNA-Val-TAC-1-2,AGTCTATGAATAAAGTCCCAACAATATTCTTCCTCGTAGAGGTTCCATAGTGTAGTGGTTATCACGTCTGCTTTACACGCAGAAGGTCCTGGGTTCGAGCCCCAGTGGAACCATAGCCGTAAGGCGGCTGTTTTTGCTTTTATAGGGTTTCGT,Val-TAC,113	-0.508225	0.703087	0.371285	9.16002	9.66824	414.052	838.215	497.413	256.148	970.375	1195.06	860.283	180.03	784.859	918.402
tRF-Arg-TCG-016	GTCCTGCCGCGGTCGCCA	tRF-3a	-	tRF-18-S7PVRSD2	18	tRNA-Arg-TCG-1-1,GGCCGCGTGGCCTAATGGATAAGGCGTCTGACTTCGGATCAGAAGATTGCAGGTTCGAGTCCTGCCGCGGTCGCCA,Arg-TCG,58	-0.504452	0.704928	0.322164	5.55875	6.0632	63.9593	36.8446	38.0795	33.8707	66.9224	41.8503	76.3565	41.5455	131.808	54.9045
tRF-Ser-TGA-022	GAAAAAGTCATGGAGG	tRF-5a	-	tRF-16-OB16900	16	chrM.tRNA17-SerTGA,GAAAAAGTCATGGAGGCCATGGGGTTGGCTTGAAACCAGCTTTGGGGGGTTCGATTCCTTCCTTTTTTGCCA,Ser-TGA,0	-0.501671	0.706288	0.399457	4.9809	5.48257	53.8604	36.8446	25.3863	19.0523	30.4193	23.2502	40.7235	38.0834	71.8955	54.9045
tRF-Lys-TTT-012	AACACCTCTTTACAGTGACCA	tRF-3b	-	tRF-21-B54ZUPX1B	21	chrM.tRNA8-LysTTT,CACTGTAAAGCTAACTTAGCATTAACCTTTTAAGTTAAAGATTAAGAGAACCAACACCTCTTTACAGTGACCA,Lys-TTT,52	-0.499764	0.707222	0.78166	2.92085	3.42061	0	9.21116	0.793322	14.8185	9.12578	23.2502	5.09043	0	0	19.9653
tRF-Asn-GTT-015	GCCCACCCAGGGACGCCA	tRF-3a	-	tRF-18-P6KP6HD2	18	tRNA-Asn-GTT-2-1,GTCTCTGTGGCGCAATCGGTTAGCGCGTTCGGCTGTTAACCGAAAGGTTGGTGGTTCGAGCCCACCCAGGGACGCCA,Asn-GTT,59;tRNA-Asn-GTT-3-1,GTCTCTGTGGCGCAATCGGTTAGCGCATTCGGCTGTTAACCGAAAGGTTGGTGGTTCGAGCCCACCCAGGGACGCCA,Asn-GTT,59;tRNA-Asn-GTT-4-1,GTCTCTGTGGCGCAATCGGTTAGCGCGTTCGGCTGTTAACCGAAAGATTGGTGGTTCGAGCCCACCCAGGGACGCCA,Asn-GTT,59;tRNA-Asn-GTT-5-1,GTCTCTGTGGCGCAATCGGTTAGCGCGTTCGGCTGTTAACTGAAAGGTTGGTGGTTCGAGCCCA…	-0.498717	0.707736	0.350655	6.80798	7.30669	104.355	184.223	60.2925	82.56	146.012	106.951	142.532	162.72	173.747	209.635
tRF-Leu-TAG-017	CACCTCAGAAGGTCTCACTTTT	tRF-1	-	-	22	pre_tRNA-Leu-TAG-3-1,TCACACTAATATGCCGGCATAGGAAGCCCTACGATCGGGAGGTAGCGTGGCCGAGTGGTCTAAGGCGCTGGATTTAGGCTCCAGTCATTTCGATGGCGTGGGTTCGAATCCCACCGCTGCCACACCTCAGAAGGTCTCACTTTTCTATCCATAAACCATCTC,Leu-TAG,122	-0.490178	0.711937	0.492963	4.38552	4.8757	16.8314	9.21116	42.0461	16.9354	12.1677	13.9501	66.1756	3.46212	41.939	24.9566
tRF-Gln-CTG-030	TCTCGGTGGGACCCCCA	tRF-3a	-	-	17	tRNA-Gln-CTG-6-1,GGCCCCATGGTGTAATGGTCAGCACTCTGGACTCTGAATCCAGCGATCCGAGTTCAAATCTCGGTGGGACCCCCA,Gln-CTG,58	-0.488043	0.712992	0.488242	4.34845	4.83649	43.7616	9.21116	20.6264	2.11692	30.4193	9.30008	30.5426	24.2349	47.9303	34.9392
tRF-Lys-TTT-002	GCCCGGATAGCTCA	tRF-5a	-	-	14	tRNA-Lys-TTT-3-1,GCCCGGATAGCTCAGTCGGTAGAGCATCAGACTTTTAATCTGAGGGTCCAGGGTTCAAGTCCCTGTTCGGGCGCCA,Lys-TTT,0;tRNA-Lys-TTT-5-1,GCCCGGATAGCTCAGTCGGTAGAGCATCAGACTTTTAATCTGAGGGTCCGGGGTTCAAGTCCCTGTTCGGGCGCCA,Lys-TTT,0	-0.484305	0.714841	0.349668	7.28844	7.77275	178.413	211.857	170.564	116.431	112.551	134.851	285.064	114.25	389.434	204.644
tRF-Ile-TAT-001	CCTCACCTGGAGCACCA	tRF-3a	-	-	17	tRNA-Ile-TAT-1-1,GCTCCAGTGGCGCAATCGGTTAGCGCGCGGTACTTATAATGCCGAGGTTGTGAGTTCGATCCTCACCTGGAGCACCA,Ile-TAT,60;tRNA-Ile-TAT-2-1,GCTCCAGTGGCGCAATCGGTTAGCGCGCGGTACTTATAATGCCGAGGTTGTGAGTTCGAGCCTCACCTGGAGCACCA,Ile-TAT,60;tRNA-Ile-TAT-3-1,GCTCCAGTGGCGCAATCGGTTAGCGCGCGGTACTTATAATGCCGAGGTTGTGAGTTCAAGCCTCACCTGGAGCACCA,Ile-TAT,60	-0.482632	0.715671	0.424095	3.26344	3.74607	10.0988	0	11.1065	6.35077	15.2096	4.65004	10.1809	13.8485	23.9652	14.9739
tRF-Ala-AGC-017	CCCCAGCATCTCCACCA	tRF-3a	-	tRF-17-K6PM852	17	tRNA-Ala-AGC-4-1,GGGGATGTAGCTCAGTGGTAGAGCGCATGCTTAGCATGCATGAGGTCCCGGGTTCGATCCCCAGCATCTCCACCA,Ala-AGC,58	-0.478764	0.717592	0.58947	3.52795	4.00672	37.0291	0	4.75993	2.11692	15.2096	13.9501	10.1809	20.7727	17.9739	14.9739
tRF-Thr-TGT-004	TCTCGCTGGGGCCTCCA	tRF-3a	3007a	tRF-17-WSNKP92	17	tRNA-Thr-TGT-3-1,GGCTCCATAGCTCAGGGGTTAGAGCGCTGGTCTTGTAAACCAGGGGTCGCGAGTTCAATTCTCGCTGGGGCCTCCA,Thr-TGT,59;tRNA-Thr-TGT-4-1,GGCTCCATAGCTCAGGGGTTAGAGCACTGGTCTTGTAAACCAGGGGTCGCGAGTTCAAATCTCGCTGGGGCCTCCA,Thr-TGT,59;tRNA-Thr-TGT-5-1,GGCCCTATAGCTCAGGGGTTAGAGCACTGGTCTTGTAAACCAGGGGTCGCGAGTTCAAATCTCGCTGGGGCCTCCA,Thr-TGT,59;tRNA-Thr-TGT-6-1,GGCTCCATAGCTCAGGGGTTAGAGCACTGGTCTTGTAAACCAGGGTCGCGAGTTCAAATCTCGCTGG…	-0.473465	0.720233	0.244676	11.7214	12.1949	4329.03	3813.42	2351.41	2188.9	4617.65	3069.03	5456.94	4175.32	6470.59	4641.92
tRF-Ser-CGA-003	ATCCTGTTCGTGACGCCA	tRF-3a	-	tRF-18-H77SXHD2	18	tRNA-Ser-CGA-4-1,GTCACGGTGGCCGAGTGGTTAAGGCGTTGGACTCGAAATCCAATGGGGTTTCCCCGCACAGGTTCGAATCCTGTTCGTGACGCCA,Ser-CGA,67	-0.465017	0.724463	0.408689	5.89344	6.35846	74.0581	36.8446	35.6995	40.2215	118.635	37.2003	71.266	141.947	71.8955	84.8524
tiRNA-His-GTG-002	TGAATCTGACAACAGAGGCTTACGACCCCTTATTTACCA	tiRNA-3	-	-	39	chrM.tRNA11-HisGTG,GTAAATATAGTTTAACCAAAACATCAGATTGTGAATCTGACAACAGAGGCTTACGACCCCTTATTTACCCCA,His-GTG,31	-0.453617	0.73021	0.5615	4.84145	5.29506	43.7616	18.4223	9.51987	40.2215	24.3354	4.65004	71.266	41.5455	29.9564	49.9132
tRF-Lys-CTT-003	GCCCGGCTAGCTCAGT	tRF-5a	-	-	16	tRNA-Lys-CTT-1-1,GCCCGGCTAGCTCAGTCGGTAGAGCATGGGACTCTTAATCCCAGGGTCGTGGGTTCGAGCCCCACGTTGGGCGCCA,Lys-CTT,0;tRNA-Lys-CTT-2-1,GCCCGGCTAGCTCAGTCGGTAGAGCATGAGACTCTTAATCTCAGGGTCGTGGGTTCGAGCCCCACGTTGGGCGCCA,Lys-CTT,0;tRNA-Lys-CTT-3-1,GCCCGGCTAGCTCAGTCGGTAGAGCATGAGACCCTTAATCTCAGGGTCGTGGGTTCGAGCCCCACGTTGGGCGCCA,Lys-CTT,0;tRNA-Lys-CTT-4-1,GCCCGGCTAGCTCAGTCGGTAGAGCATGGGACTCTTAATCTCAGGGTCGTGGGTTCGAGCCCCACGTTGG…	-0.444476	0.734851	0.46199	5.40346	5.84794	70.6918	46.0558	34.1129	33.8707	30.4193	27.9002	96.7182	45.0076	83.878	39.9305
tRF-Arg-ACG-001	TCCTGGCTGGCTCGCCA	tRF-3a	-	tRF-17-8YQ84V2	17	tRNA-Arg-ACG-1-1,GGGCCAGTGGCGCAATGGATAACGCGTCTGACTACGGATCAGAAGATTCCAGGTTCGACTCCTGGCTGGCTCGCCA,Arg-ACG,59;tRNA-Arg-ACG-2-1,GGGCCAGTGGCGCAATGGATAACGCGTCTGACTACGGATCAGAAGATTCTAGGTTCGACTCCTGGCTGGCTCGCCA,Arg-ACG,59	-0.438638	0.737831	0.362375	9.22412	9.66276	649.692	718.47	337.162	287.901	1137.68	590.555	982.453	959.008	982.571	549.045
tRF-Asn-GTT-017	GTCAGTGCTTCTTTT	tRF-1	-	-	15	pre_tRNA-Asn-GTT-2-4,CGGAAATCTGTACACACCGCAGCGCGGCCTGAGTAACTGGGTCTCTGTGGCGCAATCGGTTAGCGCGTTCGGCTGTTAACCGAAAGGTTGGTGGTTCGAGCCCACCCAGGGACGGTCAGTGCTTCTTTTCCCGAGACAACATTTACCCGATGGT,Asn-GTT,114	-0.437638	0.738342	0.612247	4.73797	5.17561	23.5639	18.4223	70.6057	8.46769	12.1677	69.7506	50.9043	0	29.9564	19.9653
tRF-Ala-CGC-008	TCGATCCCCGGCATCTCCACCA	tRF-3b	3021b	tRF-22-WEKSPM852	22	tRNA-Ala-CGC-1-1,GGGGATGTAGCTCAGTGGTAGAGCGCATGCTTCGCATGTATGAGGTCCCGGGTTCGATCCCCGGCATCTCCACCA,Ala-CGC,53;tRNA-Ala-CGC-2-1,GGGGATGTAGCTCAGTGGTAGAGCGCATGCTTCGCATGTATGAGGCCCCGGGTTCGATCCCCGGCATCTCCACCA,Ala-CGC,53;tRNA-Ala-TGC-2-1,GGGGATGTAGCTCAGTGGTAGAGCGCATGCTTTGCATGTATGAGGTCCCGGGTTCGATCCCCGGCATCTCCACCA,Ala-TGC,53;tRNA-Ala-TGC-3-1,GGGGATGTAGCTCAGTGGTAGAGCGCATGCTTTGCATGTATGAGGCCCCGGGTTCGATCCCCGGCATCTC…	-0.437507	0.73841	0.358995	8.83034	9.26784	636.227	276.335	574.365	218.043	687.475	283.652	478.501	938.236	874.728	578.993
tRF-Glu-CTC-020	TGAGGTTTTTCTGTTT	tRF-1	-	-	16	pre_tRNA-Glu-CTC-1-6,TCTCGCTTCATAAATATGTTTTAATAAACCTACTTCAGCTTCCCTGGTGGTCTAGTGGTTAGGATTCGGCGCTCTCACCGCCGCGGCCCGGGTTCGATTCCCGGTCAGGGAATGAGGTTTTTCTGTTTTAACCTCCAAATTCTTTCATCCAG,Glu-CTC,112	-0.432301	0.741079	0.547458	4.8134	5.24571	50.4942	27.6335	24.593	21.1692	18.2516	9.30008	71.266	20.7727	65.9042	29.9479
tRF-Phe-GAA-032	TCCCGGGTTTCGGCACCA	tRF-3a	-	tRF-18-8SRZMFD2	18	tRNA-Phe-GAA-1-1,GCCGAAATAGCTCAGTTGGGAGAGCGTTAGACTGAAGATCTAAAGGTCCCTGGTTCGATCCCGGGTTTCGGCACCA,Phe-GAA,58;tRNA-Phe-GAA-2-1,GCCGAAATAGCTCAGTTGGGAGAGCGTTAGACTGAAGATCTAAAGGTCCCTGGTTCAATCCCGGGTTTCGGCACCA,Phe-GAA,58;tRNA-Phe-GAA-3-1,GCCGAGATAGCTCAGTTGGGAGAGCGTTAGACTGAAGATCTAAAGGTCCCTGGTTCAATCCCGGGTTTCGGCACCA,Phe-GAA,58;tRNA-Phe-GAA-4-1,GCCGAAATAGCTCAGTTGGGAGAGCGTTAGACCGAAGATCTTAAAGGTCCCTGGTTCAATCCCGGGT…	-0.432105	0.74118	0.41354	7.7571	8.18921	245.738	138.167	196.744	86.7938	483.666	251.102	239.25	446.614	179.739	309.462
tRF-Leu-AAG-030	TCGAATCCCACCGCTGCCACCA	tRF-3b	-	tRF-22-WB863IP52	22	tRNA-Leu-AAG-1-1,GGTAGCGTGGCCGAGCGGTCTAAGGCGCTGGATTAAGGCTCCAGTCTCTTCGGAGGCGTGGGTTCGAATCCCACCGCTGCCACCA,Leu-AAG,63;tRNA-Leu-AAG-2-1,GGTAGCGTGGCCGAGCGGTCTAAGGCGCTGGATTAAGGCTCCAGTCTCTTCGGGGGCGTGGGTTCGAATCCCACCGCTGCCACCA,Leu-AAG,63;tRNA-Leu-TAG-1-1,GGTAGCGTGGCCGAGCGGTCTAAGGCGCTGGATTTAGGCTCCAGTCTCTTCGGAGGCGTGGGTTCGAATCCCACCGCTGCCACCA,Leu-TAG,63;tRNA-Leu-TAG-3-1,GGTAGCGTGGCCGAGTGGTCTAAGGCGCTGGATTTAGGCT…	-0.406845	0.754271	0.421173	6.82214	7.22898	158.215	55.2669	137.245	46.5723	194.683	120.901	173.075	183.493	161.765	104.818
tRF-Trp-CCA-027	TCGAATCACGTCGGGGTCACCA	tRF-3b	-	tRF-22-WB8HWKS52	22	tRNA-Trp-CCA-4-1,GACCTCGTGGCGCAACGGTAGCGCGTCTGACTCCAGATCAGAAGGCTGCGTGTTCGAATCACGTCGGGGTCACCA,Trp-CCA,53	-0.401407	0.75712	0.530754	5.81047	6.21187	84.1569	0	48.3927	31.7538	124.719	83.7007	45.8139	103.864	71.8955	54.9045
tiRNA-Ser-GCT-001	GAGAAAGCTCACAAGAACTG	tiRNA-5	-	tRF-20-5BF900BY	20	chrM.tRNA12-SerGCT,GAGAAAGCTCACAAGAACTGCTAACTCATGCCCCCATGTCTAACAACATGGCTTTCTCACCA,Ser-GCT,0	-0.395119	0.760427	0.46478	7.22265	7.61777	239.006	64.4781	99.1653	71.9753	313.318	116.251	162.894	235.424	233.66	244.574
tRF-Asp-GTC-018	GAGGCTTAAACTTT	tRF-1	-	-	14	pre_tRNA-Asp-GTC-2-6,CTTCACAGGGATTTCCTAAGAGCTCCATTTTCACGTCAATTCCTCGTTAGTATAGTGGTGAGTATCCCCGCCTGTCACGCGGGAGACCGGGGTTCGATTCCCCGACGGGGAGGAGGCTTAAACTTTTTTTTAGAAAAGCACACTTCCGGTAA,Asp-GTC,112	-0.391356	0.762413	0.721171	4.39468	4.78603	3.36628	36.8446	54.7392	4.23384	9.12578	51.1504	35.633	0	23.9652	19.9653
tRF-Trp-CCA-023	GTCACGTCGGGGTCACCA	tRF-3a	-	tRF-18-S5S8R6D2	18	tRNA-Trp-CCA-2-1,GACCTCGTGGCGCAATGGTAGCGCGTCTGACTCCAGATCAGAAGGTTGCGTGTTCAAGTCACGTCGGGGTCACCA,Trp-CCA,57	-0.391263	0.762462	0.47626	6.18271	6.57397	114.453	18.4223	47.5993	46.5723	146.012	88.3507	91.6278	131.561	95.8606	59.8958
tRF-Asp-GTC-019	GAGGCTTAAACTTTT	tRF-1	1028	-	15	pre_tRNA-Asp-GTC-2-6,CTTCACAGGGATTTCCTAAGAGCTCCATTTTCACGTCAATTCCTCGTTAGTATAGTGGTGAGTATCCCCGCCTGTCACGCGGGAGACCGGGGTTCGATTCCCCGACGGGGAGGAGGCTTAAACTTTTTTTTAGAAAAGCACACTTCCGGTAA,Asp-GTC,112	-0.388072	0.76415	0.641844	5.67817	6.06624	26.9302	55.2669	158.664	6.35077	18.2516	93.0008	66.1756	6.92425	77.8868	84.8524
tRF-Pro-AGG-001	ATCCCGGACGAGCCCCCA	tRF-3a	3002a	tRF-18-HR6HFRD2	18	tRNA-Pro-AGG-1-1,GGCTCGTTGGTCTAGGGGTATGATTCTCGCTTAGGATGCGAGAGGTCCCGGGTTCAAATCCCGGACGAGCCCCCA,Pro-AGG,57;tRNA-Pro-AGG-2-1,GGCTCGTTGGTCTAGGGGTATGATTCTCGCTTAGGGTGCGAGAGGTCCCGGGTTCAAATCCCGGACGAGCCCCCA,Pro-AGG,57;tRNA-Pro-CGG-1-1,GGCTCGTTGGTCTAGGGGTATGATTCTCGCTTCGGGTGCGAGAGGTCCCGGGTTCAAATCCCGGACGAGCCCCCA,Pro-CGG,57;tRNA-Pro-CGG-2-1,GGCTCGTTGGTCTAGGGGTATGATTCTCGCTTCGGGTGTGAGAGGTCCCGGGTTCAAATCCCGGACGAGC…	-0.379711	0.768592	0.384186	12.8473	13.227	8866.78	11191.6	3799.22	5643.71	7270.21	7812.06	8037.79	12300.9	10712.4	9029.29
tRF-His-GTG-008	GCCGTGATCGTATAGTGGTTAGTACTCTGCG	tRF-5c	-	tRF-31-PW5SVP9N15WV0	31	tRNA-His-GTG-1-1,GCCGTGATCGTATAGTGGTTAGTACTCTGCGTTGTGGCCGCAGCAACCTCGGTTCGAATCCGAGTCACGGCACCA,His-GTG,0	-0.379575	0.768664	0.476266	10.3604	10.74	1060.38	1722.49	1589.02	825.6	1499.67	1920.47	2204.16	2236.53	395.425	1382.59
tRF-Ser-AGA-008	AATCCTGCCGACTACGCCA	tRF-3b	-	tRF-19-DRXSE5I2	19	tRNA-Ser-AGA-1-1,GTAGTCGTGGCCGAGTGGTTAAGGCGATGGACTAGAAATCCATTGGGGTTTCCCCGCGCAGGTTCGAATCCTGCCGACTACGCCA,Ser-AGA,66;tRNA-Ser-AGA-2-1,GTAGTCGTGGCCGAGTGGTTAAGGCGATGGACTAGAAATCCATTGGGGTCTCCCCGCGCAGGTTCGAATCCTGCCGACTACGCCA,Ser-AGA,66;tRNA-Ser-AGA-3-1,GTAGTCGTGGCCGAGTGGTTAAGGCGATGGACTAGAAATCCATTGGGGTTTCCCCACGCAGGTTCGAATCCTGCCGACTACGCCA,Ser-AGA,66;tRNA-Ser-AGA-4-1,GTAGTCGTGGCCGAGTGGTTAAGGTGATGGACTAGAAACC…	-0.379289	0.768816	0.898259	2.31756	2.69685	0	9.21116	2.37997	8.46769	3.04193	4.65004	25.4522	0	0	0
tRF-Lys-TTT-042	TCCCTGTTCAGGCACCA	tRF-3a	-	-	17	tRNA-Lys-TTT-1-1,GCCTGGATAGCTCAGTTGGTAGAGCATCAGACTTTTAATCTGAGGGTCCAGGGTTCAAGTCCCTGTTCAGGCACCA,Lys-TTT,59	-0.377623	0.769705	0.903368	2.78455	3.16217	16.8314	9.21116	0.793322	0	12.1677	0	10.1809	3.46212	11.9826	19.9653
tRF-Gly-TCC-014	GCGTTGGTGGTATAGTGGTTAGCATAGCTG	tRF-5c	-	tRF-30-QNR8VP9NFQFY	30	tRNA-Gly-TCC-1-1,GCGTTGGTGGTATAGTGGTTAGCATAGCTGCCTTCCAAGCAGTTGACCCGGGTTCGATTCCCGGCCAACGCACCA,Gly-TCC,0	-0.37264	0.772368	0.494635	6.16368	6.53632	100.988	82.9004	33.3195	57.1569	94.2997	93.0008	71.266	79.6289	89.8693	124.783
tRF-Ile-AAT-006	ATCCCCGTACGGGCCACCA	tRF-3b	-	-	19	tRNA-Ile-AAT-1-1,GGCCGGTTAGCTCAGTTGGTTAGAGCGTGGCGCTAATAACGCCAAGGTCGCGGGTTCGATCCCCGTACGGGCCACCA,Ile-AAT,58;tRNA-Ile-AAT-5-1,GGCCGGTTAGCTCAGTTGGTTAGAGCGTGGTGCTAATAACGCCAAGGTCGCGGGTTCGATCCCCGTACGGGCCACCA,Ile-AAT,58;tRNA-Ile-AAT-7-1,GGCCGGTTAGCTCAGTTGGTCAGAGCGTGGTGCTAATAACGCCAAGGTCGCGGGTTCGATCCCCGTACGGGCCACCA,Ile-AAT,58;tRNA-Ile-AAT-8-1,GGCCGGTTAGCTCAGTCGGCTAGAGCGTGGTGCTAATAACGCCAAGGTCGCGGGTTCGATCCCC…	-0.367915	0.774901	0.643735	4.74794	5.11585	50.4942	9.21116	20.6264	2.11692	60.8385	46.5004	40.7235	20.7727	11.9826	44.9218
tRF-Val-AAC-003	ACCGGGCGGAAACACCA	tRF-3a	3008a	tRF-17-08Q2B52	17	tRNA-Val-AAC-1-1,GTTTCCGTAGTGTAGTGGTTATCACGTTCGCCTAACACGCGAAAGGTCCCCGGTTCGAAACCGGGCGGAAACACCA,Val-AAC,59;tRNA-Val-AAC-2-1,GTTTCCGTAGTGTAGTGGTCATCACGTTCGCCTAACACGCGAAAGGTCCCCGGTTCGAAACCGGGCGGAAACACCA,Val-AAC,59;tRNA-Val-AAC-4-1,GTTTCCGTAGTGTAGTGGTTATCACGTTCGCCTAACACGCGAAAGGTCCGCGGTTCGAAACCGGGCGGAAACACCA,Val-AAC,59;tRNA-Val-CAC-1-1,GTTTCCGTAGTGTAGTGGTTATCACGTTCGCCTCACACGCGAAAGGTCCCCGGTTCGAAACCGGGCG…	-0.366854	0.775472	0.392234	11.8338	12.2007	4847.44	4329.24	2259.38	1941.22	5530.22	3245.73	4418.49	6238.75	5488.02	4277.56
tiRNA-Pro-CGG-001	GGCTCGTTGGTCTAGGGGTATGATTCTCGCTTC	tiRNA-5	-	tRF-33-6978WPRLXN4V05	33	tRNA-Pro-CGG-1-1,GGCTCGTTGGTCTAGGGGTATGATTCTCGCTTCGGGTGCGAGAGGTCCCGGGTTCAAATCCCGGACGAGCCCCCA,Pro-CGG,0;tRNA-Pro-CGG-2-1,GGCTCGTTGGTCTAGGGGTATGATTCTCGCTTCGGGTGTGAGAGGTCCCGGGTTCAAATCCCGGACGAGCCCCCA,Pro-CGG,0	-0.359747	0.779301	0.588676	7.66682	8.02656	124.552	138.167	139.625	349.292	188.599	432.454	239.25	256.197	47.9303	234.592
tRF-Ala-AGC-038	GGGGATGTAGCTCAGTGGTAGA	tRF-5b	-	tRF-22-R29P4P9LL	22	tRNA-Ala-AGC-4-1,GGGGATGTAGCTCAGTGGTAGAGCGCATGCTTAGCATGCATGAGGTCCCGGGTTCGATCCCCAGCATCTCCACCA,Ala-AGC,0;tRNA-Ala-CGC-1-1,GGGGATGTAGCTCAGTGGTAGAGCGCATGCTTCGCATGTATGAGGTCCCGGGTTCGATCCCCGGCATCTCCACCA,Ala-CGC,0;tRNA-Ala-CGC-2-1,GGGGATGTAGCTCAGTGGTAGAGCGCATGCTTCGCATGTATGAGGCCCCGGGTTCGATCCCCGGCATCTCCACCA,Ala-CGC,0;tRNA-Ala-CGC-3-1,GGGGATGTAGCTCAGTGGTAGAGCGCGCGCTTCGCATGTGTGAGGTCCCGGGTTCAATCCCCGGCATCTCCAC…	-0.354357	0.782218	0.619069	3.72848	4.08284	20.1977	0	25.3863	8.46769	6.08385	9.30008	5.09043	3.46212	35.9477	34.9392
tRF-Cys-GCA-019	ATCCGGGTGCCCCCCCCA	tRF-3a	-	-	18	tRNA-Cys-GCA-17-1,GGGGATATAGCTCAGGGGTAGAGCATTTGACTGCAGATCAAGAGGTCCCCGGTTCAAATCCGGGTGCCCCCCCCA,Cys-GCA,57	-0.342097	0.788894	0.867803	3.77256	4.11465	13.4651	27.6335	7.93322	0	30.4193	9.30008	10.1809	13.8485	23.9652	29.9479
tRF-Val-CAC-018	AAGTGGTTCCCGTTTTT	tRF-1	-	-	17	pre_tRNA-Val-CAC-1-1,GACTTTTCAGAGTCATTTGTGGAAAACCTGCCACCGCCTGGTTTCCGTAGTGTAGTGGTTATCACGTTCGCCTCACACGCGAAAGGTCCCCGGTTCGAAACCGGGCGGAAACAAAGTGGTTCCCGTTTTTGTTTTTTTCCTTCCCCATATCCT,Val-CAC,113	-0.33933	0.790408	0.611266	3.73492	4.07425	6.73256	0	41.2528	4.23384	6.08385	18.6002	15.2713	10.3864	23.9652	14.9739
tRF-Ile-AAT-020	TCCCCGTACTGGCCACCA	tRF-3a	-	tRF-18-8RSI66D2	18	tRNA-Ile-AAT-2-1,GGCCGGTTAGCTCAGTTGGTTAGAGCGTGGTGCTAATAACGCCAAGGTCGCGGGTTCGATCCCCGTACTGGCCACCA,Ile-AAT,59;tRNA-Ile-AAT-3-1,GGCTGGTTAGCTCAGTTGGTTAGAGCGTGGTGCTAATAACGCCAAGGTCGCGGGTTCGATCCCCGTACTGGCCACCA,Ile-AAT,59;tRNA-Ile-AAT-6-1,GGCCGGTTAGCTCAGTTGGTTAGAGCGTGGTGCTAATAACGCTAAGGTCGCGGGTTCGATCCCCGTACTGGCCACCA,Ile-AAT,59	-0.330501	0.795261	0.565189	5.59858	5.92908	40.3953	36.8446	88.8521	31.7538	42.587	93.0008	40.7235	13.8485	59.9129	89.8437
tRF-Ser-CGA-015	TCGAATCCTGTTCGTGACGCCA	tRF-3b	-	tRF-22-WB8YYWOV2	22	tRNA-Ser-CGA-4-1,GTCACGGTGGCCGAGTGGTTAAGGCGTTGGACTCGAAATCCAATGGGGTTTCCCCGCACAGGTTCGAATCCTGTTCGTGACGCCA,Ser-CGA,63	-0.329605	0.795754	0.602337	4.56692	4.89653	26.9302	0	35.6995	8.46769	45.6289	13.9501	20.3617	51.9319	35.9477	24.9566
tRF-Thr-TGT-078	TCGATCCTCGCTGGGGCCTCCA	tRF-3b	-	-	22	tRNA-Thr-TGT-2-1,GGCTCCATAGCTCAGTGGTTAGAGCACTGGTCTTGTAAACCAGGGGTCGCGAGTTCGATCCTCGCTGGGGCCTCCA,Thr-TGT,54	-0.323528	0.799113	1	0.853402	1.17693	0	0	3.17329	0	3.04193	0	0	0	0	9.98263
tRF-Cys-GCA-004	TCCGGGTGCCCCCTCCA	tRF-3a	3003a	tRF-17-8871K92	17	tRNA-Cys-GCA-11-1,GGGGGTATAGCTTAGCGGTAGAGCATTTGACTGCAGATCAAGAGGTCCCCGGTTCAAATCCGGGTGCCCCCTCCA,Cys-GCA,58;tRNA-Cys-GCA-14-1,GGGGGTATAGCTCAGGGGTAGAGCATTTGACTGCAGATCAAGAAGTCCCCGGTTCAAATCCGGGTGCCCCCTCCA,Cys-GCA,58;tRNA-Cys-GCA-2-1,GGGGGTATAGCTCAGTGGTAGAGCATTTGACTGCAGATCAAGAGGTCCCCGGTTCAAATCCGGGTGCCCCCTCCA,Cys-GCA,58;tRNA-Cys-GCA-4-1,GGGGGTATAGCTCAGTGGTAGAGCATTTGACTGCAGATCAAGAGGTCCCTGGTTCAAATCCGGGTGCC…	-0.318817	0.801727	0.472095	11.9008	12.2196	6022.27	4163.44	2111.82	2392.12	4946.17	4454.74	6770.27	3694.09	4577.34	4042.97
tRF-Glu-TTC-004	CTCCCGGTGTGGGAACCA	tRF-3a	-	-	18	tRNA-Glu-TTC-2-1,TCCCACATGGTCTAGCGGTTAGGATTCCTGGTTTTCACCCAGGCGGCCCGGGTTCGACTCCCGGTGTGGGAACCA,Glu-TTC,57	-0.314933	0.803888	0.586634	9.32025	9.63518	1275.82	700.048	195.951	182.055	1049.46	1023.01	834.831	775.516	581.155	613.932
tRF-Thr-AGT-011	CGAATCCCAGCGGTGCCTCCA	tRF-3b	-	tRF-21-LEKPM43RB	21	tRNA-Thr-AGT-1-1,GGCGCCGTGGCTTAGTTGGTTAAAGCGCCTGTCTAGTAAACAGGAGATCCTGGGTTCGAATCCCAGCGGTGCCTCCA,Thr-AGT,56;tRNA-Thr-AGT-5-1,GGCGCCGTGGCTTAGCTGGTTAAAGCGCCTGTCTAGTAAACAGGAGATCCTGGGTTCGAATCCCAGCGGTGCCTCCA,Thr-AGT,56	-0.309745	0.806785	0.815211	3.52466	3.83441	13.4651	9.21116	6.34658	14.8185	12.1677	9.30008	5.09043	17.3106	17.9739	19.9653
tRF-Asp-GTC-008	TCCTCGTTAGTATAGTGGTGAGTATCCCCG	tRF-5c	-	tRF-30-897PVP941QKS	30	tRNA-Asp-GTC-2-1,TCCTCGTTAGTATAGTGGTGAGTATCCCCGCCTGTCACGCGGGAGACCGGGGTTCGATTCCCCGACGGGGAGCCA,Asp-GTC,0	-0.298904	0.81287	0.617636	5.63732	5.93622	47.1279	27.6335	40.4594	69.8584	48.6708	18.6002	50.9043	69.2425	125.817	54.9045
tRF-Ser-AGA-011	GGAATGTCAGCTTTT	tRF-1	1030	-	15	pre_tRNA-Ser-AGA-2-5,GAGTCTACATGCACTCTCACCGCAAAAATTCACACAGCCAGTAGTCGTGGCCGAGTGGTTAAGGCGATGGACTAGAAATCCATTGGGGTCTCCCCGCGCAGGTTCGAATCCTGCCGACTACGGGAATGTCAGCTTTTTGCCGTCAACACTTACTTTTTGTGT,Ser-AGA,122	-0.29788	0.813447	0.733247	5.23168	5.52956	13.4651	27.6335	111.065	21.1692	12.1677	83.7007	20.3617	0	65.9042	54.9045
tRF-Lys-TTT-030	GCCCGGATAGCTCAGTCGGTAGA	tRF-5b	-	tRF-23-PS5P4PW3X	23	tRNA-Lys-TTT-3-1,GCCCGGATAGCTCAGTCGGTAGAGCATCAGACTTTTAATCTGAGGGTCCAGGGTTCAAGTCCCTGTTCGGGCGCCA,Lys-TTT,0;tRNA-Lys-TTT-5-1,GCCCGGATAGCTCAGTCGGTAGAGCATCAGACTTTTAATCTGAGGGTCCGGGGTTCAAGTCCCTGTTCGGGCGCCA,Lys-TTT,0	-0.29741	0.813712	0.642146	5.84296	6.14037	87.5232	73.6893	38.0795	31.7538	69.9643	46.5004	40.7235	45.0076	185.73	54.9045
tRF-Gln-CTG-037	TTCATTTCTCTCCTTT	tRF-1	-	-	16	pre_tRNA-Gln-CTG-1-3,AGACCCCAGGTGGATCGAGTATCCATTTTTTGTTAAGTAGGGTTCCATGGTGTAATGGTTAGCACTCTGGACTCTGAATCCAGCGATCCGAGTTCAAATCTCGGTGGAACCTTTCATTTCTCTCCTTTTGCCTTGTTTCCGATAACCTTGAG,Gln-CTG,112	-0.292296	0.816602	0.731532	3.79613	4.08843	16.8314	0	33.3195	4.23384	12.1677	4.65004	5.09043	0	23.9652	54.9045
tRF-Val-CAC-024	ACCGGGCAGAAGCACCA	tRF-3a	-	tRF-17-08P2F52	17	tRNA-Val-CAC-2-1,GCTTCTGTAGTGTAGTGGTTATCACGTTCGCCTCACACGCGAAAGGTCCCCGGTTCGAAACCGGGCAGAAGCACCA,Val-CAC,59	-0.291063	0.8173	0.650559	5.15735	5.44841	47.1279	18.4223	49.186	8.46769	60.8385	27.9002	20.3617	69.2425	59.9129	39.9305
tRF-Ala-AGC-006	GGGGATGTAGCTCAGTGGTAGAGCGCATGC	tRF-5c	-	tRF-30-R29P4P9L5HJV	30	tRNA-Ala-AGC-4-1,GGGGATGTAGCTCAGTGGTAGAGCGCATGCTTAGCATGCATGAGGTCCCGGGTTCGATCCCCAGCATCTCCACCA,Ala-AGC,0;tRNA-Ala-CGC-1-1,GGGGATGTAGCTCAGTGGTAGAGCGCATGCTTCGCATGTATGAGGTCCCGGGTTCGATCCCCGGCATCTCCACCA,Ala-CGC,0;tRNA-Ala-CGC-2-1,GGGGATGTAGCTCAGTGGTAGAGCGCATGCTTCGCATGTATGAGGCCCCGGGTTCGATCCCCGGCATCTCCACCA,Ala-CGC,0;tRNA-Ala-TGC-2-1,GGGGATGTAGCTCAGTGGTAGAGCGCATGCTTTGCATGTATGAGGTCCCGGGTTCGATCCCCGGCATCTCCAC…	-0.289869	0.817977	0.654752	5.66338	5.95325	94.2558	36.8446	23.7997	52.923	42.587	60.4505	76.3565	20.7727	101.852	54.9045
tRF-Val-TAC-020	TCGAGCCCCAGTGGAACCACCA	tRF-3b	3017b	tRF-22-W0K672052	22	tRNA-Val-TAC-1-1,GGTTCCATAGTGTAGTGGTTATCACGTCTGCTTTACACGCAGAAGGTCCTGGGTTCGAGCCCCAGTGGAACCACCA,Val-TAC,54;tRNA-Val-TAC-2-1,GGTTCCATAGTGTAGCGGTTATCACGTCTGCTTTACACGCAGAAGGTCCTGGGTTCGAGCCCCAGTGGAACCACCA,Val-TAC,54	-0.28819	0.818929	0.625107	7.88516	8.17335	265.936	82.9004	440.294	99.4953	358.947	153.451	101.809	553.94	305.556	339.409
tRF-Leu-CAA-007	AATCCCACTTCTGACACCA	tRF-3b	-	tRF-19-DR2ZNDE2	19	tRNA-Leu-CAA-1-1,GTCAGGATGGCCGAGTGGTCTAAGGCGCCAGACTCAAGTTCTGGTCTCCAATGGAGGCGTGGGTTCGAATCCCACTTCTGACACCA,Leu-CAA,67;tRNA-Leu-CAA-2-1,GTCAGGATGGCCGAGTGGTCTAAGGCGCCAGACTCAAGTTCTGGTCTCCGTATGGAGGCGTGGGTTCGAATCCCACTTCTGACACCA,Leu-CAA,68;tRNA-Leu-CAA-3-1,GTCAGGATGGCCGAGTGGTCTAAGGCGCCAGACTCAAGTTCTGGTCTCCGCATGGAGGCGTGGGTTCGAATCCCACTTCTGACACCA,Leu-CAA,68;tRNA-Leu-CAA-4-1,GTCAGGATGGCCGAGTGGTCTAAGGCGCCAGACTC…	-0.28049	0.823311	0.804142	4.4744	4.75489	33.6628	27.6335	8.72654	6.35077	45.6289	9.30008	20.3617	48.4697	23.9652	29.9479
tRF-Arg-ACG-004	CTCCTGGCTGGCTCGCCA	tRF-3a	-	tRF-18-476YQSD2	18	tRNA-Arg-ACG-1-1,GGGCCAGTGGCGCAATGGATAACGCGTCTGACTACGGATCAGAAGATTCCAGGTTCGACTCCTGGCTGGCTCGCCA,Arg-ACG,58;tRNA-Arg-ACG-2-1,GGGCCAGTGGCGCAATGGATAACGCGTCTGACTACGGATCAGAAGATTCTAGGTTCGACTCCTGGCTGGCTCGCCA,Arg-ACG,58	-0.274998	0.826452	0.558004	10.02	10.295	1373.44	1160.61	420.461	656.246	1743.02	1027.66	1226.79	1506.02	1467.87	1048.18
tRF-His-GTG-003	GCCGTGATCGTATA	tRF-5a	-	-	14	tRNA-His-GTG-1-1,GCCGTGATCGTATAGTGGTTAGTACTCTGCGTTGTGGCCGCAGCAACCTCGGTTCGAATCCGAGTCACGGCACCA,His-GTG,0	-0.270396	0.829092	0.888405	4.11669	4.38709	10.0988	46.0558	21.4197	10.5846	6.08385	9.30008	30.5426	38.0834	11.9826	9.98263
tRF-Gly-TCC-067	GTGTCAGTTTTTCTCTT	tRF-1	-	-	17	pre_tRNA-Gly-TCC-2-1,TTAGTTCTGATACTCTAAAGGAATCAAGTGTATTTCAGATGCGTTGGTGGTATAGTGGTGAGCATAGCTGCCTTCCAAGCAGTTGACCCGGGTTCGATTCCCGGCCAACGCAGTGTCAGTTTTTCTCTTCAGCTTTTTAGACTGAGTAGGCC,Gly-TCC,112	-0.262711	0.83352	0.83547	2.79617	3.05888	13.4651	0	19.0397	0	0	4.65004	0	0	35.9477	4.99132
tRF-Leu-CAG-019	TCGAATCCCACTCCTGACACCA	tRF-3b	3011b	tRF-22-WB8647O52	22	tRNA-Leu-CAG-1-1,GTCAGGATGGCCGAGCGGTCTAAGGCGCTGCGTTCAGGTCGCAGTCTCCCCTGGAGGCGTGGGTTCGAATCCCACTCCTGACACCA,Leu-CAG,64	-0.261606	0.834159	0.593301	8.20886	8.47047	400.587	119.745	242.757	186.289	596.218	251.102	325.788	474.311	383.442	339.409
tRF-Pro-AGG-012	ATCCCGGACGAGCCCCA	tRF-3a	-	-	17	tRNA-Pro-AGG-1-1,GGCTCGTTGGTCTAGGGGTATGATTCTCGCTTAGGATGCGAGAGGTCCCGGGTTCAAATCCCGGACGAGCCCCCA,Pro-AGG,57;tRNA-Pro-AGG-2-1,GGCTCGTTGGTCTAGGGGTATGATTCTCGCTTAGGGTGCGAGAGGTCCCGGGTTCAAATCCCGGACGAGCCCCCA,Pro-AGG,57;tRNA-Pro-CGG-1-1,GGCTCGTTGGTCTAGGGGTATGATTCTCGCTTCGGGTGCGAGAGGTCCCGGGTTCAAATCCCGGACGAGCCCCCA,Pro-CGG,57;tRNA-Pro-CGG-2-1,GGCTCGTTGGTCTAGGGGTATGATTCTCGCTTCGGGTGTGAGAGGTCCCGGGTTCAAATCCCGGACGAGC…	-0.260644	0.834715	0.681675	7.30732	7.56797	151.483	313.179	66.6391	158.769	88.2159	111.601	142.532	259.659	299.564	154.731
tRF-Ala-CGC-013	ATCCCCGGCATCTCCACCA	tRF-3b	-	tRF-19-HRMFWRE2	19	tRNA-Ala-CGC-1-1,GGGGATGTAGCTCAGTGGTAGAGCGCATGCTTCGCATGTATGAGGTCCCGGGTTCGATCCCCGGCATCTCCACCA,Ala-CGC,56;tRNA-Ala-CGC-2-1,GGGGATGTAGCTCAGTGGTAGAGCGCATGCTTCGCATGTATGAGGCCCCGGGTTCGATCCCCGGCATCTCCACCA,Ala-CGC,56;tRNA-Ala-CGC-3-1,GGGGATGTAGCTCAGTGGTAGAGCGCGCGCTTCGCATGTGTGAGGTCCCGGGTTCAATCCCCGGCATCTCCACCA,Ala-CGC,56;tRNA-Ala-TGC-2-1,GGGGATGTAGCTCAGTGGTAGAGCGCATGCTTTGCATGTATGAGGTCCCGGGTTCGATCCCCGGCATCTC…	-0.259259	0.835517	0.624438	6.52548	6.78474	111.087	64.4781	120.585	33.8707	152.096	60.4505	76.3565	128.099	191.721	109.809
tRF-Ser-TGA-014	ACCCTGCTCGCTGCGCCA	tRF-3a	-	tRF-18-07QSNHD2	18	tRNA-Ser-TGA-1-1,GCAGCGATGGCCGAGTGGTTAAGGCGTTGGACTTGAAATCCAATGGGGTCTCCCCGCGCAGGTTCGAACCCTGCTCGCTGCGCCA,Ser-TGA,67	-0.256776	0.836956	0.599359	7.69934	7.95612	377.023	184.223	149.145	107.963	264.648	213.902	203.617	218.114	305.556	304.47
tRF-Lys-CTT-013	CCCCACGTTGGGCGCCA	tRF-3a	-	tRF-17-K6MY6V2	17	tRNA-Lys-CTT-1-1,GCCCGGCTAGCTCAGTCGGTAGAGCATGGGACTCTTAATCCCAGGGTCGTGGGTTCGAGCCCCACGTTGGGCGCCA,Lys-CTT,59;tRNA-Lys-CTT-2-1,GCCCGGCTAGCTCAGTCGGTAGAGCATGAGACTCTTAATCTCAGGGTCGTGGGTTCGAGCCCCACGTTGGGCGCCA,Lys-CTT,59;tRNA-Lys-CTT-3-1,GCCCGGCTAGCTCAGTCGGTAGAGCATGAGACCCTTAATCTCAGGGTCGTGGGTTCGAGCCCCACGTTGGGCGCCA,Lys-CTT,59;tRNA-Lys-CTT-4-1,GCCCGGCTAGCTCAGTCGGTAGAGCATGGGACTCTTAATCTCAGGGTCGTGGGTTCGAGCCCCACGT…	-0.250469	0.840623	0.624382	7.54107	7.79153	326.529	184.223	116.618	95.2615	249.438	130.201	259.612	283.894	191.721	239.583
tRF-Gly-TCC-006	GCGTTGGTGGTATAGTGGTAAGCATAGCTG	tRF-5c	-	tRF-30-QNR8VP9LFQFY	30	tRNA-Gly-TCC-3-1,GCGTTGGTGGTATAGTGGTAAGCATAGCTGCCTTCCAAGCAGTTGACCCGGGTTCGATTCCCGGCCAACGCACCA,Gly-TCC,0	-0.240076	0.846701	0.818929	3.4459	3.68597	20.1977	0	5.55325	4.23384	24.3354	9.30008	15.2713	6.92425	17.9739	14.9739
tiRNA-Val-TAC-002	GGTTCCATAGTGTAGCGGTTATCACGTCTGCTTT	tiRNA-5	-	-	34	tRNA-Val-TAC-2-1,GGTTCCATAGTGTAGCGGTTATCACGTCTGCTTTACACGCAGAAGGTCCTGGGTTCGAGCCCCAGTGGAACCACCA,Val-TAC,0	-0.239535	0.847018	0.75327	4.95794	5.19748	40.3953	18.4223	30.1462	25.4031	39.545	46.5004	55.9947	20.7727	0	49.9132
tRF-Lys-CTT-030	GCCCGGCTAGCTCA	tRF-5a	-	-	14	tRNA-Lys-CTT-1-1,GCCCGGCTAGCTCAGTCGGTAGAGCATGGGACTCTTAATCCCAGGGTCGTGGGTTCGAGCCCCACGTTGGGCGCCA,Lys-CTT,0;tRNA-Lys-CTT-2-1,GCCCGGCTAGCTCAGTCGGTAGAGCATGAGACTCTTAATCTCAGGGTCGTGGGTTCGAGCCCCACGTTGGGCGCCA,Lys-CTT,0;tRNA-Lys-CTT-3-1,GCCCGGCTAGCTCAGTCGGTAGAGCATGAGACCCTTAATCTCAGGGTCGTGGGTTCGAGCCCCACGTTGGGCGCCA,Lys-CTT,0;tRNA-Lys-CTT-4-1,GCCCGGCTAGCTCAGTCGGTAGAGCATGGGACTCTTAATCTCAGGGTCGTGGGTTCGAGCCCCACGTTGG…	-0.237525	0.848199	0.726893	6.72782	6.96534	124.552	175.012	84.0921	97.3784	45.6289	60.4505	218.889	69.2425	227.669	69.8784
tRF-Trp-CCA-009	AGTCACGTCGGGGTCACCA	tRF-3b	-	tRF-19-16MSRME2	19	tRNA-Trp-CCA-2-1,GACCTCGTGGCGCAATGGTAGCGCGTCTGACTCCAGATCAGAAGGTTGCGTGTTCAAGTCACGTCGGGGTCACCA,Trp-CCA,56	-0.235673	0.849289	1	0.967169	1.20284	0	0	5.55325	0	0	0	5.09043	0	5.99129	0
tRF-Val-TAC-024	ACCGAGCGGAAACACCA	tRF-3a	-	-	17	tRNA-Val-TAC-4-1,GTTTCCGTGGTGTAGTGGTTATCACATTCGCCTTACACGCGAAAGGTCCTCGGGTCGAAACCGAGCGGAAACACCA,Val-TAC,59	-0.231951	0.851482	1	3.33013	3.56208	13.4651	18.4223	3.17329	10.5846	9.12578	4.65004	20.3617	6.92425	5.99129	19.9653
tRF-Gln-CTG-025	GTCTCGGTGGAACCTCCA	tRF-3a	-	tRF-18-S9R8B7D2	18	tRNA-Gln-CTG-2-1,GGTTCCATGGTGTAATGGTTAGCACTCTGGACTCTGAATCCAGCGATCCGAGTTCAAGTCTCGGTGGAACCTCCA,Gln-CTG,57;tRNA-Gln-CTG-3-1,GGTTCCATGGTGTAATGGTGAGCACTCTGGACTCTGAATCCAGCGATCCGAGTTCGAGTCTCGGTGGAACCTCCA,Gln-CTG,57;tRNA-Gln-CTG-4-1,GGTTCCATGGTGTAATGGTAAGCACTCTGGACTCTGAATCCAGCGATCCGAGTTCGAGTCTCGGTGGAACCTCCA,Gln-CTG,57	-0.229186	0.853116	0.654735	5.29099	5.52018	60.593	18.4223	53.1526	12.7015	54.7547	37.2003	30.5426	69.2425	35.9477	49.9132
tRF-Met-CAT-008	AGTAAGGTCAGCTAAA	tRF-5a	-	-	16	chrM.tRNA5-MetCAT,AGTAAGGTCAGCTAAATAAGCTATCGGGCCCATACCCCGAAAATGTTGGTTATACCCTTCCCGTACTACCA,Met-CAT,0	-0.225187	0.855484	1	3.74647	3.97165	16.8314	36.8446	3.96661	6.35077	15.2096	18.6002	25.4522	13.8485	5.99129	9.98263
tRF-Tyr-GTA-011	ATCCGGCTCGGAGGACCA	tRF-3a	-	tRF-18-HSQS52D2	18	tRNA-Tyr-GTA-3-1,CCTTCGATAGCTCAGTTGGTAGAGCGGAGGACTGTAGATCCTTAGGTCGCTGGTTCGAATCCGGCTCGGAGGACCA,Tyr-GTA,58;tRNA-Tyr-GTA-6-1,CCTTCGATAGCTCAGCTGGTAGAGCGGAGGACTGTAGATCCTTAGGTCGCTGGTTCGAATCCGGCTCGGAGGACCA,Tyr-GTA,58	-0.221852	0.857464	0.685961	5.13502	5.35687	40.3953	18.4223	60.2925	16.9354	36.5031	37.2003	35.633	41.5455	71.8955	19.9653
tRF-Ala-AGC-004	GGGGATGTAGCTCAGT	tRF-5a	-	tRF-16-R29P4PE	16	tRNA-Ala-AGC-4-1,GGGGATGTAGCTCAGTGGTAGAGCGCATGCTTAGCATGCATGAGGTCCCGGGTTCGATCCCCAGCATCTCCACCA,Ala-AGC,0;tRNA-Ala-CGC-1-1,GGGGATGTAGCTCAGTGGTAGAGCGCATGCTTCGCATGTATGAGGTCCCGGGTTCGATCCCCGGCATCTCCACCA,Ala-CGC,0;tRNA-Ala-CGC-2-1,GGGGATGTAGCTCAGTGGTAGAGCGCATGCTTCGCATGTATGAGGCCCCGGGTTCGATCCCCGGCATCTCCACCA,Ala-CGC,0;tRNA-Ala-CGC-3-1,GGGGATGTAGCTCAGTGGTAGAGCGCGCGCTTCGCATGTGTGAGGTCCCGGGTTCAATCCCCGGCATCTCCAC…	-0.215197	0.861428	0.759907	4.68143	4.89663	20.1977	18.4223	61.0858	14.8185	9.12578	60.4505	30.5426	10.3864	11.9826	24.9566
tRF-Ser-AGA-013	GTAGTCGTGGCCGAGTGGTTAA	tRF-5b	-	tRF-22-S3M8309NF	22	tRNA-Ser-AGA-1-1,GTAGTCGTGGCCGAGTGGTTAAGGCGATGGACTAGAAATCCATTGGGGTTTCCCCGCGCAGGTTCGAATCCTGCCGACTACGCCA,Ser-AGA,0;tRNA-Ser-AGA-2-1,GTAGTCGTGGCCGAGTGGTTAAGGCGATGGACTAGAAATCCATTGGGGTCTCCCCGCGCAGGTTCGAATCCTGCCGACTACGCCA,Ser-AGA,0;tRNA-Ser-AGA-3-1,GTAGTCGTGGCCGAGTGGTTAAGGCGATGGACTAGAAATCCATTGGGGTTTCCCCACGCAGGTTCGAATCCTGCCGACTACGCCA,Ser-AGA,0;tRNA-Ser-AGA-4-1,GTAGTCGTGGCCGAGTGGTTAAGGTGATGGACTAGAAACCCAT…	-0.212484	0.86305	1	2.78054	2.99302	3.36628	27.6335	3.96661	4.23384	3.04193	4.65004	20.3617	6.92425	0	4.99132
tRF-Val-AAC-028	ACCGGGCGGAAACACCT	tRF-3a	-	-	17	tRNA-Val-AAC-1-1,GTTTCCGTAGTGTAGTGGTTATCACGTTCGCCTAACACGCGAAAGGTCCCCGGTTCGAAACCGGGCGGAAACACCA,Val-AAC,59;tRNA-Val-AAC-2-1,GTTTCCGTAGTGTAGTGGTCATCACGTTCGCCTAACACGCGAAAGGTCCCCGGTTCGAAACCGGGCGGAAACACCA,Val-AAC,59;tRNA-Val-AAC-4-1,GTTTCCGTAGTGTAGTGGTTATCACGTTCGCCTAACACGCGAAAGGTCCGCGGTTCGAAACCGGGCGGAAACACCA,Val-AAC,59;tRNA-Val-CAC-1-1,GTTTCCGTAGTGTAGTGGTTATCACGTTCGCCTCACACGCGAAAGGTCCCCGGTTCGAAACCGGGCG…	-0.209717	0.864707	1	3.00514	3.21486	6.73256	18.4223	7.93322	6.35077	3.04193	0	20.3617	17.3106	5.99129	0
tRF-Gln-CTG-004	GGTTCCATGGTGTAATGGTTAGCACTCTGGA	tRF-5c	-	tRF-31-R9J89O9NF5W8B	31	tRNA-Gln-CTG-1-1,GGTTCCATGGTGTAATGGTTAGCACTCTGGACTCTGAATCCAGCGATCCGAGTTCAAATCTCGGTGGAACCTCCA,Gln-CTG,0;tRNA-Gln-CTG-2-1,GGTTCCATGGTGTAATGGTTAGCACTCTGGACTCTGAATCCAGCGATCCGAGTTCAAGTCTCGGTGGAACCTCCA,Gln-CTG,0;tRNA-Gln-CTG-5-1,GGTTCCATGGTGTAATGGTTAGCACTCTGGACTCTGAATCCGGTAATCCGAGTTCAAATCTCGGTGGAACCTCCA,Gln-CTG,0	-0.204539	0.867816	1	2.77662	2.98116	10.0988	9.21116	7.93322	2.11692	6.08385	4.65004	5.09043	6.92425	17.9739	4.99132
tRF-Thr-TGT-046	TCAAATCTCGCTGGGGCCTCCA	tRF-3b	-	tRF-22-8BWSNKP92	22	tRNA-Thr-TGT-4-1,GGCTCCATAGCTCAGGGGTTAGAGCACTGGTCTTGTAAACCAGGGGTCGCGAGTTCAAATCTCGCTGGGGCCTCCA,Thr-TGT,54;tRNA-Thr-TGT-5-1,GGCCCTATAGCTCAGGGGTTAGAGCACTGGTCTTGTAAACCAGGGGTCGCGAGTTCAAATCTCGCTGGGGCCTCCA,Thr-TGT,54;tRNA-Thr-TGT-6-1,GGCTCCATAGCTCAGGGGTTAGAGCACTGGTCTTGTAAACCAGGGTCGCGAGTTCAAATCTCGCTGGGGCCTCCA,Thr-TGT,53	-0.195208	0.873447	0.770589	4.77656	4.97177	70.6918	0	15.8664	19.0523	30.4193	18.6002	30.5426	58.8561	17.9739	24.9566
tRF-Met-CAT-032	TCCTCACACGGGGCACCA	tRF-3a	-	-	18	tRNA-Met-CAT-1-1,GCCTCGTTAGCGCAGTAGGTAGCGCGTCAGTCTCATAATCTGAAGGTCGTGAGTTCGATCCTCACACGGGGCACCA,Met-CAT,58	-0.192428	0.875132	0.83557	4.63896	4.83139	57.2267	9.21116	7.93322	4.23384	54.7547	27.9002	25.4522	31.1591	11.9826	39.9305
tRF-Ala-AGC-010	TCCCCGGCACCTCCACCA	tRF-3a	3020a	tRF-18-8R6546D2	18	tRNA-Ala-AGC-2-1,GGGGGTGTAGCTCAGTGGTAGAGCGCGTGCTTAGCATGCACGAGGCCCCGGGTTCAATCCCCGGCACCTCCACCA,Ala-AGC,57;tRNA-Ala-AGC-3-1,GGGGGTGTAGCTCAGTGGTAGAGCGCGTGCTTAGCATGTACGAGGTCCCGGGTTCAATCCCCGGCACCTCCACCA,Ala-AGC,57;tRNA-Ala-TGC-1-1,GGGGGTGTAGCTCAGTGGTAGAGCGCATGCTTTGCATGTATGAGGTCCCGGGTTCGATCCCCGGCACCTCCACCA,Ala-TGC,57;tRNA-Ala-TGC-6-1,GGGGGTGTAGCTCAGTGGTAGAGCACATGCTTTGCATGTGTGAGGCCCCGGGTTCGATCCCCGGCACCTC…	-0.192127	0.875314	0.674549	10.8536	11.0457	2807.48	1575.11	2954.33	965.316	1274.57	1395.01	1812.19	1346.77	3397.06	2914.93
tRF-Ser-AGA-010	GGAATGTCAGCTTT	tRF-1	-	-	14	pre_tRNA-Ser-AGA-2-5,GAGTCTACATGCACTCTCACCGCAAAAATTCACACAGCCAGTAGTCGTGGCCGAGTGGTTAAGGCGATGGACTAGAAATCCATTGGGGTCTCCCCGCGCAGGTTCGAATCCTGCCGACTACGGGAATGTCAGCTTTTTGCCGTCAACACTTACTTTTTGTGT,Ser-AGA,122	-0.189994	0.87661	0.919938	3.81171	4.0017	0	18.4223	46.806	4.23384	0	27.9002	5.09043	0	47.9303	0
tRF-Cys-GCA-002	ATCCGGGTGCCCCCTCCA	tRF-3a	-	tRF-18-HSRVK7D2	18	tRNA-Cys-GCA-11-1,GGGGGTATAGCTTAGCGGTAGAGCATTTGACTGCAGATCAAGAGGTCCCCGGTTCAAATCCGGGTGCCCCCTCCA,Cys-GCA,57;tRNA-Cys-GCA-14-1,GGGGGTATAGCTCAGGGGTAGAGCATTTGACTGCAGATCAAGAAGTCCCCGGTTCAAATCCGGGTGCCCCCTCCA,Cys-GCA,57;tRNA-Cys-GCA-2-1,GGGGGTATAGCTCAGTGGTAGAGCATTTGACTGCAGATCAAGAGGTCCCCGGTTCAAATCCGGGTGCCCCCTCCA,Cys-GCA,57;tRNA-Cys-GCA-4-1,GGGGGTATAGCTCAGTGGTAGAGCATTTGACTGCAGATCAAGAGGTCCCTGGTTCAAATCCGGGTGCC…	-0.183472	0.880581	0.670649	10.7542	10.9377	2544.91	1400.1	1017.83	1206.65	2731.65	1488.01	2321.24	2077.27	2061	1846.79
tRF-Gly-CCC-006	GCATTGGTGGTTCAGT	tRF-5a	-	tRF-16-PNR8YPE	16	tRNA-Gly-CCC-1-1,GCATTGGTGGTTCAGTGGTAGAATTCTCGCCTCCCACGCGGGAGACCCGGGTTCAATTCCCGGCCAATGCACCA,Gly-CCC,0;tRNA-Gly-GCC-2-1,GCATTGGTGGTTCAGTGGTAGAATTCTCGCCTGCCACGCGGGAGGCCCGGGTTCGATTCCCGGCCAATGCACCA,Gly-GCC,0;tRNA-Gly-GCC-3-1,GCATTGGTGGTTCAGTGGTAGAATTCTCGCCTGCCACGCGGGAGGCCCGGGTTTGATTCCCGGCCAGTGCACCA,Gly-GCC,0;tRNA-Gly-GCC-5-1,GCATTGGTGGTTCAGTGGTAGAATTCTCGCCTGCCATGCGGGCGGCCGGGCTTCGATTCCTGGCCAATGCACCA,G…	-0.1805	0.882397	0.810142	9.3871	9.5676	302.965	2164.62	160.251	419.151	173.39	957.908	906.097	436.228	683.007	703.775
tiRNA-Leu-TAA-001	ACCAGGATGGCCGAGTGGTTAAGGCGTTGGACTT	tiRNA-5	-	-	34	tRNA-Leu-TAA-1-1,ACCAGGATGGCCGAGTGGTTAAGGCGTTGGACTTAAGATCCAATGGACATATGTCCGCGTGGGTTCGAACCCCACTCCTGGTACCA,Leu-TAA,0	-0.178573	0.883577	0.776112	6.20499	6.38356	74.0581	46.0558	39.6661	78.3261	127.761	116.251	117.08	34.6212	29.9564	99.8263
tRF-Thr-TGT-002	ATCTCGCTGGGGCCTCCA	tRF-3a	-	tRF-18-H9Q867D2	18	tRNA-Thr-TGT-4-1,GGCTCCATAGCTCAGGGGTTAGAGCACTGGTCTTGTAAACCAGGGGTCGCGAGTTCAAATCTCGCTGGGGCCTCCA,Thr-TGT,58;tRNA-Thr-TGT-5-1,GGCCCTATAGCTCAGGGGTTAGAGCACTGGTCTTGTAAACCAGGGGTCGCGAGTTCAAATCTCGCTGGGGCCTCCA,Thr-TGT,58;tRNA-Thr-TGT-6-1,GGCTCCATAGCTCAGGGGTTAGAGCACTGGTCTTGTAAACCAGGGTCGCGAGTTCAAATCTCGCTGGGGCCTCCA,Thr-TGT,57	-0.176507	0.884843	0.691928	8.83162	9.00813	626.128	515.825	309.396	300.603	584.05	390.603	529.405	571.251	617.103	474.175
tRF-Glu-CTC-022	TTCCCGGTCAGGGAACCA	tRF-3a	3029a	-	18	tRNA-Glu-CTC-1-1,TCCCTGGTGGTCTAGTGGTTAGGATTCGGCGCTCTCACCGCCGCGGCCCGGGTTCGATTCCCGGTCAGGGAACCA,Glu-CTC,57;tRNA-Glu-TTC-4-1,TCCCTGGTGGTCTAGTGGCTAGGATTCGGCGCTTTCACCGCCGCGGCCCGGGTTCGATTCCCGGTCAGGGAACCA,Glu-TTC,57	-0.173041	0.886971	0.801643	6.69454	6.86758	188.512	128.956	56.3259	31.7538	146.012	158.101	183.256	79.6289	65.9042	69.8784
tRF-Gln-CTG-027	TCAAATCTCGGTGGAACCTCCA	tRF-3b	-	tRF-22-8BWS72092	22	tRNA-Gln-CTG-1-1,GGTTCCATGGTGTAATGGTTAGCACTCTGGACTCTGAATCCAGCGATCCGAGTTCAAATCTCGGTGGAACCTCCA,Gln-CTG,53;tRNA-Gln-CTG-5-1,GGTTCCATGGTGTAATGGTTAGCACTCTGGACTCTGAATCCGGTAATCCGAGTTCAAATCTCGGTGGAACCTCCA,Gln-CTG,53	-0.172987	0.887005	0.767377	8.0614	8.23439	420.785	55.2669	280.836	182.055	450.205	139.501	142.532	623.182	341.503	274.522
tRF-Ser-CGA-014	TCGAATCCTGCTCACAGCGCCA	tRF-3b	-	tRF-22-WB8Y45FV2	22	tRNA-Ser-CGA-1-1,GCTGTGATGGCCGAGTGGTTAAGGCGTTGGACTCGAAATCCAATGGGGTCTCCCCGCGCAGGTTCGAATCCTGCTCACAGCGCCA,Ser-CGA,63	-0.167119	0.890619	0.760444	3.11536	3.28247	10.0988	0	9.51987	10.5846	6.08385	4.65004	15.2713	10.3864	11.9826	4.99132
tRF-Thr-TGT-014	CCTCGCTGGGGCCTCCA	tRF-3a	-	tRF-17-3SNKP92	17	tRNA-Thr-TGT-2-1,GGCTCCATAGCTCAGTGGTTAGAGCACTGGTCTTGTAAACCAGGGGTCGCGAGTTCGATCCTCGCTGGGGCCTCCA,Thr-TGT,59	-0.161792	0.893914	0.737391	8.33495	8.49674	410.686	442.136	208.644	173.588	438.037	334.803	391.963	360.061	383.442	319.444
tRF-Ser-GCT-037	TCGAATCCCATCCTCGTCGCCA	tRF-3b	-	tRF-22-WB8689SV2	22	tRNA-Ser-GCT-3-1,GACGAGGTGGCCGAGTGGTTAAGGCGATGGACTGCTAATCCATTGTGCTTTGCACGCGTGGGTTCGAATCCCATCCTCGTCGCCA,Ser-GCT,63;tRNA-Ser-GCT-4-1,GACGAGGTGGCCGAGTGGTTAAGGCGATGGACTGCTAATCCATTGTGCTCTGCACGCGTGGGTTCGAATCCCATCCTCGTCGCCA,Ser-GCT,63;tRNA-Ser-GCT-5-1,GACGAGGTGGCCGAGTGGTTAAGGCGATGGACTGCTAATCCATTGTGCTCTGCACACGTGGGTTCGAATCCCATCCTCGTCGCCA,Ser-GCT,63;tRNA-Ser-GCT-6-1,GGAGAGGCCTGGCCGAGTGGTTAAGGCGATGGACTGCTAA…	-0.161511	0.894088	0.767513	6.65678	6.81829	141.384	46.0558	65.0524	59.2738	212.935	106.951	91.6278	114.25	173.747	79.861
tRF-Val-AAC-047	AAGAGAGTCGCTTTTTTT	tRF-1	-	-	18	pre_tRNA-Val-AAC-1-5,TAGTCTTTTAGGTCAAAAAGAAGAAGCTTTGTAACCGTTGGTTTCCGTAGTGTAGTGGTTATCACGTTCGCCTAACACGCGAAAGGTCCCCGGTTCGAAACCGGGCGGAAACAAAGAGAGTCGCTTTTTTTTCTATCGCTAATTCTGTTTTTG,Val-AAC,113	-0.153669	0.898961	1	3.02487	3.17854	6.73256	9.21116	6.34658	12.7015	3.04193	4.65004	15.2713	3.46212	17.9739	4.99132
tRF-Gln-CTG-031	TCTCTGTGGAACCTCCA	tRF-3a	-	-	17	tRNA-Gln-CTG-7-1,GGTTCCATGGTGTAATGGTAAGCACTCTGGACTCTGAATCCAGCCATCTGAGTTCGAGTCTCTGTGGAACCTCCA,Gln-CTG,58	-0.14839	0.902257	1	3.64199	3.79038	6.73256	36.8446	5.55325	0	24.3354	9.30008	20.3617	24.2349	0	9.98263
tRF-Ser-GCT-036	TCCCATCCTCGTCGCCA	tRF-3a	-	tRF-17-8689SV2	17	tRNA-Ser-GCT-3-1,GACGAGGTGGCCGAGTGGTTAAGGCGATGGACTGCTAATCCATTGTGCTTTGCACGCGTGGGTTCGAATCCCATCCTCGTCGCCA,Ser-GCT,68;tRNA-Ser-GCT-4-1,GACGAGGTGGCCGAGTGGTTAAGGCGATGGACTGCTAATCCATTGTGCTCTGCACGCGTGGGTTCGAATCCCATCCTCGTCGCCA,Ser-GCT,68;tRNA-Ser-GCT-5-1,GACGAGGTGGCCGAGTGGTTAAGGCGATGGACTGCTAATCCATTGTGCTCTGCACACGTGGGTTCGAATCCCATCCTCGTCGCCA,Ser-GCT,68;tRNA-Ser-GCT-6-1,GGAGAGGCCTGGCCGAGTGGTTAAGGCGATGGACTGCTAA…	-0.148223	0.902361	0.914872	3.65959	3.80781	16.8314	9.21116	10.3132	10.5846	15.2096	9.30008	15.2713	24.2349	17.9739	0
tRF-Leu-CAG-010	GAGCTCAATTACTTT	tRF-1	-	-	15	pre_tRNA-Leu-CAG-2-2,GAACTTGTGAAGAGGCTTTATGCGCCACACACTGCAAGCAGTCAGGATGGCCGAGCGGTCTAAGGCGCTGCGTTCAGGTCGCAGTCTCCCCTGGAGGCGTGGGTTCGAATCCCACTTCTGACAGAGCTCAATTACTTTTCCTCATCAACACCGCAGATCAGTG,Leu-CAG,123	-0.144736	0.904545	1	3.45138	3.59612	3.36628	36.8446	1.58664	2.11692	18.2516	32.5503	15.2713	0	0	4.99132
tRF-Tyr-GTA-029	GATTCCGGCTCGAAGGACCA	tRF-3b	-	tRF-20-59MIL0O6	20	tRNA-Tyr-GTA-2-1,CCTTCGATAGCTCAGTTGGTAGAGCGGAGGACTGTAGATCCTTAGGTCGCTGGTTCGATTCCGGCTCGAAGGACCA,Tyr-GTA,56;tRNA-Tyr-GTA-5-1,CCTTCGATAGCTCAGCTGGTAGAGCGGAGGACTGTAGATCCTTAGGTCGCTGGTTCGATTCCGGCTCGAAGGACCA,Tyr-GTA,56	-0.142431	0.905991	0.906255	3.59079	3.73322	16.8314	9.21116	16.6598	4.23384	12.1677	4.65004	20.3617	17.3106	5.99129	14.9739
tRF-Pro-TGG-029	TCGTGGCTACTGTTT	tRF-1	-	-	15	pre_tRNA-Pro-TGG-3-2,GAGAAATTCAGAGTGATAGGAAGCACCACTCAGCTACAGTGGCTCGTTGGTCTAGGGGTATGATTCTCGCTTTGGGTGCGAGAGGTCCCGGGTTCAAATCCCGGACGAGCCCTCGTGGCTACTGTTTTTCCACCCCCTTTTGTCAACTACTG,Pro-TGG,112	-0.133439	0.911655	0.869379	7.95599	8.08943	67.3256	128.956	979.753	86.7938	33.4612	255.752	229.069	51.9319	509.26	349.392
tRF-Ala-AGC-057	TCAATCCCCGGCACCTCCACCA	tRF-3b	-	tRF-22-8EKSP1852	22	tRNA-Ala-AGC-2-1,GGGGGTGTAGCTCAGTGGTAGAGCGCGTGCTTAGCATGCACGAGGCCCCGGGTTCAATCCCCGGCACCTCCACCA,Ala-AGC,53;tRNA-Ala-AGC-3-1,GGGGGTGTAGCTCAGTGGTAGAGCGCGTGCTTAGCATGTACGAGGTCCCGGGTTCAATCCCCGGCACCTCCACCA,Ala-AGC,53	-0.128477	0.914796	0.785871	7.65067	7.77915	265.936	165.801	342.715	103.729	155.138	153.451	157.803	242.349	287.582	269.531
tRF-Val-TAC-001	AACTTGACCGCTCTGACCA	tRF-3b	-	tRF-19-BZOS4YE2	19	chrM.tRNA2-ValTAC,CAGAGTGTAGCTTAACACAAAGCACCCAACTTACACTTAGGAGATTTCAACTTAACTTGACCGCTCTGACCA,Val-TAC,53	-0.125164	0.9169	0.899512	5.04692	5.17208	10.0988	27.6335	20.6264	76.2092	6.08385	32.5503	66.1756	0	11.9826	64.8871
tRF-Val-AAC-001	AACCGGGCGGAAACACCA	tRF-3a	-	tRF-18-BS68BFD2	18	tRNA-Val-AAC-1-1,GTTTCCGTAGTGTAGTGGTTATCACGTTCGCCTAACACGCGAAAGGTCCCCGGTTCGAAACCGGGCGGAAACACCA,Val-AAC,58;tRNA-Val-AAC-2-1,GTTTCCGTAGTGTAGTGGTCATCACGTTCGCCTAACACGCGAAAGGTCCCCGGTTCGAAACCGGGCGGAAACACCA,Val-AAC,58;tRNA-Val-AAC-4-1,GTTTCCGTAGTGTAGTGGTTATCACGTTCGCCTAACACGCGAAAGGTCCGCGGTTCGAAACCGGGCGGAAACACCA,Val-AAC,58;tRNA-Val-CAC-1-1,GTTTCCGTAGTGTAGTGGTTATCACGTTCGCCTCACACGCGAAAGGTCCCCGGTTCGAAACCGGGCG…	-0.12362	0.917881	0.768905	10.5779	10.7016	1844.72	1271.14	1093.2	1066.93	2606.93	1190.41	1476.23	2004.57	2144.88	1587.24
tRF-Thr-AGT-019	TCGAATCCCAGCGGTGCCTCCA	tRF-3b	-	tRF-22-WB86Q3P92	22	tRNA-Thr-AGT-1-1,GGCGCCGTGGCTTAGTTGGTTAAAGCGCCTGTCTAGTAAACAGGAGATCCTGGGTTCGAATCCCAGCGGTGCCTCCA,Thr-AGT,55;tRNA-Thr-AGT-5-1,GGCGCCGTGGCTTAGCTGGTTAAAGCGCCTGTCTAGTAAACAGGAGATCCTGGGTTCGAATCCCAGCGGTGCCTCCA,Thr-AGT,55	-0.119784	0.920325	0.829419	9.03843	9.15821	605.93	184.223	371.275	245.563	1417.54	367.353	376.692	720.122	1018.52	454.21
tRF-Lys-TTT-008	GCCCGGATAGCTCAGTCGGTAGAGCATCA	tRF-5c	-	tRF-29-PS5P4PW3FJF2	29	tRNA-Lys-TTT-3-1,GCCCGGATAGCTCAGTCGGTAGAGCATCAGACTTTTAATCTGAGGGTCCAGGGTTCAAGTCCCTGTTCGGGCGCCA,Lys-TTT,0;tRNA-Lys-TTT-5-1,GCCCGGATAGCTCAGTCGGTAGAGCATCAGACTTTTAATCTGAGGGTCCGGGGTTCAAGTCCCTGTTCGGGCGCCA,Lys-TTT,0	-0.113499	0.924343	0.897298	3.06344	3.17694	6.73256	0	4.75993	10.5846	15.2096	9.30008	0	3.46212	5.99129	24.9566
tRF-Ala-AGC-027	GGGGAATTAGCTCA	tRF-5a	-	-	14	tRNA-Ala-AGC-10-1,GGGGAATTAGCTCAAGTGGTAGAGCGCTTGCTTAGCACGCAAGAGGTAGTGGGATCGATGCCCACATTCTCCACCA,Ala-AGC,0;tRNA-Ala-AGC-11-1,GGGGAATTAGCTCAAATGGTAGAGCGCTCGCTTAGCATGCGAGAGGTAGCGGGATCGATGCCCGCATTCTCCACCA,Ala-AGC,0;tRNA-Ala-AGC-12-1,GGGGAATTAGCTCAAGTGGTAGAGCGCTTGCTTAGCATGCAAGAGGTAGTGGGATCGATGCCCACATTCTCCACCA,Ala-AGC,0;tRNA-Ala-AGC-13-1,GGGGAATTAGCTCAAGCGGTAGAGCGCTTGCTTAGCATGCAAGAGGTAGTGGGATCGATGCCCACA…	-0.101472	0.932081	0.88627	2.66843	2.7699	0	0	20.6264	4.23384	0	9.30008	5.09043	10.3864	5.99129	0
tRF-Gln-CTG-010	CAAATCTCGGTGGAACCTCCA	tRF-3b	-	tRF-21-2E489B3RB	21	tRNA-Gln-CTG-1-1,GGTTCCATGGTGTAATGGTTAGCACTCTGGACTCTGAATCCAGCGATCCGAGTTCAAATCTCGGTGGAACCTCCA,Gln-CTG,54;tRNA-Gln-CTG-5-1,GGTTCCATGGTGTAATGGTTAGCACTCTGGACTCTGAATCCGGTAATCCGAGTTCAAATCTCGGTGGAACCTCCA,Gln-CTG,54	-0.0997913	0.933168	0.922129	3.83309	3.93288	13.4651	18.4223	17.4531	4.23384	21.2935	23.2502	5.09043	20.7727	5.99129	14.9739
tiRNA-His-GTG-003	TGAATCTGACAACAGAGGCTTACGACCCCTTATTTACCCA	tiRNA-3	-	-	40	chrM.tRNA11-HisGTG,GTAAATATAGTTTAACCAAAACATCAGATTGTGAATCTGACAACAGAGGCTTACGACCCCTTATTTACCCCA,His-GTG,31	-0.0942851	0.936736	0.878574	7.09107	7.18536	201.977	64.4781	48.3927	139.717	228.145	69.7506	173.075	200.803	83.878	194.661
tRF-Leu-TAG-015	ATCCCACCACTGCCACCA	tRF-3a	3010a	tRF-18-HR05X6D2	18	tRNA-Leu-TAG-2-1,GGTAGTGTGGCCGAGCGGTCTAAGGCGCTGGATTTAGGCTCCAGTCTCTTCGGGGGCGTGGGTTCGAATCCCACCACTGCCACCA,Leu-TAG,67	-0.0932268	0.937424	0.861139	7.19531	7.28854	127.919	128.956	355.408	63.5077	76.0482	130.201	183.256	124.636	131.808	204.644
tRF-Leu-CAA-011	GTCAGGATGGCCGA	tRF-5a	-	-	14	tRNA-Leu-CAA-1-1,GTCAGGATGGCCGAGTGGTCTAAGGCGCCAGACTCAAGTTCTGGTCTCCAATGGAGGCGTGGGTTCGAATCCCACTTCTGACACCA,Leu-CAA,0;tRNA-Leu-CAA-2-1,GTCAGGATGGCCGAGTGGTCTAAGGCGCCAGACTCAAGTTCTGGTCTCCGTATGGAGGCGTGGGTTCGAATCCCACTTCTGACACCA,Leu-CAA,0;tRNA-Leu-CAA-3-1,GTCAGGATGGCCGAGTGGTCTAAGGCGCCAGACTCAAGTTCTGGTCTCCGCATGGAGGCGTGGGTTCGAATCCCACTTCTGACACCA,Leu-CAA,0;tRNA-Leu-CAA-4-1,GTCAGGATGGCCGAGTGGTCTAAGGCGCCAGACTCAAG…	-0.092652	0.937797	1	2.97809	3.07074	13.4651	0	11.8998	4.23384	6.08385	4.65004	25.4522	0	11.9826	0
tRF-Val-CAC-047	TCGATCCCGGGCGGAAACACCA	tRF-3b	-	tRF-22-WEK8Q2B52	22	tRNA-Val-CAC-3-1,GTTTCCGTAGTGTAGCGGTTATCACATTCGCCTCACACGCGAAAGGTCCCCGGTTCGATCCCGGGCGGAAACACCA,Val-CAC,54	-0.0898156	0.939643	0.903932	3.4494	3.53922	13.4651	0	10.3132	4.23384	24.3354	13.9501	10.1809	13.8485	11.9826	4.99132
tRF-Gly-CCC-008	GCATTGGTGGTTCAGTGGTAGAA	tRF-5b	-	tRF-23-PNR8YP9LD6	23	tRNA-Gly-CCC-1-1,GCATTGGTGGTTCAGTGGTAGAATTCTCGCCTCCCACGCGGGAGACCCGGGTTCAATTCCCGGCCAATGCACCA,Gly-CCC,0;tRNA-Gly-GCC-2-1,GCATTGGTGGTTCAGTGGTAGAATTCTCGCCTGCCACGCGGGAGGCCCGGGTTCGATTCCCGGCCAATGCACCA,Gly-GCC,0;tRNA-Gly-GCC-3-1,GCATTGGTGGTTCAGTGGTAGAATTCTCGCCTGCCACGCGGGAGGCCCGGGTTTGATTCCCGGCCAGTGCACCA,Gly-GCC,0;tRNA-Gly-GCC-5-1,GCATTGGTGGTTCAGTGGTAGAATTCTCGCCTGCCATGCGGGCGGCCGGGCTTCGATTCCTGGCCAATGCACCA,G…	-0.0789414	0.946752	0.908499	7.51931	7.59825	222.174	294.757	62.6724	158.769	182.516	209.252	183.256	131.561	203.704	229.6
tRF-SeC-TCA-001	GCCCGGATGATCCTC	tRF-5a	-	-	15	tRNA-SeC-TCA-1-1,GCCCGGATGATCCTCAGTGGTCTGGGGTGCAGGCTTCAAACCTGTAGCTGTCTAGCGACAGAGTGGTTCAATTCCACCTTTCGGGCGCCA,SeC-TCA,0	-0.0532386	0.96377	0.986175	6.15414	6.20738	33.6628	165.801	29.3529	95.2615	12.1677	162.751	71.266	51.9319	17.9739	29.9479
tRF-Arg-TCG-008	ATCCCTCCGTGGTTACCA	tRF-3a	-	-	18	tRNA-Arg-TCG-2-1,GACCACGTGGCCTAATGGATAAGGCGTCTGACTTCGGATCAGAAGATTGAGGGTTCGAATCCCTCCGTGGTTACCA,Arg-TCG,58	-0.0484206	0.966994	1	3.44818	3.4966	10.0988	18.4223	17.4531	4.23384	6.08385	23.2502	0	3.46212	11.9826	14.9739
tRF-Gln-TTG-037	TCAAATCTCGGTGGGACCTCCA	tRF-3b	3004b	tRF-22-8BWS7K092	22	tRNA-Gln-TTG-1-1,GGTCCCATGGTGTAATGGTTAGCACTCTGGACTTTGAATCCAGCGATCCGAGTTCAAATCTCGGTGGGACCTCCA,Gln-TTG,53;tRNA-Gln-TTG-3-1,GGCCCCATGGTGTAATGGTTAGCACTCTGGACTTTGAATCCAGCGATCCGAGTTCAAATCTCGGTGGGACCTCCA,Gln-TTG,53	-0.0458021	0.968751	0.915449	6.04798	6.09378	111.087	18.4223	79.3322	23.2861	112.551	51.1504	30.5426	103.864	107.843	49.9132
tRF-Gly-CCC-007	GCATTGGTGGTTCAGTGGTAGA	tRF-5b	5004b	tRF-22-PNR8YP9LL	22	tRNA-Gly-CCC-1-1,GCATTGGTGGTTCAGTGGTAGAATTCTCGCCTCCCACGCGGGAGACCCGGGTTCAATTCCCGGCCAATGCACCA,Gly-CCC,0;tRNA-Gly-GCC-2-1,GCATTGGTGGTTCAGTGGTAGAATTCTCGCCTGCCACGCGGGAGGCCCGGGTTCGATTCCCGGCCAATGCACCA,Gly-GCC,0;tRNA-Gly-GCC-3-1,GCATTGGTGGTTCAGTGGTAGAATTCTCGCCTGCCACGCGGGAGGCCCGGGTTTGATTCCCGGCCAGTGCACCA,Gly-GCC,0;tRNA-Gly-GCC-5-1,GCATTGGTGGTTCAGTGGTAGAATTCTCGCCTGCCATGCGGGCGGCCGGGCTTCGATTCCTGGCCAATGCACCA,G…	-0.0454826	0.968966	0.932947	8.74851	8.794	525.139	525.036	199.917	474.19	377.199	423.153	381.782	321.978	497.277	588.975
tRF-Val-AAC-011	GTTTCCGTAGTGTAGTGGTTATC	tRF-5b	5027b	tRF-23-79MP9P9NDD	23	tRNA-Val-AAC-1-1,GTTTCCGTAGTGTAGTGGTTATCACGTTCGCCTAACACGCGAAAGGTCCCCGGTTCGAAACCGGGCGGAAACACCA,Val-AAC,0;tRNA-Val-AAC-3-1,GTTTCCGTAGTGTAGTGGTTATCACGTTCGCCTAACACGCGAAAGGTCCCTGGATCAAAACCAGGCGGAAACACCA,Val-AAC,0;tRNA-Val-AAC-4-1,GTTTCCGTAGTGTAGTGGTTATCACGTTCGCCTAACACGCGAAAGGTCCGCGGTTCGAAACCGGGCGGAAACACCA,Val-AAC,0;tRNA-Val-AAC-5-1,GTTTCCGTAGTGTAGTGGTTATCACGTTTGCCTAACACGCGAAAGGTCCCCGGTTCGAAACCGGGCAGAA…	-0.0435145	0.970288	0.93679	11.9469	11.9904	3844.29	2431.75	1551.74	7078.99	3315.7	2524.97	5268.6	5999.86	3942.27	2575.52
tRF-Val-CAC-034	GTTTCCGTAGTGGAG	tRF-5a	-	-	15	tRNA-Val-CAC-6-1,GTTTCCGTAGTGGAGTGGTTATCACGTTCGCCTCACACGCGAAAGGTCCCCGGTTTGAAACCAGGCGGAAACACCA,Val-CAC,0	-0.0401927	0.972525	1	4.09721	4.1374	37.0291	36.8446	2.37997	4.23384	18.2516	18.6002	15.2713	13.8485	23.9652	14.9739
tRF-Ser-CGA-013	TCCTGTTCGTGACGCCA	tRF-3a	-	tRF-17-8YYWOV2	17	tRNA-Ser-CGA-4-1,GTCACGGTGGCCGAGTGGTTAAGGCGTTGGACTCGAAATCCAATGGGGTTTCCCCGCACAGGTTCGAATCCTGTTCGTGACGCCA,Ser-CGA,68	-0.0380678	0.973959	1	3.507	3.54507	20.1977	9.21116	11.8998	4.23384	12.1677	9.30008	10.1809	10.3864	5.99129	19.9653
tRF-Thr-TGT-010	AATCTCGCTGGGGCCTCCA	tRF-3b	-	-	19	tRNA-Thr-TGT-4-1,GGCTCCATAGCTCAGGGGTTAGAGCACTGGTCTTGTAAACCAGGGGTCGCGAGTTCAAATCTCGCTGGGGCCTCCA,Thr-TGT,57;tRNA-Thr-TGT-5-1,GGCCCTATAGCTCAGGGGTTAGAGCACTGGTCTTGTAAACCAGGGGTCGCGAGTTCAAATCTCGCTGGGGCCTCCA,Thr-TGT,57;tRNA-Thr-TGT-6-1,GGCTCCATAGCTCAGGGGTTAGAGCACTGGTCTTGTAAACCAGGGTCGCGAGTTCAAATCTCGCTGGGGCCTCCA,Thr-TGT,56	-0.0375424	0.974313	1	2.02523	2.06278	6.73256	0	7.1399	2.11692	0	4.65004	10.1809	3.46212	0	0
tRF-Gln-TTG-032	GGTCCCATGGTGTAATGGTTAGCACTCTG	tRF-5c	-	tRF-29-RRJ89O9NF5JP	29	tRNA-Gln-TTG-1-1,GGTCCCATGGTGTAATGGTTAGCACTCTGGACTTTGAATCCAGCGATCCGAGTTCAAATCTCGGTGGGACCTCCA,Gln-TTG,0;tRNA-Gln-TTG-2-1,GGTCCCATGGTGTAATGGTTAGCACTCTGGACTTTGAATCCAGCAATCCGAGTTCGAATCTCGGTGGGACCTCCA,Gln-TTG,0;tRNA-Gln-TTG-4-1,GGTCCCATGGTGTAATGGTTAGCACTCTGGGCTTTGAATCCAGCAATCCGAGTTCGAATCTTGGTGGGACCTCCA,Gln-TTG,0	-0.0371799	0.974558	1	2.62108	2.65826	0	9.21116	12.6932	0	9.12578	0	20.3617	0	5.99129	4.99132
tRF-Gly-GCC-031	GCATGGGTGGTTCAG	tRF-5a	-	-	15	tRNA-Gly-GCC-1-1,GCATGGGTGGTTCAGTGGTAGAATTCTCGCCTGCCACGCGGGAGGCCCGGGTTCGATTCCCGGCCCATGCACCA,Gly-GCC,0	-0.0300837	0.979363	0.938205	3.60642	3.6365	6.73256	0	44.426	4.23384	0	13.9501	20.3617	17.3106	0	4.99132
tRF-Ser-TGA-025	GAAGCGGGTGCTCTT	tRF-1	-	-	15	pre_tRNA-Ser-TGA-1-1,TGTTACACTAAAGTGTCTCCGCCTGTCGAATATTCTCGTGGCAGCGATGGCCGAGTGGTTAAGGCGTTGGACTTGAAATCCAATGGGGTCTCCCCGCGCAGGTTCGAACCCTGCTCGCTGCGGAAGCGGGTGCTCTTATTTTTTCTATTTTTTTAAATAAAC,Ser-TGA,122	-0.0289959	0.980102	0.971666	8.45039	8.47938	104.355	110.534	1395.45	169.354	39.545	506.854	381.782	38.0834	706.972	149.739
tRF-Pro-AGG-025	TCCCGGACGAGCCCCCA	tRF-3a	-	tRF-17-8SOUPR2	17	tRNA-Pro-AGG-1-1,GGCTCGTTGGTCTAGGGGTATGATTCTCGCTTAGGATGCGAGAGGTCCCGGGTTCAAATCCCGGACGAGCCCCCA,Pro-AGG,58;tRNA-Pro-AGG-2-1,GGCTCGTTGGTCTAGGGGTATGATTCTCGCTTAGGGTGCGAGAGGTCCCGGGTTCAAATCCCGGACGAGCCCCCA,Pro-AGG,58;tRNA-Pro-CGG-1-1,GGCTCGTTGGTCTAGGGGTATGATTCTCGCTTCGGGTGCGAGAGGTCCCGGGTTCAAATCCCGGACGAGCCCCCA,Pro-CGG,58;tRNA-Pro-CGG-2-1,GGCTCGTTGGTCTAGGGGTATGATTCTCGCTTCGGGTGTGAGAGGTCCCGGGTTCAAATCCCGGACGAGC…	-0.0264249	0.98185	0.955308	11.6111	11.6375	2693.02	5001.66	1972.99	2421.76	3507.34	2185.52	2794.65	4718.88	3702.62	2600.48
tRF-Val-CAC-001	CCCGGGCGGAAACACCA	tRF-3a	-	tRF-17-K8Q2B52	17	tRNA-Val-CAC-3-1,GTTTCCGTAGTGTAGCGGTTATCACATTCGCCTCACACGCGAAAGGTCCCCGGTTCGATCCCGGGCGGAAACACCA,Val-CAC,59	-0.0120235	0.991701	0.99227	8.76052	8.77254	629.494	626.359	231.65	232.861	514.086	213.902	376.692	678.576	569.172	384.331
tRF-Ala-CGC-017	CGATCCCCGGCATCTCCACCA	tRF-3b	-	tRF-21-LMK8J7K1B	21	tRNA-Ala-CGC-1-1,GGGGATGTAGCTCAGTGGTAGAGCGCATGCTTCGCATGTATGAGGTCCCGGGTTCGATCCCCGGCATCTCCACCA,Ala-CGC,54;tRNA-Ala-CGC-2-1,GGGGATGTAGCTCAGTGGTAGAGCGCATGCTTCGCATGTATGAGGCCCCGGGTTCGATCCCCGGCATCTCCACCA,Ala-CGC,54;tRNA-Ala-TGC-2-1,GGGGATGTAGCTCAGTGGTAGAGCGCATGCTTTGCATGTATGAGGTCCCGGGTTCGATCCCCGGCATCTCCACCA,Ala-TGC,54;tRNA-Ala-TGC-3-1,GGGGATGTAGCTCAGTGGTAGAGCGCATGCTTTGCATGTATGAGGCCCCGGGTTCGATCCCCGGCATCTC…	-0.00289748	0.997994	1	4.89809	4.90099	53.8604	18.4223	40.4594	12.7015	24.3354	18.6002	15.2713	38.0834	53.9216	24.9566
tRF-Leu-CAA-017	TCGAATCCCACTTCTGACACCA	tRF-3b	3012b	tRF-22-WB86N7O52	22	tRNA-Leu-CAA-1-1,GTCAGGATGGCCGAGTGGTCTAAGGCGCCAGACTCAAGTTCTGGTCTCCAATGGAGGCGTGGGTTCGAATCCCACTTCTGACACCA,Leu-CAA,64;tRNA-Leu-CAA-2-1,GTCAGGATGGCCGAGTGGTCTAAGGCGCCAGACTCAAGTTCTGGTCTCCGTATGGAGGCGTGGGTTCGAATCCCACTTCTGACACCA,Leu-CAA,65;tRNA-Leu-CAA-3-1,GTCAGGATGGCCGAGTGGTCTAAGGCGCCAGACTCAAGTTCTGGTCTCCGCATGGAGGCGTGGGTTCGAATCCCACTTCTGACACCA,Leu-CAA,65;tRNA-Leu-CAA-4-1,GTCAGGATGGCCGAGTGGTCTAAGGCGCCAGACTC…	-0.00238262	0.99835	1	9.21264	9.21502	589.099	340.813	504.553	330.24	1368.87	269.702	463.229	1121.73	671.024	479.166
tRF-Gln-TTG-016	AATCTCGGTGGGACCTCCA	tRF-3b	-	tRF-19-D7M461J2	19	tRNA-Gln-TTG-1-1,GGTCCCATGGTGTAATGGTTAGCACTCTGGACTTTGAATCCAGCGATCCGAGTTCAAATCTCGGTGGGACCTCCA,Gln-TTG,56;tRNA-Gln-TTG-2-1,GGTCCCATGGTGTAATGGTTAGCACTCTGGACTTTGAATCCAGCAATCCGAGTTCGAATCTCGGTGGGACCTCCA,Gln-TTG,56;tRNA-Gln-TTG-3-1,GGCCCCATGGTGTAATGGTTAGCACTCTGGACTTTGAATCCAGCGATCCGAGTTCAAATCTCGGTGGGACCTCCA,Gln-TTG,56	0.00144202	1.001	1	4.74345	4.74201	13.4651	9.21116	36.4928	16.9354	54.7547	13.9501	10.1809	38.0834	41.939	29.9479
tRF-Pro-TGG-006	CAGAGAATAGTTTAAATTAGAATCTTAGCTT	tRF-5c	-	-	31	chrM.tRNA15-ProTGG,CAGAGAATAGTTTAAATTAGAATCTTAGCTTTGGGTGCTAATGGTGGAGTTAAAGACTTTTTCTCTGACCA,Pro-TGG,0	0.00638803	1.00444	1	4.68854	4.68216	47.1279	0	19.8331	4.23384	63.8805	13.9501	20.3617	24.2349	41.939	29.9479
tRF-Phe-GAA-033	TCGATCCCGGGTTTCGGCACCA	tRF-3b	3023b	tRF-22-WEK879652	22	tRNA-Phe-GAA-1-1,GCCGAAATAGCTCAGTTGGGAGAGCGTTAGACTGAAGATCTAAAGGTCCCTGGTTCGATCCCGGGTTTCGGCACCA,Phe-GAA,54	0.00719978	1.005	1	5.56564	5.55844	23.5639	46.0558	25.3863	12.7015	149.054	32.5503	25.4522	76.1667	59.9129	39.9305
tiRNA-Met-CAT-001	AGTAAGGTCAGCTAAATAAGCTATCGGGCCC	tiRNA-5	-	tRF-31-1OR6QOH04MR1D	31	chrM.tRNA5-MetCAT,AGTAAGGTCAGCTAAATAAGCTATCGGGCCCATACCCCGAAAATGTTGGTTATACCCTTCCCGTACTACCA,Met-CAT,0	0.0199663	1.01394	0.966591	5.12216	5.1022	23.5639	82.9004	26.973	23.2861	27.3773	41.8503	35.633	6.92425	11.9826	69.8784
tRF-Lys-TTT-010	GCCCGGATAGCTCAGTCGGTAGAGCATCAGA	tRF-5c	5005c	tRF-31-PS5P4PW3FJHPB	31	tRNA-Lys-TTT-3-1,GCCCGGATAGCTCAGTCGGTAGAGCATCAGACTTTTAATCTGAGGGTCCAGGGTTCAAGTCCCTGTTCGGGCGCCA,Lys-TTT,0;tRNA-Lys-TTT-5-1,GCCCGGATAGCTCAGTCGGTAGAGCATCAGACTTTTAATCTGAGGGTCCGGGGTTCAAGTCCCTGTTCGGGCGCCA,Lys-TTT,0	0.0247208	1.01728	0.957401	10.2365	10.2118	1609.08	1160.61	763.176	711.286	2019.84	753.306	1089.35	775.516	1833.33	1637.15
tRF-Gln-TTG-005	TAGGATGGGGTGTGAT	tRF-5a	-	tRF-16-V29K9UE	16	chrM.tRNA22-GlnTTG,TAGGATGGGGTGTGATAGGTGGCACGGAGAATTTTGGATTCTCAGGGATGGGTTCGATTCTCATAGTCCTAGCCA,Gln-TTG,0	0.0284964	1.01995	1	4.64337	4.61487	40.3953	0	44.426	21.1692	12.1677	13.9501	61.0852	3.46212	35.9477	9.98263
tRF-Glu-TTC-027	TGACTGGACCTTTCTTT	tRF-1	-	-	17	pre_tRNA-Glu-TTC-2-2,ATGATTCAATTGGTTTAGAATTCAACGGTTACTTGTCATCTCCCACATGGTCTAGCGGTTAGGATTCCTGGTTTTCACCCAGGCGGCCCGGGTTCGACTCCCGGTGTGGGAATGACTGGACCTTTCTTTTGGAACACAGTGAAACTCGTAAA,Glu-TTC,112	0.0319889	1.02242	0.97652	8.61622	8.58423	131.285	128.956	1468.44	194.757	118.635	525.454	239.25	34.6212	557.19	549.045
tRF-Val-CAC-033	GTTTCCGTAGTGGA	tRF-5a	-	-	14	tRNA-Val-CAC-6-1,GTTTCCGTAGTGGAGTGGTTATCACGTTCGCCTCACACGCGAAAGGTCCCCGGTTTGAAACCAGGCGGAAACACCA,Val-CAC,0	0.0341993	1.02399	1	2.63711	2.60291	6.73256	18.4223	3.17329	4.23384	6.08385	4.65004	5.09043	3.46212	11.9826	4.99132
tiRNA-Gln-TTG-001	TAGGATGGGGTGTGATAGGTGGCACGGAGAATTT	tiRNA-5	-	tRF-34-V29K9UV36562FQ	34	chrM.tRNA22-GlnTTG,TAGGATGGGGTGTGATAGGTGGCACGGAGAATTTTGGATTCTCAGGGATGGGTTCGATTCTCATAGTCCTAGCCA,Gln-TTG,0	0.0371484	1.02608	0.949551	6.6317	6.59455	100.988	119.745	70.6057	74.0923	142.971	106.951	106.899	62.3182	59.9129	134.766
tRF-Glu-TTC-046	CTCCCGGTATGGGAACCA	tRF-3a	-	-	18	tRNA-Glu-TTC-1-1,TCCCATATGGTCTAGCGGTTAGGATTCCTGGTTTTCACCCAGGTGGCCCGGGTTCGACTCCCGGTATGGGAACCA,Glu-TTC,57	0.0393248	1.02763	1	4.28359	4.24426	43.7616	9.21116	11.8998	4.23384	33.4612	37.2003	30.5426	3.46212	17.9739	0
tRF-Thr-TGT-005	TTCTCGCTGGGGCCTCCA	tRF-3a	-	tRF-18-Y9Q867D2	18	tRNA-Thr-TGT-3-1,GGCTCCATAGCTCAGGGGTTAGAGCGCTGGTCTTGTAAACCAGGGGTCGCGAGTTCAATTCTCGCTGGGGCCTCCA,Thr-TGT,58	0.0494137	1.03484	1	5.71484	5.66543	80.7907	36.8446	73.779	29.6369	42.587	37.2003	45.8139	41.5455	83.878	49.9132
tRF-Gly-GCC-039	TTGATTCCCGGCCAGTGCACCA	tRF-3b	-	-	22	tRNA-Gly-GCC-3-1,GCATTGGTGGTTCAGTGGTAGAATTCTCGCCTGCCACGCGGGAGGCCCGGGTTTGATTCCCGGCCAGTGCACCA,Gly-GCC,52	0.0517041	1.03649	1	3.87575	3.82405	13.4651	0	7.1399	2.11692	54.7547	9.30008	0	17.3106	35.9477	9.98263
tRF-Lys-TTT-009	GCCCGGATAGCTCAGTCGGTAGAGCATCAG	tRF-5c	-	tRF-30-PS5P4PW3FJHP	30	tRNA-Lys-TTT-3-1,GCCCGGATAGCTCAGTCGGTAGAGCATCAGACTTTTAATCTGAGGGTCCAGGGTTCAAGTCCCTGTTCGGGCGCCA,Lys-TTT,0;tRNA-Lys-TTT-5-1,GCCCGGATAGCTCAGTCGGTAGAGCATCAGACTTTTAATCTGAGGGTCCGGGGTTCAAGTCCCTGTTCGGGCGCCA,Lys-TTT,0	0.0566222	1.04003	0.922326	6.44223	6.38561	80.7907	73.6893	57.1192	76.2092	152.096	65.1005	111.989	69.2425	125.817	49.9132
tRF-Gly-CCC-012	GCATTGGTGGTTCAGTGGTAGAATTCTCGC	tRF-5c	-	tRF-30-PNR8YP9LON4V	30	tRNA-Gly-CCC-1-1,GCATTGGTGGTTCAGTGGTAGAATTCTCGCCTCCCACGCGGGAGACCCGGGTTCAATTCCCGGCCAATGCACCA,Gly-CCC,0;tRNA-Gly-GCC-2-1,GCATTGGTGGTTCAGTGGTAGAATTCTCGCCTGCCACGCGGGAGGCCCGGGTTCGATTCCCGGCCAATGCACCA,Gly-GCC,0;tRNA-Gly-GCC-3-1,GCATTGGTGGTTCAGTGGTAGAATTCTCGCCTGCCACGCGGGAGGCCCGGGTTTGATTCCCGGCCAGTGCACCA,Gly-GCC,0;tRNA-Gly-GCC-5-1,GCATTGGTGGTTCAGTGGTAGAATTCTCGCCTGCCATGCGGGCGGCCGGGCTTCGATTCCTGGCCAATGCACCA,G…	0.0580065	1.04103	0.892497	13.2146	13.1566	9981.01	7967.65	14406.7	7741.58	7905.97	9086.17	6047.43	13336.1	7411.22	8884.54
tRF-Lys-CTT-001	GCCCAGCTAGCTCAGTCGGTAGAGCATA	tRF-5c	-	-	28	tRNA-Lys-CTT-10-1,GCCCAGCTAGCTCAGTCGGTAGAGCATAAGACTCTTAATCTCAGGGTTGTGGATTCGTGCCCCATGCTGGGTGCCA,Lys-CTT,0	0.0582317	1.04119	1	2.71325	2.65502	6.73256	0	14.2798	6.35077	0	0	10.1809	0	23.9652	0
tRF-Ser-AGA-004	GTAGTCGTGGCCGAGT	tRF-5a	-	tRF-16-S3M830E	16	tRNA-Ser-AGA-1-1,GTAGTCGTGGCCGAGTGGTTAAGGCGATGGACTAGAAATCCATTGGGGTTTCCCCGCGCAGGTTCGAATCCTGCCGACTACGCCA,Ser-AGA,0;tRNA-Ser-AGA-2-1,GTAGTCGTGGCCGAGTGGTTAAGGCGATGGACTAGAAATCCATTGGGGTCTCCCCGCGCAGGTTCGAATCCTGCCGACTACGCCA,Ser-AGA,0;tRNA-Ser-AGA-3-1,GTAGTCGTGGCCGAGTGGTTAAGGCGATGGACTAGAAATCCATTGGGGTTTCCCCACGCAGGTTCGAATCCTGCCGACTACGCCA,Ser-AGA,0;tRNA-Ser-AGA-4-1,GTAGTCGTGGCCGAGTGGTTAAGGTGATGGACTAGAAACCCAT…	0.0606531	1.04294	0.930823	5.89098	5.83033	67.3256	101.323	89.6454	29.6369	18.2516	79.0506	81.4469	45.0076	29.9564	34.9392
tRF-Val-TAC-013	GGTTCCATAGTGTAGTGGTTATC	tRF-5b	5020b	tRF-23-R9JP9P9NDD	23	tRNA-Val-TAC-1-1,GGTTCCATAGTGTAGTGGTTATCACGTCTGCTTTACACGCAGAAGGTCCTGGGTTCGAGCCCCAGTGGAACCACCA,Val-TAC,0;tRNA-Val-TAC-3-1,GGTTCCATAGTGTAGTGGTTATCACATCTGCTTTACACGCAGAAGGTCCTGGGTTCAAGCCCCAGTGGAACCACCA,Val-TAC,0	0.0616912	1.04369	1	4.68899	4.6273	20.1977	9.21116	6.34658	55.04	21.2935	13.9501	40.7235	41.5455	11.9826	9.98263
tRF-Pro-AGG-023	TCAAATCCCGGACGAGCCCCA	tRF-3b	-	-	21	tRNA-Pro-AGG-1-1,GGCTCGTTGGTCTAGGGGTATGATTCTCGCTTAGGATGCGAGAGGTCCCGGGTTCAAATCCCGGACGAGCCCCCA,Pro-AGG,53;tRNA-Pro-AGG-2-1,GGCTCGTTGGTCTAGGGGTATGATTCTCGCTTAGGGTGCGAGAGGTCCCGGGTTCAAATCCCGGACGAGCCCCCA,Pro-AGG,53;tRNA-Pro-CGG-1-1,GGCTCGTTGGTCTAGGGGTATGATTCTCGCTTCGGGTGCGAGAGGTCCCGGGTTCAAATCCCGGACGAGCCCCCA,Pro-CGG,53;tRNA-Pro-CGG-2-1,GGCTCGTTGGTCTAGGGGTATGATTCTCGCTTCGGGTGTGAGAGGTCCCGGGTTCAAATCCCGGACGAGC…	0.0663094	1.04703	1	2.13811	2.0718	3.36628	0	6.34658	4.23384	3.04193	9.30008	5.09043	3.46212	0	0
tRF-Thr-AGT-003	AATCCCAGCGGTGCCTCCA	tRF-3b	-	tRF-19-DRJH71J2	19	tRNA-Thr-AGT-1-1,GGCGCCGTGGCTTAGTTGGTTAAAGCGCCTGTCTAGTAAACAGGAGATCCTGGGTTCGAATCCCAGCGGTGCCTCCA,Thr-AGT,58;tRNA-Thr-AGT-5-1,GGCGCCGTGGCTTAGCTGGTTAAAGCGCCTGTCTAGTAAACAGGAGATCCTGGGTTCGAATCCCAGCGGTGCCTCCA,Thr-AGT,58	0.0711799	1.05058	1	4.51768	4.4465	13.4651	0	14.2798	10.5846	79.0901	13.9501	20.3617	24.2349	35.9477	14.9739
tRF-Val-AAC-048	AAGAGAGTCGCTTTTTTTT	tRF-1	-	-	19	pre_tRNA-Val-AAC-1-5,TAGTCTTTTAGGTCAAAAAGAAGAAGCTTTGTAACCGTTGGTTTCCGTAGTGTAGTGGTTATCACGTTCGCCTAACACGCGAAAGGTCCCCGGTTCGAAACCGGGCGGAAACAAAGAGAGTCGCTTTTTTTTCTATCGCTAATTCTGTTTTTG,Val-AAC,113	0.0767066	1.05461	1	2.18849	2.11178	0	0	0.793322	12.7015	3.04193	4.65004	5.09043	0	5.99129	4.99132
tRF-Cys-GCA-050	TCCGGGTGCCCCCCCCA	tRF-3a	-	-	17	tRNA-Cys-GCA-17-1,GGGGATATAGCTCAGGGGTAGAGCATTTGACTGCAGATCAAGAGGTCCCCGGTTCAAATCCGGGTGCCCCCCCCA,Cys-GCA,58	0.077095	1.05489	0.92163	5.29392	5.21683	47.1279	36.8446	17.4531	21.1692	85.174	27.9002	40.7235	34.6212	35.9477	44.9218
tRF-Ser-AGA-002	GTAGTCGTGGCCGA	tRF-5a	5022a	-	14	tRNA-Ser-AGA-1-1,GTAGTCGTGGCCGAGTGGTTAAGGCGATGGACTAGAAATCCATTGGGGTTTCCCCGCGCAGGTTCGAATCCTGCCGACTACGCCA,Ser-AGA,0;tRNA-Ser-AGA-2-1,GTAGTCGTGGCCGAGTGGTTAAGGCGATGGACTAGAAATCCATTGGGGTCTCCCCGCGCAGGTTCGAATCCTGCCGACTACGCCA,Ser-AGA,0;tRNA-Ser-AGA-3-1,GTAGTCGTGGCCGAGTGGTTAAGGCGATGGACTAGAAATCCATTGGGGTTTCCCCACGCAGGTTCGAATCCTGCCGACTACGCCA,Ser-AGA,0;tRNA-Ser-AGA-4-1,GTAGTCGTGGCCGAGTGGTTAAGGTGATGGACTAGAAACCCAT…	0.0779761	1.05554	1	3.28199	3.20402	10.0988	0	23.7997	4.23384	3.04193	13.9501	10.1809	3.46212	11.9826	4.99132
tRF-Pro-AGG-011	AATCCCGGACGAGCCCCCA	tRF-3b	-	tRF-19-DRMD5112	19	tRNA-Pro-AGG-1-1,GGCTCGTTGGTCTAGGGGTATGATTCTCGCTTAGGATGCGAGAGGTCCCGGGTTCAAATCCCGGACGAGCCCCCA,Pro-AGG,56;tRNA-Pro-AGG-2-1,GGCTCGTTGGTCTAGGGGTATGATTCTCGCTTAGGGTGCGAGAGGTCCCGGGTTCAAATCCCGGACGAGCCCCCA,Pro-AGG,56;tRNA-Pro-CGG-1-1,GGCTCGTTGGTCTAGGGGTATGATTCTCGCTTCGGGTGCGAGAGGTCCCGGGTTCAAATCCCGGACGAGCCCCCA,Pro-CGG,56;tRNA-Pro-CGG-2-1,GGCTCGTTGGTCTAGGGGTATGATTCTCGCTTCGGGTGTGAGAGGTCCCGGGTTCAAATCCCGGACGAGC…	0.0820397	1.05851	1	5.40291	5.32087	63.9593	0	54.7392	25.4031	66.9224	23.2502	20.3617	62.3182	47.9303	44.9218
tiRNA-Gly-TCC-002	GCGTTGGTGGTATAGTGGTTAGCATAGCTGCCTT	tiRNA-5	-	-	34	tRNA-Gly-TCC-1-1,GCGTTGGTGGTATAGTGGTTAGCATAGCTGCCTTCCAAGCAGTTGACCCGGGTTCGATTCCCGGCCAACGCACCA,Gly-TCC,0	0.085983	1.06141	1	3.55832	3.47234	13.4651	18.4223	7.93322	6.35077	15.2096	37.2003	10.1809	0	0	0
tRF-Ala-CGC-004	GGGGATGTAGCTCAGTGGTAGAGCGCGCG	tRF-5c	-	-	29	tRNA-Ala-CGC-3-1,GGGGATGTAGCTCAGTGGTAGAGCGCGCGCTTCGCATGTGTGAGGTCCCGGGTTCAATCCCCGGCATCTCCACCA,Ala-CGC,0	0.0918825	1.06576	0.952193	4.70686	4.61498	60.593	27.6335	22.213	16.9354	6.08385	18.6002	20.3617	13.8485	53.9216	19.9653
tRF-Thr-AGT-005	ATCCCAGCGGGGCCTCCA	tRF-3a	-	tRF-18-HRF867D2	18	tRNA-Thr-AGT-2-1,GGCTCCGTGGCTTAGCTGGTTAAAGCGCCTGTCTAGTAAACAGGAGATCCTGGGTTCGAATCCCAGCGGGGCCTCCA,Thr-AGT,59;tRNA-Thr-AGT-6-1,GGCCCTGTGGCTTAGCTGGTCAAAGCGCCTGTCTAGTAAACAGGAGATCCTGGGTTCGAATCCCAGCGGGGCCTCCA,Thr-AGT,59;tRNA-Thr-CGT-3-1,GGCTCTGTGGCTTAGTTGGCTAAAGCGCCTGTCTCGTAAACAGGAGATCCTGGGTTCGAATCCCAGCGGGGCCTCCA,Thr-CGT,59	0.0938782	1.06724	0.845768	6.7307	6.63682	127.919	165.801	54.7392	57.1569	152.096	102.301	132.351	83.091	101.852	69.8784
tRF-Cys-GCA-051	TCTGGGTGCCCCCTCCA	tRF-3a	-	-	17	tRNA-Cys-GCA-13-1,GGGGGTATAGCTCAGGGGTAGAGCATTTGACTGCAGATCAAGAGGTCCCCAGTTCAAATCTGGGTGCCCCCTCCA,Cys-GCA,58;tRNA-Cys-GCA-20-1,GGGCGTATAGCTCAGGGGTAGAGCATTTGACTGCAGATCAAGAGGTCCCCAGTTCAAATCTGGGTGCCCCCTCCA,Cys-GCA,58;tRNA-Cys-GCA-21-1,GGGGGTATAGCTCACAGGTAGAGCATTTGACTGCAGATCAAGAGGTCCCCGGTTCAAATCTGGGTGCCCCCTCCA,Cys-GCA,58	0.105829	1.07611	1	2.90748	2.80165	13.4651	0	3.17329	8.46769	9.12578	4.65004	15.2713	6.92425	5.99129	0
tRF-Cys-GCA-045	TCAAATCCGGGTGCCCCCTCCA	tRF-3b	3003b	tRF-22-8B8871K92	22	tRNA-Cys-GCA-11-1,GGGGGTATAGCTTAGCGGTAGAGCATTTGACTGCAGATCAAGAGGTCCCCGGTTCAAATCCGGGTGCCCCCTCCA,Cys-GCA,53;tRNA-Cys-GCA-14-1,GGGGGTATAGCTCAGGGGTAGAGCATTTGACTGCAGATCAAGAAGTCCCCGGTTCAAATCCGGGTGCCCCCTCCA,Cys-GCA,53;tRNA-Cys-GCA-2-1,GGGGGTATAGCTCAGTGGTAGAGCATTTGACTGCAGATCAAGAGGTCCCCGGTTCAAATCCGGGTGCCCCCTCCA,Cys-GCA,53;tRNA-Cys-GCA-4-1,GGGGGTATAGCTCAGTGGTAGAGCATTTGACTGCAGATCAAGAGGTCCCTGGTTCAAATCCGGGTGCC…	0.130292	1.09452	0.862574	5.60578	5.47549	53.8604	18.4223	41.2528	33.8707	97.3417	32.5503	40.7235	45.0076	53.9216	49.9132
tRF-Val-AAC-020	AAACCGGGCGGAAACACCA	tRF-3b	-	tRF-19-B1RHODE2	19	tRNA-Val-AAC-1-1,GTTTCCGTAGTGTAGTGGTTATCACGTTCGCCTAACACGCGAAAGGTCCCCGGTTCGAAACCGGGCGGAAACACCA,Val-AAC,57;tRNA-Val-AAC-2-1,GTTTCCGTAGTGTAGTGGTCATCACGTTCGCCTAACACGCGAAAGGTCCCCGGTTCGAAACCGGGCGGAAACACCA,Val-AAC,57;tRNA-Val-AAC-4-1,GTTTCCGTAGTGTAGTGGTTATCACGTTCGCCTAACACGCGAAAGGTCCGCGGTTCGAAACCGGGCGGAAACACCA,Val-AAC,57;tRNA-Val-CAC-1-1,GTTTCCGTAGTGTAGTGGTTATCACGTTCGCCTCACACGCGAAAGGTCCCCGGTTCGAAACCGGGCG…	0.147698	1.1078	0.810244	5.42897	5.28127	30.2965	36.8446	38.0795	31.7538	82.132	23.2502	30.5426	51.9319	29.9564	54.9045
tRF-Gly-GCC-038	TTCCCGGCCCATGCACCA	tRF-3a	-	tRF-18-YR6RIFD2	18	tRNA-Gly-GCC-1-1,GCATGGGTGGTTCAGTGGTAGAATTCTCGCCTGCCACGCGGGAGGCCCGGGTTCGATTCCCGGCCCATGCACCA,Gly-GCC,56	0.169464	1.12464	0.917276	5.19152	5.02205	20.1977	27.6335	119.792	6.35077	12.1677	74.4006	40.7235	10.3864	11.9826	9.98263
tRF-Pro-TGG-011	TTAAAGACTTTTTCTCTGACCA	tRF-3b	-	tRF-22-YBOZZ7ND2	22	chrM.tRNA15-ProTGG,CAGAGAATAGTTTAAATTAGAATCTTAGCTTTGGGTGCTAATGGTGGAGTTAAAGACTTTTTCTCTGACCA,Pro-TGG,49	0.171544	1.12626	0.904253	5.42166	5.25012	47.1279	0	109.478	6.35077	60.8385	4.65004	15.2713	48.4697	35.9477	89.8437
tRF-Gln-CTG-003	GGTTCCATGGTGTAATGGTTAGCACTCTGG	tRF-5c	-	tRF-30-R9J89O9NF5W8	30	tRNA-Gln-CTG-1-1,GGTTCCATGGTGTAATGGTTAGCACTCTGGACTCTGAATCCAGCGATCCGAGTTCAAATCTCGGTGGAACCTCCA,Gln-CTG,0;tRNA-Gln-CTG-2-1,GGTTCCATGGTGTAATGGTTAGCACTCTGGACTCTGAATCCAGCGATCCGAGTTCAAGTCTCGGTGGAACCTCCA,Gln-CTG,0;tRNA-Gln-CTG-5-1,GGTTCCATGGTGTAATGGTTAGCACTCTGGACTCTGAATCCGGTAATCCGAGTTCAAATCTCGGTGGAACCTCCA,Gln-CTG,0	0.174719	1.12874	0.765808	8.06979	7.89507	417.418	147.379	247.517	254.031	279.857	209.252	407.235	135.023	371.46	74.8697
tRF-Gly-TCC-009	GCGTTGGTGGTATAGTGGTGAGCATAGCT	tRF-5c	-	tRF-29-QNR8VP94FQEW	29	tRNA-Gly-TCC-2-1,GCGTTGGTGGTATAGTGGTGAGCATAGCTGCCTTCCAAGCAGTTGACCCGGGTTCGATTCCCGGCCAACGCACCA,Gly-TCC,0	0.179817	1.13274	1	3.44695	3.26713	3.36628	9.21116	15.8664	8.46769	15.2096	23.2502	5.09043	0	17.9739	0
tRF-Glu-TTC-073	TGACTGGACCTTTCTTTT	tRF-1	-	-	18	pre_tRNA-Glu-TTC-2-2,ATGATTCAATTGGTTTAGAATTCAACGGTTACTTGTCATCTCCCACATGGTCTAGCGGTTAGGATTCCTGGTTTTCACCCAGGCGGCCCGGGTTCGACTCCCGGTGTGGGAATGACTGGACCTTTCTTTTGGAACACAGTGAAACTCGTAAA,Glu-TTC,112	0.182186	1.1346	0.842241	6.65486	6.47267	26.9302	64.4781	314.949	38.1046	76.0482	130.201	55.9947	6.92425	131.808	114.8
tiRNA-Cys-GCA-001	AGCTCCGAGGTGATTTTCATATTGAATTG	tiRNA-5	-	-	29	chrM.tRNA19-CysGCA,AGCTCCGAGGTGATTTTCATATTGAATTGCAAATTCGAAGAAGCAGCTTCAAACCTGCCGGGGCTTCCA,Cys-GCA,0	0.188733	1.13976	0.830074	2.23989	2.05115	3.36628	9.21116	2.37997	8.46769	0	4.65004	5.09043	3.46212	0	4.99132
tRF-Trp-CCA-007	AGGTTGGGTTTTTTTT	tRF-1	-	-	16	pre_tRNA-Trp-CCA-2-1,AAACGAGGTCTTTAGCGATGCGGAGTCACCACTTTGGTGTGACCTCGTGGCGCAATGGTAGCGCGTCTGACTCCAGATCAGAAGGTTGCGTGTTCAAGTCACGTCGGGGTCAAGGTTGGGTTTTTTTTTTTTTCTTTCTTAATTGTAGAGGA,Trp-CCA,112	0.196578	1.14598	1	4.02923	3.83265	6.73256	0	49.186	10.5846	6.08385	13.9501	20.3617	3.46212	17.9739	14.9739
tRF-Gly-CCC-015	GCGCCGCTGGTGTA	tRF-5a	-	-	14	tRNA-Gly-CCC-2-1,GCGCCGCTGGTGTAGTGGTATCATGCAAGATTCCCATTCTTGCGACCCGGGTTCGATTCCCGGGCGGCGCACCA,Gly-CCC,0	0.203178	1.15123	0.882499	4.55019	4.34701	0	101.323	0.793322	12.7015	6.08385	37.2003	30.5426	0	11.9826	14.9739
tRF-Gln-CTG-007	AATCTCGGTGGAACCTCCA	tRF-3b	-	tRF-19-D7M4O1J2	19	tRNA-Gln-CTG-1-1,GGTTCCATGGTGTAATGGTTAGCACTCTGGACTCTGAATCCAGCGATCCGAGTTCAAATCTCGGTGGAACCTCCA,Gln-CTG,56;tRNA-Gln-CTG-5-1,GGTTCCATGGTGTAATGGTTAGCACTCTGGACTCTGAATCCGGTAATCCGAGTTCAAATCTCGGTGGAACCTCCA,Gln-CTG,56	0.204329	1.15215	0.714127	6.67057	6.46625	90.8895	55.2669	102.339	63.5077	212.935	65.1005	66.1756	131.561	77.8868	94.835
tRF-Lys-TTT-043	TCCCTGTTCGGGCGCCA	tRF-3a	3006a	tRF-17-877S6V2	17	tRNA-Lys-TTT-3-1,GCCCGGATAGCTCAGTCGGTAGAGCATCAGACTTTTAATCTGAGGGTCCAGGGTTCAAGTCCCTGTTCGGGCGCCA,Lys-TTT,59;tRNA-Lys-TTT-5-1,GCCCGGATAGCTCAGTCGGTAGAGCATCAGACTTTTAATCTGAGGGTCCGGGGTTCAAGTCCCTGTTCGGGCGCCA,Lys-TTT,59	0.213647	1.15962	0.664529	10.0026	9.78899	1689.87	1473.79	431.567	436.086	1295.86	469.654	941.73	941.698	1198.26	963.324
tRF-Ala-CGC-023	TCAATCCCCGGCATCTCCACCA	tRF-3b	-	tRF-22-8EKSPM852	22	tRNA-Ala-CGC-3-1,GGGGATGTAGCTCAGTGGTAGAGCGCGCGCTTCGCATGTGTGAGGTCCCGGGTTCAATCCCCGGCATCTCCACCA,Ala-CGC,53;tRNA-Ala-TGC-4-1,GGGGATGTAGCTCAGTGGTAGAGCGCATGCTTTGCACGTATGAGGCCCCGGGTTCAATCCCCGGCATCTCCACCA,Ala-TGC,53	0.224116	1.16806	0.881034	4.9174	4.69328	47.1279	0	66.6391	14.8185	18.2516	13.9501	10.1809	20.7727	65.9042	24.9566
tiRNA-Lys-CTT-002	GCCCGGCTAGCTCAGTCGGTAGAGCATGAGACTC	tiRNA-5	-	tRF-34-PSQP4PW3FJI0E5	34	tRNA-Lys-CTT-2-1,GCCCGGCTAGCTCAGTCGGTAGAGCATGAGACTCTTAATCTCAGGGTCGTGGGTTCGAGCCCCACGTTGGGCGCCA,Lys-CTT,0	0.224395	1.16829	0.631494	9.35524	9.13084	720.383	525.036	932.947	393.747	812.194	511.504	274.883	508.932	575.164	928.385
tRF-Gly-TCC-044	GCGTTGGTGGTATAGTGGTGAGCATAGCTG	tRF-5c	5008c	tRF-30-QNR8VP94FQFY	30	tRNA-Gly-TCC-2-1,GCGTTGGTGGTATAGTGGTGAGCATAGCTGCCTTCCAAGCAGTTGACCCGGGTTCGATTCCCGGCCAACGCACCA,Gly-TCC,0	0.224556	1.16842	0.895979	4.7027	4.47814	37.0291	0	19.0397	25.4031	42.587	18.6002	20.3617	17.3106	29.9564	24.9566
tRF-Gln-TTG-006	TAGGATGGGGTGTGATAGGTGG	tRF-5b	-	tRF-22-V29K9UV34	22	chrM.tRNA22-GlnTTG,TAGGATGGGGTGTGATAGGTGGCACGGAGAATTTTGGATTCTCAGGGATGGGTTCGATTCTCATAGTCCTAGCCA,Gln-TTG,0	0.234342	1.17637	0.742396	5.07213	4.83779	53.8604	36.8446	15.0731	33.8707	30.4193	32.5503	45.8139	17.3106	17.9739	24.9566
tRF-Gly-TCC-056	TGCGGTACCACTTTT	tRF-1	1041	-	15	pre_tRNA-Gly-TCC-1-1,CCACTATTAAGGATATCCGGAGAGGATGCTACCTATCAGGGCGTTGGTGGTATAGTGGTTAGCATAGCTGCCTTCCAAGCAGTTGACCCGGGTTCGATTCCCGGCCAACGCATGCGGTACCACTTTTGCGAGTTTGAAATTTTCATTTTAGT,Gly-TCC,112	0.237887	1.17926	0.746861	8.37267	8.13478	602.564	396.08	101.545	285.784	267.69	316.203	412.325	121.174	551.199	14.9739
tRF-Val-AAC-012	GTTTCCGTAGTGTAGTGGTTATCA	tRF-5b	-	tRF-24-79MP9P9NF2	24	tRNA-Val-AAC-1-1,GTTTCCGTAGTGTAGTGGTTATCACGTTCGCCTAACACGCGAAAGGTCCCCGGTTCGAAACCGGGCGGAAACACCA,Val-AAC,0;tRNA-Val-AAC-3-1,GTTTCCGTAGTGTAGTGGTTATCACGTTCGCCTAACACGCGAAAGGTCCCTGGATCAAAACCAGGCGGAAACACCA,Val-AAC,0;tRNA-Val-AAC-4-1,GTTTCCGTAGTGTAGTGGTTATCACGTTCGCCTAACACGCGAAAGGTCCGCGGTTCGAAACCGGGCGGAAACACCA,Val-AAC,0;tRNA-Val-AAC-5-1,GTTTCCGTAGTGTAGTGGTTATCACGTTTGCCTAACACGCGAAAGGTCCCCGGTTCGAAACCGGGCAGAA…	0.241091	1.18189	0.677136	7.35284	7.11175	161.581	101.323	56.3259	245.563	212.935	97.6508	147.623	155.796	173.747	119.792
tRF-Arg-TCG-019	TCGAGTCCTGCCGCGGTCGCCA	tRF-3b	-	tRF-22-W08Y3HSV2	22	tRNA-Arg-TCG-1-1,GGCCGCGTGGCCTAATGGATAAGGCGTCTGACTTCGGATCAGAAGATTGCAGGTTCGAGTCCTGCCGCGGTCGCCA,Arg-TCG,54	0.242069	1.18269	0.886333	3.0978	2.85574	3.36628	9.21116	6.34658	4.23384	21.2935	4.65004	15.2713	0	5.99129	9.98263
tRF-Gln-CTG-009	ATCTCGGTGGGACCCCCA	tRF-3a	-	-	18	tRNA-Gln-CTG-6-1,GGCCCCATGGTGTAATGGTCAGCACTCTGGACTCTGAATCCAGCGATCCGAGTTCAAATCTCGGTGGGACCCCCA,Gln-CTG,57	0.243878	1.18417	0.787081	4.52448	4.2806	47.1279	9.21116	12.6932	4.23384	48.6708	9.30008	10.1809	27.697	17.9739	29.9479
tRF-Gln-TTG-035	TAGGATGGGGTGTG	tRF-5a	-	-	14	chrM.tRNA22-GlnTTG,TAGGATGGGGTGTGATAGGTGGCACGGAGAATTTTGGATTCTCAGGGATGGGTTCGATTCTCATAGTCCTAGCCA,Gln-TTG,0	0.24519	1.18525	0.873716	4.35355	4.10836	23.5639	9.21116	15.8664	29.6369	15.2096	23.2502	20.3617	3.46212	17.9739	19.9653
tRF-Gly-GCC-015	AGTTTTGACTTCTAGTTTT	tRF-1	-	-	19	pre_tRNA-Gly-GCC-2-2,GTGTCTTCTAGTAAGCAATAGAAAAGCACATTTGCTATAAGCATTGGTGGTTCAGTGGTAGAATTCTCGCCTGCCACGCGGGAGGCCCGGGTTCGATTCCCGGCCAATGCAAGTTTTGACTTCTAGTTTTTTTCTGTGGGTATCATACACA,Gly-GCC,111	0.245946	1.18587	0.85508	2.60334	2.35739	6.73256	18.4223	3.96661	4.23384	3.04193	4.65004	5.09043	3.46212	11.9826	0
tRF-Gly-TCC-030	ATTCCCGGCCAACGCACCA	tRF-3b	-	-	19	tRNA-Gly-TCC-1-1,GCGTTGGTGGTATAGTGGTTAGCATAGCTGCCTTCCAAGCAGTTGACCCGGGTTCGATTCCCGGCCAACGCACCA,Gly-TCC,56;tRNA-Gly-TCC-2-1,GCGTTGGTGGTATAGTGGTGAGCATAGCTGCCTTCCAAGCAGTTGACCCGGGTTCGATTCCCGGCCAACGCACCA,Gly-TCC,56;tRNA-Gly-TCC-3-1,GCGTTGGTGGTATAGTGGTAAGCATAGCTGCCTTCCAAGCAGTTGACCCGGGTTCGATTCCCGGCCAACGCACCA,Gly-TCC,56	0.246333	1.18619	0.858988	4.09871	3.85238	26.9302	9.21116	30.9396	8.46769	6.08385	9.30008	5.09043	13.8485	35.9477	9.98263
tRF-Glu-CTC-002	TCCCTGGTGGTCTAG	tRF-5a	-	-	15	tRNA-Glu-CTC-1-1,TCCCTGGTGGTCTAGTGGTTAGGATTCGGCGCTCTCACCGCCGCGGCCCGGGTTCGATTCCCGGTCAGGGAACCA,Glu-CTC,0;tRNA-Glu-CTC-2-1,TCCCTGGTGGTCTAGTGGTTAGGATTCGGCGCTCTCACCGCCGCGGCCCGGGTTCGATTCCCGGTCAGGAAACCA,Glu-CTC,0;tRNA-Glu-TTC-3-1,TCCCTGGTGGTCTAGTGGCTAGGATTCGGCGCTTTCACCGCCGCGGCCCGGGTTCGATTCCCGGCCAGGGAACCA,Glu-TTC,0;tRNA-Glu-TTC-4-1,TCCCTGGTGGTCTAGTGGCTAGGATTCGGCGCTTTCACCGCCGCGGCCCGGGTTCGATTCCCGGTCAGGGAAC…	0.248504	1.18798	0.719564	6.52246	6.27395	30.2965	165.801	176.911	55.04	36.5031	88.3507	111.989	27.697	65.9042	84.8524
tiRNA-Pro-TGG-001	CAGAGAATAGTTTAAATTAGAATCTTAGCTTT	tiRNA-5	-	-	32	chrM.tRNA15-ProTGG,CAGAGAATAGTTTAAATTAGAATCTTAGCTTTGGGTGCTAATGGTGGAGTTAAAGACTTTTTCTCTGACCA,Pro-TGG,0	0.251764	1.19066	0.765623	5.71057	5.45881	161.581	9.21116	30.9396	6.35077	73.0062	23.2502	40.7235	34.6212	77.8868	49.9132
tRF-Val-TAC-037	CTTGACCGCTCTGACCA	tRF-3a	-	tRF-17-NU3IND2	17	chrM.tRNA2-ValTAC,CAGAGTGTAGCTTAACACAAAGCACCCAACTTACACTTAGGAGATTTCAACTTAACTTGACCGCTCTGACCA,Val-TAC,55	0.251977	1.19084	1	3.58799	3.33601	10.0988	0	39.6661	4.23384	3.04193	32.5503	10.1809	0	0	0
tRF-Pro-AGG-006	GGCTCGTTGGTCTAGGGGTATGATTCTCGCTT	tRF-5c	-	tRF-32-6978WPRLXN4VQ	32	tRNA-Pro-AGG-1-1,GGCTCGTTGGTCTAGGGGTATGATTCTCGCTTAGGATGCGAGAGGTCCCGGGTTCAAATCCCGGACGAGCCCCCA,Pro-AGG,0;tRNA-Pro-AGG-2-1,GGCTCGTTGGTCTAGGGGTATGATTCTCGCTTAGGGTGCGAGAGGTCCCGGGTTCAAATCCCGGACGAGCCCCCA,Pro-AGG,0;tRNA-Pro-CGG-1-1,GGCTCGTTGGTCTAGGGGTATGATTCTCGCTTCGGGTGCGAGAGGTCCCGGGTTCAAATCCCGGACGAGCCCCCA,Pro-CGG,0;tRNA-Pro-CGG-2-1,GGCTCGTTGGTCTAGGGGTATGATTCTCGCTTCGGGTGTGAGAGGTCCCGGGTTCAAATCCCGGACGAGCCCC…	0.258466	1.19621	0.734434	8.00081	7.74235	131.285	239.49	177.704	393.747	261.606	478.954	274.883	107.326	35.9477	64.8871
tRF-Gln-CTG-024	GGTTCCATGGTGTAATGGTTAGCACTCT	tRF-5c	-	tRF-28-R9J89O9NF503	28	tRNA-Gln-CTG-1-1,GGTTCCATGGTGTAATGGTTAGCACTCTGGACTCTGAATCCAGCGATCCGAGTTCAAATCTCGGTGGAACCTCCA,Gln-CTG,0;tRNA-Gln-CTG-2-1,GGTTCCATGGTGTAATGGTTAGCACTCTGGACTCTGAATCCAGCGATCCGAGTTCAAGTCTCGGTGGAACCTCCA,Gln-CTG,0;tRNA-Gln-CTG-5-1,GGTTCCATGGTGTAATGGTTAGCACTCTGGACTCTGAATCCGGTAATCCGAGTTCAAATCTCGGTGGAACCTCCA,Gln-CTG,0	0.265077	1.2017	0.818411	3.18188	2.9168	6.73256	18.4223	9.51987	6.35077	6.08385	13.9501	20.3617	0	0	0
tRF-Lys-TTT-006	GCCCGGATAGCTCAGTCGGTAGAG	tRF-5b	-	tRF-24-PS5P4PW3ES	24	tRNA-Lys-TTT-3-1,GCCCGGATAGCTCAGTCGGTAGAGCATCAGACTTTTAATCTGAGGGTCCAGGGTTCAAGTCCCTGTTCGGGCGCCA,Lys-TTT,0;tRNA-Lys-TTT-5-1,GCCCGGATAGCTCAGTCGGTAGAGCATCAGACTTTTAATCTGAGGGTCCGGGGTTCAAGTCCCTGTTCGGGCGCCA,Lys-TTT,0	0.266754	1.2031	0.783127	4.11522	3.84846	23.5639	9.21116	17.4531	16.9354	15.2096	9.30008	0	13.8485	35.9477	14.9739
tRF-Lys-CTT-037	GCCCGGCTAGCTCAGTCGGTAGAGCATGG	tRF-5c	-	tRF-29-PSQP4PW3FJF4	29	tRNA-Lys-CTT-1-1,GCCCGGCTAGCTCAGTCGGTAGAGCATGGGACTCTTAATCCCAGGGTCGTGGGTTCGAGCCCCACGTTGGGCGCCA,Lys-CTT,0;tRNA-Lys-CTT-4-1,GCCCGGCTAGCTCAGTCGGTAGAGCATGGGACTCTTAATCTCAGGGTCGTGGGTTCGAGCCCCACGTTGGGCGCCA,Lys-CTT,0	0.267103	1.20339	0.703866	4.9134	4.6463	40.3953	18.4223	25.3863	25.4031	39.545	4.65004	40.7235	17.3106	35.9477	29.9479
tRF-Gly-GCC-020	GATTCCCGGCCAATGCACCA	tRF-3b	-	tRF-20-593J2426	20	tRNA-Gly-GCC-2-1,GCATTGGTGGTTCAGTGGTAGAATTCTCGCCTGCCACGCGGGAGGCCCGGGTTCGATTCCCGGCCAATGCACCA,Gly-GCC,54	0.267772	1.20395	0.802348	4.83045	4.56268	26.9302	9.21116	30.9396	42.3384	18.2516	18.6002	20.3617	10.3864	35.9477	34.9392
tiRNA-Pro-TGG-002	GGCTCGTTGGTCTAGGGGTATGATTCTCGCTTT	tiRNA-5	-	-	33	tRNA-Pro-TGG-3-1,GGCTCGTTGGTCTAGGGGTATGATTCTCGCTTTGGGTGCGAGAGGTCCCGGGTTCAAATCCCGGACGAGCCCCCA,Pro-TGG,0	0.287313	1.22036	0.73368	7.06368	6.77637	40.3953	82.9004	57.9125	319.655	73.0062	199.952	162.894	62.3182	17.9739	59.8958
tRF-Ala-AGC-005	GGGGATGTAGCTCAGTGGTAGAGC	tRF-5b	-	tRF-24-R29P4P9LH9	24	tRNA-Ala-AGC-4-1,GGGGATGTAGCTCAGTGGTAGAGCGCATGCTTAGCATGCATGAGGTCCCGGGTTCGATCCCCAGCATCTCCACCA,Ala-AGC,0;tRNA-Ala-CGC-1-1,GGGGATGTAGCTCAGTGGTAGAGCGCATGCTTCGCATGTATGAGGTCCCGGGTTCGATCCCCGGCATCTCCACCA,Ala-CGC,0;tRNA-Ala-CGC-2-1,GGGGATGTAGCTCAGTGGTAGAGCGCATGCTTCGCATGTATGAGGCCCCGGGTTCGATCCCCGGCATCTCCACCA,Ala-CGC,0;tRNA-Ala-CGC-3-1,GGGGATGTAGCTCAGTGGTAGAGCGCGCGCTTCGCATGTGTGAGGTCCCGGGTTCAATCCCCGGCATCTCCAC…	0.29618	1.22789	0.612581	7.7881	7.49192	286.134	101.323	403.801	215.926	82.132	153.451	167.984	121.174	251.634	214.627
tRF-Ala-AGC-001	ATCCCCGGCACCTCCACCA	tRF-3b	-	tRF-19-HRMF3RE2	19	tRNA-Ala-AGC-2-1,GGGGGTGTAGCTCAGTGGTAGAGCGCGTGCTTAGCATGCACGAGGCCCCGGGTTCAATCCCCGGCACCTCCACCA,Ala-AGC,56;tRNA-Ala-AGC-3-1,GGGGGTGTAGCTCAGTGGTAGAGCGCGTGCTTAGCATGTACGAGGTCCCGGGTTCAATCCCCGGCACCTCCACCA,Ala-AGC,56;tRNA-Ala-TGC-1-1,GGGGGTGTAGCTCAGTGGTAGAGCGCATGCTTTGCATGTATGAGGTCCCGGGTTCGATCCCCGGCACCTCCACCA,Ala-TGC,56;tRNA-Ala-TGC-6-1,GGGGGTGTAGCTCAGTGGTAGAGCACATGCTTTGCATGTGTGAGGCCCCGGGTTCGATCCCCGGCACCTC…	0.302269	1.23308	0.672234	5.68906	5.38679	50.4942	36.8446	121.378	23.2861	24.3354	27.9002	30.5426	38.0834	71.8955	44.9218
tRF-Ser-AGA-012	GGAATGTCAGCTTTTT	tRF-1	-	-	16	pre_tRNA-Ser-AGA-2-5,GAGTCTACATGCACTCTCACCGCAAAAATTCACACAGCCAGTAGTCGTGGCCGAGTGGTTAAGGCGATGGACTAGAAATCCATTGGGGTCTCCCCGCGCAGGTTCGAATCCTGCCGACTACGGGAATGTCAGCTTTTTGCCGTCAACACTTACTTTTTGTGT,Ser-AGA,122	0.31335	1.24259	0.835563	3.55802	3.24467	10.0988	9.21116	26.1796	8.46769	0	18.6002	5.09043	0	11.9826	9.98263
tRF-Val-AAC-042	TCGAAACCGGGCGGAAACACCA	tRF-3b	3008b	tRF-22-WB08Q2B52	22	tRNA-Val-AAC-1-1,GTTTCCGTAGTGTAGTGGTTATCACGTTCGCCTAACACGCGAAAGGTCCCCGGTTCGAAACCGGGCGGAAACACCA,Val-AAC,54;tRNA-Val-AAC-2-1,GTTTCCGTAGTGTAGTGGTCATCACGTTCGCCTAACACGCGAAAGGTCCCCGGTTCGAAACCGGGCGGAAACACCA,Val-AAC,54;tRNA-Val-AAC-4-1,GTTTCCGTAGTGTAGTGGTTATCACGTTCGCCTAACACGCGAAAGGTCCGCGGTTCGAAACCGGGCGGAAACACCA,Val-AAC,54;tRNA-Val-CAC-1-1,GTTTCCGTAGTGTAGTGGTTATCACGTTCGCCTCACACGCGAAAGGTCCCCGGTTCGAAACCGGGCG…	0.316532	1.24533	0.602743	7.14961	6.83308	215.442	64.4781	101.545	86.7938	270.731	46.5004	55.9947	193.879	95.8606	179.687
tRF-Val-AAC-007	GTTTCCGTAGTGTAGTGGTCATC	tRF-5b	5026b	tRF-23-79MP9P9MDD	23	tRNA-Val-AAC-2-1,GTTTCCGTAGTGTAGTGGTCATCACGTTCGCCTAACACGCGAAAGGTCCCCGGTTCGAAACCGGGCGGAAACACCA,Val-AAC,0	0.31732	1.24601	0.584795	7.67772	7.3604	121.186	138.167	165.011	368.344	142.971	74.4006	193.436	235.424	197.713	129.774
tRF-Lys-TTT-027	CACTGTAAAGCTAACTTAGCATTA	tRF-5b	-	-	24	chrM.tRNA8-LysTTT,CACTGTAAAGCTAACTTAGCATTAACCTTTTAAGTTAAAGATTAAGAGAACCAACACCTCTTTACAGTGACCA,Lys-TTT,0	0.319134	1.24758	0.632188	6.03634	5.7172	53.8604	73.6893	10.3132	91.0276	88.2159	13.9501	45.8139	45.0076	59.9129	104.818
tRF-Ala-AGC-045	GGGGGTGTAGCTCA	tRF-5a	-	-	14	tRNA-Ala-AGC-2-1,GGGGGTGTAGCTCAGTGGTAGAGCGCGTGCTTAGCATGCACGAGGCCCCGGGTTCAATCCCCGGCACCTCCACCA,Ala-AGC,0;tRNA-Ala-AGC-3-1,GGGGGTGTAGCTCAGTGGTAGAGCGCGTGCTTAGCATGTACGAGGTCCCGGGTTCAATCCCCGGCACCTCCACCA,Ala-AGC,0;tRNA-Ala-AGC-5-1,GGGGGTGTAGCTCAGTGGTAGAGCGCGTGCTTAGCATGCACGAGGCCCTGGGTTCAATCCCCAGCACCTCCACCA,Ala-AGC,0;tRNA-Ala-AGC-7-1,GGGGGTGTAGCTCAGTGGTAGAGCGCGTGCTTAGCATGCACGAGGCCCCGGGTTCAATCCCTGGCACCTCCAC…	0.32365	1.25149	0.726927	2.97942	2.65577	6.73256	36.8446	0	4.23384	0	13.9501	5.09043	3.46212	0	4.99132
tRF-Arg-CCG-016	GTCCCTTCGTGGTCGCCA	tRF-3a	-	-	18	tRNA-Arg-CCG-1-1,GGCCGCGTGGCCTAATGGATAAGGCGTCTGATTCCGGATCAGAAGATTGAGGGTTCGAGTCCCTTCGTGGTCGCCA,Arg-CCG,58;tRNA-Arg-TCG-3-1,GACCGCGTGGCCTAATGGATAAGGCGTCTGACTTCGGATCAGAAGATTGAGGGTTCGAGTCCCTTCGTGGTCGCCA,Arg-TCG,58	0.333419	1.26	0.82489	3.63652	3.3031	10.0988	27.6335	1.58664	0	30.4193	27.9002	0	0	11.9826	4.99132
tiRNA-iMet-CAT-001	AGCAGAGTGGCGCAGCGGAAGCGTGCTGGGCCC	tiRNA-5	-	tRF-33-FP18LPMBQ4NKDJ	33	tRNA-iMet-CAT-1-1,AGCAGAGTGGCGCAGCGGAAGCGTGCTGGGCCCATAACCCAGAGGTCGATGGATCGAAACCATCCTCTGCTACCA,iMet-CAT,0;tRNA-iMet-CAT-2-1,AGCAGAGTGGCGCAGCGGAAGCGTGCTGGGCCCATAACCCAGAGGTCGATGGATCTAAACCATCCTCTGCTACCA,iMet-CAT,0	0.336927	1.26306	0.606819	7.03924	6.70231	138.017	156.59	92.8187	46.5723	264.648	176.701	96.7182	31.1591	41.939	144.748
tRF-Lys-TTT-011	GCCCGGATAGCTCAGTCGGTAGAGCATCAGAC	tRF-5c	-	tRF-32-PS5P4PW3FJHP1	32	tRNA-Lys-TTT-3-1,GCCCGGATAGCTCAGTCGGTAGAGCATCAGACTTTTAATCTGAGGGTCCAGGGTTCAAGTCCCTGTTCGGGCGCCA,Lys-TTT,0;tRNA-Lys-TTT-5-1,GCCCGGATAGCTCAGTCGGTAGAGCATCAGACTTTTAATCTGAGGGTCCGGGGTTCAAGTCCCTGTTCGGGCGCCA,Lys-TTT,0	0.339783	1.26557	0.505222	6.54184	6.20206	121.186	110.534	77.7456	61.3907	109.509	88.3507	55.9947	41.5455	83.878	94.835
tRF-Val-AAC-010	GTTTCCGTAGTGTAGTGGTTAT	tRF-5b	-	tRF-22-79MP9P9NI	22	tRNA-Val-AAC-1-1,GTTTCCGTAGTGTAGTGGTTATCACGTTCGCCTAACACGCGAAAGGTCCCCGGTTCGAAACCGGGCGGAAACACCA,Val-AAC,0;tRNA-Val-AAC-3-1,GTTTCCGTAGTGTAGTGGTTATCACGTTCGCCTAACACGCGAAAGGTCCCTGGATCAAAACCAGGCGGAAACACCA,Val-AAC,0;tRNA-Val-AAC-4-1,GTTTCCGTAGTGTAGTGGTTATCACGTTCGCCTAACACGCGAAAGGTCCGCGGTTCGAAACCGGGCGGAAACACCA,Val-AAC,0;tRNA-Val-AAC-5-1,GTTTCCGTAGTGTAGTGGTTATCACGTTTGCCTAACACGCGAAAGGTCCCCGGTTCGAAACCGGGCAGAA…	0.344459	1.26967	0.575849	6.59953	6.25507	107.721	27.6335	59.4992	148.185	112.551	65.1005	71.266	65.7804	71.8955	104.818
tRF-Leu-AAG-002	GGTAGCGTGGCCGAG	tRF-5a	-	-	15	tRNA-Leu-AAG-1-1,GGTAGCGTGGCCGAGCGGTCTAAGGCGCTGGATTAAGGCTCCAGTCTCTTCGGAGGCGTGGGTTCGAATCCCACCGCTGCCACCA,Leu-AAG,0;tRNA-Leu-AAG-2-1,GGTAGCGTGGCCGAGCGGTCTAAGGCGCTGGATTAAGGCTCCAGTCTCTTCGGGGGCGTGGGTTCGAATCCCACCGCTGCCACCA,Leu-AAG,0;tRNA-Leu-AAG-3-1,GGTAGCGTGGCCGAGCGGTCTAAGGCGCTGGATTAAGGCTCCAGTCTCTTCGGGGGCGTGGGTTCAAATCCCACCGCTGCCACCA,Leu-AAG,0;tRNA-Leu-AAG-4-1,GGTAGCGTGGCCGAGTGGTCTAAGACGCTGGATTAAGGCTCCA…	0.348494	1.27323	1	2.46867	2.12018	3.36628	0	9.51987	0	12.1677	9.30008	0	0	5.99129	4.99132
tiRNA-Gly-GCC-003	GCATTGGTGGTTCAGTGGTAGAATTCTCGCCTG	tiRNA-5	-	tRF-33-PNR8YP9LON4VDP	33	tRNA-Gly-GCC-2-1,GCATTGGTGGTTCAGTGGTAGAATTCTCGCCTGCCACGCGGGAGGCCCGGGTTCGATTCCCGGCCAATGCACCA,Gly-GCC,0;tRNA-Gly-GCC-3-1,GCATTGGTGGTTCAGTGGTAGAATTCTCGCCTGCCACGCGGGAGGCCCGGGTTTGATTCCCGGCCAGTGCACCA,Gly-GCC,0;tRNA-Gly-GCC-5-1,GCATTGGTGGTTCAGTGGTAGAATTCTCGCCTGCCATGCGGGCGGCCGGGCTTCGATTCCTGGCCAATGCACCA,Gly-GCC,0	0.352213	1.27652	0.430962	13.2917	12.9395	11149.1	7571.57	9333.43	7032.41	16709.3	7142.46	3105.16	10192.5	8411.77	10317
tRF-Gln-TTG-003	GGTCCCATGGTGTAATGGTTAGCACTCTGG	tRF-5c	-	tRF-30-RRJ89O9NF5W8	30	tRNA-Gln-TTG-1-1,GGTCCCATGGTGTAATGGTTAGCACTCTGGACTTTGAATCCAGCGATCCGAGTTCAAATCTCGGTGGGACCTCCA,Gln-TTG,0;tRNA-Gln-TTG-2-1,GGTCCCATGGTGTAATGGTTAGCACTCTGGACTTTGAATCCAGCAATCCGAGTTCGAATCTCGGTGGGACCTCCA,Gln-TTG,0;tRNA-Gln-TTG-4-1,GGTCCCATGGTGTAATGGTTAGCACTCTGGGCTTTGAATCCAGCAATCCGAGTTCGAATCTTGGTGGGACCTCCA,Gln-TTG,0	0.352696	1.27694	0.591032	8.22919	7.8765	269.302	267.124	142.005	489.009	228.145	148.801	549.767	76.1667	299.564	109.809
tRF-Ser-TGA-039	GAAGCGGGTGCTCTTATTTTTTA	tRF-1	-	-	23	pre_tRNA-Ser-TGA-1-1,TGTTACACTAAAGTGTCTCCGCCTGTCGAATATTCTCGTGGCAGCGATGGCCGAGTGGTTAAGGCGTTGGACTTGAAATCCAATGGGGTCTCCCCGCGCAGGTTCGAACCCTGCTCGCTGCGGAAGCGGGTGCTCTTATTTTTTCTATTTTTTTAAATAAAC,Ser-TGA,122	0.36378	1.28679	1	2.76844	2.40466	6.73256	0	11.8998	2.11692	9.12578	9.30008	0	0	5.99129	9.98263
tiRNA-SeC-TCA-001	GCCCGGATGATCCTCAGTGGTCTGGGGTGCAGGCTT	tiRNA-5	-	-	36	tRNA-SeC-TCA-1-1,GCCCGGATGATCCTCAGTGGTCTGGGGTGCAGGCTTCAAACCTGTAGCTGTCTAGCGACAGAGTGGTTCAATTCCACCTTTCGGGCGCCA,SeC-TCA,0	0.372401	1.29451	0.48035	7.4963	7.1239	185.145	267.124	106.305	129.132	234.228	176.701	127.261	121.174	197.713	64.8871
tRF-Gly-TCC-079	TGCGGTACCACTTTTGCGAGTTTGAAATTTT	tRF-1	-	-	31	pre_tRNA-Gly-TCC-1-1,CCACTATTAAGGATATCCGGAGAGGATGCTACCTATCAGGGCGTTGGTGGTATAGTGGTTAGCATAGCTGCCTTCCAAGCAGTTGACCCGGGTTCGATTCCCGGCCAACGCATGCGGTACCACTTTTGCGAGTTTGAAATTTTCATTTTAGT,Gly-TCC,112	0.372719	1.29479	1	2.73388	2.36116	0	0	3.17329	6.35077	21.2935	4.65004	0	3.46212	17.9739	0
tiRNA-Gly-CCC-003	GCGCCGCTGGTGTAGTGGTATCATGCAAGATTC	tiRNA-5	-	tRF-33-Q1Q89P9L842205	33	tRNA-Gly-CCC-2-1,GCGCCGCTGGTGTAGTGGTATCATGCAAGATTCCCATTCTTGCGACCCGGGTTCGATTCCCGGGCGGCGCACCA,Gly-CCC,0	0.376706	1.29837	0.613749	8.66662	8.28991	228.907	534.247	282.423	213.809	854.781	683.556	229.069	290.818	17.9739	184.679
tRF-Lys-CTT-010	GCCCGGCTAGCTCAGTCGGTAGAGCATGGGA	tRF-5c	-	-	31	tRNA-Lys-CTT-1-1,GCCCGGCTAGCTCAGTCGGTAGAGCATGGGACTCTTAATCCCAGGGTCGTGGGTTCGAGCCCCACGTTGGGCGCCA,Lys-CTT,0;tRNA-Lys-CTT-4-1,GCCCGGCTAGCTCAGTCGGTAGAGCATGGGACTCTTAATCTCAGGGTCGTGGGTTCGAGCCCCACGTTGGGCGCCA,Lys-CTT,0	0.377069	1.2987	0.577419	4.87926	4.50219	23.5639	36.8446	12.6932	19.0523	63.8805	27.9002	25.4522	13.8485	11.9826	29.9479
tRF-Pro-AGG-024	TCAAATCCCGGACGAGCCCCCA	tRF-3b	3002b	tRF-22-8B8SOUPR2	22	tRNA-Pro-AGG-1-1,GGCTCGTTGGTCTAGGGGTATGATTCTCGCTTAGGATGCGAGAGGTCCCGGGTTCAAATCCCGGACGAGCCCCCA,Pro-AGG,53;tRNA-Pro-AGG-2-1,GGCTCGTTGGTCTAGGGGTATGATTCTCGCTTAGGGTGCGAGAGGTCCCGGGTTCAAATCCCGGACGAGCCCCCA,Pro-AGG,53;tRNA-Pro-CGG-1-1,GGCTCGTTGGTCTAGGGGTATGATTCTCGCTTCGGGTGCGAGAGGTCCCGGGTTCAAATCCCGGACGAGCCCCCA,Pro-CGG,53;tRNA-Pro-CGG-2-1,GGCTCGTTGGTCTAGGGGTATGATTCTCGCTTCGGGTGTGAGAGGTCCCGGGTTCAAATCCCGGACGAGC…	0.379975	1.30132	0.442522	7.804	7.42402	302.965	165.801	178.497	160.886	337.654	102.301	91.6278	214.652	275.599	194.661
tRF-Arg-TCT-003	ATCCCACCAGAGTCGCCA	tRF-3a	-	tRF-18-HR0P1SD2	18	tRNA-Arg-TCT-2-1,GGCTCTGTGGCGCAATGGATAGCGCATTGGACTTCTAATTCAAAGGTTGTGGGTTCGAATCCCACCAGAGTCGCCA,Arg-TCT,58	0.381272	1.30249	0.673862	4.84796	4.46669	23.5639	9.21116	76.1589	14.8185	12.1677	9.30008	25.4522	17.3106	29.9564	29.9479
tRF-Lys-TTT-007	GCCCGGATAGCTCAGTCGGTAGAGCATC	tRF-5c	-	tRF-28-PS5P4PW3FJDD	28	tRNA-Lys-TTT-3-1,GCCCGGATAGCTCAGTCGGTAGAGCATCAGACTTTTAATCTGAGGGTCCAGGGTTCAAGTCCCTGTTCGGGCGCCA,Lys-TTT,0;tRNA-Lys-TTT-5-1,GCCCGGATAGCTCAGTCGGTAGAGCATCAGACTTTTAATCTGAGGGTCCGGGGTTCAAGTCCCTGTTCGGGCGCCA,Lys-TTT,0	0.382029	1.30317	0.488272	6.96618	6.58415	114.453	101.323	89.6454	163.003	133.845	106.951	81.4469	45.0076	137.8	109.809
tRF-Val-CAC-045	GTTTCCGTAGTGTAGCGGTTATCACATTCGC	tRF-5c	-	tRF-31-79MP9PMNH5ISD	31	tRNA-Val-CAC-3-1,GTTTCCGTAGTGTAGCGGTTATCACATTCGCCTCACACGCGAAAGGTCCCCGGTTCGATCCCGGGCGGAAACACCA,Val-CAC,0	0.389205	1.30967	0.742002	4.22955	3.84034	30.2965	0	15.8664	16.9354	27.3773	0	15.2713	13.8485	47.9303	0
tiRNA-Lys-TTT-002	GCCCGGATAGCTCAGTCGGTAGAGCATCAGACTT	tiRNA-5	-	tRF-34-PS5P4PW3FJHPEQ	34	tRNA-Lys-TTT-3-1,GCCCGGATAGCTCAGTCGGTAGAGCATCAGACTTTTAATCTGAGGGTCCAGGGTTCAAGTCCCTGTTCGGGCGCCA,Lys-TTT,0;tRNA-Lys-TTT-5-1,GCCCGGATAGCTCAGTCGGTAGAGCATCAGACTTTTAATCTGAGGGTCCGGGGTTCAAGTCCCTGTTCGGGCGCCA,Lys-TTT,0	0.392762	1.3129	0.459822	7.38588	6.99311	215.442	119.745	164.218	143.951	197.725	199.952	91.6278	124.636	77.8868	109.809
tRF-Glu-CTC-017	TCCCTGGTGGTCTAGTGGTTAGGA	tRF-5b	-	tRF-24-87R8WP9NEX	24	tRNA-Glu-CTC-1-1,TCCCTGGTGGTCTAGTGGTTAGGATTCGGCGCTCTCACCGCCGCGGCCCGGGTTCGATTCCCGGTCAGGGAACCA,Glu-CTC,0;tRNA-Glu-CTC-2-1,TCCCTGGTGGTCTAGTGGTTAGGATTCGGCGCTCTCACCGCCGCGGCCCGGGTTCGATTCCCGGTCAGGAAACCA,Glu-CTC,0	0.395365	1.31528	0.567406	5.64915	5.25379	20.1977	92.1116	24.593	76.2092	27.3773	32.5503	45.8139	24.2349	65.9042	24.9566
tiRNA-Lys-CTT-003	GCCCGGCTAGCTCAGTCGGTAGAGCATGGGACTC	tiRNA-5	-	tRF-34-PSQP4PW3FJIKE5	34	tRNA-Lys-CTT-1-1,GCCCGGCTAGCTCAGTCGGTAGAGCATGGGACTCTTAATCCCAGGGTCGTGGGTTCGAGCCCCACGTTGGGCGCCA,Lys-CTT,0;tRNA-Lys-CTT-4-1,GCCCGGCTAGCTCAGTCGGTAGAGCATGGGACTCTTAATCTCAGGGTCGTGGGTTCGAGCCCCACGTTGGGCGCCA,Lys-CTT,0	0.401419	1.32081	0.444013	11.6718	11.2704	2982.52	4937.18	2187.98	1437.39	5372.04	3752.58	1975.09	1696.44	1126.36	3164.49
tRF-Pro-TGG-003	AGACTTTTTCTCTGACCA	tRF-3a	-	tRF-18-FIZ9WUD2	18	chrM.tRNA15-ProTGG,CAGAGAATAGTTTAAATTAGAATCTTAGCTTTGGGTGCTAATGGTGGAGTTAAAGACTTTTTCTCTGACCA,Pro-TGG,53	0.405334	1.3244	0.808394	4.05884	3.65351	3.36628	0	72.1923	2.11692	3.04193	4.65004	20.3617	10.3864	0	24.9566
tRF-Thr-TGT-036	GGCTCCATAGCTCAGGGGTTAGAGCACTGGTC	tRF-5c	-	-	32	tRNA-Thr-TGT-4-1,GGCTCCATAGCTCAGGGGTTAGAGCACTGGTCTTGTAAACCAGGGGTCGCGAGTTCAAATCTCGCTGGGGCCTCCA,Thr-TGT,0;tRNA-Thr-TGT-6-1,GGCTCCATAGCTCAGGGGTTAGAGCACTGGTCTTGTAAACCAGGGTCGCGAGTTCAAATCTCGCTGGGGCCTCCA,Thr-TGT,0	0.407802	1.32666	0.590855	4.59675	4.18895	13.4651	27.6335	6.34658	40.2215	27.3773	18.6002	25.4522	20.7727	11.9826	9.98263
tRF-Leu-AAG-012	GGGTTGCTGTCTTTT	tRF-1	1036	-	15	pre_tRNA-Leu-AAG-2-4,AAGCATTAAGTAGCTTTCTGGCATAAACATATTGCAGCTGGGTAGCGTGGCCGAGCGGTCTAAGGCGCTGGATTAAGGCTCCAGTCTCTTCGGGGGCGTGGGTTCGAATCCCACCGCTGCCAGGGTTGCTGTCTTTTTGTCCCCGCTGCATACACTCCTGGC,Leu-AAG,122	0.410517	1.32916	0.69465	5.67405	5.26354	20.1977	36.8446	167.391	27.52	3.04193	41.8503	40.7235	0	95.8606	19.9653
tRF-Arg-CCG-021	TTGCCATGTTAACGTTTT	tRF-1	-	-	18	pre_tRNA-Arg-CCG-1-3,GAAAGCTTTATGAGAATAGCTGGGAGCCATACAGCCGCAGGGCCGCGTGGCCTAATGGATAAGGCGTCTGATTCCGGATCAGAAGATTGAGGGTTCGAGTCCCTTCGTGGTCGTTGCCATGTTAACGTTTTCTTCCAGCTCCACTTAAAATTT,Arg-CCG,113	0.422327	1.34009	0.889477	3.06998	2.64765	6.73256	0	22.213	2.11692	6.08385	0	15.2713	0	11.9826	4.99132
tRF-Leu-TAA-019	ACCAGGATGGCCGAGTGGTTAA	tRF-5b	-	-	22	tRNA-Leu-TAA-1-1,ACCAGGATGGCCGAGTGGTTAAGGCGTTGGACTTAAGATCCAATGGACATATGTCCGCGTGGGTTCGAACCCCACTCCTGGTACCA,Leu-TAA,0	0.423692	1.34136	0.641211	2.7494	2.3257	6.73256	9.21116	0	12.7015	3.04193	0	0	3.46212	5.99129	14.9739
tRF-Ser-TGA-006	GAAGCGGGTGCTCTTATT	tRF-1	-	-	18	pre_tRNA-Ser-TGA-1-1,TGTTACACTAAAGTGTCTCCGCCTGTCGAATATTCTCGTGGCAGCGATGGCCGAGTGGTTAAGGCGTTGGACTTGAAATCCAATGGGGTCTCCCCGCGCAGGTTCGAACCCTGCTCGCTGCGGAAGCGGGTGCTCTTATTTTTTCTATTTTTTTAAATAAAC,Ser-TGA,122	0.425954	1.34346	0.56478	12.5571	12.1311	3514.39	2100.14	20016.3	3903.6	1578.76	4050.18	6098.34	612.796	8387.8	3763.45
tRF-Pro-TGG-009	TAAAGACTTTTTCTCTGACCA	tRF-3b	-	tRF-21-U0EZY9X1B	21	chrM.tRNA15-ProTGG,CAGAGAATAGTTTAAATTAGAATCTTAGCTTTGGGTGCTAATGGTGGAGTTAAAGACTTTTTCTCTGACCA,Pro-TGG,50	0.433641	1.35064	0.800802	3.70752	3.27388	13.4651	0	42.8394	4.23384	0	0	5.09043	6.92425	11.9826	24.9566
tRF-Tyr-GTA-013	ATTCCGGCTCGAAGGACCA	tRF-3b	-	tRF-19-IR69OKE2	19	tRNA-Tyr-GTA-2-1,CCTTCGATAGCTCAGTTGGTAGAGCGGAGGACTGTAGATCCTTAGGTCGCTGGTTCGATTCCGGCTCGAAGGACCA,Tyr-GTA,57;tRNA-Tyr-GTA-5-1,CCTTCGATAGCTCAGCTGGTAGAGCGGAGGACTGTAGATCCTTAGGTCGCTGGTTCGATTCCGGCTCGAAGGACCA,Tyr-GTA,57;tRNA-Tyr-GTA-7-1,CCTTCGATAGCTCAGCTGGTAGAGCGGAGGACTGTAGATCCTTAGGTCGCTGGTTCAATTCCGGCTCGAAGGACCA,Tyr-GTA,57	0.455712	1.37146	0.41596	7.1611	6.70539	131.285	64.4781	204.677	69.8584	276.815	60.4505	61.0852	138.485	155.774	114.8
tRF-Val-AAC-035	GTTTCCGTAGTGTAGTGGTCATCA	tRF-5b	-	tRF-24-79MP9P9MF2	24	tRNA-Val-AAC-2-1,GTTTCCGTAGTGTAGTGGTCATCACGTTCGCCTAACACGCGAAAGGTCCCCGGTTCGAAACCGGGCGGAAACACCA,Val-AAC,0	0.467336	1.38255	0.548687	4.22444	3.7571	23.5639	27.6335	12.6932	16.9354	15.2096	18.6002	20.3617	17.3106	0	4.99132
tRF-Gln-TTG-007	TAGGATGGGGTGTGATAGGTGGC	tRF-5b	-	tRF-23-V29K9UV3D9	23	chrM.tRNA22-GlnTTG,TAGGATGGGGTGTGATAGGTGGCACGGAGAATTTTGGATTCTCAGGGATGGGTTCGATTCTCATAGTCCTAGCCA,Gln-TTG,0	0.471708	1.38675	0.788002	3.32114	2.84943	13.4651	9.21116	13.4865	4.23384	9.12578	0	20.3617	0	5.99129	9.98263
tRF-Cys-GCA-029	CTGTGCTCCGGAGTTACCTCGTTTT	tRF-1	-	-	25	pre_tRNA-Cys-GCA-2-4,TCCATAGAAATTAACTCTAATGACAACGTAGTGGCGTGGCGGGGGTATAGCTCAGTGGTAGAGCATTTGACTGCAGATCAAGAGGTCCCCGGTTCAAATCCGGGTGCCCCCTCTGTGCTCCGGAGTTACCTCGTTTTGTTGGTCTCCGGAGG,Cys-GCA,112	0.471987	1.38702	0.527644	5.54122	5.06924	23.5639	27.6335	115.825	33.8707	24.3354	18.6002	40.7235	10.3864	35.9477	64.8871
tRF-Ser-TGA-026	GAAGCGGGTGCTCTTATTTTTTT	tRF-1	-	-	23	pre_tRNA-Ser-TGA-1-1,TGTTACACTAAAGTGTCTCCGCCTGTCGAATATTCTCGTGGCAGCGATGGCCGAGTGGTTAAGGCGTTGGACTTGAAATCCAATGGGGTCTCCCCGCGCAGGTTCGAACCCTGCTCGCTGCGGAAGCGGGTGCTCTTATTTTTTCTATTTTTTTAAATAAAC,Ser-TGA,122	0.484931	1.39952	0.481507	5.8981	5.41317	40.3953	27.6335	126.932	50.8061	42.587	23.2502	61.0852	13.8485	83.878	39.9305
tRF-Pro-AGG-005	GGCTCGTTGGTCTAGGGGTATGATTCTCGCT	tRF-5c	-	tRF-31-6978WPRLXN4VE	31	tRNA-Pro-AGG-1-1,GGCTCGTTGGTCTAGGGGTATGATTCTCGCTTAGGATGCGAGAGGTCCCGGGTTCAAATCCCGGACGAGCCCCCA,Pro-AGG,0;tRNA-Pro-AGG-2-1,GGCTCGTTGGTCTAGGGGTATGATTCTCGCTTAGGGTGCGAGAGGTCCCGGGTTCAAATCCCGGACGAGCCCCCA,Pro-AGG,0;tRNA-Pro-CGG-1-1,GGCTCGTTGGTCTAGGGGTATGATTCTCGCTTCGGGTGCGAGAGGTCCCGGGTTCAAATCCCGGACGAGCCCCCA,Pro-CGG,0;tRNA-Pro-CGG-2-1,GGCTCGTTGGTCTAGGGGTATGATTCTCGCTTCGGGTGTGAGAGGTCCCGGGTTCAAATCCCGGACGAGCCCC…	0.493856	1.4082	0.442042	11.2243	10.7304	1548.49	1658.01	1217.75	5281.72	763.524	1515.91	2036.17	688.963	3139.44	1287.76
tRF-Ser-AGA-006	GTAGTCGTGGCCGAGTGGTTAAGG	tRF-5b	-	tRF-24-S3M8309N0Y	24	tRNA-Ser-AGA-1-1,GTAGTCGTGGCCGAGTGGTTAAGGCGATGGACTAGAAATCCATTGGGGTTTCCCCGCGCAGGTTCGAATCCTGCCGACTACGCCA,Ser-AGA,0;tRNA-Ser-AGA-2-1,GTAGTCGTGGCCGAGTGGTTAAGGCGATGGACTAGAAATCCATTGGGGTCTCCCCGCGCAGGTTCGAATCCTGCCGACTACGCCA,Ser-AGA,0;tRNA-Ser-AGA-3-1,GTAGTCGTGGCCGAGTGGTTAAGGCGATGGACTAGAAATCCATTGGGGTTTCCCCACGCAGGTTCGAATCCTGCCGACTACGCCA,Ser-AGA,0;tRNA-Ser-AGA-4-1,GTAGTCGTGGCCGAGTGGTTAAGGTGATGGACTAGAAACCCAT…	0.497015	1.41129	0.703303	3.99248	3.49546	3.36628	9.21116	22.213	23.2861	12.1677	18.6002	15.2713	3.46212	11.9826	4.99132
tRF-Val-CAC-046	TCCCGGGCGGAAACACCA	tRF-3a	-	tRF-18-8S68BFD2	18	tRNA-Val-CAC-3-1,GTTTCCGTAGTGTAGCGGTTATCACATTCGCCTCACACGCGAAAGGTCCCCGGTTCGATCCCGGGCGGAAACACCA,Val-CAC,58	0.498777	1.41302	0.388577	7.47426	6.97549	370.291	184.223	82.5055	88.9107	200.767	32.5503	91.6278	155.796	215.686	159.722
tRF-Thr-TGT-049	TCCTCGCTGGGGCCTCCA	tRF-3a	-	-	18	tRNA-Thr-TGT-2-1,GGCTCCATAGCTCAGTGGTTAGAGCACTGGTCTTGTAAACCAGGGGTCGCGAGTTCGATCCTCGCTGGGGCCTCCA,Thr-TGT,58	0.50192	1.4161	0.419088	5.56862	5.0667	100.988	36.8446	31.7329	19.0523	60.8385	13.9501	50.9043	27.697	47.9303	29.9479
tRF-Lys-TTT-005	GCCCGGATAGCTCAGTCGGTAG	tRF-5b	-	tRF-22-PS5P4PW3H	22	tRNA-Lys-TTT-3-1,GCCCGGATAGCTCAGTCGGTAGAGCATCAGACTTTTAATCTGAGGGTCCAGGGTTCAAGTCCCTGTTCGGGCGCCA,Lys-TTT,0;tRNA-Lys-TTT-5-1,GCCCGGATAGCTCAGTCGGTAGAGCATCAGACTTTTAATCTGAGGGTCCGGGGTTCAAGTCCCTGTTCGGGCGCCA,Lys-TTT,0	0.505391	1.41951	0.441594	5.43552	4.93013	47.1279	36.8446	32.5262	55.04	36.5031	13.9501	30.5426	10.3864	65.9042	39.9305
tRF-Pro-TGG-001	AAAGACTTTTTCTCTGACCA	tRF-3b	-	tRF-20-B2NZW7O6	20	chrM.tRNA15-ProTGG,CAGAGAATAGTTTAAATTAGAATCTTAGCTTTGGGTGCTAATGGTGGAGTTAAAGACTTTTTCTCTGACCA,Pro-TGG,51	0.505416	1.41953	0.59419	4.91102	4.4056	6.73256	9.21116	86.4721	19.0523	21.2935	4.65004	20.3617	13.8485	35.9477	34.9392
tRF-Ser-AGA-018	TCGAATCCTGCCGACTACGCCA	tRF-3b	3014b	tRF-22-WB8Y3DUV2	22	tRNA-Ser-AGA-1-1,GTAGTCGTGGCCGAGTGGTTAAGGCGATGGACTAGAAATCCATTGGGGTTTCCCCGCGCAGGTTCGAATCCTGCCGACTACGCCA,Ser-AGA,63;tRNA-Ser-AGA-2-1,GTAGTCGTGGCCGAGTGGTTAAGGCGATGGACTAGAAATCCATTGGGGTCTCCCCGCGCAGGTTCGAATCCTGCCGACTACGCCA,Ser-AGA,63;tRNA-Ser-AGA-3-1,GTAGTCGTGGCCGAGTGGTTAAGGCGATGGACTAGAAATCCATTGGGGTTTCCCCACGCAGGTTCGAATCCTGCCGACTACGCCA,Ser-AGA,63;tRNA-Ser-AGA-4-1,GTAGTCGTGGCCGAGTGGTTAAGGTGATGGACTAGAAACC…	0.50592	1.42003	0.357605	6.35308	5.84716	114.453	36.8446	68.2257	52.923	146.012	37.2003	81.4469	76.1667	47.9303	39.9305
tiRNA-Thr-TGT-001	GTAAACCGGAGACGAAAACCTTTTTCCAAGGACACCA	tiRNA-3	-	-	37	chrM.tRNA14-ThrTGT,GTCCTTGTAGTATAAACTAATACACCAGTCTTGTAAACCGGAGACGAAAACCTTTTTCCAAGGACACCA,Thr-TGT,32	0.51278	1.4268	0.624679	4.08364	3.57086	30.2965	0	8.72654	16.9354	24.3354	9.30008	15.2713	6.92425	11.9826	14.9739
tRF-Gly-GCC-036	TCCCGGCCCATGCACCA	tRF-3a	3028a	tRF-17-8SP6X52	17	tRNA-Gly-GCC-1-1,GCATGGGTGGTTCAGTGGTAGAATTCTCGCCTGCCACGCGGGAGGCCCGGGTTCGATTCCCGGCCCATGCACCA,Gly-GCC,57	0.515497	1.42949	0.649673	4.70276	4.18726	13.4651	18.4223	93.612	4.23384	0	18.6002	25.4522	20.7727	5.99129	14.9739
tRF-Ser-GCT-005	GACGAGGTGGCCGA	tRF-5a	-	-	14	tRNA-Ser-GCT-1-1,GACGAGGTGGCCGAGTGGTTAAGGCGATGGACTGCTAATCCATTGTGCTCTGCACGCGTGGGTTCGAATCCCACCCTCGTCGCCA,Ser-GCT,0;tRNA-Ser-GCT-2-1,GACGAGGTGGCCGAGTGGTTAAGGCGATGGACTGCTAATCCATTGTGCTCTGCACGCGTGGGTTCGAATCCCACCTTCGTCGCCA,Ser-GCT,0;tRNA-Ser-GCT-3-1,GACGAGGTGGCCGAGTGGTTAAGGCGATGGACTGCTAATCCATTGTGCTTTGCACGCGTGGGTTCGAATCCCATCCTCGTCGCCA,Ser-GCT,0;tRNA-Ser-GCT-4-1,GACGAGGTGGCCGAGTGGTTAAGGCGATGGACTGCTAATCCAT…	0.518008	1.43198	0.670078	4.28265	3.76465	6.73256	9.21116	66.6391	4.23384	6.08385	13.9501	10.1809	13.8485	23.9652	4.99132
tRF-Trp-CCA-004	AATCACGTCGGGGTCACCA	tRF-3b	-	tRF-19-D6MSRME2	19	tRNA-Trp-CCA-1-1,GGCCTCGTGGCGCAACGGTAGCGCGTCTGACTCCAGATCAGAAGGTTGCGTGTTCAAATCACGTCGGGGTCACCA,Trp-CCA,56;tRNA-Trp-CCA-3-1,GACCTCGTGGCGCAACGGTAGCGCGTCTGACTCCAGATCAGAAGGTTGCGTGTTCAAATCACGTCGGGGTCACCA,Trp-CCA,56;tRNA-Trp-CCA-4-1,GACCTCGTGGCGCAACGGTAGCGCGTCTGACTCCAGATCAGAAGGCTGCGTGTTCGAATCACGTCGGGGTCACCA,Trp-CCA,56;tRNA-Trp-CCA-5-1,GACCTCGTGGCGCAACGGCAGCGCGTCTGACTCCAGATCAGAAGGTTGCGTGTTCAAATCACGTCGGGGT…	0.521614	1.43556	0.661889	3.35661	2.835	10.0988	9.21116	14.2798	6.35077	9.12578	13.9501	5.09043	3.46212	0	9.98263
tRF-Gly-CCC-011	GCATTGGTGGTTCAGTGGTAGAATTCTCG	tRF-5c	-	tRF-29-PNR8YP9LONHK	29	tRNA-Gly-CCC-1-1,GCATTGGTGGTTCAGTGGTAGAATTCTCGCCTCCCACGCGGGAGACCCGGGTTCAATTCCCGGCCAATGCACCA,Gly-CCC,0;tRNA-Gly-GCC-2-1,GCATTGGTGGTTCAGTGGTAGAATTCTCGCCTGCCACGCGGGAGGCCCGGGTTCGATTCCCGGCCAATGCACCA,Gly-GCC,0;tRNA-Gly-GCC-3-1,GCATTGGTGGTTCAGTGGTAGAATTCTCGCCTGCCACGCGGGAGGCCCGGGTTTGATTCCCGGCCAGTGCACCA,Gly-GCC,0;tRNA-Gly-GCC-5-1,GCATTGGTGGTTCAGTGGTAGAATTCTCGCCTGCCATGCGGGCGGCCGGGCTTCGATTCCTGGCCAATGCACCA,G…	0.5243	1.43824	0.221704	10.2884	9.76409	1299.38	1013.23	1255.04	1244.75	1417.54	497.554	590.49	1042.1	1354.03	978.298
tRF-Lys-CTT-007	GCCCGGCTAGCTCAGTCGGTAGAGCATGAGA	tRF-5c	-	tRF-31-PSQP4PW3FJI0B	31	tRNA-Lys-CTT-2-1,GCCCGGCTAGCTCAGTCGGTAGAGCATGAGACTCTTAATCTCAGGGTCGTGGGTTCGAGCCCCACGTTGGGCGCCA,Lys-CTT,0;tRNA-Lys-CTT-3-1,GCCCGGCTAGCTCAGTCGGTAGAGCATGAGACCCTTAATCTCAGGGTCGTGGGTTCGAGCCCCACGTTGGGCGCCA,Lys-CTT,0	0.528947	1.44288	0.349122	8.69852	8.16958	383.756	211.857	841.715	277.317	419.786	148.801	152.713	162.72	706.972	359.375
tRF-Gly-TCC-057	TGCGGTACCACTTTTG	tRF-1	-	-	16	pre_tRNA-Gly-TCC-1-1,CCACTATTAAGGATATCCGGAGAGGATGCTACCTATCAGGGCGTTGGTGGTATAGTGGTTAGCATAGCTGCCTTCCAAGCAGTTGACCCGGGTTCGATTCCCGGCCAACGCATGCGGTACCACTTTTGCGAGTTTGAAATTTTCATTTTAGT,Gly-TCC,112	0.529016	1.44295	0.501357	6.04415	5.51514	144.75	73.6893	19.0397	57.1569	36.5031	37.2003	61.0852	48.4697	83.878	0
tRF-Pro-TGG-028	TCGTGGCTACTGTT	tRF-1	-	-	14	pre_tRNA-Pro-TGG-3-2,GAGAAATTCAGAGTGATAGGAAGCACCACTCAGCTACAGTGGCTCGTTGGTCTAGGGGTATGATTCTCGCTTTGGGTGCGAGAGGTCCCGGGTTCAAATCCCGGACGAGCCCTCGTGGCTACTGTTTTTCCACCCCCTTTTGTCAACTACTG,Pro-TGG,112	0.530691	1.44462	0.800971	3.71221	3.18152	0	9.21116	56.3259	0	0	0	10.1809	3.46212	35.9477	0
tRF-Pro-AGG-013	ATCCCGGACGAGCCCCCT	tRF-3a	-	-	18	tRNA-Pro-AGG-1-1,GGCTCGTTGGTCTAGGGGTATGATTCTCGCTTAGGATGCGAGAGGTCCCGGGTTCAAATCCCGGACGAGCCCCCA,Pro-AGG,57;tRNA-Pro-AGG-2-1,GGCTCGTTGGTCTAGGGGTATGATTCTCGCTTAGGGTGCGAGAGGTCCCGGGTTCAAATCCCGGACGAGCCCCCA,Pro-AGG,57;tRNA-Pro-CGG-1-1,GGCTCGTTGGTCTAGGGGTATGATTCTCGCTTCGGGTGCGAGAGGTCCCGGGTTCAAATCCCGGACGAGCCCCCA,Pro-CGG,57;tRNA-Pro-CGG-2-1,GGCTCGTTGGTCTAGGGGTATGATTCTCGCTTCGGGTGTGAGAGGTCCCGGGTTCAAATCCCGGACGAGC…	0.533039	1.44697	0.360994	5.27697	4.74394	50.4942	46.0558	15.0731	42.3384	42.587	18.6002	25.4522	24.2349	35.9477	29.9479
tRF-Gly-TCC-054	TCGATTCCCGGCCAACGCACCA	tRF-3b	3026b	tRF-22-WE8SPOL52	22	tRNA-Gly-TCC-1-1,GCGTTGGTGGTATAGTGGTTAGCATAGCTGCCTTCCAAGCAGTTGACCCGGGTTCGATTCCCGGCCAACGCACCA,Gly-TCC,53;tRNA-Gly-TCC-2-1,GCGTTGGTGGTATAGTGGTGAGCATAGCTGCCTTCCAAGCAGTTGACCCGGGTTCGATTCCCGGCCAACGCACCA,Gly-TCC,53;tRNA-Gly-TCC-3-1,GCGTTGGTGGTATAGTGGTAAGCATAGCTGCCTTCCAAGCAGTTGACCCGGGTTCGATTCCCGGCCAACGCACCA,Gly-TCC,53	0.541817	1.4558	0.257974	10.0981	9.55632	1349.88	460.558	916.287	660.48	2397.04	553.355	712.66	782.44	1006.54	748.697
tRF-Lys-CTT-008	GCCCGGCTAGCTCAGTCGGTAGAGCATGAGAC	tRF-5c	-	tRF-32-PSQP4PW3FJI01	32	tRNA-Lys-CTT-2-1,GCCCGGCTAGCTCAGTCGGTAGAGCATGAGACTCTTAATCTCAGGGTCGTGGGTTCGAGCCCCACGTTGGGCGCCA,Lys-CTT,0;tRNA-Lys-CTT-3-1,GCCCGGCTAGCTCAGTCGGTAGAGCATGAGACCCTTAATCTCAGGGTCGTGGGTTCGAGCCCCACGTTGGGCGCCA,Lys-CTT,0	0.543123	1.45712	0.257623	10.1355	9.59239	1023.35	810.582	1735.79	994.953	1095.09	446.404	580.309	398.144	1497.82	1108.07
tRF-Val-AAC-025	AAGAGAGTCGCTTTTTT	tRF-1	-	-	17	pre_tRNA-Val-AAC-1-5,TAGTCTTTTAGGTCAAAAAGAAGAAGCTTTGTAACCGTTGGTTTCCGTAGTGTAGTGGTTATCACGTTCGCCTAACACGCGAAAGGTCCCCGGTTCGAAACCGGGCGGAAACAAAGAGAGTCGCTTTTTTTTCTATCGCTAATTCTGTTTTTG,Val-AAC,113	0.544285	1.4583	0.672184	3.77169	3.22741	0	18.4223	3.17329	31.7538	6.08385	18.6002	5.09043	3.46212	11.9826	4.99132
tRF-Lys-TTT-024	CACTGTAAAGCTAACT	tRF-5a	-	tRF-16-2YU04DE	16	chrM.tRNA8-LysTTT,CACTGTAAAGCTAACTTAGCATTAACCTTTTAAGTTAAAGATTAAGAGAACCAACACCTCTTTACAGTGACCA,Lys-TTT,0	0.54585	1.45988	0.372001	5.64449	5.09864	63.9593	119.745	25.3863	33.8707	21.2935	37.2003	40.7235	24.2349	47.9303	19.9653
tRF-Arg-CCG-020	TTGCCATGTTAACGTTT	tRF-1	-	-	17	pre_tRNA-Arg-CCG-1-3,GAAAGCTTTATGAGAATAGCTGGGAGCCATACAGCCGCAGGGCCGCGTGGCCTAATGGATAAGGCGTCTGATTCCGGATCAGAAGATTGAGGGTTCGAGTCCCTTCGTGGTCGTTGCCATGTTAACGTTTTCTTCCAGCTCCACTTAAAATTT,Arg-CCG,113	0.549441	1.46352	0.701191	3.75805	3.20861	3.36628	9.21116	40.4594	4.23384	6.08385	4.65004	10.1809	0	17.9739	14.9739
tRF-Leu-CAA-020	ATCCCACTTCTGACACAA	tRF-3a	-	-	18	tRNA-Leu-CAA-1-1,GTCAGGATGGCCGAGTGGTCTAAGGCGCCAGACTCAAGTTCTGGTCTCCAATGGAGGCGTGGGTTCGAATCCCACTTCTGACACCA,Leu-CAA,68;tRNA-Leu-CAA-2-1,GTCAGGATGGCCGAGTGGTCTAAGGCGCCAGACTCAAGTTCTGGTCTCCGTATGGAGGCGTGGGTTCGAATCCCACTTCTGACACCA,Leu-CAA,69;tRNA-Leu-CAA-3-1,GTCAGGATGGCCGAGTGGTCTAAGGCGCCAGACTCAAGTTCTGGTCTCCGCATGGAGGCGTGGGTTCGAATCCCACTTCTGACACCA,Leu-CAA,69;tRNA-Leu-CAA-4-1,GTCAGGATGGCCGAGTGGTCTAAGGCGCCAGACTC…	0.560111	1.47438	0.646458	2.84725	2.28713	0	27.6335	4.75993	2.11692	9.12578	0	0	6.92425	11.9826	4.99132
tiRNA-Leu-TAG-004	GGTAGTGTGGCCGAGCGGTCTAAGGCGCTGGATTT	tiRNA-5	-	-	35	tRNA-Leu-TAG-2-1,GGTAGTGTGGCCGAGCGGTCTAAGGCGCTGGATTTAGGCTCCAGTCTCTTCGGGGGCGTGGGTTCGAATCCCACCACTGCCACCA,Leu-TAG,0	0.56122	1.47552	0.739603	3.99512	3.4339	20.1977	0	4.75993	33.8707	9.12578	32.5503	10.1809	3.46212	0	0
tRF-His-GTG-007	GCCGTGATCGTATAGTGGTTAGTACTCTGC	tRF-5c	-	tRF-30-PW5SVP9N15WV	30	tRNA-His-GTG-1-1,GCCGTGATCGTATAGTGGTTAGTACTCTGCGTTGTGGCCGCAGCAACCTCGGTTCGAATCCGAGTCACGGCACCA,His-GTG,0	0.569266	1.48377	0.238456	9.316	8.74673	541.971	672.414	692.57	652.012	581.008	404.553	600.671	436.228	191.721	449.218
tRF-Thr-AGT-018	TCGAATCCCAGCGGGGCCTCCA	tRF-3b	-	tRF-22-WB86QKP92	22	tRNA-Thr-AGT-2-1,GGCTCCGTGGCTTAGCTGGTTAAAGCGCCTGTCTAGTAAACAGGAGATCCTGGGTTCGAATCCCAGCGGGGCCTCCA,Thr-AGT,55;tRNA-Thr-AGT-6-1,GGCCCTGTGGCTTAGCTGGTCAAAGCGCCTGTCTAGTAAACAGGAGATCCTGGGTTCGAATCCCAGCGGGGCCTCCA,Thr-AGT,55;tRNA-Thr-CGT-3-1,GGCTCTGTGGCTTAGTTGGCTAAAGCGCCTGTCTCGTAAACAGGAGATCCTGGGTTCGAATCCCAGCGGGGCCTCCA,Thr-CGT,55	0.579944	1.49479	0.527456	4.94967	4.36973	53.8604	0	15.0731	12.7015	79.0901	9.30008	25.4522	24.2349	11.9826	29.9479
tRF-Val-AAC-024	AAGAGAGTCGCTTTTT	tRF-1	-	-	16	pre_tRNA-Val-AAC-1-5,TAGTCTTTTAGGTCAAAAAGAAGAAGCTTTGTAACCGTTGGTTTCCGTAGTGTAGTGGTTATCACGTTCGCCTAACACGCGAAAGGTCCCCGGTTCGAAACCGGGCGGAAACAAAGAGAGTCGCTTTTTTTTCTATCGCTAATTCTGTTTTTG,Val-AAC,113	0.580756	1.49563	0.553045	5.35197	4.77122	53.8604	18.4223	19.0397	80.443	9.12578	41.8503	30.5426	0	53.9216	9.98263
tRF-Val-CAC-012	GTTTCCGTAGTGTAGC	tRF-5a	-	tRF-16-79MP9PD	16	tRNA-Val-CAC-3-1,GTTTCCGTAGTGTAGCGGTTATCACATTCGCCTCACACGCGAAAGGTCCCCGGTTCGATCCCGGGCGGAAACACCA,Val-CAC,0	0.591831	1.50716	0.350505	4.85163	4.2598	26.9302	55.2669	14.2798	33.8707	18.2516	18.6002	20.3617	20.7727	11.9826	19.9653
tRF-SeC-TCA-008	GCCCGGATGATCCTCA	tRF-5a	-	-	16	tRNA-SeC-TCA-1-1,GCCCGGATGATCCTCAGTGGTCTGGGGTGCAGGCTTCAAACCTGTAGCTGTCTAGCGACAGAGTGGTTCAATTCCACCTTTCGGGCGCCA,SeC-TCA,0	0.59476	1.51022	0.649561	3.3812	2.78644	3.36628	9.21116	0.793322	19.0523	15.2096	0	15.2713	6.92425	11.9826	0
tRF-Pro-TGG-020	GACTTTTTCTCTGACCA	tRF-3a	-	tRF-17-OZZ7ND2	17	chrM.tRNA15-ProTGG,CAGAGAATAGTTTAAATTAGAATCTTAGCTTTGGGTGCTAATGGTGGAGTTAAAGACTTTTTCTCTGACCA,Pro-TGG,54	0.602028	1.51785	0.777463	3.26798	2.66595	0	0	45.2194	0	0	0	5.09043	13.8485	5.99129	4.99132
tRF-Glu-TTC-026	TCGACTCCCGGTGTGGGAACCA	tRF-3b	3015b	tRF-22-WD8S746D2	22	tRNA-Glu-TTC-2-1,TCCCACATGGTCTAGCGGTTAGGATTCCTGGTTTTCACCCAGGCGGCCCGGGTTCGACTCCCGGTGTGGGAACCA,Glu-TTC,53	0.604545	1.5205	0.266735	11.1971	10.5925	2783.91	1492.21	1169.36	922.978	6278.54	920.708	783.926	2132.67	2061	1971.57
tRF-Val-AAC-002	AACCGGGCGGAAACACCT	tRF-3a	-	-	18	tRNA-Val-AAC-1-1,GTTTCCGTAGTGTAGTGGTTATCACGTTCGCCTAACACGCGAAAGGTCCCCGGTTCGAAACCGGGCGGAAACACCA,Val-AAC,58;tRNA-Val-AAC-2-1,GTTTCCGTAGTGTAGTGGTCATCACGTTCGCCTAACACGCGAAAGGTCCCCGGTTCGAAACCGGGCGGAAACACCA,Val-AAC,58;tRNA-Val-AAC-4-1,GTTTCCGTAGTGTAGTGGTTATCACGTTCGCCTAACACGCGAAAGGTCCGCGGTTCGAAACCGGGCGGAAACACCA,Val-AAC,58;tRNA-Val-CAC-1-1,GTTTCCGTAGTGTAGTGGTTATCACGTTCGCCTCACACGCGAAAGGTCCCCGGTTCGAAACCGGGCG…	0.607734	1.52386	0.858437	2.57919	1.97146	6.73256	0	4.75993	0	18.2516	0	0	6.92425	11.9826	0
tiRNA-Val-CAC-002	GTTTCCGTAGTGTAGCGGTTATCACATTCGCCTC	tiRNA-5	-	tRF-34-79MP9PMNH5IS15	34	tRNA-Val-CAC-3-1,GTTTCCGTAGTGTAGCGGTTATCACATTCGCCTCACACGCGAAAGGTCCCCGGTTCGATCCCGGGCGGAAACACCA,Val-CAC,0	0.609325	1.52555	0.316598	9.54831	8.93898	932.459	386.869	412.528	1047.88	833.488	795.157	397.054	671.652	155.774	264.54
tRF-Gly-GCC-001	CGATTCCCGGCCAATGCACCA	tRF-3b	-	tRF-21-LNK8KEP1B	21	tRNA-Gly-GCC-2-1,GCATTGGTGGTTCAGTGGTAGAATTCTCGCCTGCCACGCGGGAGGCCCGGGTTCGATTCCCGGCCAATGCACCA,Gly-GCC,53	0.611126	1.52745	0.275424	5.76824	5.15711	43.7616	36.8446	58.7058	67.7415	51.7128	18.6002	40.7235	41.5455	47.9303	29.9479
tRF-Val-AAC-034	GTTTCCGTAGTGTAGTGGTCAT	tRF-5b	-	tRF-22-79MP9P9MI	22	tRNA-Val-AAC-2-1,GTTTCCGTAGTGTAGTGGTCATCACGTTCGCCTAACACGCGAAAGGTCCCCGGTTCGAAACCGGGCGGAAACACCA,Val-AAC,0	0.613151	1.5296	0.675693	3.36914	2.75599	6.73256	0	7.93322	16.9354	12.1677	4.65004	0	10.3864	11.9826	4.99132
tRF-Ala-CGC-015	CCCCGGCTCCTCCACCA	tRF-3a	-	tRF-17-KSQR852	17	tRNA-Ala-CGC-4-1,GGGGGTGTAGCTCAGTGGTAGAGCGCGTGCTTCGCATGTACGAGGCCCCGGGTTCGACCCCCGGCTCCTCCACCA,Ala-CGC,58	0.618902	1.53571	0.703796	3.83347	3.21456	6.73256	18.4223	46.806	0	0	4.65004	10.1809	0	11.9826	19.9653
tRF-Val-CAC-015	AACCGGGCAGAAGCACCA	tRF-3a	-	tRF-18-BS6PDFD2	18	tRNA-Val-CAC-2-1,GCTTCTGTAGTGTAGTGGTTATCACGTTCGCCTCACACGCGAAAGGTCCCCGGTTCGAAACCGGGCAGAAGCACCA,Val-CAC,58	0.620037	1.53692	0.477246	5.18647	4.56644	47.1279	0	49.186	44.4554	27.3773	23.2502	20.3617	27.697	11.9826	29.9479
tRF-Lys-CTT-011	GCCCGGCTAGCTCAGTCGGTAGAGCATGGGAC	tRF-5c	5006c	tRF-32-PSQP4PW3FJIK1	32	tRNA-Lys-CTT-1-1,GCCCGGCTAGCTCAGTCGGTAGAGCATGGGACTCTTAATCCCAGGGTCGTGGGTTCGAGCCCCACGTTGGGCGCCA,Lys-CTT,0;tRNA-Lys-CTT-4-1,GCCCGGCTAGCTCAGTCGGTAGAGCATGGGACTCTTAATCTCAGGGTCGTGGGTTCGAGCCCCACGTTGGGCGCCA,Lys-CTT,0	0.621762	1.53875	0.371044	6.47171	5.84995	127.919	101.323	52.3593	29.6369	161.222	55.8005	5.09043	27.697	95.8606	109.809
tiRNA-Lys-CTT-001	GCCCGGCTAGCTCAGTCGGTAGAGCATGAGACCC	tiRNA-5	-	tRF-34-PSQP4PW3FJI0EJ	34	tRNA-Lys-CTT-3-1,GCCCGGCTAGCTCAGTCGGTAGAGCATGAGACCCTTAATCTCAGGGTCGTGGGTTCGAGCCCCACGTTGGGCGCCA,Lys-CTT,0	0.623194	1.54028	0.345334	5.31739	4.6942	37.0291	73.6893	38.0795	12.7015	54.7547	9.30008	20.3617	17.3106	23.9652	59.8958
tRF-Glu-TTC-045	CGACTCCCGGTGTGGGAACCA	tRF-3b	-	-	21	tRNA-Glu-TTC-2-1,TCCCACATGGTCTAGCGGTTAGGATTCCTGGTTTTCACCCAGGCGGCCCGGGTTCGACTCCCGGTGTGGGAACCA,Glu-TTC,54	0.626855	1.54419	0.623547	3.74914	3.12228	30.2965	0	10.3132	10.5846	12.1677	4.65004	5.09043	10.3864	11.9826	9.98263
tRF-Pro-TGG-018	CAGAGAATAGTTTAAATTAGAATCTTAGCT	tRF-5c	-	-	30	chrM.tRNA15-ProTGG,CAGAGAATAGTTTAAATTAGAATCTTAGCTTTGGGTGCTAATGGTGGAGTTAAAGACTTTTTCTCTGACCA,Pro-TGG,0	0.628795	1.54627	0.683328	3.0071	2.37831	20.1977	9.21116	2.37997	2.11692	9.12578	0	0	0	17.9739	9.98263
tRF-Leu-TAA-021	ACCAGGATGGCCGAGTGGTTAAGG	tRF-5b	-	-	24	tRNA-Leu-TAA-1-1,ACCAGGATGGCCGAGTGGTTAAGGCGTTGGACTTAAGATCCAATGGACATATGTCCGCGTGGGTTCGAACCCCACTCCTGGTACCA,Leu-TAA,0	0.630379	1.54797	0.83963	2.35325	1.72287	0	0	3.17329	10.5846	6.08385	4.65004	0	0	0	9.98263
tRF-Val-TAC-071	TAGCCGTAAGGCGGCTGTTTTTGCTTTT	tRF-1	-	-	28	pre_tRNA-Val-TAC-1-2,AGTCTATGAATAAAGTCCCAACAATATTCTTCCTCGTAGAGGTTCCATAGTGTAGTGGTTATCACGTCTGCTTTACACGCAGAAGGTCCTGGGTTCGAGCCCCAGTGGAACCATAGCCGTAAGGCGGCTGTTTTTGCTTTTATAGGGTTTCGT,Val-TAC,113	0.632634	1.55039	0.336454	5.20177	4.56913	26.9302	55.2669	20.6264	21.1692	73.0062	32.5503	25.4522	13.8485	17.9739	24.9566
tRF-Leu-CAG-017	GTCAGGATGGCCGAGCGGTCTAAGGCGCTGC	tRF-5c	-	-	31	tRNA-Leu-CAG-1-1,GTCAGGATGGCCGAGCGGTCTAAGGCGCTGCGTTCAGGTCGCAGTCTCCCCTGGAGGCGTGGGTTCGAATCCCACTCCTGACACCA,Leu-CAG,0;tRNA-Leu-CAG-2-1,GTCAGGATGGCCGAGCGGTCTAAGGCGCTGCGTTCAGGTCGCAGTCTCCCCTGGAGGCGTGGGTTCGAATCCCACTTCTGACACCA,Leu-CAG,0	0.643645	1.56227	0.48328	4.13015	3.48651	6.73256	36.8446	5.55325	25.4031	12.1677	18.6002	20.3617	6.92425	5.99129	0
tRF-Val-AAC-008	GTTTCCGTAGTGTAGTGGTCATCACGTTCGC	tRF-5c	5026c	tRF-31-79MP9P9MH57SD	31	tRNA-Val-AAC-2-1,GTTTCCGTAGTGTAGTGGTCATCACGTTCGCCTAACACGCGAAAGGTCCCCGGTTCGAAACCGGGCGGAAACACCA,Val-AAC,0	0.65482	1.57442	0.320201	5.12942	4.4746	60.593	27.6335	15.0731	25.4031	51.7128	27.9002	15.2713	20.7727	23.9652	19.9653
tRF-Gly-TCC-029	ATTCAAAAAAGAGTACCA	tRF-3a	-	-	18	chrM.tRNA9-GlyTCC,ACTCTTTTAGTATAAATAGTACCGTTAACTTCCAATTAACTAGTTTTGACAACATTCAAAAAAGAGTACCA,Gly-TCC,53	0.655098	1.57472	1	0.94462	0.289521	0	0	1.58664	4.23384	0	0	0	3.46212	0	0
tRF-Ser-GCT-024	GACGAGGTGGCCGAG	tRF-5a	-	-	15	tRNA-Ser-GCT-1-1,GACGAGGTGGCCGAGTGGTTAAGGCGATGGACTGCTAATCCATTGTGCTCTGCACGCGTGGGTTCGAATCCCACCCTCGTCGCCA,Ser-GCT,0;tRNA-Ser-GCT-2-1,GACGAGGTGGCCGAGTGGTTAAGGCGATGGACTGCTAATCCATTGTGCTCTGCACGCGTGGGTTCGAATCCCACCTTCGTCGCCA,Ser-GCT,0;tRNA-Ser-GCT-3-1,GACGAGGTGGCCGAGTGGTTAAGGCGATGGACTGCTAATCCATTGTGCTTTGCACGCGTGGGTTCGAATCCCATCCTCGTCGCCA,Ser-GCT,0;tRNA-Ser-GCT-4-1,GACGAGGTGGCCGAGTGGTTAAGGCGATGGACTGCTAATCCAT…	0.661215	1.58141	0.371417	5.07465	4.41344	20.1977	27.6335	68.2257	29.6369	15.2096	4.65004	25.4522	13.8485	53.9216	14.9739
tRF-Ala-AGC-016	CAATCCCCGGCACCTCCACCA	tRF-3b	-	tRF-21-2MK827K1B	21	tRNA-Ala-AGC-2-1,GGGGGTGTAGCTCAGTGGTAGAGCGCGTGCTTAGCATGCACGAGGCCCCGGGTTCAATCCCCGGCACCTCCACCA,Ala-AGC,54;tRNA-Ala-AGC-3-1,GGGGGTGTAGCTCAGTGGTAGAGCGCGTGCTTAGCATGTACGAGGTCCCGGGTTCAATCCCCGGCACCTCCACCA,Ala-AGC,54	0.663379	1.58379	0.84987	2.36043	1.69705	10.0988	0	12.6932	0	0	0	0	0	5.99129	9.98263
tRF-Val-TAC-003	AGCCCCAGTGGAACCACCA	tRF-3b	3017a	tRF-19-FRJ4O1E2	19	tRNA-Val-TAC-1-1,GGTTCCATAGTGTAGTGGTTATCACGTCTGCTTTACACGCAGAAGGTCCTGGGTTCGAGCCCCAGTGGAACCACCA,Val-TAC,57;tRNA-Val-TAC-2-1,GGTTCCATAGTGTAGCGGTTATCACGTCTGCTTTACACGCAGAAGGTCCTGGGTTCGAGCCCCAGTGGAACCACCA,Val-TAC,57;tRNA-Val-TAC-3-1,GGTTCCATAGTGTAGTGGTTATCACATCTGCTTTACACGCAGAAGGTCCTGGGTTCAAGCCCCAGTGGAACCACCA,Val-TAC,57	0.667403	1.58821	0.54909	4.08872	3.42132	33.6628	0	27.7663	6.35077	15.2096	4.65004	0	6.92425	11.9826	29.9479
tRF-Ser-TGA-010	GAAGCGGGTGCTCTTATTTTTT	tRF-1	-	-	22	pre_tRNA-Ser-TGA-1-1,TGTTACACTAAAGTGTCTCCGCCTGTCGAATATTCTCGTGGCAGCGATGGCCGAGTGGTTAAGGCGTTGGACTTGAAATCCAATGGGGTCTCCCCGCGCAGGTTCGAACCCTGCTCGCTGCGGAAGCGGGTGCTCTTATTTTTTCTATTTTTTTAAATAAAC,Ser-TGA,122	0.668569	1.5895	0.327189	8.49257	7.824	225.541	128.956	910.734	298.486	258.564	274.352	330.878	31.1591	317.538	169.705
tRF-Pro-TGG-010	TCGTGGCTACTGTTTT	tRF-1	-	-	16	pre_tRNA-Pro-TGG-3-2,GAGAAATTCAGAGTGATAGGAAGCACCACTCAGCTACAGTGGCTCGTTGGTCTAGGGGTATGATTCTCGCTTTGGGTGCGAGAGGTCCCGGGTTCAAATCCCGGACGAGCCCTCGTGGCTACTGTTTTTCCACCCCCTTTTGTCAACTACTG,Pro-TGG,112	0.669797	1.59085	0.483049	8.35146	7.68166	70.6918	119.745	1427.19	86.7938	24.3354	153.451	132.351	38.0834	479.303	274.522
tRF-Gly-CCC-009	GCATTGGTGGTTCAGTGGTAGAAT	tRF-5b	-	tRF-24-PNR8YP9LH7	24	tRNA-Gly-CCC-1-1,GCATTGGTGGTTCAGTGGTAGAATTCTCGCCTCCCACGCGGGAGACCCGGGTTCAATTCCCGGCCAATGCACCA,Gly-CCC,0;tRNA-Gly-GCC-2-1,GCATTGGTGGTTCAGTGGTAGAATTCTCGCCTGCCACGCGGGAGGCCCGGGTTCGATTCCCGGCCAATGCACCA,Gly-GCC,0;tRNA-Gly-GCC-3-1,GCATTGGTGGTTCAGTGGTAGAATTCTCGCCTGCCACGCGGGAGGCCCGGGTTTGATTCCCGGCCAGTGCACCA,Gly-GCC,0;tRNA-Gly-GCC-5-1,GCATTGGTGGTTCAGTGGTAGAATTCTCGCCTGCCATGCGGGCGGCCGGGCTTCGATTCCTGGCCAATGCACCA,G…	0.674889	1.59647	0.199557	8.21819	7.5433	370.291	331.602	106.305	387.397	234.228	144.151	178.165	186.955	215.686	209.635
tiRNA-Ala-CGC-003	GGGGATGTAGCTCAGTGGTAGAGCGCGCGCTTC	tiRNA-5	-	-	33	tRNA-Ala-CGC-3-1,GGGGATGTAGCTCAGTGGTAGAGCGCGCGCTTCGCATGTGTGAGGTCCCGGGTTCAATCCCCGGCATCTCCACCA,Ala-CGC,0	0.6757	1.59737	0.25425	7.54397	6.86827	141.384	119.745	237.203	182.055	249.438	162.751	96.7182	62.3182	41.939	194.661
tRF-Gly-TCC-051	GCGTTGGTGGTATAGTGGTTAGCA	tRF-5b	-	tRF-24-QNR8VP9NEU	24	tRNA-Gly-TCC-1-1,GCGTTGGTGGTATAGTGGTTAGCATAGCTGCCTTCCAAGCAGTTGACCCGGGTTCGATTCCCGGCCAACGCACCA,Gly-TCC,0	0.684319	1.60694	0.5786	3.2701	2.58578	0	36.8446	2.37997	10.5846	3.04193	0	5.09043	3.46212	5.99129	14.9739
tiRNA-Val-TAC-004	GGTTCCATAGTGTAGTGGTTATCACGTCTGCTTT	tiRNA-5	-	tRF-34-R9JP9P9NH5SYHQ	34	tRNA-Val-TAC-1-1,GGTTCCATAGTGTAGTGGTTATCACGTCTGCTTTACACGCAGAAGGTCCTGGGTTCGAGCCCCAGTGGAACCACCA,Val-TAC,0	0.685132	1.60785	0.289678	8.78	8.09487	329.895	294.757	285.596	546.166	699.643	469.654	106.899	315.053	53.9216	324.435
tiRNA-His-GTG-001	GCCGTGATCGTATAGTGGTTAGTACTCTGCGTTG	tiRNA-5	-	tRF-34-PW5SVP9N15WV2P	34	tRNA-His-GTG-1-1,GCCGTGATCGTATAGTGGTTAGTACTCTGCGTTGTGGCCGCAGCAACCTCGGTTCGAATCCGAGTCACGGCACCA,His-GTG,0	0.687812	1.61084	0.280384	6.92928	6.24147	80.7907	46.0558	257.036	95.2615	130.803	93.0008	71.266	72.7046	23.9652	99.8263
tRF-Leu-TAA-004	ACCAGGATGGCCGAG	tRF-5a	-	-	15	tRNA-Leu-TAA-1-1,ACCAGGATGGCCGAGTGGTTAAGGCGTTGGACTTAAGATCCAATGGACATATGTCCGCGTGGGTTCGAACCCCACTCCTGGTACCA,Leu-TAA,0	0.688195	1.61127	0.408712	3.95683	3.26864	13.4651	36.8446	9.51987	16.9354	6.08385	4.65004	5.09043	10.3864	5.99129	19.9653
tRF-Gly-CCC-030	GATTCCCGGGCGGCGCACCA	tRF-3b	-	-	20	tRNA-Gly-CCC-2-1,GCGCCGCTGGTGTAGTGGTATCATGCAAGATTCCCATTCTTGCGACCCGGGTTCGATTCCCGGGCGGCGCACCA,Gly-CCC,54	0.694712	1.61856	0.729479	2.78569	2.09098	3.36628	9.21116	3.96661	4.23384	15.2096	0	10.1809	0	11.9826	0
tiRNA-Leu-TAG-001	GGTAGCGTGGCCGAGTGGTCTAAGGCGCTGGATTT	tiRNA-5	-	-	35	tRNA-Leu-TAG-3-1,GGTAGCGTGGCCGAGTGGTCTAAGGCGCTGGATTTAGGCTCCAGTCATTTCGATGGCGTGGGTTCGAATCCCACCGCTGCCACCA,Leu-TAG,0	0.698297	1.62259	0.328271	6.48679	5.78849	104.355	46.0558	54.7392	133.366	85.174	111.601	40.7235	48.4697	5.99129	44.9218
tRF-Gly-CCC-044	TCGATTCCTGGCCAATGCACCA	tRF-3b	-	-	22	tRNA-Gly-CCC-3-1,GCATTGGTGGTTCAATGGTAGAATTCTCGCCTCCCACGCAGGAGACCCAGGTTCGATTCCTGGCCAATGCACCA,Gly-CCC,52;tRNA-Gly-GCC-5-1,GCATTGGTGGTTCAGTGGTAGAATTCTCGCCTGCCATGCGGGCGGCCGGGCTTCGATTCCTGGCCAATGCACCA,Gly-GCC,52	0.698663	1.623	0.297518	5.2801	4.58144	47.1279	18.4223	22.213	57.1569	36.5031	9.30008	30.5426	20.7727	41.939	19.9653
tRF-SeC-TCA-007	GCCCGGATGATCCT	tRF-5a	-	-	14	tRNA-SeC-TCA-1-1,GCCCGGATGATCCTCAGTGGTCTGGGGTGCAGGCTTCAAACCTGTAGCTGTCTAGCGACAGAGTGGTTCAATTCCACCTTTCGGGCGCCA,SeC-TCA,0	0.699249	1.62366	0.766938	2.51127	1.81202	3.36628	9.21116	2.37997	10.5846	0	13.9501	0	0	0	0
tRF-Gly-GCC-016	AGTTTTGACTTCTAGTTTTT	tRF-1	-	-	20	pre_tRNA-Gly-GCC-2-2,GTGTCTTCTAGTAAGCAATAGAAAAGCACATTTGCTATAAGCATTGGTGGTTCAGTGGTAGAATTCTCGCCTGCCACGCGGGAGGCCCGGGTTCGATTCCCGGCCAATGCAAGTTTTGACTTCTAGTTTTTTTCTGTGGGTATCATACACA,Gly-GCC,111	0.701471	1.62616	0.588461	3.54689	2.84542	26.9302	9.21116	3.17329	2.11692	21.2935	0	10.1809	0	11.9826	14.9739
tRF-Ser-TGA-009	GAAGCGGGTGCTCTTATTTTT	tRF-1	-	-	21	pre_tRNA-Ser-TGA-1-1,TGTTACACTAAAGTGTCTCCGCCTGTCGAATATTCTCGTGGCAGCGATGGCCGAGTGGTTAAGGCGTTGGACTTGAAATCCAATGGGGTCTCCCCGCGCAGGTTCGAACCCTGCTCGCTGCGGAAGCGGGTGCTCTTATTTTTTCTATTTTTTTAAATAAAC,Ser-TGA,122	0.702701	1.62755	0.272243	11.8174	11.1147	2726.69	1381.67	8050.63	3560.66	2394	2199.47	3400.41	270.046	3600.76	1707.03
tRF-Lys-CTT-005	GCCCGGCTAGCTCAGTCGGTAGAGCATGA	tRF-5c	-	tRF-29-PSQP4PW3FJFL	29	tRNA-Lys-CTT-2-1,GCCCGGCTAGCTCAGTCGGTAGAGCATGAGACTCTTAATCTCAGGGTCGTGGGTTCGAGCCCCACGTTGGGCGCCA,Lys-CTT,0;tRNA-Lys-CTT-3-1,GCCCGGCTAGCTCAGTCGGTAGAGCATGAGACCCTTAATCTCAGGGTCGTGGGTTCGAGCCCCACGTTGGGCGCCA,Lys-CTT,0	0.710802	1.63671	0.293682	5.09905	4.38825	30.2965	27.6335	53.9459	21.1692	36.5031	13.9501	5.09043	20.7727	35.9477	29.9479
tRF-Ser-TGA-008	GAAGCGGGTGCTCTTATTTT	tRF-1	1001	-	20	pre_tRNA-Ser-TGA-1-1,TGTTACACTAAAGTGTCTCCGCCTGTCGAATATTCTCGTGGCAGCGATGGCCGAGTGGTTAAGGCGTTGGACTTGAAATCCAATGGGGTCTCCCCGCGCAGGTTCGAACCCTGCTCGCTGCGGAAGCGGGTGCTCTTATTTTTTCTATTTTTTTAAATAAAC,Ser-TGA,122	0.71933	1.64642	0.28713	14.2938	13.5744	12960.2	7424.19	49801.6	20944.8	8982.81	11071.7	16386.1	1416.01	23749.5	9822.91
tRF-Cys-GCA-009	AATCCGGGTGCCCCCTCCA	tRF-3b	-	tRF-19-DRR4KRJ2	19	tRNA-Cys-GCA-11-1,GGGGGTATAGCTTAGCGGTAGAGCATTTGACTGCAGATCAAGAGGTCCCCGGTTCAAATCCGGGTGCCCCCTCCA,Cys-GCA,56;tRNA-Cys-GCA-14-1,GGGGGTATAGCTCAGGGGTAGAGCATTTGACTGCAGATCAAGAAGTCCCCGGTTCAAATCCGGGTGCCCCCTCCA,Cys-GCA,56;tRNA-Cys-GCA-2-1,GGGGGTATAGCTCAGTGGTAGAGCATTTGACTGCAGATCAAGAGGTCCCCGGTTCAAATCCGGGTGCCCCCTCCA,Cys-GCA,56;tRNA-Cys-GCA-4-1,GGGGGTATAGCTCAGTGGTAGAGCATTTGACTGCAGATCAAGAGGTCCCTGGTTCAAATCCGGGTGCC…	0.72026	1.64748	0.669359	3.35661	2.63635	10.0988	0	7.93322	6.35077	24.3354	4.65004	5.09043	0	11.9826	9.98263
tiRNA-Leu-CAG-001	GTCAGGATGGCCGAGCGGTCTAAGGCGCTGCGTTC	tiRNA-5	-	tRF-35-SP5830MMUKLYM9	35	tRNA-Leu-CAG-1-1,GTCAGGATGGCCGAGCGGTCTAAGGCGCTGCGTTCAGGTCGCAGTCTCCCCTGGAGGCGTGGGTTCGAATCCCACTCCTGACACCA,Leu-CAG,0;tRNA-Leu-CAG-2-1,GTCAGGATGGCCGAGCGGTCTAAGGCGCTGCGTTCAGGTCGCAGTCTCCCCTGGAGGCGTGGGTTCGAATCCCACTTCTGACACCA,Leu-CAG,0	0.720911	1.64822	0.18302	8.57196	7.85105	343.36	211.857	318.122	425.501	590.134	339.453	198.527	148.871	119.826	294.488
tRF-Gly-TCC-015	GCGTTGGTGGTATAGTGGTTAGCATAGCTGC	tRF-5c	-	tRF-31-QNR8VP9NFQFYD	31	tRNA-Gly-TCC-1-1,GCGTTGGTGGTATAGTGGTTAGCATAGCTGCCTTCCAAGCAGTTGACCCGGGTTCGATTCCCGGCCAACGCACCA,Gly-TCC,0	0.728833	1.6573	0.185453	6.76455	6.03571	134.651	119.745	32.5262	122.781	127.761	55.8005	61.0852	48.4697	95.8606	69.8784
tRF-Ala-CGC-019	GGGGATGTAGCTCAGTGGTAGAGCGCGC	tRF-5c	-	tRF-28-R29P4P9L5HDM	28	tRNA-Ala-CGC-3-1,GGGGATGTAGCTCAGTGGTAGAGCGCGCGCTTCGCATGTGTGAGGTCCCGGGTTCAATCCCCGGCATCTCCACCA,Ala-CGC,0	0.732693	1.66174	0.619236	2.79924	2.06655	0	0	3.96661	12.7015	12.1677	4.65004	10.1809	3.46212	0	0
tRF-Val-CAC-041	GTTTCCGTAGTGTAGCGGTTATC	tRF-5b	-	tRF-23-79MP9PMNDD	23	tRNA-Val-CAC-3-1,GTTTCCGTAGTGTAGCGGTTATCACATTCGCCTCACACGCGAAAGGTCCCCGGTTCGATCCCGGGCGGAAACACCA,Val-CAC,0	0.736789	1.66646	0.310391	5.2658	4.52901	26.9302	46.0558	8.72654	63.5077	36.5031	9.30008	25.4522	34.6212	35.9477	9.98263
tRF-Arg-ACG-016	TCGACTCCTGGCTGGCTCGCCA	tRF-3b	-	tRF-22-WD8YQ84V2	22	tRNA-Arg-ACG-1-1,GGGCCAGTGGCGCAATGGATAACGCGTCTGACTACGGATCAGAAGATTCCAGGTTCGACTCCTGGCTGGCTCGCCA,Arg-ACG,54;tRNA-Arg-ACG-2-1,GGGCCAGTGGCGCAATGGATAACGCGTCTGACTACGGATCAGAAGATTCTAGGTTCGACTCCTGGCTGGCTCGCCA,Arg-ACG,54	0.749298	1.68097	0.210804	6.43513	5.68583	134.651	46.0558	64.2591	50.8061	152.096	18.6002	20.3617	79.6289	95.8606	49.9132
tRF-Ala-TGC-018	TCGATCCCCGGCACCTCCACCA	tRF-3b	3020b	tRF-22-WEKSP1852	22	tRNA-Ala-TGC-1-1,GGGGGTGTAGCTCAGTGGTAGAGCGCATGCTTTGCATGTATGAGGTCCCGGGTTCGATCCCCGGCACCTCCACCA,Ala-TGC,53;tRNA-Ala-TGC-6-1,GGGGGTGTAGCTCAGTGGTAGAGCACATGCTTTGCATGTGTGAGGCCCCGGGTTCGATCCCCGGCACCTCCACCA,Ala-TGC,53	0.753934	1.68639	0.57934	3.53117	2.77723	13.4651	0	29.3529	4.23384	6.08385	0	5.09043	6.92425	23.9652	0
tRF-Tyr-GTA-039	TCGAATCCGGCTCGAAGGACCA	tRF-3b	-	tRF-22-WB884U1D2	22	tRNA-Tyr-GTA-1-1,CCTTCGATAGCTCAGTTGGTAGAGCGGAGGACTGTAGATCCTTAGGTCGCTGGTTCGAATCCGGCTCGAAGGACCA,Tyr-GTA,54;tRNA-Tyr-GTA-8-1,CTTTCGATAGCTCAGTTGGTAGAGCGGAGGACTGTAGATCCTTAGGTCGCTGGTTCGAATCCGGCTCGAAGGACCA,Tyr-GTA,54	0.775393	1.71166	0.235135	6.72741	5.95202	90.8895	46.0558	106.305	25.4031	304.193	65.1005	25.4522	86.5531	65.9042	59.8958
tiRNA-Glu-CTC-001	TCCCTGGTGGTCTAGTGGTTAGGATTCGGCGCTC	tiRNA-5	-	tRF-34-87R8WP9N1EWJI5	34	tRNA-Glu-CTC-1-1,TCCCTGGTGGTCTAGTGGTTAGGATTCGGCGCTCTCACCGCCGCGGCCCGGGTTCGATTCCCGGTCAGGGAACCA,Glu-CTC,0;tRNA-Glu-CTC-2-1,TCCCTGGTGGTCTAGTGGTTAGGATTCGGCGCTCTCACCGCCGCGGCCCGGGTTCGATTCCCGGTCAGGAAACCA,Glu-CTC,0	0.777381	1.71402	0.15352	12.3257	11.5483	2491.05	4310.82	4131.62	8694.2	4137.02	4073.43	2173.61	2728.15	1593.68	3773.43
tRF-Ser-TGA-005	GAAGCGGGTGCTCTTAT	tRF-1	-	-	17	pre_tRNA-Ser-TGA-1-1,TGTTACACTAAAGTGTCTCCGCCTGTCGAATATTCTCGTGGCAGCGATGGCCGAGTGGTTAAGGCGTTGGACTTGAAATCCAATGGGGTCTCCCCGCGCAGGTTCGAACCCTGCTCGCTGCGGAAGCGGGTGCTCTTATTTTTTCTATTTTTTTAAATAAAC,Ser-TGA,122	0.786032	1.72432	0.383102	12.609	11.823	1824.52	1519.84	25560	3044.13	827.404	3580.53	4530.48	439.69	7549.02	2450.74
tRF-Cys-GCA-003	CTGTGCTCCGGAGTTACCTCGTTT	tRF-1	-	-	24	pre_tRNA-Cys-GCA-2-4,TCCATAGAAATTAACTCTAATGACAACGTAGTGGCGTGGCGGGGGTATAGCTCAGTGGTAGAGCATTTGACTGCAGATCAAGAGGTCCCCGGTTCAAATCCGGGTGCCCCCTCTGTGCTCCGGAGTTACCTCGTTTTGTTGGTCTCCGGAGG,Cys-GCA,112	0.786201	1.72453	0.367679	6.25301	5.46681	53.8604	18.4223	268.936	31.7538	15.2096	23.2502	101.809	10.3864	29.9564	54.9045
tRF-Ala-AGC-029	GGGGAATTAGCTCAAA	tRF-5a	-	-	16	tRNA-Ala-AGC-11-1,GGGGAATTAGCTCAAATGGTAGAGCGCTCGCTTAGCATGCGAGAGGTAGCGGGATCGATGCCCGCATTCTCCACCA,Ala-AGC,0	0.789781	1.72881	0.562788	3.71792	2.92814	13.4651	0	42.8394	4.23384	0	0	10.1809	10.3864	5.99129	9.98263
tiRNA-Gly-CCC-002	GCATTGGTGGTTCAGTGGTAGAATTCTCGCCTC	tiRNA-5	-	tRF-33-PNR8YP9LON4VD5	33	tRNA-Gly-CCC-1-1,GCATTGGTGGTTCAGTGGTAGAATTCTCGCCTCCCACGCGGGAGACCCGGGTTCAATTCCCGGCCAATGCACCA,Gly-CCC,0	0.792847	1.73249	0.0736204	10.7736	9.98078	1636.01	1492.21	2049.94	1329.43	2427.46	799.807	503.953	1422.93	952.615	1357.64
tRF-Ser-TGA-007	GAAGCGGGTGCTCTTATTT	tRF-1	-	-	19	pre_tRNA-Ser-TGA-1-1,TGTTACACTAAAGTGTCTCCGCCTGTCGAATATTCTCGTGGCAGCGATGGCCGAGTGGTTAAGGCGTTGGACTTGAAATCCAATGGGGTCTCCCCGCGCAGGTTCGAACCCTGCTCGCTGCGGAAGCGGGTGCTCTTATTTTTTCTATTTTTTTAAATAAAC,Ser-TGA,122	0.800337	1.74151	0.284702	13.6782	12.8779	5890.99	4679.27	40614.1	11314.9	3860.21	7374.96	9559.83	865.531	14882.4	5759.98
tRF-Ser-TGA-035	TCGAACCCTGCTCGCTGCGCCA	tRF-3b	-	-	22	tRNA-Ser-TGA-1-1,GCAGCGATGGCCGAGTGGTTAAGGCGTTGGACTTGAAATCCAATGGGGTCTCCCCGCGCAGGTTCGAACCCTGCTCGCTGCGCCA,Ser-TGA,63	0.811638	1.7552	0.690869	2.89408	2.08244	10.0988	0	7.1399	8.46769	6.08385	4.65004	5.09043	0	5.99129	4.99132
tRF-Pro-AGG-004	GGCTCGTTGGTCTAGGGGTATGATTCTCGC	tRF-5c	5013c	tRF-30-6978WPRLXN4V	30	tRNA-Pro-AGG-1-1,GGCTCGTTGGTCTAGGGGTATGATTCTCGCTTAGGATGCGAGAGGTCCCGGGTTCAAATCCCGGACGAGCCCCCA,Pro-AGG,0;tRNA-Pro-AGG-2-1,GGCTCGTTGGTCTAGGGGTATGATTCTCGCTTAGGGTGCGAGAGGTCCCGGGTTCAAATCCCGGACGAGCCCCCA,Pro-AGG,0;tRNA-Pro-CGG-1-1,GGCTCGTTGGTCTAGGGGTATGATTCTCGCTTCGGGTGCGAGAGGTCCCGGGTTCAAATCCCGGACGAGCCCCCA,Pro-CGG,0;tRNA-Pro-CGG-2-1,GGCTCGTTGGTCTAGGGGTATGATTCTCGCTTCGGGTGTGAGAGGTCCCGGGTTCAAATCCCGGACGAGCCCC…	0.814457	1.75864	0.259012	8.94426	8.12981	279.401	239.49	618.791	961.083	121.677	381.303	478.501	69.2425	287.582	139.757
tRF-Lys-CTT-006	GCCCGGCTAGCTCAGTCGGTAGAGCATGAG	tRF-5c	-	tRF-30-PSQP4PW3FJI0	30	tRNA-Lys-CTT-2-1,GCCCGGCTAGCTCAGTCGGTAGAGCATGAGACTCTTAATCTCAGGGTCGTGGGTTCGAGCCCCACGTTGGGCGCCA,Lys-CTT,0;tRNA-Lys-CTT-3-1,GCCCGGCTAGCTCAGTCGGTAGAGCATGAGACCCTTAATCTCAGGGTCGTGGGTTCGAGCCCCACGTTGGGCGCCA,Lys-CTT,0	0.817321	1.76213	0.188208	7.55386	6.73654	134.651	138.167	343.508	116.431	231.186	27.9002	55.9947	51.9319	257.625	179.687
tRF-Gly-GCC-012	TCGATTCCCGGCCAATGCACCA	tRF-3b	3027b	tRF-22-WE8SPOX52	22	tRNA-Gly-GCC-2-1,GCATTGGTGGTTCAGTGGTAGAATTCTCGCCTGCCACGCGGGAGGCCCGGGTTCGATTCCCGGCCAATGCACCA,Gly-GCC,52	0.822611	1.7686	0.0682989	14.423	13.6003	28121.9	13043	14855	23588.9	30084.7	6593.75	15296.7	9687.02	22107.9	10541.7
tiRNA-Lys-TTT-001	CACTGTAAAGCTAACTTAGCATTAACCTT	tiRNA-5	-	-	29	chrM.tRNA8-LysTTT,CACTGTAAAGCTAACTTAGCATTAACCTTTTAAGTTAAAGATTAAGAGAACCAACACCTCTTTACAGTGACCA,Lys-TTT,0	0.834292	1.78298	0.176932	7.30471	6.47041	185.145	165.801	46.806	122.781	288.983	32.5503	86.5373	45.0076	119.826	174.696
tRF-Cys-GCA-034	CTTTGGCCTTTTCGAGATACTGTTTT	tRF-1	-	-	26	pre_tRNA-Cys-GCA-2-3,ATACCACTAAACGACTACGTGCGGTCGGTTTGCCGGCAGAGGGGGTATAGCTCAGTGGTAGAGCATTTGACTGCAGATCAAGAGGTCCCCGGTTCAAATCCGGGTGCCCCCTCTTTGGCCTTTTCGAGATACTGTTTTTGTCCTGGGTGTCG,Cys-GCA,112	0.836815	1.7861	0.685441	2.91964	2.08282	0	0	28.5596	2.11692	3.04193	0	5.09043	0	0	14.9739
tRF-Trp-CCA-025	TCAAGTCACGTCGGGGTCACCA	tRF-3b	-	tRF-22-808HWKS52	22	tRNA-Trp-CCA-2-1,GACCTCGTGGCGCAATGGTAGCGCGTCTGACTCCAGATCAGAAGGTTGCGTGTTCAAGTCACGTCGGGGTCACCA,Trp-CCA,53	0.842524	1.79318	0.301291	4.1992	3.35667	13.4651	9.21116	18.2464	19.0523	27.3773	0	15.2713	17.3106	0	14.9739
tRF-Lys-CTT-009	GCCCGGCTAGCTCAGTCGGTAGAGCATGGG	tRF-5c	-	tRF-30-PSQP4PW3FJIK	30	tRNA-Lys-CTT-1-1,GCCCGGCTAGCTCAGTCGGTAGAGCATGGGACTCTTAATCCCAGGGTCGTGGGTTCGAGCCCCACGTTGGGCGCCA,Lys-CTT,0;tRNA-Lys-CTT-4-1,GCCCGGCTAGCTCAGTCGGTAGAGCATGGGACTCTTAATCTCAGGGTCGTGGGTTCGAGCCCCACGTTGGGCGCCA,Lys-CTT,0	0.846243	1.79781	0.414322	3.44082	2.59457	0	9.21116	11.1065	8.46769	24.3354	0	10.1809	3.46212	5.99129	9.98263
tRF-Thr-AGT-007	ATCCCAGCGGTGCCTCCG	tRF-3a	-	-	18	tRNA-Thr-AGT-1-1,GGCGCCGTGGCTTAGTTGGTTAAAGCGCCTGTCTAGTAAACAGGAGATCCTGGGTTCGAATCCCAGCGGTGCCTCCA,Thr-AGT,59;tRNA-Thr-AGT-5-1,GGCGCCGTGGCTTAGCTGGTTAAAGCGCCTGTCTAGTAAACAGGAGATCCTGGGTTCGAATCCCAGCGGTGCCTCCA,Thr-AGT,59	0.854662	1.80834	0.380966	4.13466	3.28	20.1977	18.4223	7.1399	0	51.7128	4.65004	15.2713	10.3864	11.9826	4.99132
tiRNA-Val-AAC-001	GTTTCCGTAGTGTAGTGGTCATCACGTTCGCCTA	tiRNA-5	-	-	34	tRNA-Val-AAC-2-1,GTTTCCGTAGTGTAGTGGTCATCACGTTCGCCTAACACGCGAAAGGTCCCCGGTTCGAAACCGGGCGGAAACACCA,Val-AAC,0	0.862552	1.81825	0.203759	5.50202	4.63947	50.4942	18.4223	46.0127	42.3384	63.8805	37.2003	5.09043	27.697	29.9564	19.9653
tRF-Gln-TTG-042	TCTTGGCTCTTTTTT	tRF-1	-	-	15	pre_tRNA-Gln-TTG-3-3,TATTTGTCAGAAGAAAAACTTCATAAGCAGGCTTATAGGTGGCCCCATGGTGTAATGGTTAGCACTCTGGACTTTGAATCCAGCGATCCGAGTTCAAATCTCGGTGGGACCTTCTTGGCTCTTTTTTTTTTTTTTTTCCCACTTCTGCCAGT,Gln-TTG,112	0.866371	1.82307	0.490479	3.92467	3.0583	10.0988	0	50.7726	6.35077	3.04193	4.65004	10.1809	0	23.9652	4.99132
tRF-Arg-ACG-003	CGACTCCTGGCTGGCTCGCCA	tRF-3b	-	tRF-21-LI38NJW1B	21	tRNA-Arg-ACG-1-1,GGGCCAGTGGCGCAATGGATAACGCGTCTGACTACGGATCAGAAGATTCCAGGTTCGACTCCTGGCTGGCTCGCCA,Arg-ACG,55;tRNA-Arg-ACG-2-1,GGGCCAGTGGCGCAATGGATAACGCGTCTGACTACGGATCAGAAGATTCTAGGTTCGACTCCTGGCTGGCTCGCCA,Arg-ACG,55	0.867937	1.82505	0.342198	3.37565	2.50771	10.0988	9.21116	12.6932	8.46769	9.12578	0	5.09043	13.8485	0	4.99132
tRF-Asp-GTC-028	GTGTGTAGCTGCACTTTT	tRF-1	1004	-	18	pre_tRNA-Asp-GTC-1-1,TCCTTGAAGGGCTGTCTGAGAAAATACACAGCCTAACGACTCCTCGTTAGTATAGTGGTTAGTATCCCCGCCTGTCACGCGGGAGACCGGGGTTCAATTCCCCGACGGGGAGGTGTGTAGCTGCACTTTTTTGGCGACAGTTATTATTTTCT,Asp-GTC,112	0.873791	1.83247	0.395102	3.73303	2.85924	10.0988	9.21116	27.7663	2.11692	15.2096	9.30008	5.09043	0	11.9826	9.98263
tRF-Gly-GCC-056	TCGATTCCCGGCCAATGCACGA	tRF-3b	-	-	22	tRNA-Gly-GCC-2-1,GCATTGGTGGTTCAGTGGTAGAATTCTCGCCTGCCACGCGGGAGGCCCGGGTTCGATTCCCGGCCAATGCACCA,Gly-GCC,52	0.877093	1.83667	0.281435	4.28836	3.41126	40.3953	18.4223	14.2798	6.35077	24.3354	4.65004	5.09043	10.3864	17.9739	14.9739
tRF-Pro-TGG-002	AAGACTTTTTCTCTGACCA	tRF-3b	-	tRF-19-DDZZ4YE2	19	chrM.tRNA15-ProTGG,CAGAGAATAGTTTAAATTAGAATCTTAGCTTTGGGTGCTAATGGTGGAGTTAAAGACTTTTTCTCTGACCA,Pro-TGG,52	0.893703	1.85794	0.526674	4.21044	3.31674	6.73256	0	69.019	4.23384	9.12578	13.9501	0	6.92425	5.99129	19.9653
tRF-Trp-CCA-047	GACCTCGTGGCGCAATGGTAGCG	tRF-5b	-	-	23	tRNA-Trp-CCA-2-1,GACCTCGTGGCGCAATGGTAGCGCGTCTGACTCCAGATCAGAAGGTTGCGTGTTCAAGTCACGTCGGGGTCACCA,Trp-CCA,0	0.894193	1.85857	0.606512	2.07635	1.18216	3.36628	9.21116	0.793322	4.23384	6.08385	0	5.09043	0	0	4.99132
tRF-Cys-GCA-013	AGCTCCGAGGTGATT	tRF-5a	-	-	15	chrM.tRNA19-CysGCA,AGCTCCGAGGTGATTTTCATATTGAATTGCAAATTCGAAGAAGCAGCTTCAAACCTGCCGGGGCTTCCA,Cys-GCA,0	0.894482	1.85894	0.690648	1.28925	0.39477	0	9.21116	2.37997	2.11692	0	0	5.09043	0	0	0
tRF-Asp-GTC-009	TCCTCGTTAGTATAGTGGTGAGTATCCCCGC	tRF-5c	-	-	31	tRNA-Asp-GTC-2-1,TCCTCGTTAGTATAGTGGTGAGTATCCCCGCCTGTCACGCGGGAGACCGGGGTTCGATTCCCCGACGGGGAGCCA,Asp-GTC,0	0.898003	1.86348	0.222632	5.82518	4.92718	40.3953	27.6335	31.7329	118.548	30.4193	18.6002	10.1809	27.697	71.8955	29.9479
tRF-Glu-TTC-071	TCGACTCCCGGTATGGGAACCA	tRF-3b	-	-	22	tRNA-Glu-TTC-1-1,TCCCATATGGTCTAGCGGTTAGGATTCCTGGTTTTCACCCAGGTGGCCCGGGTTCGACTCCCGGTATGGGAACCA,Glu-TTC,53	0.89877	1.86448	0.130211	7.54944	6.65067	215.442	165.801	86.4721	63.5077	474.541	69.7506	61.0852	138.485	95.8606	134.766
tRF-Pro-AGG-021	GGCTCGTTGGTCTAGGGGTATGAT	tRF-5b	-	tRF-24-6978WPRLJ7	24	tRNA-Pro-AGG-1-1,GGCTCGTTGGTCTAGGGGTATGATTCTCGCTTAGGATGCGAGAGGTCCCGGGTTCAAATCCCGGACGAGCCCCCA,Pro-AGG,0;tRNA-Pro-AGG-2-1,GGCTCGTTGGTCTAGGGGTATGATTCTCGCTTAGGGTGCGAGAGGTCCCGGGTTCAAATCCCGGACGAGCCCCCA,Pro-AGG,0;tRNA-Pro-CGG-1-1,GGCTCGTTGGTCTAGGGGTATGATTCTCGCTTCGGGTGCGAGAGGTCCCGGGTTCAAATCCCGGACGAGCCCCCA,Pro-CGG,0;tRNA-Pro-CGG-2-1,GGCTCGTTGGTCTAGGGGTATGATTCTCGCTTCGGGTGTGAGAGGTCCCGGGTTCAAATCCCGGACGAGCCCC…	0.900698	1.86697	0.427475	3.95657	3.05587	10.0988	9.21116	12.6932	25.4031	12.1677	4.65004	25.4522	0	5.99129	4.99132
tRF-Asn-GTT-035	TCGAGCCCACCCAGGGACGCCA	tRF-3b	-	tRF-22-W0K5KKOV2	22	tRNA-Asn-GTT-2-1,GTCTCTGTGGCGCAATCGGTTAGCGCGTTCGGCTGTTAACCGAAAGGTTGGTGGTTCGAGCCCACCCAGGGACGCCA,Asn-GTT,55;tRNA-Asn-GTT-3-1,GTCTCTGTGGCGCAATCGGTTAGCGCATTCGGCTGTTAACCGAAAGGTTGGTGGTTCGAGCCCACCCAGGGACGCCA,Asn-GTT,55;tRNA-Asn-GTT-4-1,GTCTCTGTGGCGCAATCGGTTAGCGCGTTCGGCTGTTAACCGAAAGATTGGTGGTTCGAGCCCACCCAGGGACGCCA,Asn-GTT,55;tRNA-Asn-GTT-5-1,GTCTCTGTGGCGCAATCGGTTAGCGCGTTCGGCTGTTAACTGAAAGGTTGGTGGTTCGAGCCCA…	0.901545	1.86807	0.538603	3.22713	2.32559	13.4651	0	8.72654	4.23384	18.2516	4.65004	10.1809	6.92425	0	0
tRF-Gln-TTG-033	GGTCCCATGGTGTAATGGTTAGCACTCTGGA	tRF-5c	-	tRF-31-RRJ89O9NF5W8B	31	tRNA-Gln-TTG-1-1,GGTCCCATGGTGTAATGGTTAGCACTCTGGACTTTGAATCCAGCGATCCGAGTTCAAATCTCGGTGGGACCTCCA,Gln-TTG,0;tRNA-Gln-TTG-2-1,GGTCCCATGGTGTAATGGTTAGCACTCTGGACTTTGAATCCAGCAATCCGAGTTCGAATCTCGGTGGGACCTCCA,Gln-TTG,0	0.902605	1.86944	0.205044	5.48653	4.58393	67.3256	36.8446	19.0397	55.04	39.545	9.30008	61.0852	6.92425	23.9652	19.9653
tRF-Ser-GCT-042	ATCCCACCCTCGTCGCCA	tRF-3a	-	tRF-18-HR07MSD2	18	tRNA-Ser-GCT-1-1,GACGAGGTGGCCGAGTGGTTAAGGCGATGGACTGCTAATCCATTGTGCTCTGCACGCGTGGGTTCGAATCCCACCCTCGTCGCCA,Ser-GCT,67	0.903007	1.86996	0.539421	4.25525	3.35224	0	9.21116	84.0921	0	3.04193	18.6002	10.1809	6.92425	0	9.98263
tRF-Glu-TTC-008	TCCCACATGGTCTAGCGGTTAGG	tRF-5b	5028b	tRF-23-86J8WPMNY	23	tRNA-Glu-TTC-2-1,TCCCACATGGTCTAGCGGTTAGGATTCCTGGTTTTCACCCAGGCGGCCCGGGTTCGACTCCCGGTGTGGGAACCA,Glu-TTC,0	0.903552	1.87067	0.178718	5.81998	4.91643	43.7616	92.1116	49.9793	48.6892	51.7128	32.5503	45.8139	10.3864	59.9129	4.99132
tRF-Glu-TTC-060	TCCCACATGGTCTAGCGGTTAG	tRF-5b	-	tRF-22-86J8WPMNH	22	tRNA-Glu-TTC-2-1,TCCCACATGGTCTAGCGGTTAGGATTCCTGGTTTTCACCCAGGCGGCCCGGGTTCGACTCCCGGTGTGGGAACCA,Glu-TTC,0	0.904189	1.87149	0.439027	3.5672	2.66301	10.0988	18.4223	7.1399	12.7015	12.1677	13.9501	5.09043	0	0	9.98263
tRF-Pro-TGG-030	TCGTGGCTACTGTTTTT	tRF-1	-	-	17	pre_tRNA-Pro-TGG-3-2,GAGAAATTCAGAGTGATAGGAAGCACCACTCAGCTACAGTGGCTCGTTGGTCTAGGGGTATGATTCTCGCTTTGGGTGCGAGAGGTCCCGGGTTCAAATCCCGGACGAGCCCTCGTGGCTACTGTTTTTCCACCCCCTTTTGTCAACTACTG,Pro-TGG,112	0.904549	1.87196	0.354115	5.86566	4.96111	10.0988	18.4223	227.683	25.4031	12.1677	18.6002	30.5426	3.46212	41.939	64.8871
tRF-Ser-GCT-032	GCTAAGGAAGTCCTGTGCTCAGTTT	tRF-1	-	-	25	pre_tRNA-Ser-GCT-4-3,GAGATGCGGAGGGCAGTCTGAACAGCGAGGGCTGTCTGCAGACGAGGTGGCCGAGTGGTTAAGGCGATGGACTGCTAATCCATTGTGCTCTGCACGCGTGGGTTCGAATCCCATCCTCGTCGGCTAAGGAAGTCCTGTGCTCAGTTTTGTAGCATCAAAACT,Ser-GCT,122	0.905162	1.87275	0.220516	8.30037	7.39521	440.982	101.323	664.804	194.757	228.145	153.451	76.3565	10.3864	395.425	244.574
tiRNA-Val-CAC-003	GTTTCCGTAGTGTAGTGGTTATCACGTTCGCCTC	tiRNA-5	-	tRF-34-79MP9P9NH57S15	34	tRNA-Val-CAC-1-1,GTTTCCGTAGTGTAGTGGTTATCACGTTCGCCTCACACGCGAAAGGTCCCCGGTTCGAAACCGGGCGGAAACACCA,Val-CAC,0;tRNA-Val-CAC-4-1,GTTTCCGTAGTGTAGTGGTTATCACGTTCGCCTCACACGCGAAAGGTCCCCGGTTCGAAACTGGGCGGAAACACCA,Val-CAC,0;tRNA-Val-CAC-5-1,GTTTCCGTAGTGTAGTGGTTATCACGTTCGCCTCACACGCGTAAAGGTCCCCGGTTCGAAACCGGGCGGAAACACCA,Val-CAC,0	0.911119	1.8805	0.0893123	12.1794	11.2683	5049.42	1529.05	4593.34	4864.69	7404.05	3552.63	1476.23	3597.15	1581.7	1527.34
tRF-Val-CAC-025	ACTGGGCGGAAACACCA	tRF-3a	-	-	17	tRNA-Val-CAC-4-1,GTTTCCGTAGTGTAGTGGTTATCACGTTCGCCTCACACGCGAAAGGTCCCCGGTTCGAAACTGGGCGGAAACACCA,Val-CAC,59	0.913407	1.88349	0.36438	3.21036	2.29696	10.0988	18.4223	1.58664	4.23384	18.2516	0	5.09043	6.92425	0	9.98263
tRF-Lys-TTT-026	CACTGTAAAGCTAACTTAGCATT	tRF-5b	-	tRF-23-2YU04DYJDE	23	chrM.tRNA8-LysTTT,CACTGTAAAGCTAACTTAGCATTAACCTTTTAAGTTAAAGATTAAGAGAACCAACACCTCTTTACAGTGACCA,Lys-TTT,0	0.919056	1.89088	0.228467	5.04322	4.12417	16.8314	36.8446	23.7997	46.5723	33.4612	9.30008	5.09043	10.3864	17.9739	44.9218
tRF-Phe-GAA-012	CATCACCCCATAAACACCA	tRF-3b	-	tRF-19-J6K6UDE2	19	chrM.tRNA1-PheGAA,GTTTATGTAGCTTACCTCCTCAAAGCAATACACTGAAAATGTTTAGACGGGCTCACATCACCCCATAAACACCA,Phe-GAA,55	0.924478	1.898	0.680815	3.0281	2.10362	0	0	27.7663	2.11692	6.08385	4.65004	0	0	5.99129	9.98263
tRF-Gly-TCC-040	GCGTTGGTGGTATAGTGGTAAGCATAGCTGC	tRF-5c	-	-	31	tRNA-Gly-TCC-3-1,GCGTTGGTGGTATAGTGGTAAGCATAGCTGCCTTCCAAGCAGTTGACCCGGGTTCGATTCCCGGCCAACGCACCA,Gly-TCC,0	0.933391	1.90976	0.227739	4.226	3.29261	13.4651	18.4223	10.3132	10.5846	45.6289	4.65004	5.09043	6.92425	11.9826	19.9653
tiRNA-Pro-AGG-001	GGCTCGTTGGTCTAGGGGTATGATTCTCGCTTA	tiRNA-5	-	-	33	tRNA-Pro-AGG-1-1,GGCTCGTTGGTCTAGGGGTATGATTCTCGCTTAGGATGCGAGAGGTCCCGGGTTCAAATCCCGGACGAGCCCCCA,Pro-AGG,0;tRNA-Pro-AGG-2-1,GGCTCGTTGGTCTAGGGGTATGATTCTCGCTTAGGGTGCGAGAGGTCCCGGGTTCAAATCCCGGACGAGCCCCCA,Pro-AGG,0	0.933991	1.91055	0.312972	4.80635	3.87236	16.8314	0	26.973	52.923	24.3354	18.6002	15.2713	13.8485	5.99129	14.9739
tRF-Leu-TAA-058	GCTTTAGGTTTTTCTCTTAAATCATTTT	tRF-1	-	-	28	pre_tRNA-Leu-TAA-1-1,ATGCCTTGTAAGCGGAGCAAAAACAAGGTTCAACGTCTGCACCAGGATGGCCGAGTGGTTAAGGCGTTGGACTTAAGATCCAATGGACATATGTCCGCGTGGGTTCGAACCCCACTCCTGGTAGCTTTAGGTTTTTCTCTTAAATCATTTTATTTTTTAAAAA,Leu-TAA,123	0.936644	1.91407	0.800225	2.1181	1.18146	6.73256	0	2.37997	0	12.1677	0	0	0	5.99129	4.99132
tRF-Trp-CCA-006	AGGTTGGGTTTTTTT	tRF-1	-	-	15	pre_tRNA-Trp-CCA-2-1,AAACGAGGTCTTTAGCGATGCGGAGTCACCACTTTGGTGTGACCTCGTGGCGCAATGGTAGCGCGTCTGACTCCAGATCAGAAGGTTGCGTGTTCAAGTCACGTCGGGGTCAAGGTTGGGTTTTTTTTTTTTTCTTTCTTAATTGTAGAGGA,Trp-CCA,112	0.950803	1.93295	0.425627	4.31656	3.36576	6.73256	9.21116	68.2257	10.5846	0	4.65004	10.1809	0	29.9564	9.98263
tRF-Asn-GTT-042	CCTCTTTGAGCTTT	tRF-1	-	-	14	pre_tRNA-Asn-GTT-2-1,TGCGCCCTTCCTATAGCGCCCAGTAGAACTAACAGTACCTGTCTCTGTGGCGCAATCGGTTAGCGCGTTCGGCTGTTAACCGAAAGGTTGGTGGTTCGAGCCCACCCAGGGACGCCTCTTTGAGCTTTTAAAGTATTCATGCATTGTCAATCAC,Asn-GTT,114	0.954185	1.93748	0.58512	3.3367	2.38251	6.73256	0	34.9062	2.11692	3.04193	0	0	0	17.9739	9.98263
tiRNA-Asp-GTC-001	TCCTCGTTAGTATAGTGGTGAGTATCCCCGCCTG	tiRNA-5	-	tRF-34-897PVP941QKS1P	34	tRNA-Asp-GTC-2-1,TCCTCGTTAGTATAGTGGTGAGTATCCCCGCCTGTCACGCGGGAGACCGGGGTTCGATTCCCCGACGGGGAGCCA,Asp-GTC,0	0.987714	1.98304	0.154033	5.86754	4.87983	16.8314	46.0558	91.232	65.6246	60.8385	37.2003	15.2713	20.7727	65.9042	9.98263
tRF-Asp-GTC-044	TCGATTCCCCGACGGGGAGCCA	tRF-3b	3024b	tRF-22-WE8RO86J2	22	tRNA-Asp-GTC-2-1,TCCTCGTTAGTATAGTGGTGAGTATCCCCGCCTGTCACGCGGGAGACCGGGGTTCGATTCCCCGACGGGGAGCCA,Asp-GTC,53;tRNA-Asp-GTC-3-1,TCCTCGTTAGTATAGTGGTGAGTGTCCCCGTCTGTCACGCGGGAGACCGGGGTTCGATTCCCCGACGGGGAGCCA,Asp-GTC,53	0.988314	1.98387	0.202692	5.80902	4.82071	26.9302	9.21116	32.5262	48.6892	167.306	23.2502	30.5426	20.7727	59.9129	9.98263
tRF-Ala-TGC-017	TCCCCGACACCTCCACCA	tRF-3a	-	tRF-18-8RO546D2	18	tRNA-Ala-TGC-5-1,GGGGGTGTAGCTCAGTGGTAGAGCGCATGCTTTGCATGTATGAGGCCTCGGGTTCGATCCCCGACACCTCCACCA,Ala-TGC,57;tRNA-Ala-TGC-7-1,GGGGGTGTAGCTCAGTGGTAGAGCGCATGCTTTGCATGTATGAGGCCTCGGTTCGATCCCCGACACCTCCACCA,Ala-TGC,56	0.994938	1.99299	0.385974	4.62592	3.63098	16.8314	0	90.4387	6.35077	6.08385	4.65004	10.1809	13.8485	23.9652	9.98263
tRF-Leu-AAG-003	GGTAGCGTGGCCGAGC	tRF-5a	5019a	tRF-16-RPM830D	16	tRNA-Leu-AAG-1-1,GGTAGCGTGGCCGAGCGGTCTAAGGCGCTGGATTAAGGCTCCAGTCTCTTCGGAGGCGTGGGTTCGAATCCCACCGCTGCCACCA,Leu-AAG,0;tRNA-Leu-AAG-2-1,GGTAGCGTGGCCGAGCGGTCTAAGGCGCTGGATTAAGGCTCCAGTCTCTTCGGGGGCGTGGGTTCGAATCCCACCGCTGCCACCA,Leu-AAG,0;tRNA-Leu-AAG-3-1,GGTAGCGTGGCCGAGCGGTCTAAGGCGCTGGATTAAGGCTCCAGTCTCTTCGGGGGCGTGGGTTCAAATCCCACCGCTGCCACCA,Leu-AAG,0;tRNA-Leu-TAG-1-1,GGTAGCGTGGCCGAGCGGTCTAAGGCGCTGGATTTAGGCTCCA…	0.996542	1.99521	0.101155	7.29342	6.29688	138.017	147.379	311.776	103.729	91.2578	120.901	101.809	48.4697	29.9564	69.8784
tRF-Lys-CTT-004	GCCCGGCTAGCTCAGTCGGTAGAGCATG	tRF-5c	-	tRF-28-PSQP4PW3FJD0	28	tRNA-Lys-CTT-1-1,GCCCGGCTAGCTCAGTCGGTAGAGCATGGGACTCTTAATCCCAGGGTCGTGGGTTCGAGCCCCACGTTGGGCGCCA,Lys-CTT,0;tRNA-Lys-CTT-2-1,GCCCGGCTAGCTCAGTCGGTAGAGCATGAGACTCTTAATCTCAGGGTCGTGGGTTCGAGCCCCACGTTGGGCGCCA,Lys-CTT,0;tRNA-Lys-CTT-3-1,GCCCGGCTAGCTCAGTCGGTAGAGCATGAGACCCTTAATCTCAGGGTCGTGGGTTCGAGCCCCACGTTGGGCGCCA,Lys-CTT,0;tRNA-Lys-CTT-4-1,GCCCGGCTAGCTCAGTCGGTAGAGCATGGGACTCTTAATCTCAGGGTCGTGGGTTCGAGCCCCACGTTGG…	0.996953	1.99578	0.109156	6.60013	5.60318	53.8604	55.2669	196.744	101.612	60.8385	23.2502	40.7235	24.2349	107.843	59.8958
tRF-Ser-TGA-001	GAAAAAGTCATGGAGGCCATGGGG	tRF-5b	-	-	24	chrM.tRNA17-SerTGA,GAAAAAGTCATGGAGGCCATGGGGTTGGCTTGAAACCAGCTTTGGGGGGTTCGATTCCTTCCTTTTTTGCCA,Ser-TGA,0	1.00001	2.00001	0.475628	3.52459	2.52458	6.73256	0	5.55325	27.52	6.08385	4.65004	0	10.3864	5.99129	4.99132
tRF-Arg-TCT-016	TCGAGTCCCGGCGGAGTCGCCA	tRF-3b	-	tRF-22-W08SQ2SV2	22	tRNA-Arg-TCT-1-1,GGCTCCGTGGCGCAATGGATAGCGCATTGGACTTCTAATTCAAAGGTTCCGGGTTCGAGTCCCGGCGGAGTCGCCA,Arg-TCT,54	1.00072	2.00099	0.300363	3.56703	2.56631	13.4651	9.21116	5.55325	8.46769	24.3354	0	5.09043	6.92425	11.9826	4.99132
tRF-Cys-GCA-046	TCCAGGTGCCCCCTCCA	tRF-3a	-	-	17	tRNA-Cys-GCA-1-1,GGGGGCATAGCTCAGTGGTAGAGCATTTGACTGCAGATCAAGAGGTCCCTGGTTCAAATCCAGGTGCCCCCTCCA,Cys-GCA,58;tRNA-Cys-GCA-15-1,GGGGGTATAGCTCAGGGGTAGAGCATTTGACTGCAGATCAAGAGGTCTCTGGTTCAAATCCAGGTGCCCCCTCCA,Cys-GCA,58;tRNA-Cys-GCA-16-1,GGGGGTATAGCTCAGGGGTAGAGCACTTGACTGCAGATCAAGAAGTCCTTGGTTCAAATCCAGGTGCCCCCTCCA,Cys-GCA,58;tRNA-Cys-GCA-18-1,GGGGGTATAGTTCAGGGGTAGAGCATTTGACTGCAGATCAAGAGGTCCCTGGTTCAAATCCAGGTGC…	1.01214	2.0169	0.39956	3.66802	2.65588	13.4651	9.21116	23.0063	4.23384	12.1677	4.65004	20.3617	0	0	4.99132
tRF-Trp-CCA-005	AGGTTGGGTTTTTT	tRF-1	-	-	14	pre_tRNA-Trp-CCA-2-1,AAACGAGGTCTTTAGCGATGCGGAGTCACCACTTTGGTGTGACCTCGTGGCGCAATGGTAGCGCGTCTGACTCCAGATCAGAAGGTTGCGTGTTCAAGTCACGTCGGGGTCAAGGTTGGGTTTTTTTTTTTTTCTTTCTTAATTGTAGAGGA,Trp-CCA,112	1.01553	2.02165	0.509997	3.94024	2.9247	0	0	60.2925	10.5846	0	13.9501	10.1809	0	5.99129	4.99132
tRF-Gly-CCC-043	TCGATTCCCGGGCGGCGCACCA	tRF-3b	-	tRF-22-WE8S68L52	22	tRNA-Gly-CCC-2-1,GCGCCGCTGGTGTAGTGGTATCATGCAAGATTCCCATTCTTGCGACCCGGGTTCGATTCCCGGGCGGCGCACCA,Gly-CCC,52	1.02264	2.03163	0.0322007	11.4336	10.4109	3070.05	1234.29	1882.55	3022.96	4675.44	864.907	1608.58	1107.88	2270.7	1128.04
tRF-Pro-TGG-026	GGCTCGTTGGTCTAGTGGTATGATTCTCGCT	tRF-5c	-	-	31	tRNA-Pro-TGG-1-1,GGCTCGTTGGTCTAGTGGTATGATTCTCGCTTTGGGTGCGAGAGGTCCCGGGTTCAAATCCCGGACGAGCCCCCA,Pro-TGG,0	1.02636	2.03688	0.221485	5.4363	4.40995	43.7616	27.6335	22.213	76.2092	27.3773	9.30008	30.5426	0	35.9477	34.9392
tRF-Glu-TTC-001	ACTCCCGGTGTGGGAACCA	tRF-3b	3015a	-	19	tRNA-Glu-TTC-2-1,TCCCACATGGTCTAGCGGTTAGGATTCCTGGTTTTCACCCAGGCGGCCCGGGTTCGACTCCCGGTGTGGGAACCA,Glu-TTC,56	1.03102	2.04347	0.25985	5.28027	4.24925	80.7907	9.21116	19.0397	4.23384	97.3417	0	20.3617	31.1591	23.9652	19.9653
tRF-Phe-GAA-007	ACATCACCCCATAAACACCA	tRF-3b	-	tRF-20-0M0RHB26	20	chrM.tRNA1-PheGAA,GTTTATGTAGCTTACCTCCTCAAAGCAATACACTGAAAATGTTTAGACGGGCTCACATCACCCCATAAACACCA,Phe-GAA,54	1.05364	2.07576	0.435549	4.0386	2.98496	0	27.6335	7.93322	33.8707	3.04193	0	0	3.46212	17.9739	19.9653
tRF-Tyr-GTA-040	TCGATTCCGGCTCGAAGGACCA	tRF-3b	3030b	tRF-22-WE884U1D2	22	tRNA-Tyr-GTA-2-1,CCTTCGATAGCTCAGTTGGTAGAGCGGAGGACTGTAGATCCTTAGGTCGCTGGTTCGATTCCGGCTCGAAGGACCA,Tyr-GTA,54;tRNA-Tyr-GTA-5-1,CCTTCGATAGCTCAGCTGGTAGAGCGGAGGACTGTAGATCCTTAGGTCGCTGGTTCGATTCCGGCTCGAAGGACCA,Tyr-GTA,54	1.05548	2.0784	0.0504321	7.94803	6.89255	276.035	128.956	322.882	112.197	462.373	60.4505	86.5373	107.326	257.625	109.809
tRF-Gly-TCC-045	GCGTTGGTGGTATAGTGGTGAGCATAGCTGC	tRF-5c	-	-	31	tRNA-Gly-TCC-2-1,GCGTTGGTGGTATAGTGGTGAGCATAGCTGCCTTCCAAGCAGTTGACCCGGGTTCGATTCCCGGCCAACGCACCA,Gly-TCC,0	1.05988	2.08476	0.175438	4.82673	3.76685	23.5639	9.21116	26.1796	42.3384	27.3773	18.6002	5.09043	13.8485	17.9739	9.98263
tRF-Phe-GAA-003	GTTTATGTAGCTTACCTCCTCAAAGCAATA	tRF-5c	-	-	30	chrM.tRNA1-PheGAA,GTTTATGTAGCTTACCTCCTCAAAGCAATACACTGAAAATGTTTAGACGGGCTCACATCACCCCATAAACACCA,Phe-GAA,0	1.06196	2.08776	0.119059	5.60961	4.54765	26.9302	36.8446	93.612	48.6892	27.3773	4.65004	35.633	27.697	11.9826	34.9392
tRF-Met-CAT-002	AGTAAGGTCAGCTAAATAAGCTATCGGGCC	tRF-5c	-	tRF-30-1OR6QOH04MR1	30	chrM.tRNA5-MetCAT,AGTAAGGTCAGCTAAATAAGCTATCGGGCCCATACCCCGAAAATGTTGGTTATACCCTTCCCGTACTACCA,Met-CAT,0	1.06196	2.08776	0.336656	3.63038	2.56842	0	27.6335	6.34658	16.9354	12.1677	4.65004	5.09043	6.92425	0	9.98263
tRF-Val-CAC-003	GCTTCTGTAGTGTA	tRF-5a	-	-	14	tRNA-Val-CAC-2-1,GCTTCTGTAGTGTAGTGGTTATCACGTTCGCCTCACACGCGAAAGGTCCCCGGTTCGAAACCGGGCAGAAGCACCA,Val-CAC,0	1.08109	2.11563	0.294023	4.12989	3.0488	6.73256	18.4223	42.0461	6.35077	12.1677	9.30008	5.09043	0	17.9739	9.98263
tiRNA-Leu-TAG-003	GGTAGCGTGGCCGAGCGGTCTAAGGCGCTGGATTT	tiRNA-5	-	-	35	tRNA-Leu-TAG-1-1,GGTAGCGTGGCCGAGCGGTCTAAGGCGCTGGATTTAGGCTCCAGTCTCTTCGGAGGCGTGGGTTCGAATCCCACCGCTGCCACCA,Leu-TAG,0	1.08781	2.12552	0.374839	3.69228	2.60447	20.1977	0	6.34658	21.1692	9.12578	13.9501	0	6.92425	5.99129	0
tRF-Val-AAC-009	GTTTCCGTAGTGTAGTGGTCATCACGTTCGCC	tRF-5c	-	tRF-32-79MP9P9MH57SJ	32	tRNA-Val-AAC-2-1,GTTTCCGTAGTGTAGTGGTCATCACGTTCGCCTAACACGCGAAAGGTCCCCGGTTCGAAACCGGGCGGAAACACCA,Val-AAC,0	1.08868	2.1268	0.0700098	8.56182	7.47314	397.221	221.068	275.283	455.138	508.002	97.6508	106.899	335.826	323.53	44.9218
tRF-Gly-TCC-052	GTGTCAGTTTTTCTCTTCAGCTTTT	tRF-1	-	-	25	pre_tRNA-Gly-TCC-2-1,TTAGTTCTGATACTCTAAAGGAATCAAGTGTATTTCAGATGCGTTGGTGGTATAGTGGTGAGCATAGCTGCCTTCCAAGCAGTTGACCCGGGTTCGATTCCCGGCCAACGCAGTGTCAGTTTTTCTCTTCAGCTTTTTAGACTGAGTAGGCC,Gly-TCC,112	1.10124	2.1454	0.428976	3.20052	2.09928	3.36628	9.21116	19.8331	6.35077	3.04193	4.65004	5.09043	0	11.9826	0
tRF-Leu-CAA-003	GTCAGGATGGCCGAGC	tRF-5a	5023a	tRF-16-SP5830D	16	tRNA-Leu-CAA-6-1,GTCAGGATGGCCGAGCAGTCTTAAGGCGCTGCGTTCAAATCGCACCCTCCGCTGGAGGCGTGGGTTCGAATCCCACTTTTGACACCA,Leu-CAA,0;tRNA-Leu-CAG-1-1,GTCAGGATGGCCGAGCGGTCTAAGGCGCTGCGTTCAGGTCGCAGTCTCCCCTGGAGGCGTGGGTTCGAATCCCACTCCTGACACCA,Leu-CAG,0;tRNA-Leu-CAG-2-1,GTCAGGATGGCCGAGCGGTCTAAGGCGCTGCGTTCAGGTCGCAGTCTCCCCTGGAGGCGTGGGTTCGAATCCCACTTCTGACACCA,Leu-CAG,0	1.10164	2.14598	0.0424981	7.02543	5.92379	127.919	128.956	173.738	137.6	66.9224	51.1504	61.0852	48.4697	113.834	34.9392
tRF-Lys-TTT-044	TCTTGTTCTCTTTT	tRF-1	-	-	14	pre_tRNA-Lys-TTT-3-2,CTTATGTAAGAAACGGCAGAACAAGCTGTTGTCTACGGGAGCCCGGATAGCTCAGTCGGTAGAGCATCAGACTTTTAATCTGAGGGTCCAGGGTTCAAGTCCCTGTTCGGGCGTCTTGTTCTCTTTTCCTCAATGAACAAATACAAATTGTAC,Lys-TTT,113	1.10917	2.15722	0.548492	3.19612	2.08695	3.36628	9.21116	31.7329	0	0	0	5.09043	0	5.99129	9.98263
tRF-Leu-AAG-011	GGGTTGCTGTCTTT	tRF-1	-	-	14	pre_tRNA-Leu-AAG-2-4,AAGCATTAAGTAGCTTTCTGGCATAAACATATTGCAGCTGGGTAGCGTGGCCGAGCGGTCTAAGGCGCTGGATTAAGGCTCCAGTCTCTTCGGGGGCGTGGGTTCGAATCCCACCGCTGCCAGGGTTGCTGTCTTTTTGTCCCCGCTGCATACACTCCTGGC,Leu-AAG,122	1.11328	2.16337	0.235363	5.08558	3.9723	10.0988	46.0558	81.7122	23.2861	6.08385	23.2502	20.3617	0	23.9652	9.98263
tRF-Cys-GCA-042	GGGGGTATAGCTCAGTGGTAGAGCATTTGACT	tRF-5c	5016c	tRF-32-RKVP4P9L5FZU3	32	tRNA-Cys-GCA-2-1,GGGGGTATAGCTCAGTGGTAGAGCATTTGACTGCAGATCAAGAGGTCCCCGGTTCAAATCCGGGTGCCCCCTCCA,Cys-GCA,0;tRNA-Cys-GCA-4-1,GGGGGTATAGCTCAGTGGTAGAGCATTTGACTGCAGATCAAGAGGTCCCTGGTTCAAATCCGGGTGCCCCCTCCA,Cys-GCA,0	1.11695	2.16888	0.378124	4.24231	3.12536	3.36628	55.2669	9.51987	12.7015	18.2516	18.6002	20.3617	0	0	0
tRF-Pro-TGG-021	GGCTCGTTGGTCTAGGGGTATGATTCTCGG	tRF-5c	-	tRF-30-6978WPRLXN48	30	tRNA-Pro-TGG-2-1,GGCTCGTTGGTCTAGGGGTATGATTCTCGGTTTGGGTCCGAGAGGTCCCGGGTTCAAATCCCGGACGAGCCCCCA,Pro-TGG,0	1.11771	2.17003	0.143633	7.26443	6.14672	84.1569	92.1116	172.944	304.837	30.4193	83.7007	127.261	13.8485	83.878	39.9305
tiRNA-Leu-TAA-002	GTTAAGATGGCAGAGCCCGGTAATCGCATAAAACTT	tiRNA-5	-	tRF-36-7O58J0K8UMPLBIE	36	chrM.tRNA3-LeuTAA,GTTAAGATGGCAGAGCCCGGTAATCGCATAAAACTTAAAACTTTACAGTCAGAGGTTCAATTCCTCTTCTTAACACCA,Leu-TAA,0	1.11968	2.17298	0.341905	4.09092	2.97124	23.5639	0	11.8998	27.52	12.1677	4.65004	5.09043	6.92425	0	19.9653
tRF-Glu-TTC-072	TGACTGGACCTTTCTT	tRF-1	-	-	16	pre_tRNA-Glu-TTC-2-2,ATGATTCAATTGGTTTAGAATTCAACGGTTACTTGTCATCTCCCACATGGTCTAGCGGTTAGGATTCCTGGTTTTCACCCAGGCGGCCCGGGTTCGACTCCCGGTGTGGGAATGACTGGACCTTTCTTTTGGAACACAGTGAAACTCGTAAA,Glu-TTC,112	1.14072	2.2049	0.444881	3.8463	2.70558	3.36628	0	53.9459	8.46769	0	13.9501	5.09043	0	5.99129	4.99132
tiRNA-Glu-TTC-003	TCCCTGGTGGTCTAGTGGCTAGGATTCGGCGCTT	tiRNA-5	-	tRF-34-87R8WP9I1EWJIQ	34	tRNA-Glu-TTC-3-1,TCCCTGGTGGTCTAGTGGCTAGGATTCGGCGCTTTCACCGCCGCGGCCCGGGTTCGATTCCCGGCCAGGGAACCA,Glu-TTC,0;tRNA-Glu-TTC-4-1,TCCCTGGTGGTCTAGTGGCTAGGATTCGGCGCTTTCACCGCCGCGGCCCGGGTTCGATTCCCGGTCAGGGAACCA,Glu-TTC,0	1.14634	2.21351	0.0369939	9.63864	8.49231	457.814	681.626	661.631	1407.75	438.037	418.503	279.974	366.985	323.53	369.357
tRF-Gly-GCC-004	GCATAGGTGGTTCAGTGGTAGAATTCTTGCC	tRF-5c	-	-	31	tRNA-Gly-GCC-4-1,GCATAGGTGGTTCAGTGGTAGAATTCTTGCCTGCCACGCAGGAGGCCCAGGTTTGATTCCTGGCCCATGCACCA,Gly-GCC,0	1.15116	2.22093	0.327226	4.00194	2.85078	10.0988	0	23.7997	25.4031	9.12578	4.65004	5.09043	0	5.99129	19.9653
tRF-Ile-AAT-004	AGTATTCTCTGTGGCTTTT	tRF-1	-	-	19	pre_tRNA-Ile-AAT-2-1,ATAGTAGCTTATAATGTGGAAGTAAGGCATCCTGTCATCCGGCCGGTTAGCTCAGTTGGTTAGAGCGTGGTGCTAATAACGCCAAGGTCGCGGGTTCGATCCCCGTACTGGCCAAGTATTCTCTGTGGCTTTTATCACCAGAATGGATAGTAAC,Ile-AAT,114	1.15415	2.22553	0.35967	4.61787	3.46373	23.5639	0	89.6454	2.11692	9.12578	4.65004	0	3.46212	41.939	9.98263
tiRNA-Ser-CGA-001	GCTGTGATGGCCGAGTGGTTAAGGCGTTGGACTC	tiRNA-5	-	-	34	tRNA-Ser-CGA-1-1,GCTGTGATGGCCGAGTGGTTAAGGCGTTGGACTCGAAATCCAATGGGGTCTCCCCGCGCAGGTTCGAATCCTGCTCACAGCGCCA,Ser-CGA,0;tRNA-Ser-CGA-2-1,GCTGTGATGGCCGAGTGGTTAAGGCGTTGGACTCGAAATCCAATGGGGTCTCCCCGCGCAGGTTCAAATCCTGCTCACAGCGCCA,Ser-CGA,0	1.16026	2.23497	0.126195	5.32839	4.16813	23.5639	36.8446	23.7997	69.8584	30.4193	18.6002	25.4522	6.92425	5.99129	29.9479
tRF-Gln-TTG-041	TCTTGGCTCTTTTT	tRF-1	-	-	14	pre_tRNA-Gln-TTG-3-3,TATTTGTCAGAAGAAAAACTTCATAAGCAGGCTTATAGGTGGCCCCATGGTGTAATGGTTAGCACTCTGGACTTTGAATCCAGCGATCCGAGTTCAAATCTCGGTGGGACCTTCTTGGCTCTTTTTTTTTTTTTTTTCCCACTTCTGCCAGT,Gln-TTG,112	1.16325	2.23961	0.361044	4.01687	2.85362	3.36628	9.21116	55.5325	2.11692	9.12578	0	10.1809	0	17.9739	9.98263
tRF-Lys-CTT-020	GCAACTGGTCGTTTTA	tRF-1	-	-	16	pre_tRNA-Lys-CTT-2-2,TGATCTAGAATGAAAAATTGTTGAGATACGGTCATCGGGCGCCCGGCTAGCTCAGTCGGTAGAGCATGAGACTCTTAATCTCAGGGTCGTGGGTTCGAGCCCCACGTTGGGCGGCAACTGGTCGTTTTAGTCCTAAATCTACGACTACTAGCC,Lys-CTT,113	1.17229	2.25368	0.400877	4.42607	3.25379	13.4651	0	92.0254	2.11692	0	13.9501	5.09043	0	17.9739	9.98263
tRF-Trp-CCA-024	TCAAATCACGTCGGGGTCACCA	tRF-3b	-	tRF-22-8B8HWKS52	22	tRNA-Trp-CCA-1-1,GGCCTCGTGGCGCAACGGTAGCGCGTCTGACTCCAGATCAGAAGGTTGCGTGTTCAAATCACGTCGGGGTCACCA,Trp-CCA,53;tRNA-Trp-CCA-3-1,GACCTCGTGGCGCAACGGTAGCGCGTCTGACTCCAGATCAGAAGGTTGCGTGTTCAAATCACGTCGGGGTCACCA,Trp-CCA,53;tRNA-Trp-CCA-5-1,GACCTCGTGGCGCAACGGCAGCGCGTCTGACTCCAGATCAGAAGGTTGCGTGTTCAAATCACGTCGGGGTCACCA,Trp-CCA,53	1.17975	2.26537	0.217968	3.72241	2.54266	20.1977	18.4223	9.51987	6.35077	15.2096	0	0	6.92425	0	19.9653
tRF-Leu-CAG-003	GTCAGGATGGCCGAGCGGTCTAAG	tRF-5b	-	tRF-24-SP5830MM2S	24	tRNA-Leu-CAG-1-1,GTCAGGATGGCCGAGCGGTCTAAGGCGCTGCGTTCAGGTCGCAGTCTCCCCTGGAGGCGTGGGTTCGAATCCCACTCCTGACACCA,Leu-CAG,0;tRNA-Leu-CAG-2-1,GTCAGGATGGCCGAGCGGTCTAAGGCGCTGCGTTCAGGTCGCAGTCTCCCCTGGAGGCGTGGGTTCGAATCCCACTTCTGACACCA,Leu-CAG,0	1.18061	2.26673	0.167362	5.24451	4.0639	33.6628	18.4223	71.399	42.3384	12.1677	13.9501	40.7235	13.8485	11.9826	0
tRF-His-GTG-009	GCCGTGATCGTATAGTGGTTAGTACTCTGCGT	tRF-5c	-	tRF-32-PW5SVP9N15WVN	32	tRNA-His-GTG-1-1,GCCGTGATCGTATAGTGGTTAGTACTCTGCGTTGTGGCCGCAGCAACCTCGGTTCGAATCCGAGTCACGGCACCA,His-GTG,0	1.1903	2.282	0.131595	7.93918	6.74888	175.046	276.335	155.491	370.461	170.348	130.201	213.798	90.0152	0	69.8784
tRF-Asp-GTC-005	TCCTCGTTAGTATAGTGGTGAGT	tRF-5b	5032b	tRF-23-897PVP94Z	23	tRNA-Asp-GTC-2-1,TCCTCGTTAGTATAGTGGTGAGTATCCCCGCCTGTCACGCGGGAGACCGGGGTTCGATTCCCCGACGGGGAGCCA,Asp-GTC,0;tRNA-Asp-GTC-3-1,TCCTCGTTAGTATAGTGGTGAGTGTCCCCGTCTGTCACGCGGGAGACCGGGGTTCGATTCCCCGACGGGGAGCCA,Asp-GTC,0	1.19674	2.29221	0.093486	6.71396	5.51722	47.1279	193.434	35.6995	143.951	79.0901	51.1504	50.9043	6.92425	71.8955	49.9132
tRF-Gly-TCC-004	GCGTTGGTGGTATAGT	tRF-5a	-	tRF-16-QNR8VPE	16	tRNA-Gly-TCC-1-1,GCGTTGGTGGTATAGTGGTTAGCATAGCTGCCTTCCAAGCAGTTGACCCGGGTTCGATTCCCGGCCAACGCACCA,Gly-TCC,0;tRNA-Gly-TCC-2-1,GCGTTGGTGGTATAGTGGTGAGCATAGCTGCCTTCCAAGCAGTTGACCCGGGTTCGATTCCCGGCCAACGCACCA,Gly-TCC,0;tRNA-Gly-TCC-3-1,GCGTTGGTGGTATAGTGGTAAGCATAGCTGCCTTCCAAGCAGTTGACCCGGGTTCGATTCCCGGCCAACGCACCA,Gly-TCC,0;tRNA-Gly-TCC-4-1,GCGTTGGTGGTATAGTGGTGAGCATAGTTGCCTTCCAAGCAGTTGACCCGGGCTCGATTCCCGCCCAACGCAC…	1.20249	2.30137	0.203529	4.38245	3.17996	10.0988	46.0558	17.4531	25.4031	6.08385	4.65004	10.1809	3.46212	23.9652	4.99132
tRF-Gly-CCC-020	GCGCCGCTGGTGTAGTGGTATCATGCAAGAT	tRF-5c	-	-	31	tRNA-Gly-CCC-2-1,GCGCCGCTGGTGTAGTGGTATCATGCAAGATTCCCATTCTTGCGACCCGGGTTCGATTCCCGGGCGGCGCACCA,Gly-CCC,0	1.20459	2.30472	0.537207	1.61147	0.406879	0	0	1.58664	8.46769	0	0	5.09043	0	0	0
tRF-Ala-CGC-020	GGGGATGTAGCTCAGTGGTAGAGCGCGCGC	tRF-5c	-	tRF-30-R29P4P9L5HLV	30	tRNA-Ala-CGC-3-1,GGGGATGTAGCTCAGTGGTAGAGCGCGCGCTTCGCATGTGTGAGGTCCCGGGTTCAATCCCCGGCATCTCCACCA,Ala-CGC,0	1.2063	2.30746	0.301629	3.8171	2.6108	26.9302	0	13.4865	19.0523	3.04193	4.65004	10.1809	3.46212	0	9.98263
tRF-Gly-CCC-014	GCATTGGTGGTTCAGTGGTAGAATTCTCGCCT	tRF-5c	-	tRF-32-PNR8YP9LON4V3	32	tRNA-Gly-CCC-1-1,GCATTGGTGGTTCAGTGGTAGAATTCTCGCCTCCCACGCGGGAGACCCGGGTTCAATTCCCGGCCAATGCACCA,Gly-CCC,0;tRNA-Gly-GCC-2-1,GCATTGGTGGTTCAGTGGTAGAATTCTCGCCTGCCACGCGGGAGGCCCGGGTTCGATTCCCGGCCAATGCACCA,Gly-GCC,0;tRNA-Gly-GCC-3-1,GCATTGGTGGTTCAGTGGTAGAATTCTCGCCTGCCACGCGGGAGGCCCGGGTTTGATTCCCGGCCAGTGCACCA,Gly-GCC,0;tRNA-Gly-GCC-5-1,GCATTGGTGGTTCAGTGGTAGAATTCTCGCCTGCCATGCGGGCGGCCGGGCTTCGATTCCTGGCCAATGCACCA,G…	1.21293	2.31809	0.0215787	16.8554	15.6424	128895	129794	84275.4	138150	93347.6	42482.7	31469	78964.1	15781.1	80804.4
tRF-Ala-AGC-018	CCCCAGTACCTCCACCA	tRF-3a	-	tRF-17-K6S1852	17	tRNA-Ala-AGC-1-1,GGGGGTATAGCTCAGTGGTAGAGCGCGTGCTTAGCATGCACGAGGTCCTGGGTTCGATCCCCAGTACCTCCACCA,Ala-AGC,58	1.22977	2.3453	0.724447	2.36712	1.13735	0	0	22.213	0	0	4.65004	0	3.46212	0	0
tRF-Cys-GCA-018	ATCCAGGTGCCCCCTCCA	tRF-3a	-	tRF-18-H6RVK7D2	18	tRNA-Cys-GCA-1-1,GGGGGCATAGCTCAGTGGTAGAGCATTTGACTGCAGATCAAGAGGTCCCTGGTTCAAATCCAGGTGCCCCCTCCA,Cys-GCA,57;tRNA-Cys-GCA-15-1,GGGGGTATAGCTCAGGGGTAGAGCATTTGACTGCAGATCAAGAGGTCTCTGGTTCAAATCCAGGTGCCCCCTCCA,Cys-GCA,57;tRNA-Cys-GCA-16-1,GGGGGTATAGCTCAGGGGTAGAGCACTTGACTGCAGATCAAGAAGTCCTTGGTTCAAATCCAGGTGCCCCCTCCA,Cys-GCA,57;tRNA-Cys-GCA-18-1,GGGGGTATAGTTCAGGGGTAGAGCATTTGACTGCAGATCAAGAGGTCCCTGGTTCAAATCCAGGTGC…	1.23652	2.35629	0.294396	3.63992	2.40341	13.4651	18.4223	23.7997	2.11692	6.08385	9.30008	5.09043	0	5.99129	4.99132
tRF-Asp-GTC-024	GCCGGGTACTTTCGTATTT	tRF-1	-	-	19	pre_tRNA-Asp-GTC-2-10,GGACATAAGAAGGGAGCTGCAGGGAACACAGTACGGCTTGTCCTCGTTAGTATAGTGGTGAGTATCCCCGCCTGTCACGCGGGAGACCGGGGTTCGATTCCCCGACGGGGAGGCCGGGTACTTTCGTATTTTTAAATACAGAGGGGAGACTT,Asp-GTC,112	1.25201	2.38173	0.394085	3.68795	2.43594	6.73256	0	49.186	4.23384	0	9.30008	0	0	11.9826	4.99132
tRF-Gly-CCC-010	GCATTGGTGGTTCAGTGGTAGAATTCTC	tRF-5c	-	tRF-28-PNR8YP9LOND5	28	tRNA-Gly-CCC-1-1,GCATTGGTGGTTCAGTGGTAGAATTCTCGCCTCCCACGCGGGAGACCCGGGTTCAATTCCCGGCCAATGCACCA,Gly-CCC,0;tRNA-Gly-GCC-2-1,GCATTGGTGGTTCAGTGGTAGAATTCTCGCCTGCCACGCGGGAGGCCCGGGTTCGATTCCCGGCCAATGCACCA,Gly-GCC,0;tRNA-Gly-GCC-3-1,GCATTGGTGGTTCAGTGGTAGAATTCTCGCCTGCCACGCGGGAGGCCCGGGTTTGATTCCCGGCCAGTGCACCA,Gly-GCC,0;tRNA-Gly-GCC-5-1,GCATTGGTGGTTCAGTGGTAGAATTCTCGCCTGCCATGCGGGCGGCCGGGCTTCGATTCCTGGCCAATGCACCA,G…	1.25453	2.38589	0.0154158	10.8576	9.60311	1184.93	1897.5	1185.22	3130.93	1131.6	697.506	671.937	917.463	814.815	758.68
tRF-Gly-GCC-033	GCATGGGTGGTTCAGTGGTAGAA	tRF-5b	-	tRF-23-P4R8YP9LD6	23	tRNA-Gly-GCC-1-1,GCATGGGTGGTTCAGTGGTAGAATTCTCGCCTGCCACGCGGGAGGCCCGGGTTCGATTCCCGGCCCATGCACCA,Gly-GCC,0	1.25914	2.39353	0.439074	3.61227	2.35313	0	0	43.6327	8.46769	3.04193	0	15.2713	3.46212	0	4.99132
tRF-Gly-TCC-016	GCGTTGGTGGTATAGTGGTTAGCATAGCTGCC	tRF-5c	-	tRF-32-QNR8VP9NFQFYJ	32	tRNA-Gly-TCC-1-1,GCGTTGGTGGTATAGTGGTTAGCATAGCTGCCTTCCAAGCAGTTGACCCGGGTTCGATTCCCGGCCAACGCACCA,Gly-TCC,0	1.27772	2.42455	0.0650021	6.95734	5.67962	37.0291	248.701	73.779	141.834	100.384	69.7506	55.9947	62.3182	11.9826	39.9305
tRF-Val-TAC-018	GTTTCCGTGGTGTAGTGGTTATCACATTCGCC	tRF-5c	-	-	32	tRNA-Val-TAC-4-1,GTTTCCGTGGTGTAGTGGTTATCACATTCGCCTTACACGCGAAAGGTCCTCGGGTCGAAACCGAGCGGAAACACCA,Val-TAC,0	1.28644	2.43925	0.180257	4.22783	2.94139	16.8314	0	17.4531	31.7538	15.2096	0	10.1809	10.3864	11.9826	4.99132
tRF-Ala-CGC-005	GGGGATGTAGCTCAGTGGTAGAGCGCGCGCT	tRF-5c	-	-	31	tRNA-Ala-CGC-3-1,GGGGATGTAGCTCAGTGGTAGAGCGCGCGCTTCGCATGTGTGAGGTCCCGGGTTCAATCCCCGGCATCTCCACCA,Ala-CGC,0	1.29159	2.44797	0.0428822	5.56253	4.27094	57.2267	55.2669	45.2194	46.5723	30.4193	13.9501	5.09043	13.8485	23.9652	39.9305
tRF-Gly-GCC-005	GCATAGGTGGTTCAGTGGTAGAATTCTTGCCT	tRF-5c	-	-	32	tRNA-Gly-GCC-4-1,GCATAGGTGGTTCAGTGGTAGAATTCTTGCCTGCCACGCAGGAGGCCCAGGTTTGATTCCTGGCCCATGCACCA,Gly-GCC,0	1.30864	2.47707	0.0364822	6.31657	5.00794	67.3256	119.745	54.7392	99.4953	45.6289	32.5503	15.2713	34.6212	17.9739	54.9045
tRF-Leu-CAA-005	GTCAGGATGGCCGAGTGGTCTA	tRF-5b	-	-	22	tRNA-Leu-CAA-1-1,GTCAGGATGGCCGAGTGGTCTAAGGCGCCAGACTCAAGTTCTGGTCTCCAATGGAGGCGTGGGTTCGAATCCCACTTCTGACACCA,Leu-CAA,0;tRNA-Leu-CAA-2-1,GTCAGGATGGCCGAGTGGTCTAAGGCGCCAGACTCAAGTTCTGGTCTCCGTATGGAGGCGTGGGTTCGAATCCCACTTCTGACACCA,Leu-CAA,0;tRNA-Leu-CAA-3-1,GTCAGGATGGCCGAGTGGTCTAAGGCGCCAGACTCAAGTTCTGGTCTCCGCATGGAGGCGTGGGTTCGAATCCCACTTCTGACACCA,Leu-CAA,0;tRNA-Leu-CAA-4-1,GTCAGGATGGCCGAGTGGTCTAAGGCGCCAGACTCAAG…	1.30872	2.47721	0.311858	3.30192	1.9932	3.36628	0	15.8664	8.46769	15.2096	0	5.09043	6.92425	0	4.99132
tRF-Ala-AGC-059	TCCCCAGCACCTCCACCA	tRF-3a	-	tRF-18-8RF546D2	18	tRNA-Ala-AGC-5-1,GGGGGTGTAGCTCAGTGGTAGAGCGCGTGCTTAGCATGCACGAGGCCCTGGGTTCAATCCCCAGCACCTCCACCA,Ala-AGC,57	1.31502	2.48806	0.318049	4.61485	3.29983	13.4651	0	111.065	0	0	4.65004	10.1809	6.92425	11.9826	14.9739
tRF-Ser-GCT-004	ATGTGGTGGCTTACTTTT	tRF-1	-	-	18	pre_tRNA-Ser-GCT-4-2,TATTACTCCCTATAGCAATCAGGAAACAGTAACTTACCGGGACGAGGTGGCCGAGTGGTTAAGGCGATGGACTGCTAATCCATTGTGCTCTGCACGCGTGGGTTCGAATCCCATCCTCGTCGATGTGGTGGCTTACTTTTGCTTGTAACCAAAGTAAATTTG,Ser-GCT,122	1.32238	2.50078	0.0922257	7.92174	6.59937	225.541	9.21116	652.904	139.717	237.27	65.1005	91.6278	20.7727	209.695	119.792
tiRNA-Glu-TTC-001	TCCCACATGGTCTAGCGGTTAGGATTCCTGGTTT	tiRNA-5	-	tRF-34-86J8WPMN1E8Y2Q	34	tRNA-Glu-TTC-2-1,TCCCACATGGTCTAGCGGTTAGGATTCCTGGTTTTCACCCAGGCGGCCCGGGTTCGACTCCCGGTGTGGGAACCA,Glu-TTC,0	1.32243	2.50086	0.00609639	9.8806	8.55818	828.104	700.048	1228.86	939.913	997.752	269.702	269.793	540.091	221.678	559.027
tRF-Ala-CGC-001	CCCCCGGCTCCTCCACCA	tRF-3a	-	tRF-18-KR6946D2	18	tRNA-Ala-CGC-4-1,GGGGGTGTAGCTCAGTGGTAGAGCGCGTGCTTCGCATGTACGAGGCCCCGGGTTCGACCCCCGGCTCCTCCACCA,Ala-CGC,57	1.33262	2.51859	0.175549	5.56608	4.23346	13.4651	18.4223	195.157	8.46769	6.08385	9.30008	15.2713	6.92425	35.9477	29.9479
tRF-Val-TAC-015	GGTTCCATAGTGTAGTGGTTATCACGTCTGC	tRF-5c	5020c	tRF-31-R9JP9P9NH5SYD	31	tRNA-Val-TAC-1-1,GGTTCCATAGTGTAGTGGTTATCACGTCTGCTTTACACGCAGAAGGTCCTGGGTTCGAGCCCCAGTGGAACCACCA,Val-TAC,0	1.33577	2.5241	0.0226504	8.55965	7.22388	451.081	331.602	104.719	605.44	267.69	106.951	152.713	169.644	215.686	109.809
tRF-Val-TAC-061	GTTTCCGTGGTGTAGTGGTTATC	tRF-5b	-	tRF-23-79M89P9NDD	23	tRNA-Val-TAC-4-1,GTTTCCGTGGTGTAGTGGTTATCACATTCGCCTTACACGCGAAAGGTCCTCGGGTCGAAACCGAGCGGAAACACCA,Val-TAC,0	1.33677	2.52585	0.302058	3.65287	2.3161	6.73256	0	7.93322	25.4031	12.1677	4.65004	5.09043	6.92425	0	4.99132
tRF-Phe-GAA-021	GTTTATGTAGCTTACC	tRF-5a	-	tRF-16-7X9PN5D	16	chrM.tRNA1-PheGAA,GTTTATGTAGCTTACCTCCTCAAAGCAATACACTGAAAATGTTTAGACGGGCTCACATCACCCCATAAACACCA,Phe-GAA,0	1.34982	2.5488	0.268753	3.38452	2.0347	6.73256	0	25.3863	8.46769	3.04193	0	5.09043	3.46212	5.99129	4.99132
tRF-Val-AAC-006	GTTTCCGTAGTGTAGT	tRF-5a	-	tRF-16-79MP9PE	16	tRNA-Val-AAC-1-1,GTTTCCGTAGTGTAGTGGTTATCACGTTCGCCTAACACGCGAAAGGTCCCCGGTTCGAAACCGGGCGGAAACACCA,Val-AAC,0;tRNA-Val-AAC-2-1,GTTTCCGTAGTGTAGTGGTCATCACGTTCGCCTAACACGCGAAAGGTCCCCGGTTCGAAACCGGGCGGAAACACCA,Val-AAC,0;tRNA-Val-AAC-3-1,GTTTCCGTAGTGTAGTGGTTATCACGTTCGCCTAACACGCGAAAGGTCCCTGGATCAAAACCAGGCGGAAACACCA,Val-AAC,0;tRNA-Val-AAC-4-1,GTTTCCGTAGTGTAGTGGTTATCACGTTCGCCTAACACGCGAAAGGTCCGCGGTTCGAAACCGGGCGGAA…	1.35136	2.55152	0.0486015	6.58499	5.23363	40.3953	184.223	62.6724	135.483	30.4193	46.5004	20.3617	48.4697	35.9477	29.9479
tRF-Pro-AGG-002	GGCTCGTTGGTCTAGGGGTATGATTCTC	tRF-5c	-	tRF-28-6978WPRLXND5	28	tRNA-Pro-AGG-1-1,GGCTCGTTGGTCTAGGGGTATGATTCTCGCTTAGGATGCGAGAGGTCCCGGGTTCAAATCCCGGACGAGCCCCCA,Pro-AGG,0;tRNA-Pro-AGG-2-1,GGCTCGTTGGTCTAGGGGTATGATTCTCGCTTAGGGTGCGAGAGGTCCCGGGTTCAAATCCCGGACGAGCCCCCA,Pro-AGG,0;tRNA-Pro-CGG-1-1,GGCTCGTTGGTCTAGGGGTATGATTCTCGCTTCGGGTGCGAGAGGTCCCGGGTTCAAATCCCGGACGAGCCCCCA,Pro-CGG,0;tRNA-Pro-CGG-2-1,GGCTCGTTGGTCTAGGGGTATGATTCTCGCTTCGGGTGTGAGAGGTCCCGGGTTCAAATCCCGGACGAGCCCC…	1.35781	2.56296	0.199086	4.45128	3.09347	6.73256	9.21116	23.7997	44.4554	9.12578	18.6002	10.1809	0	5.99129	4.99132
tRF-Gly-CCC-018	GCGCCGCTGGTGTAGTGGTATCATGCAAG	tRF-5c	-	tRF-29-Q1Q89P9L84FS	29	tRNA-Gly-CCC-2-1,GCGCCGCTGGTGTAGTGGTATCATGCAAGATTCCCATTCTTGCGACCCGGGTTCGATTCCCGGGCGGCGCACCA,Gly-CCC,0	1.36501	2.57578	0.0579633	6.65703	5.29202	33.6628	230.279	16.6598	116.431	94.2997	27.9002	45.8139	20.7727	53.9216	49.9132
tRF-Ser-GCT-008	GCTAAGGAAGTCCTGTGCTCAGTTTT	tRF-1	1003	-	26	pre_tRNA-Ser-GCT-4-3,GAGATGCGGAGGGCAGTCTGAACAGCGAGGGCTGTCTGCAGACGAGGTGGCCGAGTGGTTAAGGCGATGGACTGCTAATCCATTGTGCTCTGCACGCGTGGGTTCGAATCCCATCCTCGTCGGCTAAGGAAGTCCTGTGCTCAGTTTTGTAGCATCAAAACT,Ser-GCT,122	1.38469	2.61116	0.0411434	8.4338	7.04911	343.36	110.534	918.667	167.237	267.69	93.0008	86.5373	27.697	275.599	209.635
tRF-Leu-TAA-022	ACCAGGATGGCCGAGTGGTTAAGGCGTTGGAC	tRF-5c	-	-	32	tRNA-Leu-TAA-1-1,ACCAGGATGGCCGAGTGGTTAAGGCGTTGGACTTAAGATCCAATGGACATATGTCCGCGTGGGTTCGAACCCCACTCCTGGTACCA,Leu-TAA,0	1.39055	2.62179	0.315472	3.38581	1.99526	3.36628	0	7.93322	4.23384	36.5031	4.65004	0	6.92425	0	4.99132
tRF-Ser-GCT-033	GCTAAGGAAGTCCTGTGCTCAGTTTTG	tRF-1	-	-	27	pre_tRNA-Ser-GCT-4-3,GAGATGCGGAGGGCAGTCTGAACAGCGAGGGCTGTCTGCAGACGAGGTGGCCGAGTGGTTAAGGCGATGGACTGCTAATCCATTGTGCTCTGCACGCGTGGGTTCGAATCCCATCCTCGTCGGCTAAGGAAGTCCTGTGCTCAGTTTTGTAGCATCAAAACT,Ser-GCT,122	1.39112	2.62283	0.125257	4.73264	3.34151	30.2965	18.4223	42.0461	12.7015	30.4193	4.65004	0	0	29.9564	19.9653
tRF-Leu-CAA-004	GTCAGGATGGCCGAGT	tRF-5a	-	-	16	tRNA-Leu-CAA-1-1,GTCAGGATGGCCGAGTGGTCTAAGGCGCCAGACTCAAGTTCTGGTCTCCAATGGAGGCGTGGGTTCGAATCCCACTTCTGACACCA,Leu-CAA,0;tRNA-Leu-CAA-2-1,GTCAGGATGGCCGAGTGGTCTAAGGCGCCAGACTCAAGTTCTGGTCTCCGTATGGAGGCGTGGGTTCGAATCCCACTTCTGACACCA,Leu-CAA,0;tRNA-Leu-CAA-3-1,GTCAGGATGGCCGAGTGGTCTAAGGCGCCAGACTCAAGTTCTGGTCTCCGCATGGAGGCGTGGGTTCGAATCCCACTTCTGACACCA,Leu-CAA,0;tRNA-Leu-CAA-4-1,GTCAGGATGGCCGAGTGGTCTAAGGCGCCAGACTCAAG…	1.39829	2.63588	0.0282172	6.45372	5.05544	74.0581	110.534	158.664	69.8584	21.2935	37.2003	40.7235	24.2349	41.939	19.9653
tRF-Ser-TGA-028	GAAGCGGGTGCTCTTT	tRF-1	-	-	16	pre_tRNA-Ser-TGA-1-1,TGTTACACTAAAGTGTCTCCGCCTGTCGAATATTCTCGTGGCAGCGATGGCCGAGTGGTTAAGGCGTTGGACTTGAAATCCAATGGGGTCTCCCCGCGCAGGTTCGAACCCTGCTCGCTGCGGAAGCGGGTGCTCTTATTTTTTCTATTTTTTTAAATAAAC,Ser-TGA,122	1.40245	2.6435	0.147216	4.60312	3.20067	13.4651	9.21116	62.6724	14.8185	15.2096	4.65004	5.09043	0	23.9652	14.9739
tRF-Leu-AAG-004	GGTAGCGTGGCCGAGT	tRF-5a	-	tRF-16-RPM830E	16	tRNA-Leu-AAG-4-1,GGTAGCGTGGCCGAGTGGTCTAAGACGCTGGATTAAGGCTCCAGTCTCTTCGGGGGCGTGGGTTTGAATCCCACCGCTGCCACCA,Leu-AAG,0;tRNA-Leu-TAG-3-1,GGTAGCGTGGCCGAGTGGTCTAAGGCGCTGGATTTAGGCTCCAGTCATTTCGATGGCGTGGGTTCGAATCCCACCGCTGCCACCA,Leu-TAG,0	1.40883	2.65521	0.0163584	6.9469	5.53808	107.721	156.59	228.477	76.2092	54.7547	55.8005	61.0852	41.5455	35.9477	29.9479
tRF-Gln-CTG-002	GGTTCCATGGTGTAATGGTTAGCACTCTG	tRF-5c	-	tRF-29-R9J89O9NF5JP	29	tRNA-Gln-CTG-1-1,GGTTCCATGGTGTAATGGTTAGCACTCTGGACTCTGAATCCAGCGATCCGAGTTCAAATCTCGGTGGAACCTCCA,Gln-CTG,0;tRNA-Gln-CTG-2-1,GGTTCCATGGTGTAATGGTTAGCACTCTGGACTCTGAATCCAGCGATCCGAGTTCAAGTCTCGGTGGAACCTCCA,Gln-CTG,0;tRNA-Gln-CTG-5-1,GGTTCCATGGTGTAATGGTTAGCACTCTGGACTCTGAATCCGGTAATCCGAGTTCAAATCTCGGTGGAACCTCCA,Gln-CTG,0	1.41559	2.66769	0.18772	4.27741	2.86182	30.2965	0	27.7663	21.1692	9.12578	4.65004	10.1809	0	17.9739	4.99132
tRF-Ser-GCT-006	GACGAGGTGGCCGAGT	tRF-5a	-	tRF-16-OUR830E	16	tRNA-Ser-GCT-1-1,GACGAGGTGGCCGAGTGGTTAAGGCGATGGACTGCTAATCCATTGTGCTCTGCACGCGTGGGTTCGAATCCCACCCTCGTCGCCA,Ser-GCT,0;tRNA-Ser-GCT-2-1,GACGAGGTGGCCGAGTGGTTAAGGCGATGGACTGCTAATCCATTGTGCTCTGCACGCGTGGGTTCGAATCCCACCTTCGTCGCCA,Ser-GCT,0;tRNA-Ser-GCT-3-1,GACGAGGTGGCCGAGTGGTTAAGGCGATGGACTGCTAATCCATTGTGCTTTGCACGCGTGGGTTCGAATCCCATCCTCGTCGCCA,Ser-GCT,0;tRNA-Ser-GCT-4-1,GACGAGGTGGCCGAGTGGTTAAGGCGATGGACTGCTAATCCAT…	1.41812	2.67237	0.17535	3.68559	2.26747	3.36628	27.6335	23.0063	8.46769	3.04193	4.65004	0	10.3864	0	4.99132
tRF-Gly-CCC-019	GCGCCGCTGGTGTAGTGGTATCATGCAAGA	tRF-5c	5007c	tRF-30-Q1Q89P9L8422	30	tRNA-Gly-CCC-2-1,GCGCCGCTGGTGTAGTGGTATCATGCAAGATTCCCATTCTTGCGACCCGGGTTCGATTCCCGGGCGGCGCACCA,Gly-CCC,0	1.42181	2.67921	0.0348557	7.69534	6.27353	90.8895	423.713	46.0127	256.148	170.348	74.4006	111.989	62.3182	47.9303	79.861
tRF-Trp-CCA-008	AGGTTGGGTTTTTTTTT	tRF-1	-	-	17	pre_tRNA-Trp-CCA-2-1,AAACGAGGTCTTTAGCGATGCGGAGTCACCACTTTGGTGTGACCTCGTGGCGCAATGGTAGCGCGTCTGACTCCAGATCAGAAGGTTGCGTGTTCAAGTCACGTCGGGGTCAAGGTTGGGTTTTTTTTTTTTTCTTTCTTAATTGTAGAGGA,Trp-CCA,112	1.42517	2.68546	0.296393	3.15168	1.7265	0	9.21116	24.593	6.35077	0	4.65004	0	0	5.99129	4.99132
tRF-Ser-GCT-045	CTCGGCTTTCCCTGCTAACTGGGCTTTTT	tRF-1	-	-	29	pre_tRNA-Ser-GCT-6-1,CCAAATGAAACTGTTGAGAAGAGAAACATTACACATATCAGGAGAGGCCTGGCCGAGTGGTTAAGGCGATGGACTGCTAATCCATTGTGCTCTGCACGCGTGGGTTCGAATCCCATCCTCGTCGCTCGGCTTTCCCTGCTAACTGGGCTTTTTTAAAGGTTTCC,Ser-GCT,124	1.42907	2.69273	0.290006	5.21478	3.78571	3.36628	0	175.324	6.35077	6.08385	23.2502	5.09043	0	29.9564	9.98263
tRF-Asn-GTT-008	CCTCTTTGAGCTTTT	tRF-1	-	-	15	pre_tRNA-Asn-GTT-2-1,TGCGCCCTTCCTATAGCGCCCAGTAGAACTAACAGTACCTGTCTCTGTGGCGCAATCGGTTAGCGCGTTCGGCTGTTAACCGAAAGGTTGGTGGTTCGAGCCCACCCAGGGACGCCTCTTTGAGCTTTTAAAGTATTCATGCATTGTCAATCAC,Asn-GTT,114	1.44487	2.72239	0.551799	2.64841	1.20353	0	0	25.3863	2.11692	0	0	0	0	11.9826	0
tRF-Val-AAC-016	GTTTCCGTAGTGTAGTGGTTATCACGTTCGCC	tRF-5c	-	tRF-32-79MP9P9NH57SJ	32	tRNA-Val-AAC-1-1,GTTTCCGTAGTGTAGTGGTTATCACGTTCGCCTAACACGCGAAAGGTCCCCGGTTCGAAACCGGGCGGAAACACCA,Val-AAC,0;tRNA-Val-AAC-3-1,GTTTCCGTAGTGTAGTGGTTATCACGTTCGCCTAACACGCGAAAGGTCCCTGGATCAAAACCAGGCGGAAACACCA,Val-AAC,0;tRNA-Val-AAC-4-1,GTTTCCGTAGTGTAGTGGTTATCACGTTCGCCTAACACGCGAAAGGTCCGCGGTTCGAAACCGGGCGGAAACACCA,Val-AAC,0;tRNA-Val-CAC-1-1,GTTTCCGTAGTGTAGTGGTTATCACGTTCGCCTCACACGCGAAAGGTCCCCGGTTCGAAACCGGGCGGAA…	1.44623	2.72495	0.0190471	12.7405	11.2943	8563.81	2579.12	5749.21	9566.37	6707.45	1311.31	1537.31	4736.19	4846.95	544.053
tRF-Ser-AGA-016	GTAGTCGTGGCCGAGTGGTTAAGGCGATGGAC	tRF-5c	-	-	32	tRNA-Ser-AGA-1-1,GTAGTCGTGGCCGAGTGGTTAAGGCGATGGACTAGAAATCCATTGGGGTTTCCCCGCGCAGGTTCGAATCCTGCCGACTACGCCA,Ser-AGA,0;tRNA-Ser-AGA-2-1,GTAGTCGTGGCCGAGTGGTTAAGGCGATGGACTAGAAATCCATTGGGGTCTCCCCGCGCAGGTTCGAATCCTGCCGACTACGCCA,Ser-AGA,0;tRNA-Ser-AGA-3-1,GTAGTCGTGGCCGAGTGGTTAAGGCGATGGACTAGAAATCCATTGGGGTTTCCCCACGCAGGTTCGAATCCTGCCGACTACGCCA,Ser-AGA,0;tRNA-Ser-TGA-2-1,GTAGTCGTGGCCGAGTGGTTAAGGCGATGGACTTGAAATCCAT…	1.447	2.7264	0.0658727	5.01308	3.56608	16.8314	18.4223	53.9459	16.9354	54.7547	4.65004	25.4522	6.92425	5.99129	14.9739
tRF-Tyr-GTA-022	CGATTCCGGCTCGAAGGACCA	tRF-3b	-	tRF-21-LN3JWB61B	21	tRNA-Tyr-GTA-2-1,CCTTCGATAGCTCAGTTGGTAGAGCGGAGGACTGTAGATCCTTAGGTCGCTGGTTCGATTCCGGCTCGAAGGACCA,Tyr-GTA,55;tRNA-Tyr-GTA-5-1,CCTTCGATAGCTCAGCTGGTAGAGCGGAGGACTGTAGATCCTTAGGTCGCTGGTTCGATTCCGGCTCGAAGGACCA,Tyr-GTA,55	1.4523	2.73643	0.215269	4.00283	2.55054	10.0988	0	38.0795	8.46769	18.2516	0	0	6.92425	17.9739	4.99132
tRF-Gly-CCC-004	GCATTGGTGGTTCAATGGTAGAATTCTCGCC	tRF-5c	-	-	31	tRNA-Gly-CCC-3-1,GCATTGGTGGTTCAATGGTAGAATTCTCGCCTCCCACGCAGGAGACCCAGGTTCGATTCCTGGCCAATGCACCA,Gly-CCC,0	1.4543	2.74024	0.0619912	4.76182	3.30752	26.9302	18.4223	31.7329	38.1046	9.12578	9.30008	10.1809	6.92425	11.9826	9.98263
tRF-Arg-ACG-013	GTGTAAGCAGGGTCGTTT	tRF-1	-	-	18	pre_tRNA-Arg-ACG-1-2,CTAGTTTCTTATGAAATACCTCGCCCCTAAGGTACGCGCAGGGCCAGTGGCGCAATGGATAACGCGTCTGACTACGGATCAGAAGATTCCAGGTTCGACTCCTGGCTGGCTCGGTGTAAGCAGGGTCGTTTTACAACTTTCTGACTCCGCAGG,Arg-ACG,113	1.45764	2.74658	0.314847	4.44275	2.98511	6.73256	0	96.7853	4.23384	0	4.65004	5.09043	6.92425	23.9652	0
tRF-Gly-TCC-033	CGATTCCCGGCCAACGCACCA	tRF-3b	-	tRF-21-LNK8KDP1B	21	tRNA-Gly-TCC-1-1,GCGTTGGTGGTATAGTGGTTAGCATAGCTGCCTTCCAAGCAGTTGACCCGGGTTCGATTCCCGGCCAACGCACCA,Gly-TCC,54;tRNA-Gly-TCC-2-1,GCGTTGGTGGTATAGTGGTGAGCATAGCTGCCTTCCAAGCAGTTGACCCGGGTTCGATTCCCGGCCAACGCACCA,Gly-TCC,54;tRNA-Gly-TCC-3-1,GCGTTGGTGGTATAGTGGTAAGCATAGCTGCCTTCCAAGCAGTTGACCCGGGTTCGATTCCCGGCCAACGCACCA,Gly-TCC,54	1.4696	2.76944	0.253336	4.59577	3.12617	16.8314	0	88.0588	4.23384	12.1677	0	0	6.92425	29.9564	9.98263
tRF-Gly-CCC-013	GCATTGGTGGTTCAGTGGTAGAATTCTCGCC	tRF-5c	5004c	tRF-31-PNR8YP9LON4VD	31	tRNA-Gly-CCC-1-1,GCATTGGTGGTTCAGTGGTAGAATTCTCGCCTCCCACGCGGGAGACCCGGGTTCAATTCCCGGCCAATGCACCA,Gly-CCC,0;tRNA-Gly-GCC-2-1,GCATTGGTGGTTCAGTGGTAGAATTCTCGCCTGCCACGCGGGAGGCCCGGGTTCGATTCCCGGCCAATGCACCA,Gly-GCC,0;tRNA-Gly-GCC-3-1,GCATTGGTGGTTCAGTGGTAGAATTCTCGCCTGCCACGCGGGAGGCCCGGGTTTGATTCCCGGCCAGTGCACCA,Gly-GCC,0;tRNA-Gly-GCC-5-1,GCATTGGTGGTTCAGTGGTAGAATTCTCGCCTGCCATGCGGGCGGCCGGGCTTCGATTCCTGGCCAATGCACCA,G…	1.47024	2.77068	0.00220212	15.1774	13.7072	25704.9	38769.8	39994.5	47095.2	26166.7	10016.2	9193.32	21309.4	9046.85	16561.2
tRF-iMet-CAT-001	AGCAGAGTGGCGCAGCGGAAGCGTGCTGGG	tRF-5c	-	tRF-30-FP18LPMBQ4NK	30	tRNA-iMet-CAT-1-1,AGCAGAGTGGCGCAGCGGAAGCGTGCTGGGCCCATAACCCAGAGGTCGATGGATCGAAACCATCCTCTGCTACCA,iMet-CAT,0;tRNA-iMet-CAT-2-1,AGCAGAGTGGCGCAGCGGAAGCGTGCTGGGCCCATAACCCAGAGGTCGATGGATCTAAACCATCCTCTGCTACCA,iMet-CAT,0	1.47466	2.77919	0.20594	3.87557	2.40091	10.0988	0	19.0397	6.35077	36.5031	4.65004	10.1809	0	0	9.98263
tRF-Ser-TGA-015	ATCCTGTCGGCTACGCCA	tRF-3a	-	tRF-18-H7S84HD2	18	tRNA-Ser-TGA-4-1,GTAGTCGTGGCCGAGTGGTTAAGGCGATGGACTTGAAATCCATTGGGGTTTCCCCGCGCAGGTTCGAATCCTGTCGGCTACGCCA,Ser-TGA,67	1.47995	2.78939	0.128995	3.99448	2.51453	6.73256	18.4223	40.4594	4.23384	9.12578	0	0	10.3864	11.9826	4.99132
tRF-Ile-AAT-001	AGTATTCTCTGTGGCTTT	tRF-1	-	-	18	pre_tRNA-Ile-AAT-2-1,ATAGTAGCTTATAATGTGGAAGTAAGGCATCCTGTCATCCGGCCGGTTAGCTCAGTTGGTTAGAGCGTGGTGCTAATAACGCCAAGGTCGCGGGTTCGATCCCCGTACTGGCCAAGTATTCTCTGTGGCTTTTATCACCAGAATGGATAGTAAC,Ile-AAT,114	1.48131	2.79202	0.162545	5.70762	4.22632	60.593	18.4223	172.151	8.46769	12.1677	0	5.09043	3.46212	53.9216	39.9305
tRF-Asp-GTC-035	TCCTCGTTAGTATAGTGGTGAGTGTCCCCGT	tRF-5c	-	-	31	tRNA-Asp-GTC-3-1,TCCTCGTTAGTATAGTGGTGAGTGTCCCCGTCTGTCACGCGGGAGACCGGGGTTCGATTCCCCGACGGGGAGCCA,Asp-GTC,0	1.48743	2.80389	0.37	3.21072	1.72329	0	0	3.96661	25.4031	6.08385	0	5.09043	0	11.9826	0
tRF-Ser-TGA-011	GCAGCGATGGCCGAGT	tRF-5a	-	-	16	tRNA-Ser-TGA-1-1,GCAGCGATGGCCGAGTGGTTAAGGCGTTGGACTTGAAATCCAATGGGGTCTCCCCGCGCAGGTTCGAACCCTGCTCGCTGCGCCA,Ser-TGA,0	1.48915	2.80723	0.0602105	5.19557	3.70643	87.5232	46.0558	29.3529	8.46769	24.3354	9.30008	20.3617	3.46212	5.99129	24.9566
tRF-Gly-TCC-001	GATTCCCGGCCAACGCACCA	tRF-3b	-	tRF-20-593J2H26	20	tRNA-Gly-TCC-1-1,GCGTTGGTGGTATAGTGGTTAGCATAGCTGCCTTCCAAGCAGTTGACCCGGGTTCGATTCCCGGCCAACGCACCA,Gly-TCC,55;tRNA-Gly-TCC-2-1,GCGTTGGTGGTATAGTGGTGAGCATAGCTGCCTTCCAAGCAGTTGACCCGGGTTCGATTCCCGGCCAACGCACCA,Gly-TCC,55;tRNA-Gly-TCC-3-1,GCGTTGGTGGTATAGTGGTAAGCATAGCTGCCTTCCAAGCAGTTGACCCGGGTTCGATTCCCGGCCAACGCACCA,Gly-TCC,55	1.4947	2.81806	0.31234	3.19746	1.70276	10.0988	0	23.7997	6.35077	0	0	5.09043	0	0	9.98263
tRF-iMet-CAT-002	AGCAGAGTGGCGCAGCGGAAGCGTGCTGGGC	tRF-5c	-	tRF-31-FP18LPMBQ4NKD	31	tRNA-iMet-CAT-1-1,AGCAGAGTGGCGCAGCGGAAGCGTGCTGGGCCCATAACCCAGAGGTCGATGGATCGAAACCATCCTCTGCTACCA,iMet-CAT,0;tRNA-iMet-CAT-2-1,AGCAGAGTGGCGCAGCGGAAGCGTGCTGGGCCCATAACCCAGAGGTCGATGGATCTAAACCATCCTCTGCTACCA,iMet-CAT,0	1.49568	2.81998	0.0278545	7.0341	5.53841	67.3256	184.223	68.2257	107.963	237.27	83.7007	61.0852	24.2349	11.9826	34.9392
tRF-Val-AAC-015	GTTTCCGTAGTGTAGTGGTTATCACGTTCGC	tRF-5c	5027c	tRF-31-79MP9P9NH57SD	31	tRNA-Val-AAC-1-1,GTTTCCGTAGTGTAGTGGTTATCACGTTCGCCTAACACGCGAAAGGTCCCCGGTTCGAAACCGGGCGGAAACACCA,Val-AAC,0;tRNA-Val-AAC-3-1,GTTTCCGTAGTGTAGTGGTTATCACGTTCGCCTAACACGCGAAAGGTCCCTGGATCAAAACCAGGCGGAAACACCA,Val-AAC,0;tRNA-Val-AAC-4-1,GTTTCCGTAGTGTAGTGGTTATCACGTTCGCCTAACACGCGAAAGGTCCGCGGTTCGAAACCGGGCGGAAACACCA,Val-AAC,0;tRNA-Val-CAC-1-1,GTTTCCGTAGTGTAGTGGTTATCACGTTCGCCTCACACGCGAAAGGTCCCCGGTTCGAAACCGGGCGGAA…	1.50214	2.83263	0.028812	9.32862	7.82648	1228.69	193.434	548.186	698.584	535.379	74.4006	111.989	425.841	527.233	54.9045
tRF-Pro-TGG-007	GGCTCGTTGGTCTAGGGGTATGATTCTCGGT	tRF-5c	-	tRF-31-6978WPRLXN48E	31	tRNA-Pro-TGG-2-1,GGCTCGTTGGTCTAGGGGTATGATTCTCGGTTTGGGTCCGAGAGGTCCCGGGTTCAAATCCCGGACGAGCCCCCA,Pro-TGG,0	1.50829	2.84472	0.0539885	6.54585	5.03756	57.2267	55.2669	42.8394	220.16	24.3354	37.2003	35.633	17.3106	59.9129	14.9739
tiRNA-Pro-TGG-003	GGCTCGTTGGTCTAGGGGTATGATTCTCGGTTT	tiRNA-5	-	-	33	tRNA-Pro-TGG-2-1,GGCTCGTTGGTCTAGGGGTATGATTCTCGGTTTGGGTCCGAGAGGTCCCGGGTTCAAATCCCGGACGAGCCCCCA,Pro-TGG,0	1.50965	2.84741	0.374629	2.70868	1.19903	6.73256	0	3.96661	10.5846	6.08385	4.65004	0	0	0	4.99132
tRF-Pro-AGG-026	TCCCGGACGAGCCCCCT	tRF-3a	-	-	17	tRNA-Pro-AGG-1-1,GGCTCGTTGGTCTAGGGGTATGATTCTCGCTTAGGATGCGAGAGGTCCCGGGTTCAAATCCCGGACGAGCCCCCA,Pro-AGG,58;tRNA-Pro-AGG-2-1,GGCTCGTTGGTCTAGGGGTATGATTCTCGCTTAGGGTGCGAGAGGTCCCGGGTTCAAATCCCGGACGAGCCCCCA,Pro-AGG,58;tRNA-Pro-CGG-1-1,GGCTCGTTGGTCTAGGGGTATGATTCTCGCTTCGGGTGCGAGAGGTCCCGGGTTCAAATCCCGGACGAGCCCCCA,Pro-CGG,58;tRNA-Pro-CGG-2-1,GGCTCGTTGGTCTAGGGGTATGATTCTCGCTTCGGGTGTGAGAGGTCCCGGGTTCAAATCCCGGACGAGC…	1.53415	2.89617	0.179217	3.51807	1.98392	6.73256	36.8446	6.34658	4.23384	12.1677	0	0	6.92425	11.9826	0
tRF-Phe-GAA-031	TCACCCCATAAACACCA	tRF-3a	-	tRF-17-81KLB52	17	chrM.tRNA1-PheGAA,GTTTATGTAGCTTACCTCCTCAAAGCAATACACTGAAAATGTTTAGACGGGCTCACATCACCCCATAAACACCA,Phe-GAA,57	1.54562	2.91929	0.510002	3.63113	2.08551	0	0	61.8791	0	0	0	0	0	11.9826	9.98263
tRF-Leu-CAG-007	ATATGTGTTTTCCGTCCTTACTTTT	tRF-1	-	-	25	pre_tRNA-Leu-CAG-1-6,GATAAAATTAGGAGAAATTAGGAAGCATGGTAAAACATGTGTCAGGATGGCCGAGCGGTCTAAGGCGCTGCGTTCAGGTCGCAGTCTCCCCTGGAGGCGTGGGTTCGAATCCCACTCCTGACAATATGTGTTTTCCGTCCTTACTTTTCCTCCTGATTTGAAC,Leu-CAG,123	1.54566	2.91937	0.12147	5.36268	3.81702	47.1279	0	69.8123	42.3384	39.545	0	15.2713	0	29.9564	29.9479
tRF-His-GTG-006	GCCGTGATCGTATAGTGGTTAGTACTCTG	tRF-5c	-	tRF-29-PW5SVP9N15JP	29	tRNA-His-GTG-1-1,GCCGTGATCGTATAGTGGTTAGTACTCTGCGTTGTGGCCGCAGCAACCTCGGTTCGAATCCGAGTCACGGCACCA,His-GTG,0	1.54861	2.92536	0.00957743	5.84243	4.29381	47.1279	36.8446	89.6454	42.3384	66.9224	13.9501	30.5426	10.3864	17.9739	24.9566
tRF-Cys-GCA-025	CAATGGCTTGGTTTTT	tRF-1	-	-	16	pre_tRNA-Cys-GCA-4-1,TTAGCACCCAAGGAGCCGCCTCCAGGCGCTGTAGAGGCGCGGGGGTATAGCTCAGTGGTAGAGCATTTGACTGCAGATCAAGAGGTCCCTGGTTCAAATCCGGGTGCCCCCTCAATGGCTTGGTTTTTCCTTCCCCTTGTTAACCATCTGTT,Cys-GCA,112	1.55971	2.94794	0.433318	3.26944	1.70974	3.36628	0	42.8394	0	0	0	0	0	11.9826	4.99132
tRF-Val-CAC-014	GTTTCCGTAGTGTAGCGGTTATCACATTCGCC	tRF-5c	-	tRF-32-79MP9PMNH5ISJ	32	tRNA-Val-CAC-3-1,GTTTCCGTAGTGTAGCGGTTATCACATTCGCCTCACACGCGAAAGGTCCCCGGTTCGATCCCGGGCGGAAACACCA,Val-CAC,0	1.56639	2.96163	0.00416876	7.21686	5.65047	208.709	82.9004	131.691	118.548	212.935	32.5503	45.8139	79.6289	71.8955	19.9653
tRF-Phe-GAA-009	ATCACCCCATAAACACCA	tRF-3a	-	tRF-18-H5KQBFD2	18	chrM.tRNA1-PheGAA,GTTTATGTAGCTTACCTCCTCAAAGCAATACACTGAAAATGTTTAGACGGGCTCACATCACCCCATAAACACCA,Phe-GAA,56	1.58074	2.99124	0.137569	5.42336	3.84261	3.36628	18.4223	140.418	35.9877	9.12578	13.9501	5.09043	0	17.9739	34.9392
tRF-Thr-TGT-047	TCAATTCTCGCTGGGGCCTCCA	tRF-3b	3007b	-	22	tRNA-Thr-TGT-3-1,GGCTCCATAGCTCAGGGGTTAGAGCGCTGGTCTTGTAAACCAGGGGTCGCGAGTTCAATTCTCGCTGGGGCCTCCA,Thr-TGT,54	1.58251	2.9949	0.0518225	5.65214	4.06963	30.2965	27.6335	123.758	50.8061	6.08385	4.65004	25.4522	6.92425	29.9564	19.9653
tRF-Gly-GCC-081	TCGATTCCCGGCCAATGCAGCA	tRF-3b	-	-	22	tRNA-Gly-GCC-2-1,GCATTGGTGGTTCAGTGGTAGAATTCTCGCCTGCCACGCGGGAGGCCCGGGTTCGATTCCCGGCCAATGCACCA,Gly-GCC,52	1.58901	3.00842	0.367657	2.77693	1.18792	13.4651	0	9.51987	2.11692	6.08385	0	5.09043	0	5.99129	0
tRF-Glu-CTC-001	TCCCTGGTGGTCTA	tRF-5a	-	-	14	tRNA-Glu-CTC-1-1,TCCCTGGTGGTCTAGTGGTTAGGATTCGGCGCTCTCACCGCCGCGGCCCGGGTTCGATTCCCGGTCAGGGAACCA,Glu-CTC,0;tRNA-Glu-CTC-2-1,TCCCTGGTGGTCTAGTGGTTAGGATTCGGCGCTCTCACCGCCGCGGCCCGGGTTCGATTCCCGGTCAGGAAACCA,Glu-CTC,0;tRNA-Glu-TTC-3-1,TCCCTGGTGGTCTAGTGGCTAGGATTCGGCGCTTTCACCGCCGCGGCCCGGGTTCGATTCCCGGCCAGGGAACCA,Glu-TTC,0;tRNA-Glu-TTC-4-1,TCCCTGGTGGTCTAGTGGCTAGGATTCGGCGCTTTCACCGCCGCGGCCCGGGTTCGATTCCCGGTCAGGGAAC…	1.59116	3.01292	0.00951742	6.92337	5.33221	80.7907	184.223	187.224	101.612	48.6708	27.9002	61.0852	20.7727	65.9042	29.9479
tRF-Thr-TGT-016	CCTGTTGGCTTACTTTT	tRF-1	-	-	17	pre_tRNA-Thr-TGT-2-1,TGGTAAGATCTGTGAATTCCTGAAAACAACGCCTCACGTGGGCTCCATAGCTCAGTGGTTAGAGCACTGGTCTTGTAAACCAGGGGTCGCGAGTTCGATCCTCGCTGGGGCCTCCTGTTGGCTTACTTTTATTTTAATCCATAGCATTTAAAT,Thr-TGT,113	1.59614	3.02333	0.183355	6.82049	5.22435	23.5639	9.21116	542.632	19.0523	6.08385	27.9002	10.1809	3.46212	101.852	54.9045
tRF-Ser-GCT-003	ATGTGGTGGCTTACTTT	tRF-1	1005	-	17	pre_tRNA-Ser-GCT-4-2,TATTACTCCCTATAGCAATCAGGAAACAGTAACTTACCGGGACGAGGTGGCCGAGTGGTTAAGGCGATGGACTGCTAATCCATTGTGCTCTGCACGCGTGGGTTCGAATCCCATCCTCGTCGATGTGGTGGCTTACTTTTGCTTGTAACCAAAGTAAATTTG,Ser-GCT,122	1.63482	3.10549	0.109615	8.94824	7.31342	451.081	0	1865.1	131.249	209.893	120.901	167.984	34.6212	389.434	119.792
tRF-Gln-TTG-046	TTCAAAGGTGAACGTTT	tRF-1	1007	-	17	pre_tRNA-Gln-TTG-2-1,TTTAACCACGACTATACTTACCTACTGTACCCTTGTGGTTGGTCCCATGGTGTAATGGTTAGCACTCTGGACTTTGAATCCAGCAATCCGAGTTCGAATCTCGGTGGGACCTTTCAAAGGTGAACGTTTTACAGTTCCTGGCTTGGCCTCTG,Gln-TTG,112	1.63889	3.11427	0.345213	4.7022	3.06331	0	0	130.105	0	6.08385	4.65004	0	0	35.9477	4.99132
tRF-Lys-TTT-028	CACTGTAAAGCTAACTTAGCATTAACCT	tRF-5c	-	tRF-28-2YU04DYJIOD3	28	chrM.tRNA8-LysTTT,CACTGTAAAGCTAACTTAGCATTAACCTTTTAAGTTAAAGATTAAGAGAACCAACACCTCTTTACAGTGACCA,Lys-TTT,0	1.65882	3.15759	0.0298233	6.12115	4.46233	70.6918	92.1116	13.4865	86.7938	76.0482	0	45.8139	17.3106	23.9652	24.9566
tRF-Ser-GCT-019	ATGTGGTGGCTTACTTTTG	tRF-1	-	-	19	pre_tRNA-Ser-GCT-4-2,TATTACTCCCTATAGCAATCAGGAAACAGTAACTTACCGGGACGAGGTGGCCGAGTGGTTAAGGCGATGGACTGCTAATCCATTGTGCTCTGCACGCGTGGGTTCGAATCCCATCCTCGTCGATGTGGTGGCTTACTTTTGCTTGTAACCAAAGTAAATTTG,Ser-GCT,122	1.6594	3.15884	0.145798	3.35167	1.69228	13.4651	0	9.51987	8.46769	15.2096	0	5.09043	0	5.99129	4.99132
tRF-Cys-GCA-033	CTTTGGCCTTTTCGAGATACTGTTT	tRF-1	-	-	25	pre_tRNA-Cys-GCA-2-3,ATACCACTAAACGACTACGTGCGGTCGGTTTGCCGGCAGAGGGGGTATAGCTCAGTGGTAGAGCATTTGACTGCAGATCAAGAGGTCCCCGGTTCAAATCCGGGTGCCCCCTCTTTGGCCTTTTCGAGATACTGTTTTTGTCCTGGGTGTCG,Cys-GCA,112	1.66795	3.17763	0.377079	2.85278	1.18483	0	0	23.0063	4.23384	3.04193	0	0	0	5.99129	4.99132
tRF-Gly-TCC-010	GCGTTGGTGGTATAGTGGTGAGCATAGCTGCC	tRF-5c	-	tRF-32-QNR8VP94FQFYJ	32	tRNA-Gly-TCC-2-1,GCGTTGGTGGTATAGTGGTGAGCATAGCTGCCTTCCAAGCAGTTGACCCGGGTTCGATTCCCGGCCAACGCACCA,Gly-TCC,0	1.66929	3.18057	0.0364422	4.99557	3.32629	13.4651	27.6335	54.7392	35.9877	18.2516	4.65004	20.3617	3.46212	5.99129	14.9739
tRF-Phe-GAA-022	GTTTATGTAGCTTACCTCCTCA	tRF-5b	-	tRF-22-7X9PN5472	22	chrM.tRNA1-PheGAA,GTTTATGTAGCTTACCTCCTCAAAGCAATACACTGAAAATGTTTAGACGGGCTCACATCACCCCATAAACACCA,Phe-GAA,0	1.67664	3.19683	0.416057	2.89574	1.21909	0	0	22.213	6.35077	3.04193	0	10.1809	0	0	0
tiRNA-Trp-CCA-001	GACCTCGTGGCGCAACGGTAGCGCGTCTGACTC	tiRNA-5	-	-	33	tRNA-Trp-CCA-3-1,GACCTCGTGGCGCAACGGTAGCGCGTCTGACTCCAGATCAGAAGGTTGCGTGTTCAAATCACGTCGGGGTCACCA,Trp-CCA,0;tRNA-Trp-CCA-4-1,GACCTCGTGGCGCAACGGTAGCGCGTCTGACTCCAGATCAGAAGGCTGCGTGTTCGAATCACGTCGGGGTCACCA,Trp-CCA,0	1.68235	3.20951	0.0121971	5.7612	4.07885	20.1977	73.6893	47.5993	69.8584	51.7128	18.6002	15.2713	6.92425	17.9739	24.9566
tRF-Gln-TTG-012	TAGGATGGGGTGTGATAGGTGGCACGGAGAAT	tRF-5c	-	tRF-32-V29K9UV36562I	32	chrM.tRNA22-GlnTTG,TAGGATGGGGTGTGATAGGTGGCACGGAGAATTTTGGATTCTCAGGGATGGGTTCGATTCTCATAGTCCTAGCCA,Gln-TTG,0	1.68265	3.21016	0.113477	4.21693	2.53429	33.6628	0	26.1796	16.9354	9.12578	4.65004	0	10.3864	5.99129	4.99132
tRF-Met-CAT-007	AGTAAGGTCAGCTA	tRF-5a	-	-	14	chrM.tRNA5-MetCAT,AGTAAGGTCAGCTAAATAAGCTATCGGGCCCATACCCCGAAAATGTTGGTTATACCCTTCCCGTACTACCA,Met-CAT,0	1.69772	3.24387	0.268822	3.82206	2.12434	0	46.0558	0.793322	21.1692	0	4.65004	5.09043	0	5.99129	4.99132
tiRNA-Val-AAC-002	GTTTCCGTAGTGTAGTGGTTATCACGTTCGCCTA	tiRNA-5	-	tRF-34-79MP9P9NH57S1O	34	tRNA-Val-AAC-1-1,GTTTCCGTAGTGTAGTGGTTATCACGTTCGCCTAACACGCGAAAGGTCCCCGGTTCGAAACCGGGCGGAAACACCA,Val-AAC,0;tRNA-Val-AAC-3-1,GTTTCCGTAGTGTAGTGGTTATCACGTTCGCCTAACACGCGAAAGGTCCCTGGATCAAAACCAGGCGGAAACACCA,Val-AAC,0;tRNA-Val-AAC-4-1,GTTTCCGTAGTGTAGTGGTTATCACGTTCGCCTAACACGCGAAAGGTCCGCGGTTCGAAACCGGGCGGAAACACCA,Val-AAC,0	1.72568	3.30735	0.000731297	10.4257	8.70007	1646.11	552.669	1273.28	1420.45	2035.05	455.704	244.341	637.031	383.442	309.462
tRF-Phe-GAA-035	TGAGAGCGCTCGGTTTTT	tRF-1	-	-	18	pre_tRNA-Phe-GAA-1-2,ATAAATTCATTAAGCCTTATTTTTAAGTGGCGTGGGCGGAGCCGAAATAGCTCAGTTGGGAGAGCGTTAGACTGAAGATCTAAAGGTCCCTGGTTCGATCCCGGGTTTCGGCATGAGAGCGCTCGGTTTTTTGTGCCCACGGCAATACAAATA,Phe-GAA,113	1.73367	3.32572	0.261186	3.81851	2.08484	3.36628	0	52.3593	6.35077	3.04193	0	5.09043	0	5.99129	9.98263
tRF-Gly-CCC-005	GCATTGGTGGTTCAATGGTAGAATTCTCGCCT	tRF-5c	-	tRF-32-PNR8YO9LON4V3	32	tRNA-Gly-CCC-3-1,GCATTGGTGGTTCAATGGTAGAATTCTCGCCTCCCACGCAGGAGACCCAGGTTCGATTCCTGGCCAATGCACCA,Gly-CCC,0	1.73973	3.33972	0.0118175	6.86453	5.12481	127.919	110.534	69.019	173.588	66.9224	18.6002	10.1809	76.1667	11.9826	49.9132
tRF-Ser-GCT-017	ATCCCACCTTCGTCGCCA	tRF-3a	-	tRF-18-HR0ZMSD2	18	tRNA-Ser-GCT-2-1,GACGAGGTGGCCGAGTGGTTAAGGCGATGGACTGCTAATCCATTGTGCTCTGCACGCGTGGGTTCGAATCCCACCTTCGTCGCCA,Ser-GCT,67	1.74409	3.34983	0.505193	2.984	1.23991	0	0	38.0795	0	0	0	10.1809	0	0	0
tRF-Glu-TTC-012	TCCCACATGGTCTAGCGGTTAGGATTCCTGG	tRF-5c	5028c	tRF-31-86J8WPMN1E8Y0	31	tRNA-Glu-TTC-2-1,TCCCACATGGTCTAGCGGTTAGGATTCCTGGTTTTCACCCAGGCGGCCCGGGTTCGACTCCCGGTGTGGGAACCA,Glu-TTC,0	1.76067	3.38855	0.00243598	11.1574	9.3967	1036.81	3187.06	1644.56	3459.05	1235.02	492.904	305.426	491.622	1072.44	1098.09
tRF-Gly-GCC-006	GCATGGGTGGTTCAGTGGTAGA	tRF-5b	5003b	tRF-22-P4R8YP9LL	22	tRNA-Gly-GCC-1-1,GCATGGGTGGTTCAGTGGTAGAATTCTCGCCTGCCACGCGGGAGGCCCGGGTTCGATTCCCGGCCCATGCACCA,Gly-GCC,0	1.76619	3.40155	0.135155	4.77142	3.00523	6.73256	9.21116	110.272	6.35077	3.04193	13.9501	0	6.92425	5.99129	9.98263
tRF-Asp-GTC-025	GCCGGGTACTTTCGTATTTT	tRF-1	-	-	20	pre_tRNA-Asp-GTC-2-10,GGACATAAGAAGGGAGCTGCAGGGAACACAGTACGGCTTGTCCTCGTTAGTATAGTGGTGAGTATCCCCGCCTGTCACGCGGGAGACCGGGGTTCGATTCCCCGACGGGGAGGCCGGGTACTTTCGTATTTTTAAATACAGAGGGGAGACTT,Asp-GTC,112	1.77903	3.43196	0.107915	4.98043	3.2014	16.8314	9.21116	102.339	16.9354	9.12578	4.65004	0	0	23.9652	19.9653
tRF-Leu-AAG-045	GCTTGTTGTGATTCCTCCATTT	tRF-1	-	-	22	pre_tRNA-Leu-AAG-1-1,TTATAAGGAAGGAAAAGATGTAGGTGAAGCCCAGAAGGAGGGTAGCGTGGCCGAGCGGTCTAAGGCGCTGGATTAAGGCTCCAGTCTCTTCGGAGGCGTGGGTTCGAATCCCACCGCTGCCAGCTTGTTGTGATTCCTCCATTTTTGTCCCTTCATGGGTTA,Leu-AAG,122	1.81987	3.5305	0.161673	3.38169	1.56182	3.36628	18.4223	28.5596	0	3.04193	0	0	6.92425	0	4.99132
tRF-Gly-GCC-037	TCGATTCCCGGCCCATGCACCA	tRF-3b	3028b	tRF-22-WE8SP6X52	22	tRNA-Gly-GCC-1-1,GCATGGGTGGTTCAGTGGTAGAATTCTCGCCTGCCACGCGGGAGGCCCGGGTTCGATTCCCGGCCCATGCACCA,Gly-GCC,52	1.84733	3.59834	0.00293841	8.50017	6.65284	343.36	110.534	985.306	226.511	194.683	60.4505	117.08	90.0152	155.774	89.8437
tRF-Ala-CGC-006	GGGGATGTAGCTCAGTGGTAGAGCGCGCGCTT	tRF-5c	-	tRF-32-R29P4P9L5HLVQ	32	tRNA-Ala-CGC-3-1,GGGGATGTAGCTCAGTGGTAGAGCGCGCGCTTCGCATGTGTGAGGTCCCGGGTTCAATCCCCGGCATCTCCACCA,Ala-CGC,0	1.85144	3.60861	0.00198036	7.318	5.46656	164.948	92.1116	262.59	105.846	188.599	23.2502	25.4522	55.394	17.9739	94.835
tRF-Leu-TAA-008	GTTAAGATGGCAGAGCCCGGTAATCGCATA	tRF-5c	-	tRF-30-7O58J0K8UMPL	30	chrM.tRNA3-LeuTAA,GTTAAGATGGCAGAGCCCGGTAATCGCATAAAACTTAAAACTTTACAGTCAGAGGTTCAATTCCTCTTCTTAACACCA,Leu-TAA,0	1.85277	3.61192	0.00842416	7.28073	5.42796	70.6918	221.068	116.618	245.563	63.8805	9.30008	20.3617	38.0834	71.8955	84.8524
tRF-Leu-AAG-005	GGTAGCGTGGCCGAGTGGTCTA	tRF-5b	-	tRF-22-RPM8309MO	22	tRNA-Leu-AAG-4-1,GGTAGCGTGGCCGAGTGGTCTAAGACGCTGGATTAAGGCTCCAGTCTCTTCGGGGGCGTGGGTTTGAATCCCACCGCTGCCACCA,Leu-AAG,0;tRNA-Leu-TAG-3-1,GGTAGCGTGGCCGAGTGGTCTAAGGCGCTGGATTTAGGCTCCAGTCATTTCGATGGCGTGGGTTCGAATCCCACCGCTGCCACCA,Leu-TAG,0	1.8536	3.614	0.163638	3.57201	1.71841	6.73256	27.6335	14.2798	2.11692	15.2096	4.65004	0	0	11.9826	0
tRF-Lys-CTT-018	GCAACTGGTCGTTT	tRF-1	-	-	14	pre_tRNA-Lys-CTT-2-2,TGATCTAGAATGAAAAATTGTTGAGATACGGTCATCGGGCGCCCGGCTAGCTCAGTCGGTAGAGCATGAGACTCTTAATCTCAGGGTCGTGGGTTCGAGCCCCACGTTGGGCGGCAACTGGTCGTTTTAGTCCTAAATCTACGACTACTAGCC,Lys-CTT,113	1.85958	3.62903	0.146657	8.26426	6.40467	37.0291	9.21116	1596.16	8.46769	27.3773	74.4006	91.6278	10.3864	203.704	59.8958
tRF-Val-CAC-005	GCTTCTGTAGTGTAGTGGTTATC	tRF-5b	5009b	tRF-23-Q99P9P9NDD	23	tRNA-Val-CAC-2-1,GCTTCTGTAGTGTAGTGGTTATCACGTTCGCCTCACACGCGAAAGGTCCCCGGTTCGAAACCGGGCAGAAGCACCA,Val-CAC,0	1.87419	3.66595	0.0631305	5.12972	3.25554	3.36628	18.4223	68.2257	59.2738	6.08385	9.30008	10.1809	13.8485	0	9.98263
tRF-Glu-CTC-004	TCCCTGGTGGTCTAGTGGTTAG	tRF-5b	-	tRF-22-87R8WP9NH	22	tRNA-Glu-CTC-1-1,TCCCTGGTGGTCTAGTGGTTAGGATTCGGCGCTCTCACCGCCGCGGCCCGGGTTCGATTCCCGGTCAGGGAACCA,Glu-CTC,0;tRNA-Glu-CTC-2-1,TCCCTGGTGGTCTAGTGGTTAGGATTCGGCGCTCTCACCGCCGCGGCCCGGGTTCGATTCCCGGTCAGGAAACCA,Glu-CTC,0	1.88161	3.68487	0.117938	3.97187	2.09025	3.36628	27.6335	11.1065	27.52	3.04193	0	10.1809	0	5.99129	4.99132
tRF-Glu-CTC-005	TCCCTGGTGGTCTAGTGGTTAGG	tRF-5b	5030b	tRF-23-87R8WP9NY	23	tRNA-Glu-CTC-1-1,TCCCTGGTGGTCTAGTGGTTAGGATTCGGCGCTCTCACCGCCGCGGCCCGGGTTCGATTCCCGGTCAGGGAACCA,Glu-CTC,0;tRNA-Glu-CTC-2-1,TCCCTGGTGGTCTAGTGGTTAGGATTCGGCGCTCTCACCGCCGCGGCCCGGGTTCGATTCCCGGTCAGGAAACCA,Glu-CTC,0	1.88611	3.69637	0.0183956	6.94222	5.05611	10.0988	211.857	57.1192	220.16	54.7547	41.8503	20.3617	24.2349	41.939	34.9392
tRF-Glu-TTC-011	TCCCACATGGTCTAGCGGTTAGGATTCCTG	tRF-5c	-	tRF-30-86J8WPMN1E8Y	30	tRNA-Glu-TTC-2-1,TCCCACATGGTCTAGCGGTTAGGATTCCTGGTTTTCACCCAGGCGGCCCGGGTTCGACTCCCGGTGTGGGAACCA,Glu-TTC,0	1.89977	3.73155	0.00360559	9.2474	7.34763	201.977	525.036	530.733	1134.67	358.947	60.4505	91.6278	128.099	311.547	264.54
tRF-Thr-TGT-001	ATCCCAGTAGAGCCTCCA	tRF-3a	-	tRF-18-HR1PF7D2	18	tRNA-Thr-TGT-1-1,GGCTCTATGGCTTAGTTGGTTAAAGCGCCTGTCTTGTAAACAGGAGATCCTGGGTTCGAATCCCAGTAGAGCCTCCA,Thr-TGT,59	1.90835	3.75379	0.359841	3.09902	1.19067	0	0	37.2861	0	3.04193	0	0	0	5.99129	4.99132
tRF-Glu-TTC-033	ATGATGTATGCTTTGT	tRF-1	-	-	16	pre_chrM.tRNA16-GluTTC,TTTTATTAGGGGGTTAATTTTGCGTATTGGGGTCATTGGTGTTCTTGTAGTTGAAATACAACGATGGTTTTTCATATCATTGGTCGTGGTTGTAGTCCGTGCGAGAATAATGATGTATGCTTTGTTTCTGTTGAGTGTGGGTTTAGTAA,Glu-TTC,109	1.92872	3.80718	0.275128	3.16586	1.23714	0	0	35.6995	2.11692	3.04193	4.65004	0	0	5.99129	0
tRF-iMet-CAT-003	AGCAGAGTGGCGCAGCGGAAGCGTGCTGGGCC	tRF-5c	-	tRF-32-FP18LPMBQ4NKJ	32	tRNA-iMet-CAT-1-1,AGCAGAGTGGCGCAGCGGAAGCGTGCTGGGCCCATAACCCAGAGGTCGATGGATCGAAACCATCCTCTGCTACCA,iMet-CAT,0;tRNA-iMet-CAT-2-1,AGCAGAGTGGCGCAGCGGAAGCGTGCTGGGCCCATAACCCAGAGGTCGATGGATCTAAACCATCCTCTGCTACCA,iMet-CAT,0	1.92961	3.80951	0.00971014	7.36785	5.43825	97.6221	92.1116	125.345	42.3384	544.505	69.7506	50.9043	34.6212	11.9826	34.9392
tRF-Leu-CAG-012	GTCAGGATGGCCGAGCGGTCTA	tRF-5b	-	tRF-22-SP5830MMO	22	tRNA-Leu-CAG-1-1,GTCAGGATGGCCGAGCGGTCTAAGGCGCTGCGTTCAGGTCGCAGTCTCCCCTGGAGGCGTGGGTTCGAATCCCACTCCTGACACCA,Leu-CAG,0;tRNA-Leu-CAG-2-1,GTCAGGATGGCCGAGCGGTCTAAGGCGCTGCGTTCAGGTCGCAGTCTCCCCTGGAGGCGTGGGTTCGAATCCCACTTCTGACACCA,Leu-CAG,0	1.94614	3.85343	0.0161831	5.46858	3.52243	6.73256	36.8446	36.4928	82.56	36.5031	9.30008	5.09043	13.8485	11.9826	14.9739
tRF-Ala-AGC-039	GGGGATGTAGCTCAGTGGTAGAG	tRF-5b	-	tRF-23-R29P4P9LDS	23	tRNA-Ala-AGC-4-1,GGGGATGTAGCTCAGTGGTAGAGCGCATGCTTAGCATGCATGAGGTCCCGGGTTCGATCCCCAGCATCTCCACCA,Ala-AGC,0;tRNA-Ala-CGC-1-1,GGGGATGTAGCTCAGTGGTAGAGCGCATGCTTCGCATGTATGAGGTCCCGGGTTCGATCCCCGGCATCTCCACCA,Ala-CGC,0;tRNA-Ala-CGC-2-1,GGGGATGTAGCTCAGTGGTAGAGCGCATGCTTCGCATGTATGAGGCCCCGGGTTCGATCCCCGGCATCTCCACCA,Ala-CGC,0;tRNA-Ala-CGC-3-1,GGGGATGTAGCTCAGTGGTAGAGCGCGCGCTTCGCATGTGTGAGGTCCCGGGTTCAATCCCCGGCATCTCCAC…	1.95069	3.8656	0.0966838	3.60443	1.65374	3.36628	9.21116	20.6264	16.9354	3.04193	0	5.09043	3.46212	5.99129	0
tRF-Gly-CCC-016	GCGCCGCTGGTGTAGT	tRF-5a	-	tRF-16-Q1Q89PE	16	tRNA-Gly-CCC-2-1,GCGCCGCTGGTGTAGTGGTATCATGCAAGATTCCCATTCTTGCGACCCGGGTTCGATTCCCGGGCGGCGCACCA,Gly-CCC,0	1.95639	3.88088	0.066126	6.3565	4.40012	3.36628	276.335	5.55325	84.6769	18.2516	23.2502	35.633	10.3864	11.9826	19.9653
tiRNA-Gln-CTG-003	GGTTCCATGGTGTAATGGTTAGCACTCTGGACTC	tiRNA-5	-	tRF-34-R9J89O9NF5W8E5	34	tRNA-Gln-CTG-1-1,GGTTCCATGGTGTAATGGTTAGCACTCTGGACTCTGAATCCAGCGATCCGAGTTCAAATCTCGGTGGAACCTCCA,Gln-CTG,0;tRNA-Gln-CTG-2-1,GGTTCCATGGTGTAATGGTTAGCACTCTGGACTCTGAATCCAGCGATCCGAGTTCAAGTCTCGGTGGAACCTCCA,Gln-CTG,0;tRNA-Gln-CTG-5-1,GGTTCCATGGTGTAATGGTTAGCACTCTGGACTCTGAATCCGGTAATCCGAGTTCAAATCTCGGTGGAACCTCCA,Gln-CTG,0	1.95694	3.88237	0.20124	3.21934	1.2624	3.36628	9.21116	7.93322	19.0523	0	9.30008	0	0	0	0
tRF-Leu-TAA-005	ACCAGGATGGCCGAGT	tRF-5a	-	-	16	tRNA-Leu-TAA-1-1,ACCAGGATGGCCGAGTGGTTAAGGCGTTGGACTTAAGATCCAATGGACATATGTCCGCGTGGGTTCGAACCCCACTCCTGGTACCA,Leu-TAA,0	1.9657	3.90602	0.0264465	7.62606	5.66036	87.5232	663.203	38.0795	124.898	45.6289	65.1005	91.6278	20.7727	11.9826	49.9132
tRF-Cys-GCA-017	AGCTCCGAGGTGATTTTCATATTGAATT	tRF-5c	-	-	28	chrM.tRNA19-CysGCA,AGCTCCGAGGTGATTTTCATATTGAATTGCAAATTCGAAGAAGCAGCTTCAAACCTGCCGGGGCTTCCA,Cys-GCA,0	1.97491	3.93103	0.119718	5.0179	3.043	0	55.2669	6.34658	69.8584	9.12578	0	10.1809	0	23.9652	9.98263
tiRNA-Val-CAC-001	GCTTCTGTAGTGTAGTGGTTATCACGTTCGCCTC	tiRNA-5	-	tRF-34-Q99P9P9NH57S15	34	tRNA-Val-CAC-2-1,GCTTCTGTAGTGTAGTGGTTATCACGTTCGCCTCACACGCGAAAGGTCCCCGGTTCGAAACCGGGCAGAAGCACCA,Val-CAC,0	1.98991	3.97212	0.00924283	7.83449	5.84458	60.593	36.8446	760.796	152.418	158.18	65.1005	50.9043	69.2425	41.939	49.9132
tiRNA-Glu-TTC-002	TCCCATATGGTCTAGCGGTTAGGATTCCTGGTTT	tiRNA-5	-	tRF-34-86V8WPMN1E8Y2Q	34	tRNA-Glu-TTC-1-1,TCCCATATGGTCTAGCGGTTAGGATTCCTGGTTTTCACCCAGGTGGCCCGGGTTCGACTCCCGGTATGGGAACCA,Glu-TTC,0	1.99024	3.97303	0.0020692	7.554	5.56376	114.453	239.49	149.938	215.926	194.683	74.4006	45.8139	48.4697	5.99129	44.9218
tRF-Leu-CAG-013	GTCAGGATGGCCGAGCGGTCTAA	tRF-5b	5023b	tRF-23-SP5830MM0F	23	tRNA-Leu-CAG-1-1,GTCAGGATGGCCGAGCGGTCTAAGGCGCTGCGTTCAGGTCGCAGTCTCCCCTGGAGGCGTGGGTTCGAATCCCACTCCTGACACCA,Leu-CAG,0;tRNA-Leu-CAG-2-1,GTCAGGATGGCCGAGCGGTCTAAGGCGCTGCGTTCAGGTCGCAGTCTCCCCTGGAGGCGTGGGTTCGAATCCCACTTCTGACACCA,Leu-CAG,0	1.99717	3.99217	0.0672952	3.99623	1.99906	13.4651	9.21116	38.0795	8.46769	6.08385	0	10.1809	6.92425	0	0
tRF-Lys-TTT-041	TCAAGTCCCTGTTCGGGCGCCA	tRF-3b	3006b	tRF-22-80877S6V2	22	tRNA-Lys-TTT-3-1,GCCCGGATAGCTCAGTCGGTAGAGCATCAGACTTTTAATCTGAGGGTCCAGGGTTCAAGTCCCTGTTCGGGCGCCA,Lys-TTT,54;tRNA-Lys-TTT-5-1,GCCCGGATAGCTCAGTCGGTAGAGCATCAGACTTTTAATCTGAGGGTCCGGGGTTCAAGTCCCTGTTCGGGCGCCA,Lys-TTT,54	2.01031	4.02869	0.0342551	4.60901	2.5987	20.1977	18.4223	15.0731	10.5846	63.8805	0	15.2713	3.46212	0	9.98263
tRF-Thr-CGT-019	GAGACCCGAGGTAGGGCTTT	tRF-1	-	-	20	pre_tRNA-Thr-CGT-4-1,TCCCCTCCACTGAGAGATTCCACCGGTCCCTGGGCTGTCAGGCGCGGTGGCCAAGTGGTAAGGCGTCGGTCTCGTAAACCGAAGATCGCGGGTTCGAACCCCGTCCGTGCCTGAGACCCGAGGTAGGGCTTTGGCTGTGGGGAAGTCGGGTT,Thr-CGT,112	2.02387	4.06673	0.511909	2.4927	0.468826	0	0	25.3863	0	0	4.65004	0	0	0	0
tRF-Leu-CAG-018	GTCAGGATGGCCGAGCGGTCTAAGGCGCTGCG	tRF-5c	-	-	32	tRNA-Leu-CAG-1-1,GTCAGGATGGCCGAGCGGTCTAAGGCGCTGCGTTCAGGTCGCAGTCTCCCCTGGAGGCGTGGGTTCGAATCCCACTCCTGACACCA,Leu-CAG,0;tRNA-Leu-CAG-2-1,GTCAGGATGGCCGAGCGGTCTAAGGCGCTGCGTTCAGGTCGCAGTCTCCCCTGGAGGCGTGGGTTCGAATCCCACTTCTGACACCA,Leu-CAG,0	2.03708	4.10413	0.272618	2.41934	0.382268	3.36628	9.21116	4.75993	4.23384	6.08385	0	5.09043	0	0	0
tRF-Leu-TAA-018	ACCAGGATGGCCGA	tRF-5a	-	-	14	tRNA-Leu-TAA-1-1,ACCAGGATGGCCGAGTGGTTAAGGCGTTGGACTTAAGATCCAATGGACATATGTCCGCGTGGGTTCGAACCCCACTCCTGGTACCA,Leu-TAA,0	2.05169	4.14591	0.27962	2.47185	0.420162	3.36628	18.4223	2.37997	6.35077	0	4.65004	0	0	0	0
tRF-Leu-CAG-006	ATATGTGTTTTCCGTCCTTACTTT	tRF-1	-	-	24	pre_tRNA-Leu-CAG-1-6,GATAAAATTAGGAGAAATTAGGAAGCATGGTAAAACATGTGTCAGGATGGCCGAGCGGTCTAAGGCGCTGCGTTCAGGTCGCAGTCTCCCCTGGAGGCGTGGGTTCGAATCCCACTCCTGACAATATGTGTTTTCCGTCCTTACTTTTCCTCCTGATTTGAAC,Leu-CAG,123	2.0537	4.15169	0.0321064	5.22077	3.16707	43.7616	0	83.2988	23.2861	33.4612	4.65004	0	3.46212	17.9739	19.9653
tRF-Glu-CTC-006	TCCCTGGTGGTCTAGTGGTTAGGATTCG	tRF-5c	-	tRF-28-87R8WP9N1E0K	28	tRNA-Glu-CTC-1-1,TCCCTGGTGGTCTAGTGGTTAGGATTCGGCGCTCTCACCGCCGCGGCCCGGGTTCGATTCCCGGTCAGGGAACCA,Glu-CTC,0;tRNA-Glu-CTC-2-1,TCCCTGGTGGTCTAGTGGTTAGGATTCGGCGCTCTCACCGCCGCGGCCCGGGTTCGATTCCCGGTCAGGAAACCA,Glu-CTC,0	2.06922	4.1966	0.000127624	10.2682	8.19897	515.041	930.327	1195.54	2008.96	1113.35	241.802	203.617	349.675	305.556	364.366
tRF-Gly-TCC-013	GCGTTGGTGGTATAGTGGTTAGCATAGCT	tRF-5c	-	tRF-29-QNR8VP9NFQEW	29	tRNA-Gly-TCC-1-1,GCGTTGGTGGTATAGTGGTTAGCATAGCTGCCTTCCAAGCAGTTGACCCGGGTTCGATTCCCGGCCAACGCACCA,Gly-TCC,0	2.08053	4.22961	0.0329389	6.09808	4.01755	20.1977	221.068	9.51987	59.2738	27.3773	27.9002	5.09043	6.92425	5.99129	29.9479
tRF-Thr-TGT-012	ATTCTCGCTGGGGCCTCCA	tRF-3b	-	-	19	tRNA-Thr-TGT-3-1,GGCTCCATAGCTCAGGGGTTAGAGCGCTGGTCTTGTAAACCAGGGGTCGCGAGTTCAATTCTCGCTGGGGCCTCCA,Thr-TGT,57	2.08678	4.24799	0.214613	3.27311	1.18632	0	9.21116	31.7329	4.23384	0	0	0	0	5.99129	4.99132
tRF-Pro-AGG-003	GGCTCGTTGGTCTAGGGGTATGATTCTCG	tRF-5c	-	tRF-29-6978WPRLXNHK	29	tRNA-Pro-AGG-1-1,GGCTCGTTGGTCTAGGGGTATGATTCTCGCTTAGGATGCGAGAGGTCCCGGGTTCAAATCCCGGACGAGCCCCCA,Pro-AGG,0;tRNA-Pro-AGG-2-1,GGCTCGTTGGTCTAGGGGTATGATTCTCGCTTAGGGTGCGAGAGGTCCCGGGTTCAAATCCCGGACGAGCCCCCA,Pro-AGG,0;tRNA-Pro-CGG-1-1,GGCTCGTTGGTCTAGGGGTATGATTCTCGCTTCGGGTGCGAGAGGTCCCGGGTTCAAATCCCGGACGAGCCCCCA,Pro-CGG,0;tRNA-Pro-CGG-2-1,GGCTCGTTGGTCTAGGGGTATGATTCTCGCTTCGGGTGTGAGAGGTCCCGGGTTCAAATCCCGGACGAGCCCC…	2.08987	4.25709	0.0370142	4.74407	2.6542	6.73256	27.6335	33.3195	44.4554	9.12578	4.65004	15.2713	0	5.99129	4.99132
tRF-Asn-GTT-058	GAAGTCGCATTTTGTGAACCCTGGGTTTT	tRF-1	-	-	29	pre_tRNA-Asn-GTT-1-1,CTTCAGTGAAGTGACTTGGCAGCCAAAATCGCCAACGCCCGTCTCTGTGGCGCAATCGGTTAGCGCGTTCGGCTGTTAACCGAAAGGTTGGTGGTTCGATCCCACCCAGGGACGGAAGTCGCATTTTGTGAACCCTGGGTTTTTGAAACTTTGA,Asn-GTT,114	2.09595	4.27507	0.514452	2.56554	0.469587	0	0	26.973	0	0	4.65004	0	0	0	0
tRF-Phe-GAA-026	GTTTATGTAGCTTACCTCCTCAAAGCAAT	tRF-5c	-	tRF-29-7X9PN54720F7	29	chrM.tRNA1-PheGAA,GTTTATGTAGCTTACCTCCTCAAAGCAATACACTGAAAATGTTTAGACGGGCTCACATCACCCCATAAACACCA,Phe-GAA,0	2.11499	4.33186	0.0645909	4.15387	2.03888	3.36628	9.21116	57.1192	8.46769	6.08385	0	10.1809	3.46212	0	4.99132
tRF-Asp-GTC-007	TCCTCGTTAGTATAGTGGTGAGTATCCCC	tRF-5c	-	tRF-29-897PVP941Q1J	29	tRNA-Asp-GTC-2-1,TCCTCGTTAGTATAGTGGTGAGTATCCCCGCCTGTCACGCGGGAGACCGGGGTTCGATTCCCCGACGGGGAGCCA,Asp-GTC,0	2.11619	4.33549	0.0372526	5.95724	3.84105	10.0988	55.2669	7.1399	171.471	9.12578	13.9501	10.1809	17.3106	17.9739	9.98263
tRF-Glu-CTC-011	ATTCCCGGTCAGGGAACCA	tRF-3b	-	tRF-19-IRMM12E2	19	tRNA-Glu-CTC-1-1,TCCCTGGTGGTCTAGTGGTTAGGATTCGGCGCTCTCACCGCCGCGGCCCGGGTTCGATTCCCGGTCAGGGAACCA,Glu-CTC,56;tRNA-Glu-TTC-4-1,TCCCTGGTGGTCTAGTGGCTAGGATTCGGCGCTTTCACCGCCGCGGCCCGGGTTCGATTCCCGGTCAGGGAACCA,Glu-TTC,56	2.12106	4.35015	0.0598649	4.12476	2.0037	16.8314	0	8.72654	10.5846	51.7128	4.65004	0	6.92425	5.99129	0
tRF-Val-TAC-016	GGTTCCATAGTGTAGTGGTTATCACGTCTGCT	tRF-5c	-	tRF-32-R9JP9P9NH5SY3	32	tRNA-Val-TAC-1-1,GGTTCCATAGTGTAGTGGTTATCACGTCTGCTTTACACGCAGAAGGTCCTGGGTTCGAGCCCCAGTGGAACCACCA,Val-TAC,0	2.1329	4.38599	0.00760076	6.37896	4.24606	53.8604	101.323	15.0731	165.12	36.5031	18.6002	15.2713	24.2349	29.9564	4.99132
tRF-His-GTG-028	GCCATGATCGTATAGTGGTTAGTACTCTGCGC	tRF-5c	-	-	32	tRNA-His-GTG-2-1,GCCATGATCGTATAGTGGTTAGTACTCTGCGCTGTGGCCGCAGCAACCTCGGTTCGAATCCGAGTCACGGCACCA,His-GTG,0	2.14576	4.42527	0.1603	3.35655	1.21079	0	18.4223	6.34658	16.9354	6.08385	0	10.1809	0	0	0
tRF-Gln-CTG-029	TCGAGTCTCGGTGGAACCTCCA	tRF-3b	-	-	22	tRNA-Gln-CTG-3-1,GGTTCCATGGTGTAATGGTGAGCACTCTGGACTCTGAATCCAGCGATCCGAGTTCGAGTCTCGGTGGAACCTCCA,Gln-CTG,53;tRNA-Gln-CTG-4-1,GGTTCCATGGTGTAATGGTAAGCACTCTGGACTCTGAATCCAGCGATCCGAGTTCGAGTCTCGGTGGAACCTCCA,Gln-CTG,53	2.16451	4.48316	0.453541	2.63479	0.470277	0	0	28.5596	0	0	4.65004	0	0	0	0
tiRNA-Gly-GCC-002	GCATGGGTGGTTCAGTGGTAGAATTCTCGCCTG	tiRNA-5	-	tRF-33-P4R8YP9LON4VDP	33	tRNA-Gly-GCC-1-1,GCATGGGTGGTTCAGTGGTAGAATTCTCGCCTGCCACGCGGGAGGCCCGGGTTCGATTCCCGGCCCATGCACCA,Gly-GCC,0	2.1723	4.50741	0.00427026	7.73343	5.56113	80.7907	82.9004	771.902	46.5723	146.012	37.2003	40.7235	34.6212	53.9216	69.8784
tRF-His-GTG-005	GCCGTGATCGTATAGTGGTTAGTACTCT	tRF-5c	-	tRF-28-PW5SVP9N1503	28	tRNA-His-GTG-1-1,GCCGTGATCGTATAGTGGTTAGTACTCTGCGTTGTGGCCGCAGCAACCTCGGTTCGAATCCGAGTCACGGCACCA,His-GTG,0	2.21461	4.64156	0.00383476	5.18734	2.97273	37.0291	27.6335	43.6327	27.52	45.6289	0	15.2713	6.92425	0	14.9739
tRF-Val-AAC-041	GTTTCCGTAGTGTAGTGGTTATCACGTTTGC	tRF-5c	-	-	31	tRNA-Val-AAC-5-1,GTTTCCGTAGTGTAGTGGTTATCACGTTTGCCTAACACGCGAAAGGTCCCCGGTTCGAAACCGGGCAGAAACACCA,Val-AAC,0	2.21898	4.65566	0.164568	2.59714	0.378152	20.1977	0	6.34658	0	3.04193	0	0	0	0	4.99132
tRF-Gly-CCC-021	GCGCCGCTGGTGTAGTGGTATCATGCAAGATT	tRF-5c	-	tRF-32-Q1Q89P9L8422Q	32	tRNA-Gly-CCC-2-1,GCGCCGCTGGTGTAGTGGTATCATGCAAGATTCCCATTCTTGCGACCCGGGTTCGATTCCCGGGCGGCGCACCA,Gly-CCC,0	2.22356	4.67043	0.000818316	8.67777	6.45421	201.977	681.626	142.005	539.815	371.115	134.851	81.4469	62.3182	35.9477	99.8263
tRF-Phe-GAA-034	TGAGAGCGCTCGGTTTT	tRF-1	-	-	17	pre_tRNA-Phe-GAA-1-2,ATAAATTCATTAAGCCTTATTTTTAAGTGGCGTGGGCGGAGCCGAAATAGCTCAGTTGGGAGAGCGTTAGACTGAAGATCTAAAGGTCCCTGGTTCGATCCCGGGTTTCGGCATGAGAGCGCTCGGTTTTTTGTGCCCACGGCAATACAAATA,Phe-GAA,113	2.22535	4.67624	0.235992	2.62073	0.395378	0	0	24.593	0	3.04193	0	0	0	5.99129	0
tRF-Gln-TTG-019	ACCAAACTTTTAGTGCTCTTTCTTT	tRF-1	-	-	25	pre_tRNA-Gln-TTG-3-2,TCATGTTATCAAAAATATGTCAGGAGATTACTGTGTTGTTGGCCCCATGGTGTAATGGTTAGCACTCTGGACTTTGAATCCAGCGATCCGAGTTCAAATCTCGGTGGGACCTACCAAACTTTTAGTGCTCTTTCTTTCTCTCAAATTACCAT,Gln-TTG,112	2.2376	4.71611	0.147433	3.46468	1.22708	40.3953	0	2.37997	2.11692	12.1677	4.65004	0	0	5.99129	0
tRF-Gly-GCC-002	GCATAGGTGGTTCAGTGGTAGAATTCTT	tRF-5c	-	-	28	tRNA-Gly-GCC-4-1,GCATAGGTGGTTCAGTGGTAGAATTCTTGCCTGCCACGCAGGAGGCCCAGGTTTGATTCCTGGCCCATGCACCA,Gly-GCC,0	2.25093	4.7599	0.00112037	7.38431	5.13338	94.2558	110.534	125.345	347.175	60.8385	27.9002	25.4522	34.6212	35.9477	49.9132
tRF-Ala-AGC-063	TCGATCCCCAGTACCTCCACCA	tRF-3b	3019b	tRF-22-WEK6S1852	22	tRNA-Ala-AGC-1-1,GGGGGTATAGCTCAGTGGTAGAGCGCGTGCTTAGCATGCACGAGGTCCTGGGTTCGATCCCCAGTACCTCCACCA,Ala-AGC,53	2.25152	4.76183	0.242822	5.00997	2.75845	0	0	170.564	0	0	9.30008	0	10.3864	11.9826	0
tRF-Gln-CTG-008	AGTCTCGGTGGAACCTCCA	tRF-3b	-	-	19	tRNA-Gln-CTG-2-1,GGTTCCATGGTGTAATGGTTAGCACTCTGGACTCTGAATCCAGCGATCCGAGTTCAAGTCTCGGTGGAACCTCCA,Gln-CTG,56;tRNA-Gln-CTG-3-1,GGTTCCATGGTGTAATGGTGAGCACTCTGGACTCTGAATCCAGCGATCCGAGTTCGAGTCTCGGTGGAACCTCCA,Gln-CTG,56;tRNA-Gln-CTG-4-1,GGTTCCATGGTGTAATGGTAAGCACTCTGGACTCTGAATCCAGCGATCCGAGTTCGAGTCTCGGTGGAACCTCCA,Gln-CTG,56	2.26914	4.82037	0.115511	3.36461	1.09546	0	9.21116	34.9062	4.23384	0	0	0	3.46212	0	4.99132
tRF-Gly-GCC-011	GCATGGGTGGTTCAGTGGTAGAATTCTCGCCT	tRF-5c	-	tRF-32-P4R8YP9LON4V3	32	tRNA-Gly-GCC-1-1,GCATGGGTGGTTCAGTGGTAGAATTCTCGCCTGCCACGCGGGAGGCCCGGGTTCGATTCCCGGCCCATGCACCA,Gly-GCC,0	2.27531	4.84102	0.000287229	10.2368	7.96152	639.593	884.271	3346.23	751.507	559.715	279.002	183.256	301.205	107.843	329.427
tRF-Val-TAC-056	GGTTCCATAGTGTAGTGGTTATCACGTCTG	tRF-5c	-	tRF-30-R9JP9P9NH5SY	30	tRNA-Val-TAC-1-1,GGTTCCATAGTGTAGTGGTTATCACGTCTGCTTTACACGCAGAAGGTCCTGGGTTCGAGCCCCAGTGGAACCACCA,Val-TAC,0	2.27622	4.84406	0.00392766	6.2165	3.94029	43.7616	82.9004	15.8664	146.068	45.6289	13.9501	10.1809	17.3106	29.9564	4.99132
tRF-Gly-TCC-012	GCGTTGGTGGTATAGTGGTTAGCATAGC	tRF-5c	-	tRF-28-QNR8VP9NFQ9	28	tRNA-Gly-TCC-1-1,GCGTTGGTGGTATAGTGGTTAGCATAGCTGCCTTCCAAGCAGTTGACCCGGGTTCGATTCCCGGCCAACGCACCA,Gly-TCC,0	2.30298	4.93477	0.0485115	3.91614	1.61316	6.73256	18.4223	4.75993	27.52	12.1677	4.65004	0	6.92425	0	0
tRF-Ser-GCT-022	CTCGGCTTTCCCTGCTAACTGGGCTTTT	tRF-1	-	-	28	pre_tRNA-Ser-GCT-6-1,CCAAATGAAACTGTTGAGAAGAGAAACATTACACATATCAGGAGAGGCCTGGCCGAGTGGTTAAGGCGATGGACTGCTAATCCATTGTGCTCTGCACGCGTGGGTTCGAATCCCATCCTCGTCGCTCGGCTTTCCCTGCTAACTGGGCTTTTTTAAAGGTTTCC,Ser-GCT,124	2.307	4.94854	0.186738	5.2378	2.93079	0	0	188.017	6.35077	3.04193	13.9501	0	0	23.9652	0
tRF-Glu-CTC-010	TCCCTGGTGGTCTAGTGGTTAGGATTCGGCGC	tRF-5c	-	tRF-32-87R8WP9N1EWJM	32	tRNA-Glu-CTC-1-1,TCCCTGGTGGTCTAGTGGTTAGGATTCGGCGCTCTCACCGCCGCGGCCCGGGTTCGATTCCCGGTCAGGGAACCA,Glu-CTC,0;tRNA-Glu-CTC-2-1,TCCCTGGTGGTCTAGTGGTTAGGATTCGGCGCTCTCACCGCCGCGGCCCGGGTTCGATTCCCGGTCAGGAAACCA,Glu-CTC,0	2.3169	4.98261	0.000241667	12.0961	9.77916	1420.57	4292.4	2936.88	8645.51	2223.65	850.957	926.459	1139.04	449.347	898.437
tRF-Asp-GTC-006	TCCTCGTTAGTATAGTGGTGAGTA	tRF-5b	-	-	24	tRNA-Asp-GTC-2-1,TCCTCGTTAGTATAGTGGTGAGTATCCCCGCCTGTCACGCGGGAGACCGGGGTTCGATTCCCCGACGGGGAGCCA,Asp-GTC,0	2.34235	5.07129	0.0489812	4.39496	2.05261	6.73256	55.2669	3.96661	25.4031	15.2096	4.65004	0	3.46212	11.9826	0
tRF-Pro-TGG-005	CAGAGAATAGTTTAAATTAGAATCTTAGC	tRF-5c	-	-	29	chrM.tRNA15-ProTGG,CAGAGAATAGTTTAAATTAGAATCTTAGCTTTGGGTGCTAATGGTGGAGTTAAAGACTTTTTCTCTGACCA,Pro-TGG,0	2.34483	5.07999	0.0774585	3.47508	1.13026	3.36628	18.4223	23.7997	2.11692	9.12578	0	5.09043	3.46212	0	0
tRF-Ser-GCT-031	GAGAAAGCTCACAAGA	tRF-5a	-	tRF-16-5BF900B	16	chrM.tRNA12-SerGCT,GAGAAAGCTCACAAGAACTGCTAACTCATGCCCCCATGTCTAACAACATGGCTTTCTCACCA,Ser-GCT,0	2.34969	5.09714	0.0626397	2.67423	0.324543	10.0988	9.21116	3.96661	6.35077	3.04193	0	0	3.46212	0	0
tRF-Gly-TCC-053	GTGTCAGTTTTTCTCTTCAGCTTTTT	tRF-1	-	-	26	pre_tRNA-Gly-TCC-2-1,TTAGTTCTGATACTCTAAAGGAATCAAGTGTATTTCAGATGCGTTGGTGGTATAGTGGTGAGCATAGCTGCCTTCCAAGCAGTTGACCCGGGTTCGATTCCCGGCCAACGCAGTGTCAGTTTTTCTCTTCAGCTTTTTAGACTGAGTAGGCC,Gly-TCC,112	2.37224	5.17744	0.104889	3.55325	1.18101	3.36628	0	30.9396	10.5846	6.08385	0	0	0	5.99129	4.99132
tRF-Gly-CCC-040	TCAATTCCCGGCCAATGCACCA	tRF-3b	-	-	22	tRNA-Gly-CCC-1-1,GCATTGGTGGTTCAGTGGTAGAATTCTCGCCTCCCACGCGGGAGACCCGGGTTCAATTCCCGGCCAATGCACCA,Gly-CCC,52	2.40075	5.28077	0.0115891	5.98558	3.58483	37.0291	0	199.917	35.9877	45.6289	9.30008	25.4522	6.92425	5.99129	9.98263
tRF-Glu-TTC-024	TCCCTGGTGGTCTAGTGGCTAGGATTCGGCG	tRF-5c	-	-	31	tRNA-Glu-TTC-3-1,TCCCTGGTGGTCTAGTGGCTAGGATTCGGCGCTTTCACCGCCGCGGCCCGGGTTCGATTCCCGGCCAGGGAACCA,Glu-TTC,0;tRNA-Glu-TTC-4-1,TCCCTGGTGGTCTAGTGGCTAGGATTCGGCGCTTTCACCGCCGCGGCCCGGGTTCGATTCCCGGTCAGGGAACCA,Glu-TTC,0	2.40967	5.31353	0.0163752	7.10177	4.6921	23.5639	18.4223	514.866	114.314	15.2096	18.6002	15.2713	10.3864	77.8868	14.9739
tRF-Thr-TGT-020	CGGCTGTAGGAATACTTT	tRF-1	-	-	18	pre_tRNA-Thr-TGT-4-1,TGCATAATAGATTGATTGTTAAATGTTTGCTCTCTGTGGCGGCTCCATAGCTCAGGGGTTAGAGCACTGGTCTTGTAAACCAGGGGTCGCGAGTTCAAATCTCGCTGGGGCCTCGGCTGTAGGAATACTTTTCCCAAGCAAAAGAGCAGGAGC,Thr-TGT,113	2.41407	5.32975	0.178734	3.60285	1.18878	3.36628	0	52.3593	2.11692	0	0	0	0	5.99129	4.99132
tRF-Gly-GCC-019	ATTCCCGGCCCATGCACCA	tRF-3b	-	-	19	tRNA-Gly-GCC-1-1,GCATGGGTGGTTCAGTGGTAGAATTCTCGCCTGCCACGCGGGAGGCCCGGGTTCGATTCCCGGCCCATGCACCA,Gly-GCC,55	2.41616	5.33749	0.226135	3.63201	1.21585	0	0	57.9125	2.11692	0	0	5.09043	0	5.99129	0
tiRNA-Val-TAC-003	GGTTCCATAGTGTAGTGGTTATCACATCTGCTTT	tiRNA-5	-	-	34	tRNA-Val-TAC-3-1,GGTTCCATAGTGTAGTGGTTATCACATCTGCTTTACACGCAGAAGGTCCTGGGTTCAAGCCCCAGTGGAACCACCA,Val-TAC,0	2.45057	5.46633	0.131309	2.7507	0.30013	0	0	12.6932	4.23384	12.1677	0	0	3.46212	0	0
tRF-Trp-CCA-019	GACCTCGTGGCGCAACGGTAGCGCGTCTGACT	tRF-5c	-	-	32	tRNA-Trp-CCA-3-1,GACCTCGTGGCGCAACGGTAGCGCGTCTGACTCCAGATCAGAAGGTTGCGTGTTCAAATCACGTCGGGGTCACCA,Trp-CCA,0;tRNA-Trp-CCA-4-1,GACCTCGTGGCGCAACGGTAGCGCGTCTGACTCCAGATCAGAAGGCTGCGTGTTCGAATCACGTCGGGGTCACCA,Trp-CCA,0	2.47268	5.55073	0.0119512	4.82839	2.35571	13.4651	0	54.7392	33.8707	27.3773	4.65004	5.09043	3.46212	5.99129	4.99132
tRF-Glu-TTC-016	TCCCATATGGTCTAGCGGTTAGG	tRF-5b	5029b	tRF-23-86V8WPMNY	23	tRNA-Glu-TTC-1-1,TCCCATATGGTCTAGCGGTTAGGATTCCTGGTTTTCACCCAGGTGGCCCGGGTTCGACTCCCGGTATGGGAACCA,Glu-TTC,0	2.48376	5.59354	0.135482	2.88943	0.405669	6.73256	18.4223	3.17329	8.46769	3.04193	4.65004	0	0	0	0
tRF-His-GTG-039	TTGTGGAAACAATGGTACGGCAAGGGCCTCTTT	tRF-1	-	-	33	pre_tRNA-His-GTG-1-9,AACACTGGGTCAGCTGCTCGTCGTGGCGTCCCGGTAGCTCGCCGTGATCGTATAGTGGTTAGTACTCTGCGTTGTGGCCGCAGCAACCTCGGTTCGAATCCGAGTCACGGCATTGTGGAAACAATGGTACGGCAAGGGCCTCTTTTTAGACT,His-GTG,112	2.48717	5.60678	0.151714	3.72455	1.23738	6.73256	0	54.7392	2.11692	0	4.65004	0	0	5.99129	0
tRF-Leu-TAA-007	GTTAAGATGGCAGAGCCCGGTAATCGCAT	tRF-5c	-	tRF-29-7O58J0K8UMII	29	chrM.tRNA3-LeuTAA,GTTAAGATGGCAGAGCCCGGTAATCGCATAAAACTTAAAACTTTACAGTCAGAGGTTCAATTCCTCTTCTTAACACCA,Leu-TAA,0	2.50942	5.6939	0.0157295	4.53392	2.0245	6.73256	27.6335	15.8664	44.4554	9.12578	0	0	3.46212	5.99129	9.98263
tRF-Thr-TGT-015	CCTGTTGGCTTACTTT	tRF-1	-	-	16	pre_tRNA-Thr-TGT-2-1,TGGTAAGATCTGTGAATTCCTGAAAACAACGCCTCACGTGGGCTCCATAGCTCAGTGGTTAGAGCACTGGTCTTGTAAACCAGGGGTCGCGAGTTCGATCCTCGCTGGGGCCTCCTGTTGGCTTACTTTTATTTTAATCCATAGCATTTAAAT,Thr-TGT,113	2.53602	5.79986	0.0659418	7.53186	4.99584	13.4651	9.21116	963.093	12.7015	3.04193	18.6002	10.1809	6.92425	83.878	49.9132
tRF-Val-CAC-010	GCTTCTGTAGTGTAGTGGTTATCACGTTCGC	tRF-5c	5009c	tRF-31-Q99P9P9NH57SD	31	tRNA-Val-CAC-2-1,GCTTCTGTAGTGTAGTGGTTATCACGTTCGCCTCACACGCGAAAGGTCCCCGGTTCGAAACCGGGCAGAAGCACCA,Val-CAC,0	2.55132	5.8617	0.0653995	4.28666	1.73534	6.73256	9.21116	68.2257	2.11692	12.1677	0	15.2713	0	0	0
tRF-Glu-TTC-019	TCCCATATGGTCTAGCGGTTAGGATTCCTG	tRF-5c	-	tRF-30-86V8WPMN1E8Y	30	tRNA-Glu-TTC-1-1,TCCCATATGGTCTAGCGGTTAGGATTCCTGGTTTTCACCCAGGTGGCCCGGGTTCGACTCCCGGTATGGGAACCA,Glu-TTC,0	2.56995	5.9379	0.000439497	8.1029	5.53295	70.6918	432.924	131.691	478.424	127.761	23.2502	40.7235	27.697	65.9042	79.861
tRF-Val-TAC-074	TGGTGTGGTCTGTTGTTT	tRF-1	-	-	18	pre_tRNA-Val-TAC-3-1,CATGGCCTCATAGTCTAGCTTTGAAACTCAGCTAGCCTGTGGTTCCATAGTGTAGTGGTTATCACATCTGCTTTACACGCAGAAGGTCCTGGGTTCAAGCCCCAGTGGAACCATGGTGTGGTCTGTTGTTTTCCTGCCTGTAATCCTAGCTCC,Val-TAC,113	2.57299	5.95042	0.177741	3.81123	1.23823	3.36628	0	66.6391	0	0	4.65004	0	0	0	4.99132
tRF-Gly-GCC-007	GCATGGGTGGTTCAGTGGTAGAATTCTC	tRF-5c	-	tRF-28-P4R8YP9LOND5	28	tRNA-Gly-GCC-1-1,GCATGGGTGGTTCAGTGGTAGAATTCTCGCCTGCCACGCGGGAGGCCCGGGTTCGATTCCCGGCCCATGCACCA,Gly-GCC,0	2.57612	5.96335	0.0118024	6.48334	3.90721	10.0988	46.0558	339.542	38.1046	24.3354	18.6002	10.1809	6.92425	0	34.9392
tRF-Glu-CTC-007	TCCCTGGTGGTCTAGTGGTTAGGATTCGG	tRF-5c	-	tRF-29-87R8WP9N1EJ4	29	tRNA-Glu-CTC-1-1,TCCCTGGTGGTCTAGTGGTTAGGATTCGGCGCTCTCACCGCCGCGGCCCGGGTTCGATTCCCGGTCAGGGAACCA,Glu-CTC,0;tRNA-Glu-CTC-2-1,TCCCTGGTGGTCTAGTGGTTAGGATTCGGCGCTCTCACCGCCGCGGCCCGGGTTCGATTCCCGGTCAGGAAACCA,Glu-CTC,0	2.58455	5.99829	4.35023e-05	10.3799	7.79536	363.558	967.171	1412.11	2599.58	654.014	176.701	203.617	276.97	233.66	214.627
tRF-SeC-TCA-002	GCCCGGATGATCCTCAGTGGTC	tRF-5b	-	-	22	tRNA-SeC-TCA-1-1,GCCCGGATGATCCTCAGTGGTCTGGGGTGCAGGCTTCAAACCTGTAGCTGTCTAGCGACAGAGTGGTTCAATTCCACCTTTCGGGCGCCA,SeC-TCA,0	2.59131	6.02645	0.0802047	4.25133	1.66002	0	36.8446	0.793322	40.2215	6.08385	4.65004	0	3.46212	0	4.99132
tRF-Val-CAC-011	GCTTCTGTAGTGTAGTGGTTATCACGTTCGCC	tRF-5c	-	tRF-32-Q99P9P9NH57SJ	32	tRNA-Val-CAC-2-1,GCTTCTGTAGTGTAGTGGTTATCACGTTCGCCTCACACGCGAAAGGTCCCCGGTTCGAAACCGGGCAGAAGCACCA,Val-CAC,0	2.60503	6.08403	0.00196822	7.52964	4.92461	37.0291	73.6893	645.764	122.781	57.7966	13.9501	15.2713	69.2425	29.9564	19.9653
tRF-Ser-TGA-027	GAAGCGGGTGCTCTTATTTTTTTT	tRF-1	-	-	24	pre_tRNA-Ser-TGA-1-1,TGTTACACTAAAGTGTCTCCGCCTGTCGAATATTCTCGTGGCAGCGATGGCCGAGTGGTTAAGGCGTTGGACTTGAAATCCAATGGGGTCTCCCCGCGCAGGTTCGAACCCTGCTCGCTGCGGAAGCGGGTGCTCTTATTTTTTCTATTTTTTTAAATAAAC,Ser-TGA,122	2.61039	6.1067	0.0118499	4.30528	1.69489	10.0988	18.4223	26.1796	21.1692	18.2516	0	5.09043	0	11.9826	0
tRF-Met-CAT-012	AGTAAGGTCAGCTAAATAAGCTATCGGGC	tRF-5c	-	tRF-29-1OR6QOH04MI9	29	chrM.tRNA5-MetCAT,AGTAAGGTCAGCTAAATAAGCTATCGGGCCCATACCCCGAAAATGTTGGTTATACCCTTCCCGTACTACCA,Met-CAT,0	2.61379	6.1211	0.00237762	6.60867	3.99488	30.2965	230.279	16.6598	116.431	76.0482	18.6002	5.09043	6.92425	17.9739	29.9479
tRF-Gly-GCC-034	GCATGGGTGGTTCAGTGGTAGAAT	tRF-5b	-	tRF-24-P4R8YP9LH7	24	tRNA-Gly-GCC-1-1,GCATGGGTGGTTCAGTGGTAGAATTCTCGCCTGCCACGCGGGAGGCCCGGGTTCGATTCCCGGCCCATGCACCA,Gly-GCC,0	2.626	6.17312	0.0179924	5.19127	2.56527	16.8314	9.21116	143.591	4.23384	12.1677	4.65004	0	6.92425	11.9826	4.99132
tRF-Glu-TTC-020	TCCCATATGGTCTAGCGGTTAGGATTCCTGG	tRF-5c	-	tRF-31-86V8WPMN1E8Y0	31	tRNA-Glu-TTC-1-1,TCCCATATGGTCTAGCGGTTAGGATTCCTGGTTTTCACCCAGGTGGCCCGGGTTCGACTCCCGGTATGGGAACCA,Glu-TTC,0	2.63049	6.19238	8.47378e-05	10.0058	7.3753	302.965	1768.54	421.254	1579.22	638.805	134.851	111.989	166.182	119.826	289.496
tRF-His-GTG-047	ATGTCGTTAGTCTAGGCTGTCAGCTCTT	tRF-1	-	-	28	pre_tRNA-His-GTG-1-3,GCTAGAGCAAGCTCCGCCATCGCGGCTTAGCCTGTGGCTCGCCGTGATCGTATAGTGGTTAGTACTCTGCGTTGTGGCCGCAGCAACCTCGGTTCGAATCCGAGTCACGGCAATGTCGTTAGTCTAGGCTGTCAGCTCTTCCCTTTTGCTCC,His-GTG,112	2.65775	6.31046	0.136614	3.03426	0.376514	3.36628	9.21116	21.4197	0	6.08385	0	0	0	0	4.99132
tRF-Asp-GTC-026	GCCGGGTACTTTCGTATTTTT	tRF-1	-	-	21	pre_tRNA-Asp-GTC-2-10,GGACATAAGAAGGGAGCTGCAGGGAACACAGTACGGCTTGTCCTCGTTAGTATAGTGGTGAGTATCCCCGCCTGTCACGCGGGAGACCGGGGTTCGATTCCCCGACGGGGAGGCCGGGTACTTTCGTATTTTTAAATACAGAGGGGAGACTT,Asp-GTC,112	2.66642	6.34852	0.0391769	4.39498	1.72856	33.6628	9.21116	57.9125	2.11692	3.04193	4.65004	5.09043	0	0	4.99132
tRF-Ala-AGC-060	TCCCCAGTACCTCCACCA	tRF-3a	3019a	tRF-18-8R1546D2	18	tRNA-Ala-AGC-1-1,GGGGGTATAGCTCAGTGGTAGAGCGCGTGCTTAGCATGCACGAGGTCCTGGGTTCGATCCCCAGTACCTCCACCA,Ala-AGC,57	2.67136	6.3703	0.0169509	7.77729	5.10593	60.593	9.21116	1069.4	16.9354	30.4193	18.6002	30.5426	55.394	53.9216	14.9739
tRF-Ser-TGA-032	GCAGCGATGGCCGAG	tRF-5a	-	-	15	tRNA-Ser-TGA-1-1,GCAGCGATGGCCGAGTGGTTAAGGCGTTGGACTTGAAATCCAATGGGGTCTCCCCGCGCAGGTTCGAACCCTGCTCGCTGCGCCA,Ser-TGA,0	2.68128	6.41425	0.340729	1.148	-1.53328	0	9.21116	1.58664	0	3.04193	0	0	0	0	0
tRF-Ile-AAT-041	GTGGGTGGCTTTTTTT	tRF-1	-	-	16	pre_tRNA-Ile-AAT-4-1,TACCCTATATTAAGATTTGAAGTAGACCCGGAAAGTTAGTGGCCGGTTAGCTCAGTTGGTTAGAGCGTGGTGCTAATAACGCCAAGGTCGCGGGTTCGAACCCCGTACGGGCCAGTGGGTGGCTTTTTTTTGTGTGTGTTTTGTTTTCTGACCC,Ile-AAT,114	2.73501	6.65765	0.163229	3.11717	0.382155	0	0	38.0795	2.11692	0	0	0	0	0	4.99132
tRF-Val-AAC-018	GTTTCCGTAGTGTAGTGGTTATCACGTTTGCC	tRF-5c	-	-	32	tRNA-Val-AAC-5-1,GTTTCCGTAGTGTAGTGGTTATCACGTTTGCCTAACACGCGAAAGGTCCCCGGTTCGAAACCGGGCAGAAACACCA,Val-AAC,0	2.74276	6.69348	0.0202764	3.87711	1.13435	13.4651	9.21116	11.1065	25.4031	6.08385	0	5.09043	3.46212	0	0
tRF-Glu-TTC-068	TCCCTGGTGGTCTAGTGGCTAGGATTCG	tRF-5c	-	tRF-28-87R8WP9I1E0K	28	tRNA-Glu-TTC-3-1,TCCCTGGTGGTCTAGTGGCTAGGATTCGGCGCTTTCACCGCCGCGGCCCGGGTTCGATTCCCGGCCAGGGAACCA,Glu-TTC,0;tRNA-Glu-TTC-4-1,TCCCTGGTGGTCTAGTGGCTAGGATTCGGCGCTTTCACCGCCGCGGCCCGGGTTCGATTCCCGGTCAGGGAACCA,Glu-TTC,0	2.75975	6.77277	0.00774881	4.41019	1.65044	10.0988	9.21116	49.9793	19.0523	9.12578	0	5.09043	3.46212	0	4.99132
tRF-Val-AAC-039	GTTTCCGTAGTGTAGTGGTTATCACGTTCG	tRF-5c	-	tRF-30-79MP9P9NH57S	30	tRNA-Val-AAC-1-1,GTTTCCGTAGTGTAGTGGTTATCACGTTCGCCTAACACGCGAAAGGTCCCCGGTTCGAAACCGGGCGGAAACACCA,Val-AAC,0;tRNA-Val-AAC-3-1,GTTTCCGTAGTGTAGTGGTTATCACGTTCGCCTAACACGCGAAAGGTCCCTGGATCAAAACCAGGCGGAAACACCA,Val-AAC,0;tRNA-Val-AAC-4-1,GTTTCCGTAGTGTAGTGGTTATCACGTTCGCCTAACACGCGAAAGGTCCGCGGTTCGAAACCGGGCGGAAACACCA,Val-AAC,0;tRNA-Val-CAC-1-1,GTTTCCGTAGTGTAGTGGTTATCACGTTCGCCTCACACGCGAAAGGTCCCCGGTTCGAAACCGGGCGGAA…	2.76406	6.79304	0.000771876	6.47211	3.70805	67.3256	46.0558	66.6391	154.535	73.0062	13.9501	20.3617	24.2349	0	0
tRF-Ile-AAT-016	GTGGGTGGCTTTTT	tRF-1	-	-	14	pre_tRNA-Ile-AAT-4-1,TACCCTATATTAAGATTTGAAGTAGACCCGGAAAGTTAGTGGCCGGTTAGCTCAGTTGGTTAGAGCGTGGTGCTAATAACGCCAAGGTCGCGGGTTCGAACCCCGTACGGGCCAGTGGGTGGCTTTTTTTTGTGTGTGTTTTGTTTTCTGACCC,Ile-AAT,114	2.78856	6.90938	0.14839	4.05285	1.26429	0	0	80.9189	2.11692	0	4.65004	5.09043	0	0	0
tRF-Gly-GCC-008	GCATGGGTGGTTCAGTGGTAGAATTCTCG	tRF-5c	-	tRF-29-P4R8YP9LONHK	29	tRNA-Gly-GCC-1-1,GCATGGGTGGTTCAGTGGTAGAATTCTCGCCTGCCACGCGGGAGGCCCGGGTTCGATTCCCGGCCCATGCACCA,Gly-GCC,0	2.80431	6.98523	0.00707975	6.90113	4.09682	43.7616	18.4223	541.839	16.9354	12.1677	18.6002	10.1809	20.7727	11.9826	19.9653
tRF-Lys-CTT-019	GCAACTGGTCGTTTT	tRF-1	1024	-	15	pre_tRNA-Lys-CTT-2-2,TGATCTAGAATGAAAAATTGTTGAGATACGGTCATCGGGCGCCCGGCTAGCTCAGTCGGTAGAGCATGAGACTCTTAATCTCAGGGTCGTGGGTTCGAGCCCCACGTTGGGCGGCAACTGGTCGTTTTAGTCCTAAATCTACGACTACTAGCC,Lys-CTT,113	2.8109	7.01722	0.027327	8.24194	5.43104	50.4942	9.21116	1554.91	16.9354	15.2096	32.5503	50.9043	13.8485	95.8606	29.9479
tRF-Ser-GCT-046	CTCGGCTTTCCCTGCTAACTGGGCTTTTTTA	tRF-1	-	-	31	pre_tRNA-Ser-GCT-6-1,CCAAATGAAACTGTTGAGAAGAGAAACATTACACATATCAGGAGAGGCCTGGCCGAGTGGTTAAGGCGATGGACTGCTAATCCATTGTGCTCTGCACGCGTGGGTTCGAATCCCATCCTCGTCGCTCGGCTTTCCCTGCTAACTGGGCTTTTTTAAAGGTTTCC,Ser-GCT,124	2.81487	7.03657	0.19864	3.22322	0.408348	0	0	38.0795	2.11692	3.04193	0	5.09043	0	0	0
tRF-Glu-TTC-023	TCCCTGGTGGTCTAGTGGCTAGGATTCGGC	tRF-5c	-	tRF-30-87R8WP9I1EWJ	30	tRNA-Glu-TTC-3-1,TCCCTGGTGGTCTAGTGGCTAGGATTCGGCGCTTTCACCGCCGCGGCCCGGGTTCGATTCCCGGCCAGGGAACCA,Glu-TTC,0;tRNA-Glu-TTC-4-1,TCCCTGGTGGTCTAGTGGCTAGGATTCGGCGCTTTCACCGCCGCGGCCCGGGTTCGATTCCCGGTCAGGGAACCA,Glu-TTC,0	2.82129	7.06796	0.00547577	8.45485	5.63356	26.9302	175.012	956.746	474.19	42.587	32.5503	35.633	3.46212	143.791	49.9132
tRF-Glu-TTC-021	TCCCATATGGTCTAGCGGTTAGGATTCCTGGT	tRF-5c	-	tRF-32-86V8WPMN1E8YN	32	tRNA-Glu-TTC-1-1,TCCCATATGGTCTAGCGGTTAGGATTCCTGGTTTTCACCCAGGTGGCCCGGGTTCGACTCCCGGTATGGGAACCA,Glu-TTC,0	2.82786	7.10018	0.0003632	7.78668	4.95882	47.1279	414.502	98.3719	364.111	76.0482	37.2003	20.3617	24.2349	23.9652	44.9218
tRF-Ala-AGC-040	GGGGATGTAGCTCAGTGGTAGAGCGCAT	tRF-5c	-	tRF-28-R29P4P9L5HDI	28	tRNA-Ala-AGC-4-1,GGGGATGTAGCTCAGTGGTAGAGCGCATGCTTAGCATGCATGAGGTCCCGGGTTCGATCCCCAGCATCTCCACCA,Ala-AGC,0;tRNA-Ala-CGC-1-1,GGGGATGTAGCTCAGTGGTAGAGCGCATGCTTCGCATGTATGAGGTCCCGGGTTCGATCCCCGGCATCTCCACCA,Ala-CGC,0;tRNA-Ala-CGC-2-1,GGGGATGTAGCTCAGTGGTAGAGCGCATGCTTCGCATGTATGAGGCCCCGGGTTCGATCCCCGGCATCTCCACCA,Ala-CGC,0;tRNA-Ala-TGC-2-1,GGGGATGTAGCTCAGTGGTAGAGCGCATGCTTTGCATGTATGAGGTCCCGGGTTCGATCCCCGGCATCTCCAC…	2.83602	7.14047	0.303822	1.30274	-1.53328	3.36628	0	1.58664	2.11692	3.04193	0	0	0	0	0
tRF-Arg-ACG-014	GTGTAAGCAGGGTCGTTTT	tRF-1	1006	-	19	pre_tRNA-Arg-ACG-1-2,CTAGTTTCTTATGAAATACCTCGCCCCTAAGGTACGCGCAGGGCCAGTGGCGCAATGGATAACGCGTCTGACTACGGATCAGAAGATTCCAGGTTCGACTCCTGGCTGGCTCGGTGTAAGCAGGGTCGTTTTACAACTTTCTGACTCCGCAGG,Arg-ACG,113	2.84638	7.19194	0.00497118	5.85375	3.00737	30.2965	9.21116	211.817	21.1692	21.2935	4.65004	0	3.46212	23.9652	9.98263
tiRNA-Phe-GAA-001	GTTTATGTAGCTTACCTCCTCAAAGCAATACACTG	tiRNA-5	-	-	35	chrM.tRNA1-PheGAA,GTTTATGTAGCTTACCTCCTCAAAGCAATACACTGAAAATGTTTAGACGGGCTCACATCACCCCATAAACACCA,Phe-GAA,0	2.84744	7.19723	0.124999	3.23622	0.388781	0	9.21116	22.213	10.5846	0	0	0	0	5.99129	0
tRF-Glu-TTC-013	TCCCACATGGTCTAGCGGTTAGGATTCCTGGT	tRF-5c	-	tRF-32-86J8WPMN1E8YN	32	tRNA-Glu-TTC-2-1,TCCCACATGGTCTAGCGGTTAGGATTCCTGGTTTTCACCCAGGCGGCCCGGGTTCGACTCCCGGTGTGGGAACCA,Glu-TTC,0	2.92651	7.60268	5.39727e-06	9.38554	6.45903	239.006	829.004	790.942	1001.3	246.396	65.1005	86.5373	55.394	89.8693	144.748
tRF-Asp-GTC-010	TCCTCGTTAGTATAGTGGTGAGTATCCCCGCC	tRF-5c	5032c	-	32	tRNA-Asp-GTC-2-1,TCCTCGTTAGTATAGTGGTGAGTATCCCCGCCTGTCACGCGGGAGACCGGGGTTCGATTCCCCGACGGGGAGCCA,Asp-GTC,0	2.94059	7.67727	0.00032196	8.28958	5.34899	47.1279	276.335	236.41	696.467	100.384	37.2003	15.2713	27.697	83.878	44.9218
tRF-Ala-AGC-053	GGGGGTGTAGCTCAGTGGTAGAGCGCGTGCTT	tRF-5c	-	tRF-32-RK9P4P9L5HMVQ	32	tRNA-Ala-AGC-2-1,GGGGGTGTAGCTCAGTGGTAGAGCGCGTGCTTAGCATGCACGAGGCCCCGGGTTCAATCCCCGGCACCTCCACCA,Ala-AGC,0;tRNA-Ala-AGC-3-1,GGGGGTGTAGCTCAGTGGTAGAGCGCGTGCTTAGCATGTACGAGGTCCCGGGTTCAATCCCCGGCACCTCCACCA,Ala-AGC,0;tRNA-Ala-AGC-5-1,GGGGGTGTAGCTCAGTGGTAGAGCGCGTGCTTAGCATGCACGAGGCCCTGGGTTCAATCCCCAGCACCTCCACCA,Ala-AGC,0;tRNA-Ala-AGC-7-1,GGGGGTGTAGCTCAGTGGTAGAGCGCGTGCTTAGCATGCACGAGGCCCCGGGTTCAATCCCTGGCACCTCCAC…	2.98673	7.92676	0.0740243	3.37132	0.384592	20.1977	9.21116	3.96661	14.8185	0	0	0	0	5.99129	0
tRF-Val-TAC-094	TGGTGTGGTCTGTTGTTTT	tRF-1	-	-	19	pre_tRNA-Val-TAC-3-1,CATGGCCTCATAGTCTAGCTTTGAAACTCAGCTAGCCTGTGGTTCCATAGTGTAGTGGTTATCACATCTGCTTTACACGCAGAAGGTCCTGGGTTCAAGCCCCAGTGGAACCATGGTGTGGTCTGTTGTTTTCCTGCCTGTAATCCTAGCTCC,Val-TAC,113	3.02124	8.11866	0.247655	3.4969	0.475662	0	0	56.3259	0	0	4.65004	0	0	0	0
tRF-Gln-CTG-039	TTCTGTTTAATTAGGACGGCAATGTTGTGTTT	tRF-1	-	-	32	pre_tRNA-Gln-CTG-3-1,TATTGGGAATTCAGACGCTTCCGGCAAACTTGCACGATGAGGTTCCATGGTGTAATGGTGAGCACTCTGGACTCTGAATCCAGCGATCCGAGTTCGAGTCTCGGTGGAACCTTTCTGTTTAATTAGGACGGCAATGTTGTGTTTTACTCCCT,Gln-CTG,112	3.06727	8.38186	0.132331	4.27224	1.20497	6.73256	0	92.8187	0	0	0	0	0	11.9826	0
tRF-Ala-AGC-008	GGGGATGTAGCTCAGTGGTAGAGCGCATGCTT	tRF-5c	-	tRF-32-R29P4P9L5HJVQ	32	tRNA-Ala-AGC-4-1,GGGGATGTAGCTCAGTGGTAGAGCGCATGCTTAGCATGCATGAGGTCCCGGGTTCGATCCCCAGCATCTCCACCA,Ala-AGC,0;tRNA-Ala-CGC-1-1,GGGGATGTAGCTCAGTGGTAGAGCGCATGCTTCGCATGTATGAGGTCCCGGGTTCGATCCCCGGCATCTCCACCA,Ala-CGC,0;tRNA-Ala-CGC-2-1,GGGGATGTAGCTCAGTGGTAGAGCGCATGCTTCGCATGTATGAGGCCCCGGGTTCGATCCCCGGCATCTCCACCA,Ala-CGC,0;tRNA-Ala-TGC-2-1,GGGGATGTAGCTCAGTGGTAGAGCGCATGCTTTGCATGTATGAGGTCCCGGGTTCGATCCCCGGCATCTCCAC…	3.09186	8.52596	0.00547944	5.75208	2.66022	20.1977	55.2669	9.51987	127.015	18.2516	4.65004	15.2713	0	0	9.98263
tRF-Val-TAC-054	GGTTCCATAGTGTAGTGGTTATCACGTC	tRF-5c	-	tRF-28-R9JP9P9NH50D	28	tRNA-Val-TAC-1-1,GGTTCCATAGTGTAGTGGTTATCACGTCTGCTTTACACGCAGAAGGTCCTGGGTTCGAGCCCCAGTGGAACCACCA,Val-TAC,0	3.11433	8.65976	0.00287565	5.68948	2.57515	6.73256	101.323	9.51987	91.0276	27.3773	4.65004	5.09043	6.92425	11.9826	0
tRF-Gly-GCC-044	CGATTCCCGGCCCATGCACCA	tRF-3b	-	tRF-21-LNK8KQP1B	21	tRNA-Gly-GCC-1-1,GCATGGGTGGTTCAGTGGTAGAATTCTCGCCTGCCACGCGGGAGGCCCGGGTTCGATTCCCGGCCCATGCACCA,Gly-GCC,53	3.1193	8.68963	0.176164	3.34493	0.22563	0	0	49.9793	0	0	0	0	3.46212	0	0
tRF-Leu-TAG-029	TCGAATCCCACCACTGCCACCA	tRF-3b	3010b	tRF-22-WB86KIP52	22	tRNA-Leu-TAG-2-1,GGTAGTGTGGCCGAGCGGTCTAAGGCGCTGGATTTAGGCTCCAGTCTCTTCGGGGGCGTGGGTTCGAATCCCACCACTGCCACCA,Leu-TAG,63	3.13413	8.77947	0.339862	1.60086	-1.53328	3.36628	0	7.93322	0	0	0	0	0	0	0
tRF-Gly-CCC-017	GCGCCGCTGGTGTAGTGGTATC	tRF-5b	-	tRF-22-Q1Q89P9L5	22	tRNA-Gly-CCC-2-1,GCGCCGCTGGTGTAGTGGTATCATGCAAGATTCCCATTCTTGCGACCCGGGTTCGATTCCCGGGCGGCGCACCA,Gly-CCC,0	3.14941	8.8729	0.00566029	6.06316	2.91375	20.1977	156.59	6.34658	97.3784	30.4193	18.6002	0	0	11.9826	4.99132
tRF-Gln-TTG-008	TAGGATGGGGTGTGATAGGTGGCACGGA	tRF-5c	-	tRF-28-V29K9UV365DX	28	chrM.tRNA22-GlnTTG,TAGGATGGGGTGTGATAGGTGGCACGGAGAATTTTGGATTCTCAGGGATGGGTTCGATTCTCATAGTCCTAGCCA,Gln-TTG,0	3.1633	8.95877	0.00330755	4.35131	1.18801	30.2965	9.21116	18.2464	23.2861	15.2096	0	10.1809	0	0	0
tRF-Thr-TGT-021	CGGCTGTAGGAATACTTTT	tRF-1	-	-	19	pre_tRNA-Thr-TGT-4-1,TGCATAATAGATTGATTGTTAAATGTTTGCTCTCTGTGGCGGCTCCATAGCTCAGGGGTTAGAGCACTGGTCTTGTAAACCAGGGGTCGCGAGTTCAAATCTCGCTGGGGCCTCGGCTGTAGGAATACTTTTCCCAAGCAAAAGAGCAGGAGC,Thr-TGT,113	3.17951	9.05999	0.0732946	3.60646	0.426953	3.36628	0	42.8394	4.23384	6.08385	4.65004	0	0	0	0
tRF-Asp-GTC-004	TCCTCGTTAGTATAGT	tRF-5a	-	-	16	tRNA-Asp-GTC-1-1,TCCTCGTTAGTATAGTGGTTAGTATCCCCGCCTGTCACGCGGGAGACCGGGGTTCAATTCCCCGACGGGGAGCCA,Asp-GTC,0;tRNA-Asp-GTC-2-1,TCCTCGTTAGTATAGTGGTGAGTATCCCCGCCTGTCACGCGGGAGACCGGGGTTCGATTCCCCGACGGGGAGCCA,Asp-GTC,0;tRNA-Asp-GTC-3-1,TCCTCGTTAGTATAGTGGTGAGTGTCCCCGTCTGTCACGCGGGAGACCGGGGTTCGATTCCCCGACGGGGAGCCA,Asp-GTC,0	3.18433	9.09032	0.000597258	6.4802	3.29587	60.593	138.167	42.8394	152.418	12.1677	0	15.2713	6.92425	23.9652	4.99132
tRF-Ser-GCT-023	CTCGGCTTTCCCTGCTAACTGGGCTTTTTT	tRF-1	-	-	30	pre_tRNA-Ser-GCT-6-1,CCAAATGAAACTGTTGAGAAGAGAAACATTACACATATCAGGAGAGGCCTGGCCGAGTGGTTAAGGCGATGGACTGCTAATCCATTGTGCTCTGCACGCGTGGGTTCGAATCCCATCCTCGTCGCTCGGCTTTCCCTGCTAACTGGGCTTTTTTAAAGGTTTCC,Ser-GCT,124	3.19674	9.16884	0.100216	4.43695	1.24021	0	0	108.685	2.11692	0	4.65004	0	0	0	4.99132
tRF-Gly-GCC-009	GCATGGGTGGTTCAGTGGTAGAATTCTCGC	tRF-5c	-	tRF-30-P4R8YP9LON4V	30	tRNA-Gly-GCC-1-1,GCATGGGTGGTTCAGTGGTAGAATTCTCGCCTGCCACGCGGGAGGCCCGGGTTCGATTCCCGGCCCATGCACCA,Gly-GCC,0	3.20618	9.22906	0.00444654	10.5159	7.30977	185.145	147.379	7366	148.185	118.635	167.401	137.442	169.644	113.834	184.679
tRF-SeC-TCA-012	GCCCGGATGATCCTCAGTGGTCTGGGGTG	tRF-5c	-	-	29	tRNA-SeC-TCA-1-1,GCCCGGATGATCCTCAGTGGTCTGGGGTGCAGGCTTCAAACCTGTAGCTGTCTAGCGACAGAGTGGTTCAATTCCACCTTTCGGGCGCCA,SeC-TCA,0	3.21339	9.2753	0.236386	1.68012	-1.53328	0	0	0	8.46769	3.04193	0	0	0	0	0
tRF-Pro-TGG-008	GGCTCGTTGGTCTAGGGGTATGATTCTCGGTT	tRF-5c	-	tRF-32-6978WPRLXN48Q	32	tRNA-Pro-TGG-2-1,GGCTCGTTGGTCTAGGGGTATGATTCTCGGTTTGGGTCCGAGAGGTCCCGGGTTCAAATCCCGGACGAGCCCCCA,Pro-TGG,0	3.23439	9.41128	0.012858	4.36067	1.12628	3.36628	27.6335	14.2798	40.2215	6.08385	0	5.09043	3.46212	0	0
tRF-Glu-CTC-009	TCCCTGGTGGTCTAGTGGTTAGGATTCGGCG	tRF-5c	5030c	tRF-31-87R8WP9N1EWJ0	31	tRNA-Glu-CTC-1-1,TCCCTGGTGGTCTAGTGGTTAGGATTCGGCGCTCTCACCGCCGCGGCCCGGGTTCGATTCCCGGTCAGGGAACCA,Glu-CTC,0;tRNA-Glu-CTC-2-1,TCCCTGGTGGTCTAGTGGTTAGGATTCGGCGCTCTCACCGCCGCGGCCCGGGTTCGATTCCCGGTCAGGAAACCA,Glu-CTC,0	3.24153	9.45795	9.705e-06	12.6278	9.38632	1144.53	4384.51	6014.18	14234.2	1782.57	567.305	519.224	810.137	581.155	838.541
tRF-Glu-CTC-018	TCGATTCCCGGTCAGGGAACCA	tRF-3b	3029b	-	22	tRNA-Glu-CTC-1-1,TCCCTGGTGGTCTAGTGGTTAGGATTCGGCGCTCTCACCGCCGCGGCCCGGGTTCGATTCCCGGTCAGGGAACCA,Glu-CTC,53;tRNA-Glu-TTC-4-1,TCCCTGGTGGTCTAGTGGCTAGGATTCGGCGCTTTCACCGCCGCGGCCCGGGTTCGATTCCCGGTCAGGGAACCA,Glu-TTC,53	3.28028	9.71542	0.0130568	3.67742	0.39714	13.4651	9.21116	3.96661	12.7015	24.3354	4.65004	0	0	0	0
tiRNA-Val-TAC-007	GTTTCCGTGGTGTAGTGGTTATCACATTCGCCTT	tiRNA-5	-	-	34	tRNA-Val-TAC-4-1,GTTTCCGTGGTGTAGTGGTTATCACATTCGCCTTACACGCGAAAGGTCCTCGGGTCGAAACCGAGCGGAAACACCA,Val-TAC,0	3.28383	9.73937	0.0162732	3.66161	0.377779	10.0988	9.21116	5.55325	19.0523	15.2096	0	0	0	5.99129	0
tRF-Lys-TTT-039	GGAGTGGTGGCTTTT	tRF-1	-	-	15	pre_tRNA-Lys-TTT-3-3,TTACTCACTAGAATGTGCAGGAAGAAGGCTTTTGCAGGGAGCCCGGATAGCTCAGTCGGTAGAGCATCAGACTTTTAATCTGAGGGTCCAGGGTTCAAGTCCCTGTTCGGGCGGGAGTGGTGGCTTTTAGTACCTGATTCTGGTATCATGTTT,Lys-TTT,113	3.28758	9.76475	0.133379	3.68941	0.401829	0	0	65.0524	0	0	0	0	0	5.99129	0
tRF-Gln-CTG-028	TCAAGTCTCGGTGGAACCTCCA	tRF-3b	-	-	22	tRNA-Gln-CTG-2-1,GGTTCCATGGTGTAATGGTTAGCACTCTGGACTCTGAATCCAGCGATCCGAGTTCAAGTCTCGGTGGAACCTCCA,Gln-CTG,53	3.29774	9.83375	0.0763889	3.68753	0.389788	3.36628	0	49.9793	2.11692	6.08385	0	0	0	5.99129	0
tRF-Gly-TCC-007	GCGTTGGTGGTATAGTGGTGAGC	tRF-5b	5008b	tRF-23-QNR8VP949	23	tRNA-Gly-TCC-2-1,GCGTTGGTGGTATAGTGGTGAGCATAGCTGCCTTCCAAGCAGTTGACCCGGGTTCGATTCCCGGCCAACGCACCA,Gly-TCC,0;tRNA-Gly-TCC-4-1,GCGTTGGTGGTATAGTGGTGAGCATAGTTGCCTTCCAAGCAGTTGACCCGGGCTCGATTCCCGCCCAACGCACCA,Gly-TCC,0	3.29817	9.83667	0.00375007	4.42256	1.12439	3.36628	18.4223	37.2861	23.2861	18.2516	0	0	3.46212	0	4.99132
tRF-Glu-TTC-009	TCCCACATGGTCTAGCGGTTAGGATTCC	tRF-5c	-	tRF-28-86J8WPMN1E0J	28	tRNA-Glu-TTC-2-1,TCCCACATGGTCTAGCGGTTAGGATTCCTGGTTTTCACCCAGGCGGCCCGGGTTCGACTCCCGGTGTGGGAACCA,Glu-TTC,0	3.30911	9.91153	5.04038e-06	8.785	5.4759	141.384	451.347	441.087	785.378	182.516	27.9002	50.9043	13.8485	53.9216	79.861
tRF-Gly-TCC-005	GCGTTGGTGGTATAGTGGTAAGCATAGCT	tRF-5c	-	-	29	tRNA-Gly-TCC-3-1,GCGTTGGTGGTATAGTGGTAAGCATAGCTGCCTTCCAAGCAGTTGACCCGGGTTCGATTCCCGGCCAACGCACCA,Gly-TCC,0	3.34399	10.1541	0.21698	1.81071	-1.53328	0	0	1.58664	2.11692	12.1677	0	0	0	0	0
tRF-Val-CAC-013	GTTTCCGTAGTGTAGCGGTTATCACATT	tRF-5c	-	tRF-28-79MP9PMNH5DE	28	tRNA-Val-CAC-3-1,GTTTCCGTAGTGTAGCGGTTATCACATTCGCCTCACACGCGAAAGGTCCCCGGTTCGATCCCGGGCGGAAACACCA,Val-CAC,0	3.38652	10.4579	0.0208688	4.62443	1.2379	0	36.8446	5.55325	55.04	9.12578	4.65004	5.09043	0	0	0
tRF-Gly-TCC-011	GCGTTGGTGGTATAGTGGTTAGC	tRF-5b	-	tRF-23-QNR8VP9N9	23	tRNA-Gly-TCC-1-1,GCGTTGGTGGTATAGTGGTTAGCATAGCTGCCTTCCAAGCAGTTGACCCGGGTTCGATTCCCGGCCAACGCACCA,Gly-TCC,0	3.39885	10.5476	0.0102582	4.58751	1.18866	10.0988	73.6893	6.34658	21.1692	12.1677	0	0	0	11.9826	0
tRF-Ala-AGC-013	ATCCCCAGTACCTCCACCA	tRF-3b	-	tRF-19-HRJL3RE2	19	tRNA-Ala-AGC-1-1,GGGGGTATAGCTCAGTGGTAGAGCGCGTGCTTAGCATGCACGAGGTCCTGGGTTCGATCCCCAGTACCTCCACCA,Ala-AGC,56	3.43407	10.8083	0.126453	3.65947	0.225404	0	0	63.4658	0	0	0	0	3.46212	0	0
tRF-Val-AAC-037	GTTTCCGTAGTGTAGTGGTCATCACGTTC	tRF-5c	-	tRF-29-79MP9P9MH525	29	tRNA-Val-AAC-2-1,GTTTCCGTAGTGTAGTGGTCATCACGTTCGCCTAACACGCGAAAGGTCCCCGGTTCGAAACCGGGCGGAAACACCA,Val-AAC,0	3.468	11.0655	0.000851699	5.45088	1.98288	13.4651	36.8446	15.0731	97.3784	27.3773	0	0	6.92425	5.99129	4.99132
tRF-Glu-CTC-008	TCCCTGGTGGTCTAGTGGTTAGGATTCGGC	tRF-5c	-	tRF-30-87R8WP9N1EWJ	30	tRNA-Glu-CTC-1-1,TCCCTGGTGGTCTAGTGGTTAGGATTCGGCGCTCTCACCGCCGCGGCCCGGGTTCGATTCCCGGTCAGGGAACCA,Glu-CTC,0;tRNA-Glu-CTC-2-1,TCCCTGGTGGTCTAGTGGTTAGGATTCGGCGCTCTCACCGCCGCGGCCCGGGTTCGATTCCCGGTCAGGAAACCA,Glu-CTC,0	3.47265	11.1012	0.000122623	14.2878	10.8151	1972.64	18698.6	7231.92	52165.2	2755.99	1399.66	2112.53	1395.24	1917.21	2196.18
tRF-Glu-TTC-025	TCCCTGGTGGTCTAGTGGCTAGGATTCGGCGC	tRF-5c	-	tRF-32-87R8WP9I1EWJM	32	tRNA-Glu-TTC-3-1,TCCCTGGTGGTCTAGTGGCTAGGATTCGGCGCTTTCACCGCCGCGGCCCGGGTTCGATTCCCGGCCAGGGAACCA,Glu-TTC,0;tRNA-Glu-TTC-4-1,TCCCTGGTGGTCTAGTGGCTAGGATTCGGCGCTTTCACCGCCGCGGCCCGGGTTCGATTCCCGGTCAGGGAACCA,Glu-TTC,0	3.47469	11.1169	0.00442124	5.54447	2.06978	6.73256	18.4223	112.652	67.7415	9.12578	0	0	0	5.99129	14.9739
tRF-Arg-CCT-018	TCGAGAGGGGCTGTGCTCGCAAGGTTTCTTTT	tRF-1	-	-	32	pre_tRNA-Arg-CCT-2-1,AACACCTATCAAGGAGCACGTGGGTTTAGCGTCTTACCGCGCCCCAGTGGCCTAATGGATAAGGCACTGGCCTCCTAAGCCAGGGATTGTGGGTTCGAGTCCCACCTGGGGTGTCGAGAGGGGCTGTGCTCGCAAGGTTTCTTTTGGTGCCGG,Arg-CCT,113	3.4897	11.2332	0.0143796	8.45656	4.96686	13.4651	36.8446	1834.95	19.0523	6.08385	13.9501	40.7235	3.46212	53.9216	49.9132
tRF-Leu-TAG-002	GGTAGTGTGGCCGAGC	tRF-5a	-	tRF-16-RP9830D	16	tRNA-Leu-TAG-2-1,GGTAGTGTGGCCGAGCGGTCTAAGGCGCTGGATTTAGGCTCCAGTCTCTTCGGGGGCGTGGGTTCGAATCCCACCACTGCCACCA,Leu-TAG,0	3.50031	11.3161	0.0300368	3.89551	0.395197	3.36628	18.4223	44.426	4.23384	3.04193	0	5.09043	0	0	0
tRF-Asn-GTT-032	TAGATTGAAGCCAGTTGATTAGGGTGCTTAGC	tRF-5c	-	-	32	chrM.tRNA20-AsnGTT,TAGATTGAAGCCAGTTGATTAGGGTGCTTAGCTGTTAACTAAGTGTTTGTGGGTTTAAGTCCCATTGGTCTAGCCA,Asn-GTT,0	3.50785	11.3754	0.00475263	3.87948	0.37163	20.1977	9.21116	19.0397	4.23384	21.2935	0	0	0	0	4.99132
tRF-Val-AAC-014	GTTTCCGTAGTGTAGTGGTTATCACGTTC	tRF-5c	-	tRF-29-79MP9P9NH525	29	tRNA-Val-AAC-1-1,GTTTCCGTAGTGTAGTGGTTATCACGTTCGCCTAACACGCGAAAGGTCCCCGGTTCGAAACCGGGCGGAAACACCA,Val-AAC,0;tRNA-Val-AAC-3-1,GTTTCCGTAGTGTAGTGGTTATCACGTTCGCCTAACACGCGAAAGGTCCCTGGATCAAAACCAGGCGGAAACACCA,Val-AAC,0;tRNA-Val-AAC-4-1,GTTTCCGTAGTGTAGTGGTTATCACGTTCGCCTAACACGCGAAAGGTCCGCGGTTCGAAACCGGGCGGAAACACCA,Val-AAC,0;tRNA-Val-CAC-1-1,GTTTCCGTAGTGTAGTGGTTATCACGTTCGCCTCACACGCGAAAGGTCCCCGGTTCGAAACCGGGCGGAA…	3.51814	11.4568	1.64942e-05	9.99087	6.47273	350.093	469.769	403.008	2667.32	395.45	79.0506	142.532	90.0152	95.8606	29.9479
tRF-Asn-GTT-024	TAGATTGAAGCCAGTT	tRF-5a	-	tRF-16-VEX0K3E	16	chrM.tRNA20-AsnGTT,TAGATTGAAGCCAGTTGATTAGGGTGCTTAGCTGTTAACTAAGTGTTTGTGGGTTTAAGTCCCATTGGTCTAGCCA,Asn-GTT,0	3.54341	11.6593	0.0774504	3.93661	0.393202	10.0988	0	63.4658	0	3.04193	0	0	0	5.99129	0
tRF-Arg-TCT-027	GTCACCTGGCAGGTGCCTCTTT	tRF-1	-	-	22	pre_tRNA-Arg-TCT-4-1,GCTTTTTCAGTTCTGGTGCTGATGCTGTGTGTGTGGTGAGGTCTCTGTGGCGCAATGGACGAGCGCGCTGGACTTCTAATCCAGAGGTTCCGGGTTCGAGTCCCGGCAGAGATGGTCACCTGGCAGGTGCCTCTTTTATTTTGACTACTGTCAT,Arg-TCT,114	3.55127	11.723	0.122317	3.94987	0.398603	0	0	75.3656	0	3.04193	0	0	0	5.99129	0
tRF-Glu-TTC-007	TCCCACATGGTCTAGC	tRF-5a	-	tRF-16-86J8WPD	16	tRNA-Glu-TTC-2-1,TCCCACATGGTCTAGCGGTTAGGATTCCTGGTTTTCACCCAGGCGGCCCGGGTTCGACTCCCGGTGTGGGAACCA,Glu-TTC,0	3.57638	11.9288	0.000208639	6.77044	3.19406	141.384	110.534	253.07	12.7015	60.8385	0	5.09043	0	35.9477	9.98263
tRF-Ile-AAT-017	GTGGGTGGCTTTTTT	tRF-1	1040	-	15	pre_tRNA-Ile-AAT-4-1,TACCCTATATTAAGATTTGAAGTAGACCCGGAAAGTTAGTGGCCGGTTAGCTCAGTTGGTTAGAGCGTGGTGCTAATAACGCCAAGGTCGCGGGTTCGAACCCCGTACGGGCCAGTGGGTGGCTTTTTTTTGTGTGTGTTTTGTTTTCTGACCC,Ile-AAT,114	3.6438	12.4995	0.113235	4.06161	0.417812	0	9.21116	76.1589	0	0	0	5.09043	0	0	0
tRF-Gln-TTG-010	TAGGATGGGGTGTGATAGGTGGCACGGAGA	tRF-5c	-	tRF-30-V29K9UV36562	30	chrM.tRNA22-GlnTTG,TAGGATGGGGTGTGATAGGTGGCACGGAGAATTTTGGATTCTCAGGGATGGGTTCGATTCTCATAGTCCTAGCCA,Gln-TTG,0	3.69557	12.9562	0.000185156	4.87152	1.17595	20.1977	27.6335	37.2861	25.4031	33.4612	0	5.09043	0	5.99129	0
tRF-Glu-TTC-014	TCCCATATGGTCTAGC	tRF-5a	-	tRF-16-86V8WPD	16	tRNA-Glu-TTC-1-1,TCCCATATGGTCTAGCGGTTAGGATTCCTGGTTTTCACCCAGGTGGCCCGGGTTCGACTCCCGGTATGGGAACCA,Glu-TTC,0	3.69712	12.9701	0.0144548	4.07309	0.375968	6.73256	55.2669	6.34658	14.8185	6.08385	0	0	0	0	4.99132
tRF-Arg-CCT-003	AAGAAAGGCCGAATTTT	tRF-1	-	-	17	pre_tRNA-Arg-CCT-3-1,GAGAAACTGGTCTAAGACAAGCGACAGCGTTTTGTTATCCGCCCCGGTGGCCTAATGGATAAGGCATTGGCCTCCTAAGCCAGGGATTGTGGGTTCGAGTCCCACCCGGGGTAAAGAAAGGCCGAATTTTAGTGTTCCTTATCGGGCAGAAGA,Arg-CCT,113	3.78204	13.7564	0.189869	2.24876	-1.53328	0	0	20.6264	0	0	0	0	0	0	0
tRF-Ser-CGA-021	CTTCTCGGTACCTCTCTCTCTCTTT	tRF-1	-	-	25	pre_tRNA-Ser-CGA-2-1,CGTATGTGTTTTTGATGCATAAATAGTAACCATTTAGAGGGCTGTGATGGCCGAGTGGTTAAGGCGTTGGACTCGAAATCCAATGGGGTCTCCCCGCGCAGGTTCAAATCCTGCTCACAGCGCTTCTCGGTACCTCTCTCTCTCTTTTTTTTCTAAATCACA,Ser-CGA,122	3.78204	13.7564	0.189869	2.24876	-1.53328	0	0	20.6264	0	0	0	0	0	0	0
tRF-SeC-TCA-010	GCCCGGATGATCCTCAGTGGTCTG	tRF-5b	-	-	24	tRNA-SeC-TCA-1-1,GCCCGGATGATCCTCAGTGGTCTGGGGTGCAGGCTTCAAACCTGTAGCTGTCTAGCGACAGAGTGGTTCAATTCCACCTTTCGGGCGCCA,SeC-TCA,0	3.84562	14.3763	0.0133741	4.2408	0.395174	6.73256	46.0558	2.37997	27.52	9.12578	0	5.09043	0	0	0
tRF-Ala-TGC-036	TCGATCCCCGACACCTCCACCA	tRF-3b	-	-	22	tRNA-Ala-TGC-5-1,GGGGGTGTAGCTCAGTGGTAGAGCGCATGCTTTGCATGTATGAGGCCTCGGGTTCGATCCCCGACACCTCCACCA,Ala-TGC,53;tRNA-Ala-TGC-7-1,GGGGGTGTAGCTCAGTGGTAGAGCGCATGCTTTGCATGTATGAGGCCTCGGTTCGATCCCCGACACCTCCACCA,Ala-TGC,52	3.86775	14.5985	0.193441	2.33447	-1.53328	0	0	22.213	0	0	0	0	0	0	0
tRF-Leu-TAA-048	AAGAGGAGTTGTTTTTCCTGGCAAAAACCTTT	tRF-1	-	-	32	pre_tRNA-Leu-TAA-3-1,TACCCGAGTTGCTTTAAAATAAAACATTGTTTTATCAGTTACCAGAATGGCCGAGTGGTTAAGGCGTTGGACTTAAGATCCAATGGATTCATATCCGCGTGGGTTCGAACCCCACTTCTGGTAAAGAGGAGTTGTTTTTCCTGGCAAAAACCTTTTTTCCTAA,Leu-TAA,123	3.90872	15.019	0.160606	2.37544	-1.53328	0	0	23.0063	0	0	0	0	0	0	0
tRF-Thr-CGT-003	TAGGGTGTGCGTGTTTTT	tRF-1	1008	-	18	pre_tRNA-Thr-CGT-3-1,GCAATTCGGTCATAAAAGAAGCCACAGAATCAGCACGGCTGGCTCTGTGGCTTAGTTGGCTAAAGCGCCTGTCTCGTAAACAGGAGATCCTGGGTTCGAATCCCAGCGGGGCCTTAGGGTGTGCGTGTTTTTTTTTCTTTCCCCCTTTAATAAG,Thr-CGT,114	3.93319	15.276	0.0806817	4.15854	0.225349	0	0	92.0254	0	0	0	0	3.46212	0	0
tRF-Asp-GTC-021	GCAGCCGTGCTTTT	tRF-1	-	-	14	pre_tRNA-Asp-GTC-2-1,GTCGGAGTGGGGTCTGGCGTCCCGGCGACCGTCGCCGTCGTCCTCGTTAGTATAGTGGTGAGTATCCCCGCCTGTCACGCGGGAGACCGGGGTTCGATTCCCCGACGGGGAGGCAGCCGTGCTTTTTGGGCCGCCGCCTCGGACCCAGCCTG,Asp-GTC,112	3.94042	15.3527	0.115809	4.36299	0.422574	0	0	107.098	0	0	0	5.09043	0	0	0
tRF-Ser-CGA-022	CTTCTCGGTACCTCTCTCTCTCTTTT	tRF-1	-	-	26	pre_tRNA-Ser-CGA-2-1,CGTATGTGTTTTTGATGCATAAATAGTAACCATTTAGAGGGCTGTGATGGCCGAGTGGTTAAGGCGTTGGACTCGAAATCCAATGGGGTCTCCCCGCGCAGGTTCAAATCCTGCTCACAGCGCTTCTCGGTACCTCTCTCTCTCTTTTTTTTCTAAATCACA,Ser-CGA,122	3.94853	15.4393	0.162135	2.41525	-1.53328	0	0	23.7997	0	0	0	0	0	0	0
tRF-Thr-CGT-015	TAGGGTGTGCGTGTTTTTT	tRF-1	-	-	19	pre_tRNA-Thr-CGT-3-1,GCAATTCGGTCATAAAAGAAGCCACAGAATCAGCACGGCTGGCTCTGTGGCTTAGTTGGCTAAAGCGCCTGTCTCGTAAACAGGAGATCCTGGGTTCGAATCCCAGCGGGGCCTTAGGGTGTGCGTGTTTTTTTTTCTTTCCCCCTTTAATAAG,Thr-CGT,114	3.94853	15.4393	0.162135	2.41525	-1.53328	0	0	23.7997	0	0	0	0	0	0	0
tRF-Tyr-GTA-078	TCGATTCCAGCTCGAAGGACCA	tRF-3b	-	tRF-22-WE8P4U1D2	22	tRNA-Tyr-GTA-4-1,CCTTCGATAGCTCAGCTGGTAGAGCGGAGGACTGTAGATCCTTAGGTCGCTGGTTCGATTCCAGCTCGAAGGACCA,Tyr-GTA,54	3.94853	15.4393	0.162135	2.41525	-1.53328	0	0	23.7997	0	0	0	0	0	0	0
tRF-Gln-CTG-040	TTCTGTTTAATTAGGACGGCAATGTTGTGTTTT	tRF-1	-	-	33	pre_tRNA-Gln-CTG-3-1,TATTGGGAATTCAGACGCTTCCGGCAAACTTGCACGATGAGGTTCCATGGTGTAATGGTGAGCACTCTGGACTCTGAATCCAGCGATCCGAGTTCGAGTCTCGGTGGAACCTTTCTGTTTAATTAGGACGGCAATGTTGTGTTTTACTCCCT,Gln-CTG,112	3.95024	15.4576	0.0433557	4.34361	0.393366	6.73256	0	90.4387	4.23384	0	0	0	0	5.99129	0
tRF-Ala-TGC-023	AGCGATGGTTTTGCTCTGGTAGTTTT	tRF-1	-	-	26	pre_tRNA-Ala-TGC-5-1,GTTACCTCCTGAAAATTATTACAAAGAGACCTTATAGTGAGGGGGTGTAGCTCAGTGGTAGAGCGCATGCTTTGCATGTATGAGGCCTCGGGTTCGATCCCCGACACCTCCAAGCGATGGTTTTGCTCTGGTAGTTTTCAAGCGACAGACTT,Ala-TGC,112	4.06173	16.6994	0.16623	2.52845	-1.53328	0	0	26.1796	0	0	0	0	0	0	0
tRF-Arg-CCT-017	TCGAGAGGGGCTGTGCTCGCAAGGTTTCTT	tRF-1	-	-	30	pre_tRNA-Arg-CCT-2-1,AACACCTATCAAGGAGCACGTGGGTTTAGCGTCTTACCGCGCCCCAGTGGCCTAATGGATAAGGCACTGGCCTCCTAAGCCAGGGATTGTGGGTTCGAGTCCCACCTGGGGTGTCGAGAGGGGCTGTGCTCGCAAGGTTTCTTTTGGTGCCGG,Arg-CCT,113	4.09411	17.0785	0.0155486	7.16248	3.06837	0	9.21116	754.449	8.46769	3.04193	4.65004	10.1809	0	17.9739	9.98263
tRF-Glu-TTC-010	TCCCACATGGTCTAGCGGTTAGGATTCCT	tRF-5c	-	tRF-29-86J8WPMN1EJ3	29	tRNA-Glu-TTC-2-1,TCCCACATGGTCTAGCGGTTAGGATTCCTGGTTTTCACCCAGGCGGCCCGGGTTCGACTCCCGGTGTGGGAACCA,Glu-TTC,0	4.09458	17.084	2.01064e-10	10.2795	6.18495	686.721	1013.23	1813.53	1860.77	462.373	37.2003	50.9043	62.3182	113.834	109.809
tRF-Val-TAC-055	GGTTCCATAGTGTAGTGGTTATCACGTCT	tRF-5c	-	tRF-29-R9JP9P9NH523	29	tRNA-Val-TAC-1-1,GGTTCCATAGTGTAGTGGTTATCACGTCTGCTTTACACGCAGAAGGTCCTGGGTTCGAGCCCCAGTGGAACCACCA,Val-TAC,0	4.10028	17.1517	0.0172807	5.32411	1.22383	0	46.0558	5.55325	107.963	3.04193	0	10.1809	0	0	0
tRF-Arg-CCT-001	TCGAGAGGGGCTGTGCTCGCAAGGTTTCTTT	tRF-1	1039	-	31	pre_tRNA-Arg-CCT-2-1,AACACCTATCAAGGAGCACGTGGGTTTAGCGTCTTACCGCGCCCCAGTGGCCTAATGGATAAGGCACTGGCCTCCTAAGCCAGGGATTGTGGGTTCGAGTCCCACCTGGGGTGTCGAGAGGGGCTGTGCTCGCAAGGTTTCTTTTGGTGCCGG,Arg-CCT,113	4.12758	17.4794	0.0108331	10.658	6.53043	63.9593	55.2669	8662.28	65.6246	3.04193	55.8005	122.17	6.92425	203.704	94.835
tRF-Gly-GCC-032	GCATGGGTGGTTCAGT	tRF-5a	-	tRF-16-P4R8YPE	16	tRNA-Gly-GCC-1-1,GCATGGGTGGTTCAGTGGTAGAATTCTCGCCTGCCACGCGGGAGGCCCGGGTTCGATTCCCGGCCCATGCACCA,Gly-GCC,0	4.13838	17.6107	0.04021	4.54944	0.411059	0	27.6335	90.4387	2.11692	0	0	5.09043	0	0	0
tRF-Leu-AAG-029	GTTTGTGGTAGTTT	tRF-1	-	-	14	pre_tRNA-Leu-AAG-2-1,CATAACTGAAGGAAAATATGTAAATACCCAGCGGCAAAGAGGTAGCGTGGCCGAGCGGTCTAAGGCGCTGGATTAAGGCTCCAGTCTCTTCGGGGGCGTGGGTTCGAATCCCACCGCTGCCAGTTTGTGGTAGTTTTGTCACTTTTGTCCCCTATGGGTTAC,Leu-AAG,122	4.16628	17.9546	0.0549612	6.30583	2.13955	13.4651	0	415.701	0	0	4.65004	0	0	17.9739	0
tRF-Asp-GTC-003	TCCTCGTTAGTATA	tRF-5a	-	-	14	tRNA-Asp-GTC-1-1,TCCTCGTTAGTATAGTGGTTAGTATCCCCGCCTGTCACGCGGGAGACCGGGGTTCAATTCCCCGACGGGGAGCCA,Asp-GTC,0;tRNA-Asp-GTC-2-1,TCCTCGTTAGTATAGTGGTGAGTATCCCCGCCTGTCACGCGGGAGACCGGGGTTCGATTCCCCGACGGGGAGCCA,Asp-GTC,0;tRNA-Asp-GTC-3-1,TCCTCGTTAGTATAGTGGTGAGTGTCCCCGTCTGTCACGCGGGAGACCGGGGTTCGATTCCCCGACGGGGAGCCA,Asp-GTC,0	4.18104	18.1392	0.071738	2.64776	-1.53328	0	0	3.17329	16.9354	3.04193	0	0	0	0	0
tRF-Ala-AGC-012	ATCCCCAGCACCTCCACCA	tRF-3b	-	tRF-19-HRJF3RE2	19	tRNA-Ala-AGC-5-1,GGGGGTGTAGCTCAGTGGTAGAGCGCGTGCTTAGCATGCACGAGGCCCTGGGTTCAATCCCCAGCACCTCCACCA,Ala-AGC,56	4.2003	18.383	0.144276	2.66702	-1.53328	0	0	29.3529	0	0	0	0	0	0	0
tRF-Asp-GTC-022	GCAGCCGTGCTTTTT	tRF-1	-	-	15	pre_tRNA-Asp-GTC-2-1,GTCGGAGTGGGGTCTGGCGTCCCGGCGACCGTCGCCGTCGTCCTCGTTAGTATAGTGGTGAGTATCCCCGCCTGTCACGCGGGAGACCGGGGTTCGATTCCCCGACGGGGAGGCAGCCGTGCTTTTTGGGCCGCCGCCTCGGACCCAGCCTG,Asp-GTC,112	4.23292	18.8034	0.145161	2.69964	-1.53328	0	0	30.1462	0	0	0	0	0	0	0
tRF-Val-AAC-013	GTTTCCGTAGTGTAGTGGTTATCACGTT	tRF-5c	-	tRF-28-79MP9P9NH50E	28	tRNA-Val-AAC-1-1,GTTTCCGTAGTGTAGTGGTTATCACGTTCGCCTAACACGCGAAAGGTCCCCGGTTCGAAACCGGGCGGAAACACCA,Val-AAC,0;tRNA-Val-AAC-3-1,GTTTCCGTAGTGTAGTGGTTATCACGTTCGCCTAACACGCGAAAGGTCCCTGGATCAAAACCAGGCGGAAACACCA,Val-AAC,0;tRNA-Val-AAC-4-1,GTTTCCGTAGTGTAGTGGTTATCACGTTCGCCTAACACGCGAAAGGTCCGCGGTTCGAAACCGGGCGGAAACACCA,Val-AAC,0;tRNA-Val-AAC-5-1,GTTTCCGTAGTGTAGTGGTTATCACGTTTGCCTAACACGCGAAAGGTCCCCGGTTCGAAACCGGGCAGAA…	4.24375	18.9451	3.34531e-06	7.95359	3.70984	67.3256	221.068	80.1255	582.154	112.551	9.30008	10.1809	3.46212	29.9564	14.9739
tRF-Arg-CCT-019	TCGAGAGGGGCTGTGCTCGCAAGGTTTCTTTTG	tRF-1	-	-	33	pre_tRNA-Arg-CCT-2-1,AACACCTATCAAGGAGCACGTGGGTTTAGCGTCTTACCGCGCCCCAGTGGCCTAATGGATAAGGCACTGGCCTCCTAAGCCAGGGATTGTGGGTTCGAGTCCCACCTGGGGTGTCGAGAGGGGCTGTGCTCGCAAGGTTTCTTTTGGTGCCGG,Arg-CCT,113	4.26179	19.1835	0.0826785	2.72852	-1.53328	0	0	26.973	2.11692	0	0	0	0	0	0
tRF-Gln-TTG-026	GGCCCCATGGTGTAATGGTTAGCACTCTGGA	tRF-5c	-	-	31	tRNA-Gln-TTG-3-1,GGCCCCATGGTGTAATGGTTAGCACTCTGGACTTTGAATCCAGCGATCCGAGTTCAAATCTCGGTGGGACCTCCA,Gln-TTG,0	4.29796	19.6704	0.053501	2.76468	-1.53328	3.36628	0	23.7997	2.11692	0	0	0	0	0	0
tRF-Leu-TAA-011	AAGAGGAGTTGTTT	tRF-1	-	-	14	pre_tRNA-Leu-TAA-3-1,TACCCGAGTTGCTTTAAAATAAAACATTGTTTTATCAGTTACCAGAATGGCCGAGTGGTTAAGGCGTTGGACTTAAGATCCAATGGATTCATATCCGCGTGGGTTCGAACCCCACTTCTGGTAAAGAGGAGTTGTTTTTCCTGGCAAAAACCTTTTTTCCTAA,Leu-TAA,123	4.30029	19.7023	0.0574821	4.70271	0.402419	0	0	137.245	0	0	0	0	0	5.99129	0
tRF-Gly-GCC-010	GCATGGGTGGTTCAGTGGTAGAATTCTCGCC	tRF-5c	5003c	tRF-31-P4R8YP9LON4VD	31	tRNA-Gly-GCC-1-1,GCATGGGTGGTTCAGTGGTAGAATTCTCGCCTGCCACGCGGGAGGCCCGGGTTCGATTCCCGGCCCATGCACCA,Gly-GCC,0	4.34546	20.3289	0.000318391	11.5373	7.19184	276.035	340.813	14987.4	374.695	158.18	167.401	178.165	124.636	119.826	119.792
tRF-Asp-GTC-043	TCCTCGTTAGTATAGTGGTTAGTATCCCCGCC	tRF-5c	-	-	32	tRNA-Asp-GTC-1-1,TCCTCGTTAGTATAGTGGTTAGTATCCCCGCCTGTCACGCGGGAGACCGGGGTTCAATTCCCCGACGGGGAGCCA,Asp-GTC,0	4.38509	20.8951	0.0196853	2.85182	-1.53328	0	9.21116	4.75993	12.7015	6.08385	0	0	0	0	0
tRF-Arg-ACG-023	GGTGTTAATCTTGGCTTT	tRF-1	-	-	18	pre_tRNA-Arg-ACG-2-3,AGACGCAGACTGAGTGGCCAGTAGTCAAAAGCGCAACCGAGGGCCAGTGGCGCAATGGATAACGCGTCTGACTACGGATCAGAAGATTCTAGGTTCGACTCCTGGCTGGCTCGGGTGTTAATCTTGGCTTTTTTTTTTTTTTTTTTTAAGAAA,Arg-ACG,113	4.3856	20.9025	0.128871	2.85233	-1.53328	0	0	34.1129	0	0	0	0	0	0	0
tRF-Glu-CTC-003	TCCCTGGTGGTCTAGT	tRF-5a	-	tRF-16-87R8WPE	16	tRNA-Glu-CTC-1-1,TCCCTGGTGGTCTAGTGGTTAGGATTCGGCGCTCTCACCGCCGCGGCCCGGGTTCGATTCCCGGTCAGGGAACCA,Glu-CTC,0;tRNA-Glu-CTC-2-1,TCCCTGGTGGTCTAGTGGTTAGGATTCGGCGCTCTCACCGCCGCGGCCCGGGTTCGATTCCCGGTCAGGAAACCA,Glu-CTC,0;tRNA-Glu-TTC-3-1,TCCCTGGTGGTCTAGTGGCTAGGATTCGGCGCTTTCACCGCCGCGGCCCGGGTTCGATTCCCGGCCAGGGAACCA,Glu-TTC,0;tRNA-Glu-TTC-4-1,TCCCTGGTGGTCTAGTGGCTAGGATTCGGCGCTTTCACCGCCGCGGCCCGGGTTCGATTCCCGGTCAGGGAAC…	4.38908	20.9529	4.53572e-08	9.61188	5.22281	181.779	1925.13	945.64	552.517	197.725	27.9002	25.4522	17.3106	77.8868	44.9218
tRF-Leu-AAG-028	GTGTGAGGTATTTTTT	tRF-1	-	-	16	pre_tRNA-Leu-AAG-2-2,CACTTGGGTGAAACTGAAAGCGGCGACGCACCCTGTGGGTGGTAGCGTGGCCGAGCGGTCTAAGGCGCTGGATTAAGGCTCCAGTCTCTTCGGGGGCGTGGGTTCGAATCCCACCGCTGCCAGTGTGAGGTATTTTTTTTTTCCCCCTCGTCATTCTGACCC,Leu-AAG,122	4.39341	21.0159	0.075915	2.86013	-1.53328	0	9.21116	26.1796	0	0	0	0	0	0	0
tRF-Cys-GCA-031	CTGTGCTCTGGAGTTTT	tRF-1	-	-	17	pre_tRNA-Cys-GCA-2-1,AAGGAAAAACCTATAACATTTTAAAACTACAAGCAGTGGTGGGGGTATAGCTCAGTGGTAGAGCATTTGACTGCAGATCAAGAGGTCCCCGGTTCAAATCCGGGTGCCCCCTCTGTGCTCTGGAGTTTTGCCGGGCGCGGTGGCTCACGCCT,Cys-GCA,112	4.44236	21.7411	0.114113	2.90908	-1.53328	0	0	35.6995	0	0	0	0	0	0	0
tRF-His-GTG-042	GGAGGGGAGAAGGTTTT	tRF-1	-	-	17	pre_tRNA-His-GTG-1-6,GCTCTTAGAGAAAGCTTAGTGCTCAGCTCTTCAGTAGCTTGCCGTGATCGTATAGTGGTTAGTACTCTGCGTTGTGGCCGCAGCAACCTCGGTTCGAATCCGAGTCACGGCAGGAGGGGAGAAGGTTTTTGGAAGAGAACGAGGCTGATCCC,His-GTG,112	4.49693	22.5793	0.115327	2.96365	-1.53328	0	0	37.2861	0	0	0	0	0	0	0
tRF-Gly-CCC-059	AGAGGGTCTTTTTCACCCCGCTGTTGCTCTTTT	tRF-1	-	-	33	pre_tRNA-Gly-CCC-1-1,TACTGTTTTCTGTTATCCTGCAGGCGGTTGTTACGCAGAGGCATTGGTGGTTCAGTGGTAGAATTCTCGCCTCCCACGCGGGAGACCCGGGTTCAATTCCCGGCCAATGCAAGAGGGTCTTTTTCACCCCGCTGTTGCTCTTTATCTGTCT,Gly-CCC,111	4.49693	22.5793	0.115327	2.96365	-1.53328	0	0	37.2861	0	0	0	0	0	0	0
tRF-Val-CAC-008	GCTTCTGTAGTGTAGTGGTTATCACGTTC	tRF-5c	-	tRF-29-Q99P9P9NH525	29	tRNA-Val-CAC-2-1,GCTTCTGTAGTGTAGTGGTTATCACGTTCGCCTCACACGCGAAAGGTCCCCGGTTCGAAACCGGGCAGAAGCACCA,Val-CAC,0	4.49749	22.588	0.00171853	4.91145	0.413965	3.36628	27.6335	58.7058	42.3384	6.08385	4.65004	0	0	0	0
tRF-Ala-TGC-010	ATAGGTATTAAGGTTTT	tRF-1	1029	-	17	pre_tRNA-Ala-TGC-2-1,TTTTTAAAAACTTTTTTTGGAACAACAAGGGTCTATGTGTGGGGATGTAGCTCAGTGGTAGAGCGCATGCTTTGCATGTATGAGGTCCCGGGTTCGATCCCCGGCATCTCCAATAGGTATTAAGGTTTTAGCGCTGATTCTTGTTCAACGTA,Ala-TGC,112	4.54948	23.417	0.103341	3.0162	-1.53328	0	0	38.8728	0	0	0	0	0	0	0
tRF-Ser-GCT-034	GCTGCATAGCAAGCCTTT	tRF-1	-	-	18	pre_tRNA-Ser-GCT-5-1,CTACACAGACGAAGAAATTCAAGTTGTTGATTCTTTGTGTGACGAGGTGGCCGAGTGGTTAAGGCGATGGACTGCTAATCCATTGTGCTCTGCACACGTGGGTTCGAATCCCATCCTCGTCGGCTGCATAGCAAGCCTTTTGTTCCAGGAATCACAAATGAT,Ser-GCT,122	4.57505	23.8357	0.103864	3.04177	-1.53328	0	0	39.6661	0	0	0	0	0	0	0
tRF-Arg-ACG-024	GGTGTTAATCTTGGCTTTT	tRF-1	-	-	19	pre_tRNA-Arg-ACG-2-3,AGACGCAGACTGAGTGGCCAGTAGTCAAAAGCGCAACCGAGGGCCAGTGGCGCAATGGATAACGCGTCTGACTACGGATCAGAAGATTCTAGGTTCGACTCCTGGCTGGCTCGGGTGTTAATCTTGGCTTTTTTTTTTTTTTTTTTTAAGAAA,Arg-ACG,113	4.57505	23.8357	0.103864	3.04177	-1.53328	0	0	39.6661	0	0	0	0	0	0	0
tRF-Gly-CCC-024	AGAGGGTCTTTTTCACCCCGCTGTTGCTCTT	tRF-1	-	-	31	pre_tRNA-Gly-CCC-1-1,TACTGTTTTCTGTTATCCTGCAGGCGGTTGTTACGCAGAGGCATTGGTGGTTCAGTGGTAGAATTCTCGCCTCCCACGCGGGAGACCCGGGTTCAATTCCCGGCCAATGCAAGAGGGTCTTTTTCACCCCGCTGTTGCTCTTTATCTGTCT,Gly-CCC,111	4.58125	23.9383	0.0471773	4.98408	0.40283	0	0	168.184	0	0	0	0	0	5.99129	0
tRF-Cys-GCA-024	CAATGGCTTGGTTTT	tRF-1	-	-	15	pre_tRNA-Cys-GCA-4-1,TTAGCACCCAAGGAGCCGCCTCCAGGCGCTGTAGAGGCGCGGGGGTATAGCTCAGTGGTAGAGCATTTGACTGCAGATCAAGAGGTCCCTGGTTCAAATCCGGGTGCCCCCTCAATGGCTTGGTTTTTCCTTCCCCTTGTTAACCATCTGTT,Cys-GCA,112	4.66393	25.3503	0.0611156	3.13065	-1.53328	0	0	38.8728	0	3.04193	0	0	0	0	0
tRF-Arg-TCT-028	GTCACCTGGCAGGTGCCTCTTTT	tRF-1	-	-	23	pre_tRNA-Arg-TCT-4-1,GCTTTTTCAGTTCTGGTGCTGATGCTGTGTGTGTGGTGAGGTCTCTGTGGCGCAATGGACGAGCGCGCTGGACTTCTAATCCAGAGGTTCCGGGTTCGAGTCCCGGCAGAGATGGTCACCTGGCAGGTGCCTCTTTTATTTTGACTACTGTCAT,Arg-TCT,114	4.69643	25.9279	0.0953387	3.16316	-1.53328	0	0	43.6327	0	0	0	0	0	0	0
tRF-Thr-CGT-014	TAGGGTGTGCGTGTTTT	tRF-1	-	-	17	pre_tRNA-Thr-CGT-3-1,GCAATTCGGTCATAAAAGAAGCCACAGAATCAGCACGGCTGGCTCTGTGGCTTAGTTGGCTAAAGCGCCTGTCTCGTAAACAGGAGATCCTGGGTTCGAATCCCAGCGGGGCCTTAGGGTGTGCGTGTTTTTTTTTCTTTCCCCCTTTAATAAG,Thr-CGT,114	4.69643	25.9279	0.0953387	3.16316	-1.53328	0	0	43.6327	0	0	0	0	0	0	0
tRF-Glu-TTC-035	ATGATGTATGCTTTGTTT	tRF-1	-	-	18	pre_chrM.tRNA16-GluTTC,TTTTATTAGGGGGTTAATTTTGCGTATTGGGGTCATTGGTGTTCTTGTAGTTGAAATACAACGATGGTTTTTCATATCATTGGTCGTGGTTGTAGTCCGTGCGAGAATAATGATGTATGCTTTGTTTCTGTTGAGTGTGGGTTTAGTAA,Glu-TTC,109	4.71733	26.3062	0.0468787	3.18406	-1.53328	0	0	34.1129	6.35077	0	0	0	0	0	0
tRF-Ala-AGC-102	TCAATCCCCAGCACCTCCACCA	tRF-3b	-	tRF-22-8EK6P1852	22	tRNA-Ala-AGC-5-1,GGGGGTGTAGCTCAGTGGTAGAGCGCGTGCTTAGCATGCACGAGGCCCTGGGTTCAATCCCCAGCACCTCCACCA,Ala-AGC,53	4.73371	26.6066	0.0625726	3.20043	-1.53328	0	0	41.2528	0	3.04193	0	0	0	0	0
tRF-Arg-ACG-006	CTTGTGCTCTCACTTTT	tRF-1	-	-	17	pre_tRNA-Arg-ACG-2-4,ATTATGAAAAGAGTAACAGTTAAGACAGCGTTACAGGCAGGGGCCAGTGGCGCAATGGATAACGCGTCTGACTACGGATCAGAAGATTCTAGGTTCGACTCCTGGCTGGCTCGCTTGTGCTCTCACTTTTTCCTTCTTCAAAGCCGTATTAAC,Arg-ACG,113	4.78662	27.6005	0.087764	3.25334	-1.53328	0	0	46.806	0	0	0	0	0	0	0
tRF-Leu-AAG-006	GTTTGTGGTAGTTTT	tRF-1	-	-	15	pre_tRNA-Leu-AAG-2-1,CATAACTGAAGGAAAATATGTAAATACCCAGCGGCAAAGAGGTAGCGTGGCCGAGCGGTCTAAGGCGCTGGATTAAGGCTCCAGTCTCTTCGGGGGCGTGGGTTCGAATCCCACCGCTGCCAGTTTGTGGTAGTTTTGTCACTTTTGTCCCCTATGGGTTAC,Leu-AAG,122	4.82649	28.3738	0.0148246	6.00695	1.18046	10.0988	0	326.849	6.35077	0	0	0	0	0	9.98263
tRF-Glu-TTC-018	TCCCATATGGTCTAGCGGTTAGGATTCCT	tRF-5c	-	tRF-29-86V8WPMN1EJ3	29	tRNA-Glu-TTC-1-1,TCCCATATGGTCTAGCGGTTAGGATTCCTGGTTTTCACCCAGGTGGCCCGGGTTCGACTCCCGGTATGGGAACCA,Glu-TTC,0	4.83842	28.6096	3.65401e-06	8.94533	4.1069	40.3953	810.582	101.545	1054.23	103.426	23.2502	20.3617	6.92425	11.9826	19.9653
tRF-Arg-ACG-005	CTTGTGCTCTCACTTT	tRF-1	-	-	16	pre_tRNA-Arg-ACG-2-4,ATTATGAAAAGAGTAACAGTTAAGACAGCGTTACAGGCAGGGGCCAGTGGCGCAATGGATAACGCGTCTGACTACGGATCAGAAGATTCTAGGTTCGACTCCTGGCTGGCTCGCTTGTGCTCTCACTTTTTCCTTCTTCAAAGCCGTATTAAC,Arg-ACG,113	4.87145	29.2721	0.0891986	3.33818	-1.53328	0	0	49.9793	0	0	0	0	0	0	0
tRF-Gln-TTG-009	TAGGATGGGGTGTGATAGGTGGCACGGAG	tRF-5c	-	tRF-29-V29K9UV365IS	29	chrM.tRNA22-GlnTTG,TAGGATGGGGTGTGATAGGTGGCACGGAGAATTTTGGATTCTCAGGGATGGGTTCGATTCTCATAGTCCTAGCCA,Gln-TTG,0	4.90775	30.0179	0.00181255	3.37447	-1.53328	13.4651	9.21116	7.93322	12.7015	6.08385	0	0	0	0	0
tRF-Val-CAC-043	GTTTCCGTAGTGTAGCGGTTATCACATTC	tRF-5c	-	tRF-29-79MP9PMNH5F5	29	tRNA-Val-CAC-3-1,GTTTCCGTAGTGTAGCGGTTATCACATTCGCCTCACACGCGAAAGGTCCCCGGTTCGATCCCGGGCGGAAACACCA,Val-CAC,0	4.93418	30.5728	0.00961747	3.4009	-1.53328	3.36628	0	4.75993	21.1692	15.2096	0	0	0	0	0
tRF-Leu-AAG-027	GTGTGAGGTATTTT	tRF-1	-	-	14	pre_tRNA-Leu-AAG-2-2,CACTTGGGTGAAACTGAAAGCGGCGACGCACCCTGTGGGTGGTAGCGTGGCCGAGCGGTCTAAGGCGCTGGATTAAGGCTCCAGTCTCTTCGGGGGCGTGGGTTCGAATCCCACCGCTGCCAGTGTGAGGTATTTTTTTTTTCCCCCTCGTCATTCTGACCC,Leu-AAG,122	4.99639	31.92	0.0273515	3.46311	-1.53328	3.36628	0	46.806	2.11692	0	0	0	0	0	0
tRF-Lys-TTT-071	GGAGTGGTGGCTTT	tRF-1	-	-	14	pre_tRNA-Lys-TTT-3-3,TTACTCACTAGAATGTGCAGGAAGAAGGCTTTTGCAGGGAGCCCGGATAGCTCAGTCGGTAGAGCATCAGACTTTTAATCTGAGGGTCCAGGGTTCAAGTCCCTGTTCGGGCGGGAGTGGTGGCTTTTAGTACCTGATTCTGGTATCATGTTT,Lys-TTT,113	5.02839	32.636	0.0752783	3.49511	-1.53328	0	0	56.3259	0	0	0	0	0	0	0
tRF-Ser-GCT-044	CTCGGCTTTCCCTGCTAACTGGGCTTT	tRF-1	-	-	27	pre_tRNA-Ser-GCT-6-1,CCAAATGAAACTGTTGAGAAGAGAAACATTACACATATCAGGAGAGGCCTGGCCGAGTGGTTAAGGCGATGGACTGCTAATCCATTGTGCTCTGCACGCGTGGGTTCGAATCCCATCCTCGTCGCTCGGCTTTCCCTGCTAACTGGGCTTTTTTAAAGGTTTCC,Ser-GCT,124	5.15415	35.6085	0.0328161	3.62087	-1.53328	0	0	51.5659	6.35077	0	0	0	0	0	0
tRF-Val-AAC-017	GTTTCCGTAGTGTAGTGGTTATCACGTTT	tRF-5c	-	-	29	tRNA-Val-AAC-5-1,GTTTCCGTAGTGTAGTGGTTATCACGTTTGCCTAACACGCGAAAGGTCCCCGGTTCGAAACCGGGCAGAAACACCA,Val-AAC,0	5.21614	37.172	2.73557e-06	8.78598	3.56983	127.919	184.223	117.412	1261.69	115.593	0	30.5426	6.92425	17.9739	4.99132
tRF-Glu-TTC-017	TCCCATATGGTCTAGCGGTTAGGATTCC	tRF-5c	-	tRF-28-86V8WPMN1E0J	28	tRNA-Glu-TTC-1-1,TCCCATATGGTCTAGCGGTTAGGATTCCTGGTTTTCACCCAGGTGGCCCGGGTTCGACTCCCGGTATGGGAACCA,Glu-TTC,0	5.23452	37.6486	1.51051e-06	7.57087	2.33634	26.9302	340.813	41.2528	364.111	63.8805	0	5.09043	3.46212	5.99129	9.98263
tRF-Ala-CGC-012	AGGCGATCACGTAGATTTT	tRF-1	-	-	19	pre_tRNA-Ala-CGC-2-1,TAACATGACAGGAATTCTCCGTTACAACCGACTTGTGCCAGGGGATGTAGCTCAGTGGTAGAGCGCATGCTTCGCATGTATGAGGCCCCGGGTTCGATCCCCGGCATCTCCAAGGCGATCACGTAGATTTTGTTTAATTCAGCCTCTGGAAC,Ala-CGC,112	5.27451	38.7067	0.0187313	5.65831	0.3838	3.36628	0	268.143	0	0	0	0	0	0	4.99132
tRF-Leu-TAA-036	GTTAAGATGGCAGAGC	tRF-5a	-	tRF-16-7O58J0D	16	chrM.tRNA3-LeuTAA,GTTAAGATGGCAGAGCCCGGTAATCGCATAAAACTTAAAACTTTACAGTCAGAGGTTCAATTCCTCTTCTTAACACCA,Leu-TAA,0	5.35328	40.8787	0.0299107	3.82	-1.53328	0	55.2669	1.58664	12.7015	0	0	0	0	0	0
tRF-Asn-GTT-001	TAGATTGAAGCCAGT	tRF-5a	-	-	15	chrM.tRNA20-AsnGTT,TAGATTGAAGCCAGTTGATTAGGGTGCTTAGCTGTTAACTAAGTGTTTGTGGGTTTAAGTCCCATTGGTCTAGCCA,Asn-GTT,0	5.38538	41.7984	8.07748e-06	5.75891	0.373536	43.7616	36.8446	157.871	12.7015	27.3773	0	0	0	0	4.99132
tRF-Asp-GTC-034	TCCTCGTTAGTATAGTGGTGAGTATCCC	tRF-5c	-	tRF-28-897PVP941QDJ	28	tRNA-Asp-GTC-2-1,TCCTCGTTAGTATAGTGGTGAGTATCCCCGCCTGTCACGCGGGAGACCGGGGTTCGATTCCCCGACGGGGAGCCA,Asp-GTC,0	5.39553	42.0935	0.0103158	3.86225	-1.53328	0	18.4223	3.17329	35.9877	3.04193	0	0	0	0	0
tRF-Leu-TAA-002	ACATACCCATGGCCAACCTCCTACTCCTCATT	tRF-1	-	-	32	pre_chrM.tRNA3-LeuTAA,AACTTAGTATTATACCCACACCCACCCAAGAACAGGGTTTGTTAAGATGGCAGAGCCCGGTAATCGCATAAAACTTAAAACTTTACAGTCAGAGGTTCAATTCCTCTTCTTAACAACATACCCATGGCCAACCTCCTACTCCTCATTGTACCCAT,Leu-TAA,115	5.49443	45.0806	0.00660773	3.96116	-1.53328	0	18.4223	34.1129	19.0523	0	0	0	0	0	0
tRF-Leu-AAG-039	GTGTGAGGTATTTTT	tRF-1	-	-	15	pre_tRNA-Leu-AAG-2-2,CACTTGGGTGAAACTGAAAGCGGCGACGCACCCTGTGGGTGGTAGCGTGGCCGAGCGGTCTAAGGCGCTGGATTAAGGCTCCAGTCTCTTCGGGGGCGTGGGTTCGAATCCCACCGCTGCCAGTGTGAGGTATTTTTTTTTTCCCCCTCGTCATTCTGACCC,Leu-AAG,122	5.52643	46.0916	0.0169358	3.99315	-1.53328	3.36628	0	73.779	0	3.04193	0	0	0	0	0
tRF-Gly-CCC-001	AGAGGGTCTTTTTCACCCCGCTGTTGCTCTTT	tRF-1	-	-	32	pre_tRNA-Gly-CCC-1-1,TACTGTTTTCTGTTATCCTGCAGGCGGTTGTTACGCAGAGGCATTGGTGGTTCAGTGGTAGAATTCTCGCCTCCCACGCGGGAGACCCGGGTTCAATTCCCGGCCAATGCAAGAGGGTCTTTTTCACCCCGCTGTTGCTCTTTATCTGTCT,Gly-CCC,111	5.55715	47.0834	0.0146541	8.49281	2.93566	0	0	1968.23	4.23384	3.04193	23.2502	0	3.46212	5.99129	0
tRF-Ala-CGC-011	AGGCGATCACGTAGATTT	tRF-1	-	-	18	pre_tRNA-Ala-CGC-2-1,TAACATGACAGGAATTCTCCGTTACAACCGACTTGTGCCAGGGGATGTAGCTCAGTGGTAGAGCGCATGCTTCGCATGTATGAGGCCCCGGGTTCGATCCCCGGCATCTCCAAGGCGATCACGTAGATTTTGTTTAATTCAGCCTCTGGAAC,Ala-CGC,112	5.56221	47.2489	0.0159684	5.96179	0.399579	0	0	330.022	2.11692	3.04193	0	0	0	5.99129	0
tRF-Ser-GCT-009	TTTCTGGAGGTTTT	tRF-1	-	-	14	pre_tRNA-Ser-GCT-4-1,TGTGCGGAGGAAGAAAATGACTTTGCCACGCTTAGCATGTGACGAGGTGGCCGAGTGGTTAAGGCGATGGACTGCTAATCCATTGTGCTCTGCACGCGTGGGTTCGAATCCCATCCTCGTCGTTTCTGGAGGTTTTTATTTAACCCTCTGAAAGGATGGGTC,Ser-GCT,122	5.65503	50.3887	0.00907074	7.07916	1.42413	3.36628	0	728.27	2.11692	3.04193	0	0	10.3864	0	0
tRF-Gly-TCC-034	GCGGGCGGACCTTT	tRF-1	-	-	14	pre_tRNA-Gly-TCC-2-2,GAGCCCCGGGCCGGCGCGGCGGGGCTGCCCGCGCCGTGCGGCGTTGGTGGTATAGTGGTGAGCATAGCTGCCTTCCAAGCAGTTGACCCGGGTTCGATTCCCGGCCAACGCAGCGGGCGGACCTTTTGCGGAGGTCCCCGTCGCGGAGCTCG,Gly-TCC,112	5.67846	51.2139	0.00362	7.72936	2.0509	3.36628	9.21116	1143.97	0	3.04193	4.65004	0	3.46212	5.99129	4.99132
tRF-Leu-TAA-001	AAGAGGAGTTGTTTT	tRF-1	1032	-	15	pre_tRNA-Leu-TAA-3-1,TACCCGAGTTGCTTTAAAATAAAACATTGTTTTATCAGTTACCAGAATGGCCGAGTGGTTAAGGCGTTGGACTTAAGATCCAATGGATTCATATCCGCGTGGGTTCGAACCCCACTTCTGGTAAAGAGGAGTTGTTTTTCCTGGCAAAAACCTTTTTTCCTAA,Leu-TAA,123	5.73109	53.1164	0.0185433	6.13435	0.403268	0	0	377.621	2.11692	0	0	0	0	5.99129	0
tRF-Leu-AAG-032	GCTTGTTGTGATTCCTCCATTTT	tRF-1	-	-	23	pre_tRNA-Leu-AAG-1-1,TTATAAGGAAGGAAAAGATGTAGGTGAAGCCCAGAAGGAGGGTAGCGTGGCCGAGCGGTCTAAGGCGCTGGATTAAGGCTCCAGTCTCTTCGGAGGCGTGGGTTCGAATCCCACCGCTGCCAGCTTGTTGTGATTCCTCCATTTTTGTCCCTTCATGGGTTA,Leu-AAG,122	5.74725	53.7148	0.0286165	4.21397	-1.53328	0	9.21116	86.4721	0	0	0	0	0	0	0
tRF-Gly-TCC-065	GCGGGCGGACCTTTTG	tRF-1	-	-	16	pre_tRNA-Gly-TCC-2-2,GAGCCCCGGGCCGGCGCGGCGGGGCTGCCCGCGCCGTGCGGCGTTGGTGGTATAGTGGTGAGCATAGCTGCCTTCCAAGCAGTTGACCCGGGTTCGATTCCCGGCCAACGCAGCGGGCGGACCTTTTGCGGAGGTCCCCGTCGCGGAGCTCG,Gly-TCC,112	5.76979	54.5605	0.0270977	4.23651	-1.53328	0	9.21116	88.0588	0	0	0	0	0	0	0
tRF-Gly-CCC-023	AAAGGGTCTTTTTCACCCCGCTGTTGCTCTTT	tRF-1	-	-	32	pre_tRNA-Gly-CCC-1-2,TACTCTTTTCTGTTATCCTCCAGGCGGTAGTTACGCAGAGGCATTGGTGGTTCAGTGGTAGAATTCTCGCCTCCCACGCGGGAGACCCGGGTTCAATTCCCGGCCAATGCAAAAGGGTCTTTTTCACCCCGCTGTTGCTCTTTATCTGTCT,Gly-CCC,111	5.82159	56.5552	0.0223861	7.54937	1.72778	0	0	1025.77	0	0	0	5.09043	0	5.99129	4.99132
tRF-Gly-GCC-023	GCACGCCCTCCCATTTT	tRF-1	-	-	17	pre_tRNA-Gly-GCC-1-1,AGTTCCGCTGTGCCAGCTTCCGTTGGCGTTTGCCATCGGTGCATGGGTGGTTCAGTGGTAGAATTCTCGCCTGCCACGCGGGAGGCCCGGGTTCGATTCCCGGCCCATGCAGCACGCCCTCCCATTTTGGTGCTGCAGCAGCACCAAGGCG,Gly-GCC,111;pre_tRNA-Gly-GCC-4-1,AGCTCTGCTGTGACAGCTTCCATTGGCATTTGCCATCAGTGCATAGGTGGTTCAGTGGTAGAATTCTTGCCTGCCACGCAGGAGGCCCAGGTTTGATTCCTGGCCCATGCAGCACGCCCTCCCATTTTGGTGCTGCAGCAGCACCAAGGCG,Gly-GCC,111	5.83549	57.1028	0.0499785	4.30221	-1.53328	0	0	103.132	0	0	0	0	0	0	0
tRF-Leu-TAA-040	GTTAAGATGGCAGAGCCCGGTAATCGCA	tRF-5c	-	tRF-28-7O58J0K8UMDU	28	chrM.tRNA3-LeuTAA,GTTAAGATGGCAGAGCCCGGTAATCGCATAAAACTTAAAACTTTACAGTCAGAGGTTCAATTCCTCTTCTTAACACCA,Leu-TAA,0	5.83677	57.1533	0.000124646	4.30349	-1.53328	16.8314	27.6335	13.4865	29.6369	6.08385	0	0	0	0	0
tRF-Ser-GCT-038	TTTCTGGAGGTTTTT	tRF-1	-	-	15	pre_tRNA-Ser-GCT-4-1,TGTGCGGAGGAAGAAAATGACTTTGCCACGCTTAGCATGTGACGAGGTGGCCGAGTGGTTAAGGCGATGGACTGCTAATCCATTGTGCTCTGCACGCGTGGGTTCGAATCCCATCCTCGTCGTTTCTGGAGGTTTTTATTTAACCCTCTGAAAGGATGGGTC,Ser-GCT,122	5.85858	58.0241	0.0324737	6.06242	0.203841	0	0	362.548	0	0	0	0	3.46212	0	0
tRF-Glu-TTC-069	TCCCTGGTGGTCTAGTGGCTAGGATTCGG	tRF-5c	-	tRF-29-87R8WP9I1EJ4	29	tRNA-Glu-TTC-3-1,TCCCTGGTGGTCTAGTGGCTAGGATTCGGCGCTTTCACCGCCGCGGCCCGGGTTCGATTCCCGGCCAGGGAACCA,Glu-TTC,0;tRNA-Glu-TTC-4-1,TCCCTGGTGGTCTAGTGGCTAGGATTCGGCGCTTTCACCGCCGCGGCCCGGGTTCGATTCCCGGTCAGGGAACCA,Glu-TTC,0	5.94628	61.6609	0.00376561	4.41301	-1.53328	0	18.4223	66.6391	16.9354	0	0	0	0	0	0
tRF-Met-CAT-009	AGTAAGGTCAGCTAAATAAGCT	tRF-5b	-	tRF-22-1OR6QOH03	22	chrM.tRNA5-MetCAT,AGTAAGGTCAGCTAAATAAGCTATCGGGCCCATACCCCGAAAATGTTGGTTATACCCTTCCCGTACTACCA,Met-CAT,0	6.01092	64.4862	0.00132123	4.47764	-1.53328	3.36628	46.0558	5.55325	42.3384	3.04193	0	0	0	0	0
tRF-Ala-TGC-001	AACGGTGACTTTTT	tRF-1	-	-	14	pre_tRNA-Ala-TGC-1-1,ACCTCCTGGAAATTATTACAAGAAGGATTTTTTTCAGGAAGGGGGTGTAGCTCAGTGGTAGAGCGCATGCTTTGCATGTATGAGGTCCCGGGTTCGATCCCCGGCACCTCCAAACGGTGACTTTTTGCTCTGGTAGTGCTCAAACCTAATTC,Ala-TGC,112	6.18082	72.5455	0.0395573	4.64754	-1.53328	0	0	132.485	0	0	0	0	0	0	0
tRF-Gly-CCC-050	AAAGGGTCTTTTTCACCCCGCTGTTGCTCTT	tRF-1	-	-	31	pre_tRNA-Gly-CCC-1-2,TACTCTTTTCTGTTATCCTCCAGGCGGTAGTTACGCAGAGGCATTGGTGGTTCAGTGGTAGAATTCTCGCCTCCCACGCGGGAGACCCGGGTTCAATTCCCGGCCAATGCAAAAGGGTCTTTTTCACCCCGCTGTTGCTCTTTATCTGTCT,Gly-CCC,111	6.21268	74.1658	0.00836043	4.6794	-1.53328	3.36628	0	126.932	2.11692	0	0	0	0	0	0
tRF-Val-CAC-007	GCTTCTGTAGTGTAGTGGTTATCACGTT	tRF-5c	-	tRF-28-Q99P9P9NH50E	28	tRNA-Val-CAC-2-1,GCTTCTGTAGTGTAGTGGTTATCACGTTCGCCTCACACGCGAAAGGTCCCCGGTTCGAAACCGGGCAGAAGCACCA,Val-CAC,0	6.26431	76.868	0.00077968	4.73103	-1.53328	3.36628	18.4223	66.6391	33.8707	0	0	0	0	0	0
tRF-Gln-TTG-047	TTCAAAGGTGAACGTTTT	tRF-1	-	-	18	pre_tRNA-Gln-TTG-2-1,TTTAACCACGACTATACTTACCTACTGTACCCTTGTGGTTGGTCCCATGGTGTAATGGTTAGCACTCTGGACTTTGAATCCAGCAATCCGAGTTCGAATCTCGGTGGGACCTTTCAAAGGTGAACGTTTTACAGTTCCTGGCTTGGCCTCTG,Gln-TTG,112	6.35316	81.751	0.00300796	4.81989	-1.53328	3.36628	0	134.071	4.23384	3.04193	0	0	0	0	0
tRF-Leu-TAA-012	AAGAGGAGTTGTTTTT	tRF-1	-	-	16	pre_tRNA-Leu-TAA-3-1,TACCCGAGTTGCTTTAAAATAAAACATTGTTTTATCAGTTACCAGAATGGCCGAGTGGTTAAGGCGTTGGACTTAAGATCCAATGGATTCATATCCGCGTGGGTTCGAACCCCACTTCTGGTAAAGAGGAGTTGTTTTTCCTGGCAAAAACCTTTTTTCCTAA,Leu-TAA,123	6.35711	81.975	0.0146974	4.82384	-1.53328	0	0	143.591	0	6.08385	0	0	0	0	0
tRF-Gly-TCC-035	GCGGGCGGACCTTTT	tRF-1	1023	-	15	pre_tRNA-Gly-TCC-2-2,GAGCCCCGGGCCGGCGCGGCGGGGCTGCCCGCGCCGTGCGGCGTTGGTGGTATAGTGGTGAGCATAGCTGCCTTCCAAGCAGTTGACCCGGGTTCGATTCCCGGCCAACGCAGCGGGCGGACCTTTTGCGGAGGTCCCCGTCGCGGAGCTCG,Gly-TCC,112	6.38007	83.29	0.00332883	8.92296	2.54289	6.73256	9.21116	2637	0	12.1677	0	5.09043	6.92425	17.9739	0
tRF-Gly-GCC-022	GCACGCCCTCCCATTT	tRF-1	-	-	16	pre_tRNA-Gly-GCC-1-1,AGTTCCGCTGTGCCAGCTTCCGTTGGCGTTTGCCATCGGTGCATGGGTGGTTCAGTGGTAGAATTCTCGCCTGCCACGCGGGAGGCCCGGGTTCGATTCCCGGCCCATGCAGCACGCCCTCCCATTTTGGTGCTGCAGCAGCACCAAGGCG,Gly-GCC,111;pre_tRNA-Gly-GCC-4-1,AGCTCTGCTGTGACAGCTTCCATTGGCATTTGCCATCAGTGCATAGGTGGTTCAGTGGTAGAATTCTTGCCTGCCACGCAGGAGGCCCAGGTTTGATTCCTGGCCCATGCAGCACGCCCTCCCATTTTGGTGCTGCAGCAGCACCAAGGCG,Gly-GCC,111	6.4865	89.6665	0.0162508	4.95322	-1.53328	0	0	161.044	2.11692	0	0	0	0	0	0
tRF-Leu-TAA-037	GTTAAGATGGCAGAGCCCGGTA	tRF-5b	-	tRF-22-7O58J0K8O	22	chrM.tRNA3-LeuTAA,GTTAAGATGGCAGAGCCCGGTAATCGCATAAAACTTAAAACTTTACAGTCAGAGGTTCAATTCCTCTTCTTAACACCA,Leu-TAA,0	6.53268	92.5835	0.000437382	4.99941	-1.53328	3.36628	55.2669	33.3195	52.923	0	0	0	0	0	0
tRF-Glu-TTC-003	ATGATGTATGCTTTGTTTCTGTT	tRF-1	-	-	23	pre_chrM.tRNA16-GluTTC,TTTTATTAGGGGGTTAATTTTGCGTATTGGGGTCATTGGTGTTCTTGTAGTTGAAATACAACGATGGTTTTTCATATCATTGGTCGTGGTTGTAGTCCGTGCGAGAATAATGATGTATGCTTTGTTTCTGTTGAGTGTGGGTTTAGTAA,Glu-TTC,109	6.93545	122.399	0.000291692	5.40217	-1.53328	3.36628	9.21116	178.497	19.0523	3.04193	0	0	0	0	0
