# Supplementary material for: Pathophysiological Significance of Neutrophilic Transfer RNA-Derived Small RNAs in Asymptomatic Moyamoya Disease
Source: Cells. 2021 May 1;10(5):1086. doi: 10.3390/cells10051086 (PMC8147334; doi:10.3390/cells10051086)
Supplement: Supplementary file 1 [file cells-10-01086-s001.zip › cells-1149161 3rd supplementary materials/Data Supplements/Data Supplement III.xls]

## Sheet: BP
#Column A"GO.ID" stands for the ID of gene ontology term
#Column B"Term" stands for the name of gene ontology term
#Column C"Ontology" stands for the ontology of GOID belongs to
#Column D"Count" stands for the number of DE genes associated with the listed GOID
#Column E"Pop.Hits" stands for the number of background population genes associated with the listed GOID
#Column F"List.Total" stands for the total number of DE genes
#Column G"Pop.Total" stands for the total number of background population genes
#Column H"Fold.Enrichment" stands for the Fold Enrichment value of the GOID, it equals (Count/Pop.Hits)/(List.Total/Pop.Total)
#Column I"Pvalue" stands for the significance testing value of the GOID
#Column J "Enrichment.Score" stands for the Enrichment Score value of the GOID, it equals (-log10(Pvalue))
#Column L"GENES" stands for the DE genes associated with the GOID
GO.ID	Term	Ontology	Count	Pop.Hits	List.Total	Pop.Total	Fold.Enrichment	P value	Enrichment.Score	Gene.Ratio	GENES
GO:0046849	bone remodeling	Biological process	18	82	1462	17653	2.65051	0.000105657	3.9761	0.0123119	SIGLEC15//TPP1//CTSK//GPR55//IAPP//TNFRSF11B//UBASH3B//FSHB//PRKCA//SYK//PLEKHM1//GJA1//LEP//SUCO//EPHA2//HTR1B//LRP6//WNT16
GO:0019219	regulation of nucleobase-containing compound metabolic process	Biological process	418	4328	1462	17653	1.16617	0.000109822	3.95931	0.28591	KPNA1//DHFR//E2F6//TFDP2//KLF2//ARID5A//STRAP//DACH1//DMRT1//DNMT3B//DR1//ENO1//ETV6//BPTF//FGF9//MTF2//WWTR1//GATA3//GATA6//GLI2//RCOR2//PROX2//KCTD1//CNOT7//HIST1H1D//HNRNPA2B1//IFNG//PDX1//IRF2//IRF7//ISL1//ZNF568//LEP//MAF//ASCL1//NFIB//NODAL//RLIM//CXXC5//RIPPLY3//POU1F1//DLL4//PPARA//HDAC8//PROX1//PSEN1//PSMD10//GATAD2B//FNIP2//RBL1//ZNF350//RELB//RPS27A//SMURF2//ZNF649//SNCA//STAT3//STAT6/…
GO:0051252	regulation of RNA metabolic process	Biological process	386	3984	1462	17653	1.16987	0.000176356	3.75361	0.264022	DHFR//E2F6//TFDP2//KLF2//ARID5A//STRAP//DACH1//DMRT1//DNMT3B//DR1//ENO1//ETV6//BPTF//FGF9//MTF2//WWTR1//GATA3//GATA6//GLI2//RCOR2//PROX2//KCTD1//CNOT7//HIST1H1D//HNRNPA2B1//IFNG//PDX1//IRF2//IRF7//ISL1//ZNF568//LEP//MAF//ASCL1//NFIB//NODAL//RLIM//CXXC5//RIPPLY3//POU1F1//DLL4//PPARA//HDAC8//PROX1//PSEN1//PSMD10//GATAD2B//FNIP2//RBL1//ZNF350//RELB//RPS27A//SMURF2//ZNF649//SNCA//STAT3//STAT6//TAL1//…
GO:1901698	response to nitrogen compound	Biological process	121	1065	1462	17653	1.37185	0.000192148	3.71636	0.0827633	DRD1//ICAM1//PPP3CA//CHRM3//CHRM5//EIF4EBP2//IGF1R//INSR//ATP6V1C1//BAIAP2L1//OR13F1//OR5T1//SNCA//PUM1//ATP4B//AACS//COL4A1//COL5A2//MTOR//GLRA2//PDGFC//CPEB1//XBP1//DROSHA//TSN//ERLIN1//FAF2//AMFR//UBQLN2//HSPA5//JKAMP//PSMC6//SYVN1//DERL3//DNMT3B//HNRNPA2B1//ABCC2//DHFR//TREM2//FABP3//LEP//NPPA//OTC//PLN//PPARA//TNFSF10//CPEB2//PKM//SLC9A1//PANX1//SELL//CDO1//ACTR2//HDAC8//AGTR2//MAS1//CNR1//H…
GO:0080090	regulation of primary metabolic process	Biological process	592	6394	1462	17653	1.11794	0.000234568	3.62973	0.404925	KPNA1//GTPBP4//CNPPD1//CDK5R2//CCNG1//DHFR//E2F6//TFDP2//KLF2//ARID5A//STRAP//DACH1//DMRT1//DNMT3B//DR1//ENO1//ETV6//BPTF//FGF9//MTF2//WWTR1//GATA3//GATA6//GLI2//RCOR2//PROX2//KCTD1//CNOT7//HIST1H1D//HNRNPA2B1//IFNG//PDX1//IRF2//IRF7//ISL1//ZNF568//LEP//MAF//ASCL1//NFIB//NODAL//RLIM//CXXC5//RIPPLY3//POU1F1//DLL4//PPARA//HDAC8//PROX1//PSEN1//PSMD10//GATAD2B//FNIP2//RBL1//ZNF350//RELB//RPS27A//SMUR…
GO:0031323	regulation of cellular metabolic process	Biological process	597	6454	1462	17653	1.11691	0.000238624	3.62229	0.408345	KPNA1//GTPBP4//CNPPD1//CDK5R2//CCNG1//DHFR//E2F6//TFDP2//KLF2//ARID5A//STRAP//DACH1//DMRT1//DNMT3B//DR1//ENO1//ETV6//BPTF//FGF9//MTF2//WWTR1//GATA3//GATA6//GLI2//RCOR2//PROX2//KCTD1//CNOT7//HIST1H1D//HNRNPA2B1//IFNG//PDX1//IRF2//IRF7//ISL1//ZNF568//LEP//MAF//ASCL1//NFIB//NODAL//RLIM//CXXC5//RIPPLY3//POU1F1//DLL4//PPARA//HDAC8//PROX1//PSEN1//PSMD10//GATAD2B//FNIP2//RBL1//ZNF350//RELB//RPS27A//SMUR…
GO:0010243	response to organonitrogen compound	Biological process	108	937	1462	17653	1.39173	0.000247899	3.60573	0.0738714	DRD1//ICAM1//PPP3CA//EIF4EBP2//IGF1R//INSR//ATP6V1C1//BAIAP2L1//OR13F1//OR5T1//SNCA//AACS//COL4A1//COL5A2//MTOR//GLRA2//PDGFC//CPEB1//XBP1//ERLIN1//FAF2//AMFR//UBQLN2//HSPA5//JKAMP//PSMC6//SYVN1//DERL3//DNMT3B//ABCC2//DHFR//TREM2//FABP3//LEP//NPPA//OTC//PLN//PPARA//TNFSF10//CPEB2//PKM//SLC9A1//PANX1//SELL//CDO1//ACTR2//HDAC8//AGTR2//MAS1//CNR1//HTR1B//SLC6A3//SMPD1//TAC1//TMED10//SRSF9//EIF2B1//E…
GO:0071702	organic substance transport	Biological process	267	2667	1462	17653	1.20881	0.000332008	3.47885	0.182627	XPO1//ABRA//RANBP6//TNPO2//IFNG//ARNTL//OR1D2//RBM22//SIX3//IPO8//CSE1L//DRD1//FGF9//PDIA3//PML//PPP3CA//STAT3//CSF2//EZR//AGTR2//FCER1G//SYK//SLC38A4//SLC38A1//SLC7A7//RNPS1//MAGOHB//SRSF1//SRSF3//SRSF9//SRSF11//SMG1//GLE1//HNRNPA2B1//BUD13//AP4S1//NLGN1//LAMP2//SYNJ2BP//RAB27A//SORL1//YWHAZ//AKAP12//KPNA1//KPNA3//CCHCR1//STRADA//SEC63//ZDHHC15//ZDHHC20//ZDHHC23//ZDHHC22//SRP19//SSR2//RPL32//RPS…
GO:0051171	regulation of nitrogen compound metabolic process	Biological process	577	6240	1462	17653	1.11651	0.000351468	3.45411	0.394665	KPNA1//GTPBP4//CNPPD1//CDK5R2//CCNG1//DHFR//E2F6//TFDP2//KLF2//ARID5A//STRAP//DACH1//DMRT1//DNMT3B//DR1//ENO1//ETV6//BPTF//FGF9//MTF2//WWTR1//GATA3//GATA6//GLI2//RCOR2//PROX2//KCTD1//CNOT7//HIST1H1D//HNRNPA2B1//IFNG//PDX1//IRF2//IRF7//ISL1//ZNF568//LEP//MAF//ASCL1//NFIB//NODAL//RLIM//CXXC5//RIPPLY3//POU1F1//DLL4//PPARA//HDAC8//PROX1//PSEN1//PSMD10//GATAD2B//FNIP2//RBL1//ZNF350//RELB//RPS27A//SMUR…
GO:0051173	positive regulation of nitrogen compound metabolic process	Biological process	293	2965	1462	17653	1.1932	0.000385929	3.41349	0.20041	GADD45B//STK26//MAP4K3//ARAF//MAP3K15//MAP3K1//EIF2AK2//PSEN1//BRAF//MAP3K7//TAB2//INSR//KIT//PIK3CB//PTPN11//RPS27A//MAP2K4//TLR4//PNPT1//FLOT1//EFNA5//AIF1//ERBB2//MTOR//IFNG//FAS//NKX3-1//ODAM//CDK2AP1//CCND2//MYOCD//EREG//CHEK1//F3//CARD8//PYCARD//RPS27L//PMAIP1//PML//SNCA//TNFSF10//EIF2AK3//CASP8AP2//HSPA5//XBP1//PDGFC//NOTCH4//MAML2//MAS1//SYK//CYCS//CDC7//ENO1//TRPC6//NODAL//BMPR1A//BMPR2/…
GO:0006811	ion transport	Biological process	170	1610	1462	17653	1.27495	0.000439461	3.35708	0.116279	CSF2//NKAIN3//STIM2//FCER1G//SYK//SLC38A4//SLC38A1//SLC7A7//CNGA3//PANX1//ATP10D//TRPC6//KCNV1//KCNH1//KCNJ1//ATP4B//KCNK17//SLC5A12//SLC17A6//SCN2A//SCN8A//SLC10A1//SLC12A1//CALCRL//CYSLTR1//CSN2//NPY//PKD2//PLN//PPP3CA//PRKCB//PSEN1//RYR3//CACNA1I//CACNA1H//SLC34A1//SLC26A3//VDAC1//CLIC5//NDFIP2//SLC30A5//SLC31A1//FKBP4//SLC1A7//SLC25A21//MICU2//PRKAA2//SLC1A4//XK//ATP1B1//GOPC//PML//CNTN1//FGF…
GO:1903506	regulation of nucleic acid-templated transcription	Biological process	363	3766	1462	17653	1.16385	0.000446174	3.3505	0.24829	DHFR//E2F6//TFDP2//KLF2//ARID5A//STRAP//DACH1//DMRT1//DNMT3B//DR1//ENO1//ETV6//BPTF//FGF9//MTF2//WWTR1//GATA3//GATA6//GLI2//RCOR2//PROX2//KCTD1//CNOT7//HIST1H1D//HNRNPA2B1//IFNG//PDX1//IRF2//IRF7//ISL1//ZNF568//LEP//MAF//ASCL1//NFIB//NODAL//RLIM//CXXC5//RIPPLY3//POU1F1//DLL4//PPARA//HDAC8//PROX1//PSEN1//PSMD10//GATAD2B//FNIP2//RBL1//ZNF350//RELB//RPS27A//SMURF2//ZNF649//SNCA//STAT3//STAT6//TAL1//…
GO:0045471	response to ethanol	Biological process	23	131	1462	17653	2.11996	0.000446568	3.35011	0.0157319	OR13F1//EPS8//OR5T1//USP46//CYBB//GLRA2//ACTR2//CDO1//CNR1//GATA3//GOT2//GRIN2B//HTR1B//ICAM1//LEP//SLC6A3//AACS//STAT3//TBXA2R//TRH//CA3//SETD7//CLDN1
GO:0045429	positive regulation of nitric oxide biosynthetic process	Biological process	11	42	1462	17653	3.16238	0.000467919	3.32983	0.00752394	KLRC4-KLRK1//KLF2//AGTR2//AIF1//KLRK1//MTOR//ICAM1//IFNG//INSR//PKD2//TLR4
GO:1904407	positive regulation of nitric oxide metabolic process	Biological process	11	42	1462	17653	3.16238	0.000467919	3.32983	0.00752394	KLRC4-KLRK1//KLF2//AGTR2//AIF1//KLRK1//MTOR//ICAM1//IFNG//INSR//PKD2//TLR4
GO:2001141	regulation of RNA biosynthetic process	Biological process	363	3774	1462	17653	1.16138	0.000524025	3.28065	0.24829	DHFR//E2F6//TFDP2//KLF2//ARID5A//STRAP//DACH1//DMRT1//DNMT3B//DR1//ENO1//ETV6//BPTF//FGF9//MTF2//WWTR1//GATA3//GATA6//GLI2//RCOR2//PROX2//KCTD1//CNOT7//HIST1H1D//HNRNPA2B1//IFNG//PDX1//IRF2//IRF7//ISL1//ZNF568//LEP//MAF//ASCL1//NFIB//NODAL//RLIM//CXXC5//RIPPLY3//POU1F1//DLL4//PPARA//HDAC8//PROX1//PSEN1//PSMD10//GATAD2B//FNIP2//RBL1//ZNF350//RELB//RPS27A//SMURF2//ZNF649//SNCA//STAT3//STAT6//TAL1//…
GO:0015849	organic acid transport	Biological process	43	309	1462	17653	1.68028	0.000532928	3.27333	0.0294118	SLC38A4//SLC38A1//SLC7A7//SLC1A7//SLC25A21//PSEN1//SLC17A6//PRKAA2//SLC1A4//XK//GLS2//PPFIA2//PPFIA1//SNCA//AVPR1A//TRH//SV2A//SLC16A9//SLC16A12//SLCO1B3//SLC10A1//SLCO1A2//ABCC2//AQP9//SERINC4//OCA2//SLC25A32//SLC25A17//GOT2//PPARA//ABCD2//SLC26A3//AGTR2//CYP4F2//LEP//SLC5A12//FABP3//PLA2G2D//PNPLA8//PLA2G2A//PLA2G4A//SYK//NCOR1
GO:0046942	carboxylic acid transport	Biological process	43	309	1462	17653	1.68028	0.000532928	3.27333	0.0294118	SLC38A4//SLC38A1//SLC7A7//SLC1A7//SLC25A21//PSEN1//SLC17A6//PRKAA2//SLC1A4//XK//GLS2//PPFIA2//PPFIA1//SNCA//AVPR1A//TRH//SV2A//SLC16A9//SLC16A12//SLCO1B3//SLC10A1//SLCO1A2//ABCC2//AQP9//SERINC4//OCA2//SLC25A32//SLC25A17//GOT2//PPARA//ABCD2//SLC26A3//AGTR2//CYP4F2//LEP//SLC5A12//FABP3//PLA2G2D//PNPLA8//PLA2G2A//PLA2G4A//SYK//NCOR1
GO:0006820	anion transport	Biological process	73	600	1462	17653	1.46907	0.000554414	3.25617	0.0499316	SLC38A4//SLC38A1//SLC7A7//SLC34A1//CLIC5//SLC1A7//SLC25A21//PSEN1//SLC17A6//PRKAA2//SLC1A4//XK//GOPC//GLS2//PPFIA2//PPFIA1//SNCA//AVPR1A//TRH//SV2A//VDAC1//SLC26A3//CA13//RHAG//CYB5RL//CA3//SLCO1B3//SLCO1A2//SLC16A9//SLC16A12//SLC10A1//ABCC2//AQP9//SERINC4//OCA2//SLC25A17//GJA1//SLC33A1//SLC25A32//GOT2//PPARA//ABCD2//OSBPL8//STARD7//SCARB1//SLC52A1//AGTR2//CYP4F2//LEP//ABCA1//ABCA12//SLC20A1//SLC…
GO:0006355	regulation of transcription, DNA-templated	Biological process	359	3745	1462	17653	1.15748	0.000729908	3.13673	0.245554	DHFR//E2F6//TFDP2//KLF2//ARID5A//STRAP//DACH1//DMRT1//DNMT3B//DR1//ENO1//ETV6//BPTF//FGF9//MTF2//WWTR1//GATA3//GATA6//GLI2//RCOR2//PROX2//KCTD1//CNOT7//HIST1H1D//HNRNPA2B1//IFNG//PDX1//IRF2//IRF7//ISL1//ZNF568//LEP//MAF//ASCL1//NFIB//NODAL//RLIM//CXXC5//RIPPLY3//POU1F1//DLL4//PPARA//HDAC8//PROX1//PSEN1//PSMD10//GATAD2B//FNIP2//RBL1//ZNF350//RELB//RPS27A//SMURF2//ZNF649//SNCA//STAT3//STAT6//TAL1//…
GO:0009719	response to endogenous stimulus	Biological process	168	1606	1462	17653	1.26309	0.000732682	3.13508	0.114911	PKD2//DUSP15//FSHB//SMAD9//PML//PXN//RPS27A//BMPR1A//MAP3K7//LEFTY2//USP15//CHRM3//CHRM5//EIF4EBP2//IGF1R//INSR//ATP6V1C1//BAIAP2L1//FGF9//FGF12//RAB14//POLR2C//POLR2J//PTPN11//SSTR3//TAC1//ADIPOR1//PPARA//TRH//SMURF2//NREP//COL4A1//COL5A2//MTOR//GLRA2//PDGFC//CPEB1//XBP1//NODAL//CFC1//BMPR2//SLC33A1//PCSK6//MYOCD//STRAP//LEMD3//ZNF451//HSPA5//GATA6//LEMD2//VWC2//CTDSPL2//MED14//MED17//FKBP4//NKX…
GO:0007413	axonal fasciculation	Biological process	7	20	1462	17653	4.22609	0.000778201	3.10891	0.00478796	EPHA3//SEMA3A//CNR1//EPHB2//NDN//CRTAC1//SEMA5A
GO:0106030	neuron projection fasciculation	Biological process	7	20	1462	17653	4.22609	0.000778201	3.10891	0.00478796	SEMA3A//CNR1//EPHB2//NDN//CRTAC1//SEMA5A//EPHA3
GO:0097659	nucleic acid-templated transcription	Biological process	374	3924	1462	17653	1.15084	0.000834228	3.07872	0.255814	DHFR//E2F6//TFDP2//KLF2//ARID5A//STRAP//DACH1//DMRT1//DNMT3B//DR1//ENO1//ETV6//BPTF//FGF9//MTF2//WWTR1//GATA3//GATA6//GLI2//RCOR2//PROX2//KCTD1//CNOT7//HIST1H1D//HNRNPA2B1//IFNG//PDX1//IRF2//IRF7//ISL1//ZNF568//LEP//MAF//ASCL1//NFIB//NODAL//RLIM//CXXC5//RIPPLY3//POU1F1//DLL4//PPARA//HDAC8//PROX1//PSEN1//PSMD10//GATAD2B//FNIP2//RBL1//ZNF350//RELB//RPS27A//SMURF2//ZNF649//SNCA//STAT3//STAT6//TAL1//…
GO:0015711	organic anion transport	Biological process	58	460	1462	17653	1.52244	0.000845011	3.07314	0.0396717	SLC38A4//SLC38A1//SLC7A7//SLC1A7//SLC25A21//PSEN1//SLC17A6//PRKAA2//SLC1A4//XK//GLS2//PPFIA2//PPFIA1//SNCA//AVPR1A//TRH//SV2A//SLC26A3//CA13//RHAG//CYB5RL//CA3//SLC16A9//SLC16A12//SLCO1B3//SLC10A1//SLCO1A2//ABCC2//AQP9//SERINC4//OCA2//SLC25A17//GJA1//SLC33A1//SLC25A32//GOT2//PPARA//ABCD2//OSBPL8//STARD7//SCARB1//SLC52A1//AGTR2//CYP4F2//LEP//ABCA1//ABCA12//SLC5A12//FABP3//ATP10A//ATP10D//PLA2G2D//…
GO:0050795	regulation of behavior	Biological process	14	66	1462	17653	2.56127	0.000862843	3.06407	0.00957592	NLGN1//CSF2//CNR1//QRFP//STAT3//VPS35//NAPEPLD//MTOR//TRH//NR4A3//RAG1//GJA1//HTR1B//HTR1D
GO:0046850	regulation of bone remodeling	Biological process	11	45	1462	17653	2.95156	0.000881382	3.05484	0.00752394	SIGLEC15//IAPP//TNFRSF11B//UBASH3B//FSHB//PRKCA//SYK//PLEKHM1//GJA1//LEP//SUCO
GO:0032774	RNA biosynthetic process	Biological process	375	3940	1462	17653	1.14923	0.000908345	3.04175	0.256498	DHFR//E2F6//TFDP2//KLF2//ARID5A//STRAP//DACH1//DMRT1//DNMT3B//DR1//ENO1//ETV6//BPTF//FGF9//MTF2//WWTR1//GATA3//GATA6//GLI2//RCOR2//PROX2//KCTD1//CNOT7//HIST1H1D//HNRNPA2B1//IFNG//PDX1//IRF2//IRF7//ISL1//ZNF568//LEP//MAF//ASCL1//NFIB//NODAL//RLIM//CXXC5//RIPPLY3//POU1F1//DLL4//PPARA//HDAC8//PROX1//PSEN1//PSMD10//GATAD2B//FNIP2//RBL1//ZNF350//RELB//RPS27A//SMURF2//ZNF649//SNCA//STAT3//STAT6//TAL1//…
GO:0015696	ammonium transport	Biological process	18	98	1462	17653	2.21778	0.00104678	2.98014	0.0123119	CSF2//FCER1G//SYK//OR13F1//HTR1B//OR5T1//SNCA//OAZ3//SLC44A1//PSEN1//CHRM5//DRD1//SLC6A3//CNR1//GDNF//RHAG//NPPA//SNX4
GO:0097305	response to alcohol	Biological process	29	191	1462	17653	1.83331	0.00105581	2.97641	0.0198358	ACTR2//CDO1//CNR1//GATA3//GOT2//GRIN2B//HTR1B//ICAM1//LEP//SLC6A3//AACS//STAT3//TBXA2R//TRH//CA3//SETD7//CLDN1//OR13F1//EPS8//OR5T1//USP46//CYBB//GLRA2//PRKAA2//PTGER2//ABCA1//LRP6//LRP8//KLF2
GO:0051247	positive regulation of protein metabolic process	Biological process	170	1641	1462	17653	1.25087	0.00105793	2.97554	0.116279	GADD45B//STK26//MAP4K3//ARAF//MAP3K15//MAP3K1//EIF2AK2//PSEN1//BRAF//MAP3K7//TAB2//INSR//KIT//PIK3CB//PTPN11//RPS27A//MAP2K4//TLR4//FLOT1//EFNA5//AIF1//ERBB2//MTOR//IFNG//FAS//NKX3-1//ODAM//CDK2AP1//CCND2//EREG//F3//CARD8//PYCARD//RPS27L//PMAIP1//PML//SNCA//TNFSF10//EIF2AK3//CASP8AP2//HSPA5//PDGFC//MAS1//SYK//CYCS//ENO1//TRPC6//NODAL//BMPR1A//BMPR2//LEFTY2//PSME3//CLPX//PASK//YTHDF3//RBMS3//CD28/…
GO:1903428	positive regulation of reactive oxygen species biosynthetic process	Biological process	12	53	1462	17653	2.73386	0.0010854	2.96441	0.00820793	KLRC4-KLRK1//KLF2//AGTR2//AIF1//KLRK1//MTOR//ICAM1//IFNG//INSR//PKD2//TLR4//RAB27A
GO:0015844	monoamine transport	Biological process	15	75	1462	17653	2.41491	0.0010903	2.96245	0.0102599	FCER1G//SYK//AGTR2//P2RY12//OR13F1//HTR1B//OR5T1//SNCA//FFAR3//CHRM5//DRD1//SLC6A3//CNR1//GDNF//CADPS
GO:0042133	neurotransmitter metabolic process	Biological process	23	140	1462	17653	1.98368	0.00115426	2.9377	0.0157319	SLC6A3//TRH//HNMT//GCSH//GLYAT//SLC25A32//SPR//CHDH//SLC44A1//BHMT//TPH2//RNF180//KLRC4-KLRK1//KLF2//AGTR2//AIF1//KLRK1//MTOR//ICAM1//IFNG//INSR//PKD2//TLR4
GO:0051050	positive regulation of transport	Biological process	105	947	1462	17653	1.33878	0.00117488	2.93001	0.0718194	SNCA//SYK//AGTR2//NPPB//AVPR1A//TAC1//CNTN1//FGF12//PKP2//BRAF//NR4A3//ABCA1//ABCA12//TRH//CREBL2//INSR//LEP//PTPN11//KIF5B//PKD2//GJA1//ISL1//AACS//STIM2//CYP4F2//C8ORF44-SGK3//SGK3//TRPC6//IFNG//PSEN1//GDNF//PDX1//RBM22//DRD1//FHL1//P2RY12//FCER1G//FLOT1//AP2B1//PPP3CA//CBLL1//FGB//RAB27A//CADPS2//CACNA1I//CACNA1H//CDK5R2//GSK3B//CTDSPL2//HNRNPK//SEC24A//EZR//STXBP5L//CLEC5A//CLEC9A//PANX1//CAR…
GO:0044264	cellular polysaccharide metabolic process	Biological process	18	99	1462	17653	2.19537	0.00118235	2.92725	0.0123119	G6PC//GSK3B//IL6ST//PPP1CB//UGP2//STK40//GYS2//PGM2//RPS27A//MTOR//GAA//NDST3//B3GALT4//HAS2//PASK//INSR//MANBA//CSGALNACT2
GO:0045056	transcytosis	Biological process	6	16	1462	17653	4.52796	0.00123607	2.90796	0.00410397	PIGR//MAL2//VPS35//PICALM//USO1//RAB11B
GO:0015718	monocarboxylic acid transport	Biological process	25	158	1462	17653	1.91053	0.0012562	2.90094	0.0170999	PRKAA2//SV2A//TRH//SLCO1B3//SLC10A1//SLCO1A2//ABCC2//AQP9//SLC25A17//GOT2//PPARA//ABCD2//AGTR2//CYP4F2//LEP//SLC5A12//FABP3//PLA2G2D//PNPLA8//PLA2G2A//PLA2G4A//SYK//NCOR1//SLC16A9//SLC16A12
GO:0006351	transcription, DNA-templated	Biological process	370	3907	1462	17653	1.14348	0.00142898	2.84497	0.253078	DHFR//E2F6//TFDP2//KLF2//ARID5A//STRAP//DACH1//DMRT1//DNMT3B//DR1//ENO1//ETV6//BPTF//FGF9//MTF2//WWTR1//GATA3//GATA6//GLI2//RCOR2//PROX2//KCTD1//CNOT7//HIST1H1D//HNRNPA2B1//IFNG//PDX1//IRF2//IRF7//ISL1//ZNF568//LEP//MAF//ASCL1//NFIB//NODAL//RLIM//CXXC5//RIPPLY3//POU1F1//DLL4//PPARA//HDAC8//PROX1//PSEN1//PSMD10//GATAD2B//FNIP2//RBL1//ZNF350//RELB//RPS27A//SMURF2//ZNF649//SNCA//STAT3//STAT6//TAL1//…
GO:1903039	positive regulation of leukocyte cell-cell adhesion	Biological process	32	224	1462	17653	1.72494	0.00168991	2.77214	0.0218878	KLRC4-KLRK1//CTLA4//EFNB3//KLRK1//ICOSLG//CD274//HLA-DPA1//HLA-DQA1//PTPN11//CD28//IFNG//GLI2//VNN1//LILRB2//AIF1//CD209//IL6ST//JAK3//LEP//HAVCR2//CD1D//PYCARD//CD83//GATA3//RAG1//XBP1//SYK//FAM49B//HAS2//NR4A3//ICAM1//XCL1
GO:0010033	response to organic substance	Biological process	309	3218	1462	17653	1.15943	0.00172425	2.7634	0.211354	CBFB//TSLP//DRD1//ICAM1//PPP3CA//CXCL2//FAF2//HSPA5//DNAJB1//JKAMP//XBP1//DUSP15//FSHB//SMAD9//PML//PXN//RPS27A//BMPR1A//MAP3K7//LEFTY2//USP15//CHRM3//CHRM5//RFC3//EIF4EBP2//IGF1R//INSR//ATP6V1C1//BAIAP2L1//OR13F1//OR5T1//SNCA//FGF9//FGF12//RAB14//POLR2C//POLR2J//PTPN11//SSTR3//TAC1//ERCC1//EIF2B1//ENSA//GJA1//GYS2//ILDR2//NEUROD1//TRH//ADIPOR1//PPARA//PUM1//ATP4B//PYCARD//BIRC3//SYK//TAX1BP1//CA…
GO:0019222	regulation of metabolic process	Biological process	626	6920	1462	17653	1.09229	0.00175431	2.75589	0.428181	KPNA1//GTPBP4//CNPPD1//CDK5R2//CCNG1//DHFR//E2F6//TFDP2//KLF2//ARID5A//STRAP//DACH1//DMRT1//DNMT3B//DR1//ENO1//ETV6//BPTF//FGF9//MTF2//WWTR1//GATA3//GATA6//GLI2//RCOR2//PROX2//KCTD1//CNOT7//HIST1H1D//HNRNPA2B1//IFNG//PDX1//IRF2//IRF7//ISL1//ZNF568//LEP//MAF//ASCL1//NFIB//NODAL//RLIM//CXXC5//RIPPLY3//POU1F1//DLL4//PPARA//HDAC8//PROX1//PSEN1//PSMD10//GATAD2B//FNIP2//RBL1//ZNF350//RELB//RPS27A//SMUR…
GO:0006357	regulation of transcription by RNA polymerase II	Biological process	221	2227	1462	17653	1.19824	0.00183604	2.73612	0.151163	KLF2//ARID5A//STRAP//DACH1//DMRT1//DNMT3B//DR1//E2F6//ENO1//ETV6//BPTF//FGF9//MTF2//WWTR1//GATA3//GATA6//GLI2//RCOR2//PROX2//KCTD1//CNOT7//HIST1H1D//HNRNPA2B1//IFNG//PDX1//IRF2//IRF7//ISL1//ZNF568//LEP//MAF//ASCL1//NFIB//NODAL//RLIM//CXXC5//RIPPLY3//POU1F1//DLL4//PPARA//HDAC8//PROX1//PSEN1//PSMD10//GATAD2B//FNIP2//RBL1//ZNF350//RELB//RPS27A//SMURF2//ZNF649//SNCA//STAT3//STAT6//TAL1//TWIST1//EZR//…
GO:0006725	cellular aromatic compound metabolic process	Biological process	563	6178	1462	17653	1.10035	0.00189767	2.72178	0.385089	APLF//KPNA1//CHEK1//DUT//MCM6//NFIB//ORC4//POLH//RFC3//FAM111A//TOP3A//WRN//CHAF1B//CDC7//TIMELESS//TICRR//DHFR//E2F6//TFDP2//KLF2//ARID5A//STRAP//DACH1//DMRT1//DNMT3B//DR1//ENO1//ETV6//BPTF//FGF9//MTF2//WWTR1//GATA3//GATA6//GLI2//RCOR2//PROX2//KCTD1//CNOT7//HIST1H1D//HNRNPA2B1//IFNG//PDX1//IRF2//IRF7//ISL1//ZNF568//LEP//MAF//ASCL1//NODAL//RLIM//CXXC5//RIPPLY3//POU1F1//DLL4//PPARA//HDAC8//PROX1//…
GO:1901700	response to oxygen-containing compound	Biological process	161	1565	1462	17653	1.24217	0.0019246	2.71566	0.110123	CHRM3//CHRM5//EIF4EBP2//IGF1R//INSR//ATP6V1C1//BAIAP2L1//OR13F1//DRD1//OR5T1//SNCA//ERCC1//EIF2B1//ENSA//GJA1//GYS2//ILDR2//NEUROD1//TRH//ICAM1//FANCC//COL4A1//COL5A2//MTOR//GLRA2//PDGFC//CPEB1//XBP1//ABCC2//DHFR//TLR4//SCARB1//CARD8//PRKCA//ARPC1B//DNMT3B//LEP//SLC34A1//STAT3//ARNT2//CNR1//CXCL1//CXCL2//FAS//TNFRSF9//ATP4B//TNFRSF11B//GNG12//PTGER2//TAC1//CLDN1//TNFRSF8//TREM2//IGFBP7//ASCL1//UB…
GO:0051937	catecholamine transport	Biological process	13	64	1462	17653	2.45264	0.00197721	2.70395	0.00889193	AGTR2//P2RY12//OR13F1//HTR1B//OR5T1//SNCA//FFAR3//CHRM5//DRD1//SLC6A3//CNR1//GDNF//CADPS
GO:1901360	organic cyclic compound metabolic process	Biological process	581	6394	1462	17653	1.09717	0.00198565	2.7021	0.397401	APLF//KPNA1//CHEK1//DUT//MCM6//NFIB//ORC4//POLH//RFC3//FAM111A//TOP3A//WRN//CHAF1B//CDC7//TIMELESS//TICRR//DHFR//E2F6//TFDP2//KLF2//ARID5A//STRAP//DACH1//DMRT1//DNMT3B//DR1//ENO1//ETV6//BPTF//FGF9//MTF2//WWTR1//GATA3//GATA6//GLI2//RCOR2//PROX2//KCTD1//CNOT7//HIST1H1D//HNRNPA2B1//IFNG//PDX1//IRF2//IRF7//ISL1//ZNF568//LEP//MAF//ASCL1//NODAL//RLIM//CXXC5//RIPPLY3//POU1F1//DLL4//PPARA//HDAC8//PROX1//…
GO:0071495	cellular response to endogenous stimulus	Biological process	141	1350	1462	17653	1.26112	0.00208348	2.68121	0.0964432	DUSP15//FSHB//SMAD9//PML//PXN//RPS27A//BMPR1A//MAP3K7//LEFTY2//USP15//CHRM3//CHRM5//EIF4EBP2//IGF1R//INSR//ATP6V1C1//BAIAP2L1//FGF9//FGF12//RAB14//POLR2C//POLR2J//PTPN11//SSTR3//ADIPOR1//PPARA//TRH//SMURF2//NREP//COL4A1//COL5A2//MTOR//GLRA2//PDGFC//CPEB1//XBP1//NODAL//CFC1//BMPR2//SLC33A1//PCSK6//MYOCD//STRAP//LEMD3//ZNF451//HSPA5//GATA6//LEMD2//VWC2//CTDSPL2//MED14//MED17//FKBP4//NKX3-1//UBE3A//…
GO:1903532	positive regulation of secretion by cell	Biological process	46	361	1462	17653	1.53859	0.00224385	2.64901	0.0314637	SNCA//AVPR1A//LEP//PTPN11//GJA1//ISL1//AACS//TRH//GDNF//PDX1//KIF5B//FCER1G//SYK//FGB//RAB27A//CADPS2//CACNA1I//CACNA1H//CDK5R2//SEC24A//EZR//STXBP5L//AGTR2//CLEC5A//CLEC9A//PANX1//CARD8//PYCARD//TLR8//TLR4//FZD5//XBP1//ARHGEF7//VPS35//IFNG//STAM//NPPA//SNX4//HAVCR2//NLGN1//GATA3//TSLP//TWIST1//NKX3-1//TAC1//CD274
GO:0048732	gland development	Biological process	53	430	1462	17653	1.48826	0.0022729	2.64342	0.0362517	SEC63//DUT//COBL//GATA6//PDX1//MET//NODAL//OTC//PKD2//PKM//WNT4//PROX1//AACS//XBP1//NKX3-1//CDO1//CSN2//SLC6A3//GLI2//ISL1//SIX3//BMPR1A//POU3F2//INSR//FKBP4//BRAF//HOXB9//NOTCH4//EPHA2//STAT6//GATA3//PSEN1//RAG1//GCM2//POU1F1//GJA1//LRP6//PML//WDR77//NFIB//SEMA3A//NTN4//CLCN2//UBE3A//CYP7B1//ETV5//ASCL1//WNT3//SRSF1//AURKA//PNPT1//CLDN1//ASH1L
GO:0031325	positive regulation of cellular metabolic process	Biological process	295	3074	1462	17653	1.15875	0.00232483	2.63361	0.201778	GADD45B//STK26//MAP4K3//ARAF//MAP3K15//MAP3K1//EIF2AK2//PSEN1//BRAF//MAP3K7//TAB2//INSR//KIT//PIK3CB//PTPN11//RPS27A//MAP2K4//TLR4//PNPT1//SNCA//FLOT1//EFNA5//AIF1//ERBB2//MTOR//IFNG//FAS//NKX3-1//ODAM//CDK2AP1//CCND2//SYK//MYOCD//EREG//CHEK1//F3//CARD8//PYCARD//RPS27L//PMAIP1//PML//TNFSF10//EIF2AK3//CASP8AP2//HSPA5//XBP1//PDGFC//NOTCH4//MAML2//MAS1//CYCS//TRIM22//MEFV//PRKAA2//CDC7//RNF41//LEP//…
GO:0022409	positive regulation of cell-cell adhesion	Biological process	35	257	1462	17653	1.64439	0.00242062	2.61607	0.0239398	KLRC4-KLRK1//CTLA4//EFNB3//KLRK1//ICOSLG//CD274//HLA-DPA1//HLA-DQA1//PTPN11//CD28//IFNG//GLI2//VNN1//FLOT1//FGB//LILRB2//AIF1//CD209//IL6ST//JAK3//LEP//HAVCR2//CD1D//PYCARD//CD83//GATA3//RAG1//XBP1//SYK//FAM49B//HAS2//NR4A3//ICAM1//XCL1//NODAL
GO:0032733	positive regulation of interleukin-10 production	Biological process	8	30	1462	17653	3.21988	0.00243279	2.61389	0.00547196	PYCARD//CD274//FCER1G//XCL1//TLR4//TSLP//CD83//CD28
GO:0010771	negative regulation of cell morphogenesis involved in differentiation	Biological process	16	89	1462	17653	2.17071	0.00244085	2.61246	0.0109439	RNF6//SEMA3A//SEMA4G//WNT3//SEMA5A//SEMA3E//EFNB3//EPHB2//PSEN1//PPP3CA//TRPC6//NLGN1//NLGN3//EFNA5//GBP1//TACSTD2
GO:0015908	fatty acid transport	Biological process	16	89	1462	17653	2.17071	0.00244085	2.61246	0.0109439	PRKAA2//ABCC2//ABCD2//AGTR2//CYP4F2//LEP//FABP3//PLA2G2D//PNPLA8//PLA2G2A//PLA2G4A//SYK//NCOR1//SLC25A17//GOT2//PPARA
GO:0014070	response to organic cyclic compound	Biological process	102	937	1462	17653	1.31441	0.00246362	2.60843	0.0697674	OR13F1//DRD1//OR5T1//SNCA//PUM1//AACS//DROSHA//TSN//MED14//MED17//FKBP4//NKX3-1//UBE3A//NCOA3//DNMT3B//HNRNPA2B1//ABCC2//DHFR//CNGA3//ARPC1B//LEP//SLC34A1//STAT3//ARNT2//PTGER2//UFM1//CBFB//ISL1//CYP7B1//KMT2D//PANX1//SELL//PLN//TBXA2R//FOXP2//ACTR2//HDAC8//CNR1//MTOR//HSPA5//HTR1B//SLC6A3//SMPD1//TAC1//DDX1//PMAIP1//PPARA//NR2C2//NR4A3//PAQR8//CDO1//TPH2//AIF1//ABCA3//PAPPA//TAT//AVPR1A//TRH//IG…
GO:0007411	axon guidance	Biological process	34	248	1462	17653	1.65538	0.00248044	2.60547	0.0232558	CHN1//ERBB2//KIF5C//EFNB3//SEMA3A//EFNA5//EPHB2//ISL1//ISL2//BMPR2//SEMA5A//SEMA4G//WNT3//SEMA3E//NFIB//SEMA6C//DPYSL2//GATA3//GDNF//GLI2//KIF5B//ATOH1//PIK3CB//PRKCA//PTPN11//NTN4//SIAH2//EZR//NR4A3//KLF7//BOC//RPS6KA5//NRXN3//TNFRSF8
GO:0033005	positive regulation of mast cell activation	Biological process	6	18	1462	17653	4.02485	0.00248101	2.60537	0.00410397	NR4A3//FCER1G//SYK//NPPA//SNX4//TSLP
GO:0071705	nitrogen compound transport	Biological process	223	2264	1462	17653	1.18932	0.00253344	2.59629	0.152531	XPO1//ABRA//RANBP6//TNPO2//IFNG//ARNTL//OR1D2//RBM22//SIX3//IPO8//CSE1L//DRD1//FGF9//PDIA3//PML//PPP3CA//STAT3//CSF2//AGTR2//FCER1G//SYK//SLC38A4//SLC38A1//SLC7A7//RNPS1//MAGOHB//SRSF1//SRSF3//SRSF9//SRSF11//SMG1//GLE1//HNRNPA2B1//BUD13//AP4S1//NLGN1//LAMP2//SYNJ2BP//RAB27A//SORL1//YWHAZ//AKAP12//KPNA1//KPNA3//CCHCR1//STRADA//SEC63//ZDHHC15//ZDHHC20//ZDHHC23//ZDHHC22//SRP19//SSR2//RPL32//RPS8//RP…
GO:0065007	biological regulation	Biological process	1070	12351	1462	17653	1.04605	0.00255367	2.59283	0.731874	KPNA1//TICRR//TIMELESS//CHEK1//PTPN11//GTPBP4//CNPPD1//CDK5R2//CCNG1//DHFR//E2F6//TFDP2//KLF2//ARID5A//STRAP//DACH1//DMRT1//DNMT3B//DR1//ENO1//ETV6//BPTF//FGF9//MTF2//WWTR1//GATA3//GATA6//GLI2//RCOR2//PROX2//KCTD1//CNOT7//HIST1H1D//HNRNPA2B1//IFNG//PDX1//IRF2//IRF7//ISL1//ZNF568//LEP//MAF//ASCL1//NFIB//NODAL//RLIM//CXXC5//RIPPLY3//POU1F1//DLL4//PPARA//HDAC8//PROX1//PSEN1//PSMD10//GATAD2B//FNIP2//…
GO:0060259	regulation of feeding behavior	Biological process	7	24	1462	17653	3.52175	0.0025903	2.58665	0.00478796	NAPEPLD//MTOR//TRH//NR4A3//CNR1//QRFP//STAT3
GO:1903792	negative regulation of anion transport	Biological process	7	24	1462	17653	3.52175	0.0025903	2.58665	0.00478796	GOPC//TRH//AGTR2//CYP4F2//MTOR//LEP//PRKG2
GO:0009889	regulation of biosynthetic process	Biological process	436	4707	1462	17653	1.11844	0.00259963	2.58509	0.298222	DHFR//E2F6//TFDP2//KLF2//ARID5A//STRAP//DACH1//DMRT1//DNMT3B//DR1//ENO1//ETV6//BPTF//FGF9//MTF2//WWTR1//GATA3//GATA6//GLI2//RCOR2//PROX2//KCTD1//CNOT7//HIST1H1D//HNRNPA2B1//IFNG//PDX1//IRF2//IRF7//ISL1//ZNF568//LEP//MAF//ASCL1//NFIB//NODAL//RLIM//CXXC5//RIPPLY3//POU1F1//DLL4//PPARA//HDAC8//PROX1//PSEN1//PSMD10//GATAD2B//FNIP2//RBL1//ZNF350//RELB//RPS27A//SMURF2//ZNF649//SNCA//STAT3//STAT6//TAL1//…
GO:0042220	response to cocaine	Biological process	11	51	1462	17653	2.60432	0.00261376	2.58273	0.00752394	OR13F1//DRD1//OR5T1//SNCA//CNR1//DNMT3B//MTOR//HSPA5//HTR1B//SLC6A3//SMPD1
GO:0033036	macromolecule localization	Biological process	284	2955	1462	17653	1.16046	0.00262069	2.58158	0.194254	XPO1//ABRA//RANBP6//TNPO2//IFNG//ARNTL//OR1D2//RBM22//SIX3//IPO8//CSE1L//DRD1//FGF9//PDIA3//PML//PPP3CA//STAT3//PMAIP1//MOAP1//AGTR2//PKD2//PFN4//AP4S1//CEP250//MAL2//MAPRE1//KIF5B//KIF5C//BBS7//AKAP7//RNPS1//MAGOHB//SRSF1//SRSF3//SRSF9//SRSF11//SMG1//GLE1//HNRNPA2B1//BUD13//NLGN1//LAMP2//SYNJ2BP//RAB27A//SORL1//YWHAZ//AKAP12//KPNA1//KPNA3//CCHCR1//STRADA//SEC63//ZDHHC15//ZDHHC20//ZDHHC23//ZDHHC2…
GO:0019882	antigen processing and presentation	Biological process	31	221	1462	17653	1.69372	0.00263621	2.57902	0.0212038	ICAM1//SEC24A//PDIA3//ERAP1//SEC24C//PSME3//PSMB11//CYBB//FCGR1A//FCGR1B//PSMA1//PSMC6//PSMD10//MARCH1//LILRB2//PYCARD//TREM2//OSBPL1A//AP2B1//FCER1G//HLA-DPA1//HLA-DQA1//DYNC1LI1//DCTN4//KIF18A//CLEC4M//CD209//CD1D//RAB3C//RAB27A//RELB
GO:0032653	regulation of interleukin-10 production	Biological process	10	44	1462	17653	2.74422	0.00268814	2.57055	0.00683995	CD274//JAK3//FCER1G//XCL1//TLR4//TSLP//CD83//CD28//TNFRSF9//PYCARD
GO:0046717	acid secretion	Biological process	19	115	1462	17653	1.99493	0.0027878	2.55474	0.0129959	CHRM5//GLS2//SLC1A7//PPFIA2//PPFIA1//SNCA//AVPR1A//TRH//SV2A//ABCC2//AQP9//AGTR2//CYP4F2//LEP//PLA2G2D//PNPLA8//PLA2G2A//PLA2G4A//SYK
GO:0097485	neuron projection guidance	Biological process	34	250	1462	17653	1.64214	0.00282998	2.54822	0.0232558	SEMA3A//SEMA6C//DPYSL2//EFNA5//EFNB3//EPHB2//GATA3//GDNF//GLI2//KIF5B//KIF5C//ATOH1//PIK3CB//PRKCA//PTPN11//NTN4//SIAH2//EZR//WNT3//NR4A3//KLF7//BOC//RPS6KA5//NRXN3//TNFRSF8//CHN1//ERBB2//ISL1//ISL2//BMPR2//SEMA5A//SEMA4G//SEMA3E//NFIB
GO:0006366	transcription by RNA polymerase II	Biological process	235	2405	1462	17653	1.17984	0.00288548	2.53978	0.160739	KLF2//ARID5A//STRAP//DACH1//DMRT1//DNMT3B//DR1//E2F6//ENO1//ETV6//BPTF//FGF9//MTF2//WWTR1//GATA3//GATA6//GLI2//RCOR2//PROX2//KCTD1//CNOT7//HIST1H1D//HNRNPA2B1//IFNG//PDX1//IRF2//IRF7//ISL1//ZNF568//LEP//MAF//ASCL1//NFIB//NODAL//RLIM//CXXC5//RIPPLY3//POU1F1//DLL4//PPARA//HDAC8//PROX1//PSEN1//PSMD10//GATAD2B//FNIP2//RBL1//ZNF350//RELB//RPS27A//SMURF2//ZNF649//SNCA//STAT3//STAT6//TAL1//TWIST1//EZR//…
GO:0046483	heterocycle metabolic process	Biological process	557	6136	1462	17653	1.09608	0.00292446	2.53395	0.380985	APLF//KPNA1//CHEK1//DUT//MCM6//NFIB//ORC4//POLH//RFC3//FAM111A//TOP3A//WRN//CHAF1B//CDC7//TIMELESS//TICRR//DHFR//E2F6//TFDP2//KLF2//ARID5A//STRAP//DACH1//DMRT1//DNMT3B//DR1//ENO1//ETV6//BPTF//FGF9//MTF2//WWTR1//GATA3//GATA6//GLI2//RCOR2//PROX2//KCTD1//CNOT7//HIST1H1D//HNRNPA2B1//IFNG//PDX1//IRF2//IRF7//ISL1//ZNF568//LEP//MAF//ASCL1//NODAL//RLIM//CXXC5//RIPPLY3//POU1F1//DLL4//PPARA//HDAC8//PROX1//…
GO:0007417	central nervous system development	Biological process	101	932	1462	17653	1.30851	0.00296162	2.52847	0.0690834	PSEN1//GLI2//COL4A1//CTNND1//DPYSL2//AGTR2//BPTF//MTOR//GABRA5//GRIN2B//HNMT//SHROOM2//NODAL//ATP2B1//PCDH18//BBS7//PROX1//PTPN11//SIX3//BMPR2//UBE3A//WRN//ZIC2//ARNT2//DRD1//POU3F2//TLR4//EIF2B1//ASCL1//MYRF//PKD2//PLXDC1//PTBP2//DAAM2//ISL1//ISL2//MDGA2//TAL1//SEMA5A//AVPR1A//ZDHHC16//LRP8//NEUROD1//CNTN1//SSTR3//CDK5R2//FOXP2//LRP6//HSPA5//TTC21B//SEMA3A//UCHL5//NUMB//KIF14//OGDH//TRNP1//NFIB/…
GO:0042180	cellular ketone metabolic process	Biological process	32	232	1462	17653	1.66546	0.00296835	2.52749	0.0218878	SLC7A7//GPD2//PSME3//PSMB11//OAZ3//PSMA1//PSMC6//PSMD10//FSHB//PDSS2//SNCA//PDHB//PDP2//IDO2//AVPR1A//MTOR//CNR1//ABCD2//PPARA//TWIST1//CACNA1H//WNT4//ADIPOR1//PRKAA2//CYP4F2//CYP2W1//ERLIN1//FABP3//NR4A3//BHMT//PROX1//GOT2
GO:0071353	cellular response to interleukin-4	Biological process	8	31	1462	17653	3.11601	0.00304452	2.51648	0.00547196	IL2RG//JAK3//STAT6//GATA3//HSPA5//PML//XCL1//XBP1
GO:0043279	response to alkaloid	Biological process	18	108	1462	17653	2.01243	0.00322449	2.49154	0.0123119	OR13F1//DRD1//OR5T1//SNCA//DNMT3B//CNR1//MTOR//HSPA5//HTR1B//SLC6A3//SMPD1//TAC1//ICAM1//RYR3//AIF1//SLC34A1//TMED10//SRSF9
GO:0050789	regulation of biological process	Biological process	1017	11709	1462	17653	1.04875	0.00325736	2.48713	0.695622	KPNA1//TICRR//TIMELESS//CHEK1//PTPN11//GTPBP4//CNPPD1//CDK5R2//CCNG1//DHFR//E2F6//TFDP2//KLF2//ARID5A//STRAP//DACH1//DMRT1//DNMT3B//DR1//ENO1//ETV6//BPTF//FGF9//MTF2//WWTR1//GATA3//GATA6//GLI2//RCOR2//PROX2//KCTD1//CNOT7//HIST1H1D//HNRNPA2B1//IFNG//PDX1//IRF2//IRF7//ISL1//ZNF568//LEP//MAF//ASCL1//NFIB//NODAL//RLIM//CXXC5//RIPPLY3//POU1F1//DLL4//PPARA//HDAC8//PROX1//PSEN1//PSMD10//GATAD2B//FNIP2//…
GO:0051047	positive regulation of secretion	Biological process	48	388	1462	17653	1.49376	0.00331117	2.48002	0.0328317	SNCA//AGTR2//NPPB//AVPR1A//TAC1//TRH//LEP//PTPN11//GJA1//ISL1//AACS//CYP4F2//GDNF//PDX1//KIF5B//FCER1G//SYK//FGB//RAB27A//CADPS2//CACNA1I//CACNA1H//CDK5R2//SEC24A//EZR//STXBP5L//CLEC5A//CLEC9A//PANX1//CARD8//PYCARD//TLR8//TLR4//FZD5//XBP1//ARHGEF7//VPS35//IFNG//STAM//NPPA//SNX4//HAVCR2//NLGN1//GATA3//TSLP//TWIST1//NKX3-1//CD274
GO:0030217	T cell differentiation	Biological process	31	225	1462	17653	1.66361	0.00347411	2.45916	0.0212038	FCER1G//STAT6//CCR9//PLA2G2D//GATA3//IFNG//RAG1//FZD5//WNT4//CLPTM1//NFKBID//ERBB2//GLI2//VNN1//SYK//BRAF//CD83//PSMB11//CD1D//CD28//RELB//XBP1//CTLA4//DROSHA//CBFB//LILRB2//JAK3//STAT3//KIT//LEP//DLL4
GO:0043269	regulation of ion transport	Biological process	71	622	1462	17653	1.37829	0.0034795	2.45848	0.0485636	NKAIN3//SLC30A5//GOPC//PML//CNTN1//FGF12//PKP2//PLN//SNCA//AVPR1A//TRH//SV2A//OR13F1//HTR1B//OR5T1//PKD2//STIM2//AGTR2//CYP4F2//TRPC6//CNR1//GDNF//CLCN2//CYBB//KCNV1//NOX1//HCN1//KCNH1//KCNJ1//CLIC5//SCN2A//SCN8A//CACNA1I//CACNA1H//KCNK17//CACNA2D2//CACNA2D4//DRD1//FHL1//KIF5B//LEP//P2RY12//RAB11B//UBASH3B//XCL1//GJA1//LILRB2//ICAM1//KCNE3//JPH3//NPPA//SYK//TRPV3//GRM6//ATP1B1//KCNIP4//STAC//FGF1…
GO:0048513	animal organ development	Biological process	324	3428	1462	17653	1.14124	0.00348661	2.4576	0.221614	OTOR//ICAM1//KIT//KITLG//UBE3A//LEP//EREG//MAB21L2//FGF9//BBS7//SIX3//ZDHHC16//SPRY1//GDNF//NKX3-1//SMAD9//SIM1//PKD2//WNT4//STAT3//SEMA3A//ISL1//SEMA4G//SEMA3E//TMED10//PYGO1//GATA3//GLI2//HAS2//PROX1//SLC34A1//GSK3B//SEC63//DUT//COBL//GATA6//PDX1//MET//NODAL//OTC//PKM//AACS//XBP1//TEX19//ALKBH1//CSF2//EPAS1//BPTF//TTPA//TMED2//BMPR2//HOXC13//SAV1//GJA1//PSEN1//PEX7//NFIB//NOV//IFT80//BMPR1A//CH…
GO:0015837	amine transport	Biological process	15	84	1462	17653	2.15617	0.00351178	2.45447	0.0102599	AGTR2//P2RY12//SNCA//AVPR1A//TRH//SV2A//OR13F1//HTR1B//OR5T1//FFAR3//CNR1//GDNF//DRD1//LEP//AQP9
GO:0044106	cellular amine metabolic process	Biological process	20	126	1462	17653	1.9166	0.0035371	2.45135	0.0136799	SLC7A7//TRH//HNMT//PSME3//PSMB11//OAZ3//PSMA1//PSMC6//PSMD10//IDO2//DRD1//SLC6A3//SLC44A1//CHDH//BHMT//SNCA//TPH2//NAPEPLD//ABCC2//VPS35
GO:0016070	RNA metabolic process	Biological process	444	4821	1462	17653	1.11203	0.00359472	2.44434	0.303694	DHFR//E2F6//TFDP2//KLF2//ARID5A//STRAP//DACH1//DMRT1//DNMT3B//DR1//ENO1//ETV6//BPTF//FGF9//MTF2//WWTR1//GATA3//GATA6//GLI2//RCOR2//PROX2//KCTD1//CNOT7//HIST1H1D//HNRNPA2B1//IFNG//PDX1//IRF2//IRF7//ISL1//ZNF568//LEP//MAF//ASCL1//NFIB//NODAL//RLIM//CXXC5//RIPPLY3//POU1F1//DLL4//PPARA//HDAC8//PROX1//PSEN1//PSMD10//GATAD2B//FNIP2//RBL1//ZNF350//RELB//RPS27A//SMURF2//ZNF649//SNCA//STAT3//STAT6//TAL1//…
GO:0032270	positive regulation of cellular protein metabolic process	Biological process	157	1546	1462	17653	1.2262	0.00364031	2.43886	0.107387	GADD45B//STK26//MAP4K3//ARAF//MAP3K15//MAP3K1//EIF2AK2//PSEN1//BRAF//MAP3K7//TAB2//INSR//KIT//PIK3CB//PTPN11//RPS27A//MAP2K4//TLR4//FLOT1//EFNA5//AIF1//ERBB2//MTOR//IFNG//FAS//NKX3-1//ODAM//CDK2AP1//CCND2//EREG//F3//CARD8//PYCARD//RPS27L//PMAIP1//PML//SNCA//TNFSF10//EIF2AK3//CASP8AP2//HSPA5//PDGFC//MAS1//SYK//CYCS//ENO1//TRPC6//NODAL//BMPR1A//BMPR2//LEFTY2//PSME3//CLPX//PASK//YTHDF3//RBMS3//CD28/…
GO:0017038	protein import	Biological process	28	198	1462	17653	1.70751	0.00367293	2.43499	0.0191518	ABRA//RANBP6//TNPO2//IFNG//ARNTL//OR1D2//RBM22//SIX3//IPO8//CSE1L//DRD1//FGF9//PDIA3//PML//PPP3CA//STAT3//AGTR2//KPNA1//KPNA3//PEX7//TIMM44//TIMM21//DNAJC15//TOMM20//PSEN1//AGK//PDCD5//LAMP2
GO:0008038	neuron recognition	Biological process	8	32	1462	17653	3.01864	0.00376948	2.42372	0.00547196	SEMA3A//CNR1//EPHB2//NDN//CRTAC1//SEMA5A//EFNB3//EPHA3
GO:0032613	interleukin-10 production	Biological process	10	46	1462	17653	2.6249	0.00379641	2.42063	0.00683995	CD274//JAK3//FCER1G//XCL1//TLR4//TSLP//CD83//CD28//TNFRSF9//PYCARD
GO:0090304	nucleic acid metabolic process	Biological process	487	5329	1462	17653	1.10345	0.0038238	2.4175	0.333105	APLF//KPNA1//CHEK1//DUT//MCM6//NFIB//ORC4//POLH//RFC3//FAM111A//TOP3A//WRN//CHAF1B//CDC7//TIMELESS//TICRR//DHFR//E2F6//TFDP2//KLF2//ARID5A//STRAP//DACH1//DMRT1//DNMT3B//DR1//ENO1//ETV6//BPTF//FGF9//MTF2//WWTR1//GATA3//GATA6//GLI2//RCOR2//PROX2//KCTD1//CNOT7//HIST1H1D//HNRNPA2B1//IFNG//PDX1//IRF2//IRF7//ISL1//ZNF568//LEP//MAF//ASCL1//NODAL//RLIM//CXXC5//RIPPLY3//POU1F1//DLL4//PPARA//HDAC8//PROX1//…
GO:0001819	positive regulation of cytokine production	Biological process	50	411	1462	17653	1.46892	0.00386687	2.41264	0.0341997	FFAR3//XCL1//MAP3K7//FZD5//NOX1//IL6ST//ISL1//NODAL//EIF2AK3//IRF7//STAT6//SYK//EIF2AK2//TLR4//HAVCR2//TSLP//FLOT1//RIOK3//KLRC4-KLRK1//KLRK1//PYCARD//HLA-DPA1//FAM49B//FCER1G//CD83//CD28//IFNG//CSF2//GATA3//LILRB2//ARHGEF2//DDT//LEP//TWIST1//NR4A3//LSM14A//BIRC3//EREG//CYBB//TNFRSF8//TLR8//AGTR2//CLEC5A//CLEC9A//PANX1//CARD8//USP17L2//PUM1//XBP1//CD274
GO:0007188	adenylate cyclase-modulating G-protein coupled receptor signaling pathway	Biological process	28	199	1462	17653	1.69893	0.00394579	2.40387	0.0191518	CALCRL//DRD1//ABCA1//PTGER2//TBXA2R//S1PR3//FFAR3//HTR1B//HTR1D//NPR3//P2RY12//AKAP12//OR13F1//OR5T1//GRM6//CHRM3//CHRM5//HTR7//ADRB1//PLN//PRKCA//CYSLTR1//CNR1//GNAT1//PRKACB//SENP7//GLP2R//GNA14
GO:0051952	regulation of amine transport	Biological process	14	77	1462	17653	2.19537	0.00398563	2.3995	0.00957592	AGTR2//P2RY12//SNCA//AVPR1A//TRH//SV2A//OR13F1//HTR1B//OR5T1//FFAR3//CNR1//GDNF//DRD1//LEP
GO:0010604	positive regulation of macromolecule metabolic process	Biological process	295	3106	1462	17653	1.14681	0.00420007	2.37674	0.201778	GADD45B//STK26//MAP4K3//ARAF//MAP3K15//MAP3K1//EIF2AK2//PSEN1//BRAF//MAP3K7//TAB2//INSR//KIT//PIK3CB//PTPN11//RPS27A//MAP2K4//TLR4//PNPT1//SNCA//FLOT1//EFNA5//AIF1//ERBB2//MTOR//IFNG//FAS//NKX3-1//ODAM//CDK2AP1//CCND2//SYK//MYOCD//EREG//CHEK1//F3//CARD8//PYCARD//RPS27L//PMAIP1//PML//TNFSF10//EIF2AK3//CASP8AP2//HSPA5//XBP1//PDGFC//NOTCH4//MAML2//MAS1//CYCS//CDC7//TMED2//CNTF//CNTN1//CTCFL//CSF2//D…
GO:0010941	regulation of cell death	Biological process	170	1696	1462	17653	1.2103	0.00424705	2.37191	0.116279	SLC39A10//F3//CARD8//PYCARD//FAS//NKX3-1//RPS27L//PMAIP1//PML//SNCA//TNFSF10//EIF2AK3//CASP8AP2//EPHA2//AIF1//EPHA1//EPHA3//EPHB2//ERBB2//CLEC5A//AIPL1//TNFAIP8//GATA6//GDNF//GLI2//GSK3B//HNRNPK//BIRC3//HSPA5//FFAR4//IGF1R//IL6ST//INSR//ARAF//KIT//LEP//MET//ASCL1//ATOH1//PAFAH2//UFM1//PRKAA2//EIF2AK2//DNAJC3//PSEN1//PSMD10//RPS27A//HHIP//SIAH2//SLC9A1//BNIP2//BRAF//STAT3//AURKA//TWIST1//UNG//XBP1…
GO:0008584	male gonad development	Biological process	21	137	1462	17653	1.85084	0.0043397	2.36254	0.0143639	DMRT1//FSHB//WDR48//KIF18A//ICAM1//WNT4//SEMA3A//KLHL32//ZFP42//ERCC1//FGF9//GATA3//GATA6//NUPR1//INSR//KIT//TEX19//MAS1//KITLG//NKX3-1//TNFSF10
GO:0005976	polysaccharide metabolic process	Biological process	18	111	1462	17653	1.95804	0.00435538	2.36097	0.0123119	G6PC//GSK3B//IL6ST//PPP1CB//UGP2//STK40//GYS2//PGM2//RPS27A//MTOR//GAA//NDST3//B3GALT4//HAS2//PASK//INSR//MANBA//CSGALNACT2
GO:0007187	G-protein coupled receptor signaling pathway, coupled to cyclic nucleotide second messenger	Biological process	32	238	1462	17653	1.62347	0.00440267	2.35628	0.0218878	CYSLTR1//CNR1//OR13F1//ADRB1//GNAT1//OR5T1//PRKACB//SENP7//GLP2R//GNA14//CALCRL//DRD1//ABCA1//PTGER2//TBXA2R//S1PR3//FFAR3//HTR1B//HTR1D//NPR3//P2RY12//AKAP12//GRM6//CHRM3//CHRM5//HTR7//AGTR2//PLN//PRKCA//OR11H4//NPY//SSTR3
GO:1903557	positive regulation of tumor necrosis factor superfamily cytokine production	Biological process	13	70	1462	17653	2.24242	0.00449797	2.34698	0.00889193	DDT//FCER1G//PYCARD//ISL1//LEP//TLR4//TWIST1//ARHGEF2//CYBB//TNFRSF8//FZD5//HAVCR2//IFNG
GO:0042981	regulation of apoptotic process	Biological process	158	1566	1462	17653	1.21825	0.00453476	2.34345	0.108071	SLC39A10//F3//CARD8//PYCARD//FAS//NKX3-1//RPS27L//PMAIP1//PML//SNCA//TNFSF10//EIF2AK3//CASP8AP2//EPHA2//AIF1//EPHA1//EPHA3//EPHB2//ERBB2//CLEC5A//AIPL1//TNFAIP8//GATA6//GDNF//GLI2//GSK3B//HNRNPK//BIRC3//HSPA5//FFAR4//IGF1R//IL6ST//INSR//ARAF//KIT//LEP//MET//ASCL1//ATOH1//PAFAH2//UFM1//PRKAA2//EIF2AK2//DNAJC3//PSEN1//PSMD10//RPS27A//HHIP//SIAH2//SLC9A1//BNIP2//BRAF//STAT3//AURKA//TWIST1//UNG//XBP1…
GO:0007159	leukocyte cell-cell adhesion	Biological process	42	335	1462	17653	1.51382	0.00454106	2.34284	0.0287278	KLRC4-KLRK1//CTLA4//EFNB3//KLRK1//ICOSLG//CD274//HLA-DPA1//HLA-DQA1//PTPN11//CD28//IFNG//NFKBID//ERBB2//GLI2//VNN1//LILRB2//AIF1//CD209//IL6ST//JAK3//LEP//HAVCR2//CD1D//PYCARD//PLA2G2D//CD83//GATA3//RAG1//XBP1//SYK//TNFAIP8L2//FAM49B//SELL//MADCAM1//HAS2//NR4A3//PPARA//ICAM1//XCL1//TNIP1//CLEC4M//EZR
GO:0046189	phenol-containing compound biosynthetic process	Biological process	9	40	1462	17653	2.71677	0.00464896	2.33264	0.00615595	DCT//AGTR2//SLC6A3//SNCA//GATA3//TPH2//DDT//OCA2//VPS35
GO:0019438	aromatic compound biosynthetic process	Biological process	420	4558	1462	17653	1.11262	0.00468365	2.32942	0.287278	DHFR//E2F6//TFDP2//KLF2//ARID5A//STRAP//DACH1//DMRT1//DNMT3B//DR1//ENO1//ETV6//BPTF//FGF9//MTF2//WWTR1//GATA3//GATA6//GLI2//RCOR2//PROX2//KCTD1//CNOT7//HIST1H1D//HNRNPA2B1//IFNG//PDX1//IRF2//IRF7//ISL1//ZNF568//LEP//MAF//ASCL1//NFIB//NODAL//RLIM//CXXC5//RIPPLY3//POU1F1//DLL4//PPARA//HDAC8//PROX1//PSEN1//PSMD10//GATAD2B//FNIP2//RBL1//ZNF350//RELB//RPS27A//SMURF2//ZNF649//SNCA//STAT3//STAT6//TAL1//…
GO:0046546	development of primary male sexual characteristics	Biological process	21	138	1462	17653	1.83743	0.00472979	2.32516	0.0143639	KLHL32//ZFP42//ERCC1//FGF9//GATA3//GATA6//NUPR1//INSR//KIT//TEX19//MAS1//KITLG//NKX3-1//WNT4//TNFSF10//DMRT1//FSHB//WDR48//KIF18A//ICAM1//SEMA3A
GO:0043067	regulation of programmed cell death	Biological process	159	1579	1462	17653	1.21587	0.00475234	2.32309	0.108755	SLC39A10//F3//CARD8//PYCARD//FAS//NKX3-1//RPS27L//PMAIP1//PML//SNCA//TNFSF10//EIF2AK3//CASP8AP2//EPHA2//AIF1//EPHA1//EPHA3//EPHB2//ERBB2//CLEC5A//AIPL1//TNFAIP8//GATA6//GDNF//GLI2//GSK3B//HNRNPK//BIRC3//HSPA5//FFAR4//IGF1R//IL6ST//INSR//ARAF//KIT//LEP//MET//ASCL1//ATOH1//PAFAH2//UFM1//PRKAA2//EIF2AK2//DNAJC3//PSEN1//PSMD10//RPS27A//HHIP//SIAH2//SLC9A1//BNIP2//BRAF//STAT3//AURKA//TWIST1//UNG//XBP1…
GO:0071496	cellular response to external stimulus	Biological process	39	307	1462	17653	1.5339	0.00488173	2.31143	0.0266758	MYOCD//MTOR//LAMP2//FADS1//STK26//WNT4//BMPR2//WRN//CADPS2//CHEK1//GJA1//FAS//MAP3K1//NPPA//TLR8//PTPN11//MAP2K4//SLC9A1//TLR4//TNFRSF8//CASP8AP2//AIF1//ICAM1//PRKAA2//XBP1//KPTN//EIF2AK2//EIF2AK3//HSPA5//PMAIP1//MTMR3//AVPR1A//LEP//ATP2B1//CIB2//RYR3//P2RY12//TAF1//CYBB
GO:0048013	ephrin receptor signaling pathway	Biological process	15	87	1462	17653	2.08182	0.00494408	2.30591	0.0102599	ARPC1B//ACTR2//CHN1//AP2B1//EFNA5//EFNB3//EPHA2//EPHA1//EPHA3//EPHB2//GRIN2B//PSEN1//PTPN11//ITSN1//ARHGEF7
GO:0006886	intracellular protein transport	Biological process	113	1078	1462	17653	1.2657	0.00503281	2.29819	0.0772914	XPO1//ABRA//RANBP6//TNPO2//IFNG//ARNTL//OR1D2//RBM22//SIX3//IPO8//CSE1L//DRD1//FGF9//PDIA3//PML//PPP3CA//STAT3//AGTR2//RNPS1//SMG1//GLE1//HNRNPA2B1//MAGOHB//SRSF1//SRSF3//BUD13//SRSF9//SRSF11//AP4S1//NLGN1//LAMP2//SYNJ2BP//RAB27A//SORL1//YWHAZ//AKAP12//KPNA1//KPNA3//CCHCR1//STRADA//SEC63//ZDHHC15//ZDHHC20//ZDHHC23//ZDHHC22//SRP19//SSR2//RPL32//RPS8//RPS27A//SRP72//AP3M1//SNX16//TIMM44//OTC//TOMM2…
GO:1901362	organic cyclic compound biosynthetic process	Biological process	432	4704	1462	17653	1.10889	0.00511681	2.291	0.295486	DHFR//E2F6//TFDP2//KLF2//ARID5A//STRAP//DACH1//DMRT1//DNMT3B//DR1//ENO1//ETV6//BPTF//FGF9//MTF2//WWTR1//GATA3//GATA6//GLI2//RCOR2//PROX2//KCTD1//CNOT7//HIST1H1D//HNRNPA2B1//IFNG//PDX1//IRF2//IRF7//ISL1//ZNF568//LEP//MAF//ASCL1//NFIB//NODAL//RLIM//CXXC5//RIPPLY3//POU1F1//DLL4//PPARA//HDAC8//PROX1//PSEN1//PSMD10//GATAD2B//FNIP2//RBL1//ZNF350//RELB//RPS27A//SMURF2//ZNF649//SNCA//STAT3//STAT6//TAL1//…
GO:0010565	regulation of cellular ketone metabolic process	Biological process	24	166	1462	17653	1.74572	0.00516086	2.28728	0.0164159	SLC7A7//PSME3//PSMB11//OAZ3//PSMA1//PSMC6//PSMD10//SNCA//PDHB//PDP2//AVPR1A//MTOR//CNR1//ABCD2//PPARA//TWIST1//WNT4//ADIPOR1//PRKAA2//ERLIN1//FABP3//NR4A3//BHMT//PROX1
GO:0035459	cargo loading into vesicle	Biological process	7	27	1462	17653	3.13044	0.00533878	2.27256	0.00478796	SEC24A//SEC31B//SEC24C//TMED2//TMED10//OTOR//PICALM
GO:0060548	negative regulation of cell death	Biological process	106	1005	1462	17653	1.27354	0.00541354	2.26652	0.0725034	SLC39A10//EPHA2//AIF1//EPHA1//EPHA3//EPHB2//ERBB2//CLEC5A//AIPL1//TNFAIP8//GATA6//GDNF//GLI2//GSK3B//HNRNPK//BIRC3//HSPA5//FFAR4//IGF1R//FAS//IL6ST//INSR//ARAF//KIT//LEP//MET//ASCL1//ATOH1//PAFAH2//UFM1//PRKAA2//EIF2AK2//DNAJC3//PSEN1//PSMD10//RPS27A//HHIP//SIAH2//SLC9A1//SNCA//BNIP2//BRAF//STAT3//AURKA//TWIST1//UNG//XBP1//YWHAZ//NAA15//STK40//TSLP//TAX1BP1//CCND2//CD28//SLC25A27//ARNT2//KIF14//M…
GO:0050870	positive regulation of T cell activation	Biological process	29	213	1462	17653	1.64395	0.00544323	2.26414	0.0198358	KLRC4-KLRK1//CTLA4//EFNB3//KLRK1//ICOSLG//CD274//HLA-DPA1//HLA-DQA1//PTPN11//CD28//IFNG//GLI2//VNN1//LILRB2//AIF1//CD209//IL6ST//JAK3//LEP//HAVCR2//CD1D//PYCARD//CD83//GATA3//RAG1//XBP1//SYK//XCL1//FAM49B
GO:0045740	positive regulation of DNA replication	Biological process	11	56	1462	17653	2.37179	0.00558572	2.25292	0.00752394	CDC7//CSF2//EREG//CACYBP//GLI2//IGF1R//INSR//MAS1//KITLG//PDGFC//MAP2K4
GO:0031326	regulation of cellular biosynthetic process	Biological process	426	4640	1462	17653	1.10857	0.00560636	2.25132	0.291382	DHFR//E2F6//TFDP2//KLF2//ARID5A//STRAP//DACH1//DMRT1//DNMT3B//DR1//ENO1//ETV6//BPTF//FGF9//MTF2//WWTR1//GATA3//GATA6//GLI2//RCOR2//PROX2//KCTD1//CNOT7//HIST1H1D//HNRNPA2B1//IFNG//PDX1//IRF2//IRF7//ISL1//ZNF568//LEP//MAF//ASCL1//NFIB//NODAL//RLIM//CXXC5//RIPPLY3//POU1F1//DLL4//PPARA//HDAC8//PROX1//PSEN1//PSMD10//GATAD2B//FNIP2//RBL1//ZNF350//RELB//RPS27A//SMURF2//ZNF649//SNCA//STAT3//STAT6//TAL1//…
GO:0070670	response to interleukin-4	Biological process	8	34	1462	17653	2.84107	0.00561227	2.25086	0.00547196	IL2RG//JAK3//STAT6//GATA3//HSPA5//PML//XCL1//XBP1
GO:0032879	regulation of localization	Biological process	258	2700	1462	17653	1.15379	0.00565543	2.24753	0.176471	SNCA//AGTR2//NKAIN3//FLOT1//SYK//KITLG//MADCAM1//CXCL1//CXCL2//XCL1//ICAM1//NPPB//AVPR1A//TAC1//CNR1//ENSA//IFNG//LEP//ARNTL//MARCKS//NEUROD1//PRKCA//G6PC2//CACNA2D2//SLC30A5//GOPC//PML//GATA3//PROX1//BMPR2//SCARB1//DLL4//SYNJ2BP//SEMA3A//STRAP//TACSTD2//ADIPOR1//MARVELD3//GLIPR2//P2RY12//DDT//ARHGEF7//BRAF//CNTN1//FGF12//PKP2//FFAR4//NR4A3//PRKCB//RSC1A1//ABCA1//ABCA12//PLN//PPARA//OSBPL11//OSBP…
GO:0001932	regulation of protein phosphorylation	Biological process	144	1421	1462	17653	1.2236	0.00569508	2.2445	0.0984952	GTPBP4//CNPPD1//CDK5R2//CCNG1//GADD45B//STK26//MAP4K3//ARAF//MAP3K15//MAP3K1//EIF2AK2//PSEN1//BRAF//MAP3K7//TAB2//INSR//KIT//PIK3CB//PTPN11//RPS27A//MAP2K4//TLR4//CTDSPL//EPHB2//MTOR//WWTR1//LRP6//MAS1//SNCA//FLOT1//EFNA5//AIF1//ERBB2//IFNG//FAS//NKX3-1//ODAM//CDK2AP1//CCND2//EREG//VPS25//CHAD//FGFR1OP//EPHA1//PPM1E//LRRTM3//DNAJC3//LRRC19//LRTM2//LRRTM4//LRRC3//UBASH3B//HSPA5//PDGFC//SYK//TRPC6/…
GO:0051049	regulation of transport	Biological process	180	1821	1462	17653	1.19353	0.00579482	2.23696	0.123119	SNCA//AGTR2//NKAIN3//FLOT1//SYK//NPPB//AVPR1A//TAC1//CNR1//ENSA//IFNG//LEP//ARNTL//MARCKS//NEUROD1//PRKCA//G6PC2//CACNA2D2//SLC30A5//GOPC//PML//P2RY12//CNTN1//FGF12//PKP2//FFAR4//BRAF//NR4A3//PRKCB//RSC1A1//ABCA1//ABCA12//PLN//TRH//SV2A//OR13F1//HTR1B//OR5T1//FFAR3//CREBL2//INSR//PTPN11//RAB3C//STXBP5L//SYT14//GJA1//RAB14//SYNJ2BP//PICALM//TBC1D1//KIF5B//PKD2//ISL1//AACS//STIM2//CYP4F2//NDFIP2//C…
GO:0043066	negative regulation of apoptotic process	Biological process	97	911	1462	17653	1.28566	0.00586421	2.23179	0.0663475	SLC39A10//MYOCD//FCER1G//KITLG//CXCR2//CLEC5A//PRKCA//LRP6//TNFAIP8//RAG1//SIAH2//SNCA//CNTF//GABRA5//GDNF//TOX3//NRBP2//ISL1//PSEN1//BARHL1//ITSN1//BRAF//XRCC2//NR4A3//ALKBH1//KIF14//JAK3//PSMD10//SLC35F6//FGB//ICAM1//FAS//RNF34//TNFSF10//ARHGEF2//VNN1//PDX1//XBP1//SYVN1//ENO1//MTOR//BIRC3//IRF7//GATA3//SEMA5A//MAP2K4//NEUROD1//WNT4//PSME3//CSF2//EYA3//IVNS1ABP//MAPK8IP1//EPHA2//AIF1//EPHA1//EPH…
GO:0042221	response to chemical	Biological process	427	4655	1462	17653	1.10759	0.00588831	2.23001	0.292066	GNAT1//TAS2R4//TAS2R1//TAS2R14//PIGR//CBFB//TSLP//DRD1//ICAM1//PPP3CA//CXCL2//CXCR2//CCL16//XCL1//KIT//CXCL1//FAF2//HSPA5//DNAJB1//JKAMP//GLYAT//CYP2A13//CYP2W1//BPHL//ARNT2//PSEN1//SLC17A6//SLC1A7//ABCC2//SLC31A1//SLC47A2//CXCR6//CYSLTR1//CCR9//OR1D2//PIK3CB//CMTM6//STYK1//XBP1//DUSP15//FSHB//SMAD9//PML//PXN//RPS27A//BMPR1A//MAP3K7//LEFTY2//USP15//CHRM3//CHRM5//SEMA3A//SEMA6C//DPYSL2//EFNA5//EFN…
GO:0009605	response to external stimulus	Biological process	223	2306	1462	17653	1.16766	0.00600851	2.22123	0.152531	MYOCD//FCER1G//A2M//KCNH1//LEP//TBL1XR1//ADRB1//PYCARD//CXCL2//CXCR2//F3//CCL16//XCL1//KIT//ASH1L//IL6ST//TAC1//CXCL1//CD28//CNR1//FFAR3//PLA2G2A//DEFB113//GSDMA//MBL2//RAB14//SYK//TLR4//COTL1//TRIM22//IFI44//IVNS1ABP//DDX1//ENO1//GATA3//IFNAR2//IFNG//IRF7//OAS3//TLR8//EIF2AK2//CXCR6//CYSLTR1//CCR9//OR1D2//PIK3CB//CMTM6//STYK1//SUN1//GLI2//SEMA3A//SEMA6C//DPYSL2//EFNA5//EFNB3//EPHB2//GDNF//KIF5B/…
GO:0060255	regulation of macromolecule metabolic process	Biological process	577	6425	1462	17653	1.08436	0.00605727	2.21772	0.394665	KPNA1//GTPBP4//CNPPD1//CDK5R2//CCNG1//DHFR//E2F6//TFDP2//KLF2//ARID5A//STRAP//DACH1//DMRT1//DNMT3B//DR1//ENO1//ETV6//BPTF//FGF9//MTF2//WWTR1//GATA3//GATA6//GLI2//RCOR2//PROX2//KCTD1//CNOT7//HIST1H1D//HNRNPA2B1//IFNG//PDX1//IRF2//IRF7//ISL1//ZNF568//LEP//MAF//ASCL1//NFIB//NODAL//RLIM//CXXC5//RIPPLY3//POU1F1//DLL4//PPARA//HDAC8//PROX1//PSEN1//PSMD10//GATAD2B//FNIP2//RBL1//ZNF350//RELB//RPS27A//SMUR…
GO:1901699	cellular response to nitrogen compound	Biological process	71	637	1462	17653	1.34583	0.00613774	2.21199	0.0485636	CHRM3//CHRM5//EIF4EBP2//IGF1R//INSR//ATP6V1C1//BAIAP2L1//PUM1//COL4A1//COL5A2//MTOR//GLRA2//PDGFC//CPEB1//XBP1//DROSHA//TSN//HNRNPA2B1//CPEB2//PKM//SLC9A1//ACTR2//HDAC8//AGTR2//MAS1//AHSG//PRKCB//OSBPL8//LEP//ADIPOR1//PXN//STAT3//JAK3//TREM2//ARHGEF2//HTR1B//ICAM1//RYR3//AIF1//CIB2//P2RY12//TAF1//SLC26A3//HSPA5//HCN1//AQP9//PKD2//EZR//RIOK3//FLOT1//NR4A3//GNG13//PRKACB//GNG12//GLP2R//KLF2//DRD1//…
GO:0006915	apoptotic process	Biological process	192	1958	1462	17653	1.18402	0.00614322	2.2116	0.131327	PMAIP1//MOAP1//SLC39A10//KPNA1//F3//CARD8//PYCARD//FAS//NKX3-1//RPS27L//PML//SNCA//TNFSF10//EIF2AK3//CASP8AP2//EPHA2//AIF1//EPHA1//EPHA3//EPHB2//ERBB2//CLEC5A//AIPL1//TNFAIP8//GATA6//GDNF//GLI2//GSK3B//HNRNPK//BIRC3//HSPA5//FFAR4//IGF1R//IL6ST//INSR//ARAF//KIT//LEP//MET//ASCL1//ATOH1//PAFAH2//UFM1//PRKAA2//EIF2AK2//DNAJC3//PSEN1//PSMD10//RPS27A//HHIP//SIAH2//SLC9A1//BNIP2//BRAF//STAT3//AURKA//TWI…
GO:0007399	nervous system development	Biological process	222	2296	1462	17653	1.16749	0.00616362	2.21016	0.151847	STAT3//SEMA3A//GATA3//GJA1//ASCL1//NDN//ATOH1//PEX7//PSEN1//BARHL1//NEUROD4//SPOCK1//TWIST1//ALKBH1//CDK5R2//NODAL//TMED2//COBL//LRP6//PRKACB//KIF20B//DCT//HHIP//FLOT1//NTNG1//PICALM//PARD6B//NUMB//SEMA6C//DPYSL2//EFNA5//EFNB3//EPHB2//GDNF//GLI2//KIF5B//KIF5C//PIK3CB//PRKCA//PTPN11//NTN4//SIAH2//EZR//WNT3//NR4A3//KLF7//BOC//RPS6KA5//NRXN3//TNFRSF8//CNR1//CRTAC1//SEMA5A//DRD1//NLGN1//NLGN3//PCDHB1…
GO:0043069	negative regulation of programmed cell death	Biological process	98	924	1462	17653	1.28063	0.00628257	2.20186	0.0670315	SLC39A10//EPHA2//AIF1//EPHA1//EPHA3//EPHB2//ERBB2//CLEC5A//AIPL1//TNFAIP8//GATA6//GDNF//GLI2//GSK3B//HNRNPK//BIRC3//HSPA5//FFAR4//IGF1R//FAS//IL6ST//INSR//ARAF//KIT//LEP//MET//ASCL1//ATOH1//PAFAH2//UFM1//PRKAA2//EIF2AK2//DNAJC3//PSEN1//PSMD10//RPS27A//HHIP//SIAH2//SLC9A1//SNCA//BNIP2//BRAF//STAT3//AURKA//TWIST1//UNG//XBP1//YWHAZ//NAA15//STK40//TSLP//TAX1BP1//CCND2//CD28//SLC25A27//ARNT2//KIF14//M…
GO:0045453	bone resorption	Biological process	11	57	1462	17653	2.33018	0.00641563	2.19276	0.00752394	SIGLEC15//IAPP//TNFRSF11B//UBASH3B//FSHB//PRKCA//SYK//PLEKHM1//TPP1//CTSK//GPR55
GO:0008104	protein localization	Biological process	251	2628	1462	17653	1.15324	0.00651351	2.18618	0.171683	XPO1//ABRA//RANBP6//TNPO2//IFNG//ARNTL//OR1D2//RBM22//SIX3//IPO8//CSE1L//DRD1//FGF9//PDIA3//PML//PPP3CA//STAT3//PMAIP1//MOAP1//AGTR2//PKD2//PFN4//RNPS1//SMG1//GLE1//HNRNPA2B1//MAGOHB//SRSF1//SRSF3//BUD13//SRSF9//SRSF11//AP4S1//NLGN1//LAMP2//SYNJ2BP//RAB27A//SORL1//YWHAZ//AKAP12//KPNA1//KPNA3//CCHCR1//STRADA//SEC63//ZDHHC15//ZDHHC20//ZDHHC23//ZDHHC22//SRP19//SSR2//RPL32//RPS8//RPS27A//SRP72//KDELR…
GO:0015872	dopamine transport	Biological process	9	42	1462	17653	2.5874	0.0065293	2.18513	0.00615595	OR13F1//HTR1B//OR5T1//SNCA//CNR1//GDNF//SLC6A3//DRD1//CHRM5
GO:0046661	male sex differentiation	Biological process	23	160	1462	17653	1.73572	0.0065335	2.18485	0.0157319	BMPR1A//KLHL32//ZFP42//ERCC1//FGF9//GATA3//GATA6//NUPR1//INSR//KIT//TEX19//MAS1//KITLG//NKX3-1//WNT4//TNFSF10//DMRT1//FSHB//WDR48//KIF18A//ICAM1//SEMA3A//FKBP4
GO:0002934	desmosome organization	Biological process	4	10	1462	17653	4.82982	0.00655084	2.1837	0.00273598	PKP2//PRKCA//DSP//GRHL1
GO:1900027	regulation of ruffle assembly	Biological process	7	28	1462	17653	3.01864	0.00661872	2.17923	0.00478796	TACSTD2//EPS8//NLGN1//COBL//PLEKHM1//ICAM1//USP17L2
GO:0034654	nucleobase-containing compound biosynthetic process	Biological process	412	4488	1462	17653	1.10845	0.0066514	2.17709	0.281806	DHFR//E2F6//TFDP2//KLF2//ARID5A//STRAP//DACH1//DMRT1//DNMT3B//DR1//ENO1//ETV6//BPTF//FGF9//MTF2//WWTR1//GATA3//GATA6//GLI2//RCOR2//PROX2//KCTD1//CNOT7//HIST1H1D//HNRNPA2B1//IFNG//PDX1//IRF2//IRF7//ISL1//ZNF568//LEP//MAF//ASCL1//NFIB//NODAL//RLIM//CXXC5//RIPPLY3//POU1F1//DLL4//PPARA//HDAC8//PROX1//PSEN1//PSMD10//GATAD2B//FNIP2//RBL1//ZNF350//RELB//RPS27A//SMURF2//ZNF649//SNCA//STAT3//STAT6//TAL1//…
GO:0070727	cellular macromolecule localization	Biological process	175	1772	1462	17653	1.19246	0.00672351	2.1724	0.119699	XPO1//ABRA//RANBP6//TNPO2//IFNG//ARNTL//OR1D2//RBM22//SIX3//IPO8//CSE1L//DRD1//FGF9//PDIA3//PML//PPP3CA//STAT3//PMAIP1//MOAP1//AGTR2//PFN4//RNPS1//SMG1//GLE1//HNRNPA2B1//MAGOHB//SRSF1//SRSF3//BUD13//SRSF9//SRSF11//AP4S1//NLGN1//LAMP2//SYNJ2BP//RAB27A//SORL1//YWHAZ//AKAP12//KPNA1//KPNA3//CCHCR1//STRADA//SEC63//ZDHHC15//ZDHHC20//ZDHHC23//ZDHHC22//SRP19//SSR2//RPL32//RPS8//RPS27A//SRP72//KDELR2//AP3…
GO:0009893	positive regulation of metabolic process	Biological process	312	3329	1462	17653	1.13165	0.00676955	2.16944	0.213406	GADD45B//STK26//MAP4K3//ARAF//MAP3K15//MAP3K1//EIF2AK2//PSEN1//BRAF//MAP3K7//TAB2//INSR//KIT//PIK3CB//PTPN11//RPS27A//MAP2K4//TLR4//PNPT1//SNCA//FLOT1//EFNA5//AIF1//ERBB2//MTOR//IFNG//FAS//NKX3-1//ODAM//CDK2AP1//CCND2//SYK//MYOCD//EREG//CHEK1//F3//CARD8//PYCARD//RPS27L//PMAIP1//PML//TNFSF10//EIF2AK3//CASP8AP2//HSPA5//XBP1//PDGFC//NOTCH4//MAML2//MAS1//CYCS//TRIM22//MEFV//PRKAA2//CDC7//TMED2//CNTF/…
GO:0051174	regulation of phosphorus metabolic process	Biological process	178	1806	1462	17653	1.19007	0.00679441	2.16785	0.121751	GTPBP4//CNPPD1//CDK5R2//CCNG1//GADD45B//STK26//MAP4K3//ARAF//MAP3K15//MAP3K1//EIF2AK2//PSEN1//BRAF//MAP3K7//TAB2//INSR//KIT//PIK3CB//PTPN11//RPS27A//MAP2K4//TLR4//DRD1//TLR8//PML//FNIP2//CTDSPL//EPHB2//MTOR//WWTR1//LRP6//MAS1//SNCA//FLOT1//EFNA5//AIF1//ERBB2//IFNG//FAS//NKX3-1//ODAM//CDK2AP1//CCND2//EREG//VPS25//CHAD//FGFR1OP//EPHA1//PPM1E//LRRTM3//DNAJC3//LRRC19//LRTM2//LRRTM4//LRRC3//UBASH3B//H…
GO:0034613	cellular protein localization	Biological process	174	1762	1462	17653	1.19238	0.00689588	2.16141	0.119015	XPO1//ABRA//RANBP6//TNPO2//IFNG//ARNTL//OR1D2//RBM22//SIX3//IPO8//CSE1L//DRD1//FGF9//PDIA3//PML//PPP3CA//STAT3//PMAIP1//MOAP1//AGTR2//PFN4//RNPS1//SMG1//GLE1//HNRNPA2B1//MAGOHB//SRSF1//SRSF3//BUD13//SRSF9//SRSF11//AP4S1//NLGN1//LAMP2//SYNJ2BP//RAB27A//SORL1//YWHAZ//AKAP12//KPNA1//KPNA3//CCHCR1//STRADA//SEC63//ZDHHC15//ZDHHC20//ZDHHC23//ZDHHC22//SRP19//SSR2//RPL32//RPS8//RPS27A//SRP72//KDELR2//AP3…
GO:0012501	programmed cell death	Biological process	203	2088	1462	17653	1.17392	0.00699931	2.15494	0.138851	PMAIP1//MOAP1//SLC39A10//PSME3//SMNDC1//SEMA3A//CHEK1//CSE1L//PRUNE2//CARD8//TRIM35//TNFAIP8//FAM32A//MAGI3//GJA1//GHITM//TOX3//GSDMA//PYCARD//BIRC3//IAPP//IFNG//FAS//TNFRSF9//USP17L2//GADD45B//MTFP1//PLAGL1//XAF1//STEAP3//PRKCB//PSMD10//SAV1//MAP2K4//SIAH2//SNCA//BNIP2//VDAC1//CAAP1//RNF34//RASSF5//ZDHHC16//TNFSF10//TAX1BP1//PDCD5//STK17A//ESPL1//SLK//KPNA1//F3//NKX3-1//RPS27L//PML//EIF2AK3//CAS…
GO:0009891	positive regulation of biosynthetic process	Biological process	181	1841	1462	17653	1.18712	0.00700741	2.15444	0.123803	MYOCD//CHEK1//XBP1//NOTCH4//MAML2//CDC7//SCARB1//PPARA//ERBB2//PASK//MTOR//YTHDF3//RBMS3//RPS27L//CD28//CREBL2//CCDC3//YAF2//KLF2//IVNS1ABP//KLF1//ABRA//CTCFL//AGTR2//BPTF//MTF2//ATMIN//GATA3//GATA6//TOX3//GLI2//INSR//IRF7//LRP6//ARNTL//NEUROD1//NKX3-1//WNT4//POU1F1//TRERF1//PROX1//PSEN1//RNF6//STAT3//TAL1//TEAD1//MYRF//ZIC2//TBL1XR1//NAA15//SETD7//NCOA3//PICALM//MED14//MED17//ARNT2//ADRB1//GUCA2…
GO:0035270	endocrine system development	Biological process	19	125	1462	17653	1.83533	0.00707119	2.15051	0.0129959	GATA6//PDX1//NEUROD1//GLI2//ISL1//SIX3//BMPR1A//SLC6A3//POU3F2//INSR//WNT4//BRAF//EIF2AK3//GATA3//GCM2//POU1F1//ASCL1//ARNTL//GSK3B
GO:0055078	sodium ion homeostasis	Biological process	10	50	1462	17653	2.41491	0.00707652	2.15018	0.00683995	AGTR2//NPPB//AVPR1A//TAC1//ATP1B1//ATP4B//SLC9A1//C7//SLC12A1//CYP4F2
GO:0002702	positive regulation of production of molecular mediator of immune response	Biological process	13	74	1462	17653	2.12121	0.0072937	2.13705	0.00889193	XBP1//FFAR3//XCL1//MAP3K7//FZD5//FCER1G//NR4A3//EXOSC3//UNG//STAT6//CD28//TLR4//GATA3
GO:0072347	response to anesthetic	Biological process	13	74	1462	17653	2.12121	0.0072937	2.13705	0.00889193	OR13F1//DRD1//OR5T1//SNCA//CNR1//DNMT3B//MTOR//HSPA5//HTR1B//SLC6A3//SMPD1//TAC1//AIF1
GO:0045428	regulation of nitric oxide biosynthetic process	Biological process	11	58	1462	17653	2.29	0.00733913	2.13436	0.00752394	KLRC4-KLRK1//KLF2//AGTR2//AIF1//KLRK1//MTOR//ICAM1//IFNG//INSR//PKD2//TLR4
GO:0001817	regulation of cytokine production	Biological process	71	642	1462	17653	1.33535	0.00734468	2.13403	0.0485636	RPS6KA5//FLOT1//EREG//EIF2AK2//FFAR3//XCL1//MAP3K7//FZD5//TLR4//JAK3//NOX1//IL6ST//ISL1//NODAL//EIF2AK3//IRF7//RPS27A//PCBP2//TAX1BP1//UBE2L6//STAT6//SYK//S1PR3//HAVCR2//PYCARD//RELB//GATA3//CD274//MEFV//IFNG//CD83//KLF2//TWIST1//TSLP//RIOK3//KLRC4-KLRK1//KLRK1//HLA-DPA1//FAM49B//FCER1G//CD28//CSF2//LILRB2//ARHGEF2//DDT//LEP//NR4A3//CD2AP//GATA6//LSM14A//BIRC3//CYBB//TNFRSF8//TLR8//FFAR4//CARD8//…
GO:0021537	telencephalon development	Biological process	31	237	1462	17653	1.57937	0.00745561	2.12752	0.0212038	LRP8//DRD1//NEUROD1//PROX1//UCHL5//NUMB//OGDH//FOXP2//GSK3B//KIF5B//MAS1//NR4A3//CDK5R2//KIF14//SEMA3A//CRTAC1//PSEN1//LHX6//POU3F2//SRGAP2//SUN1//NFIB//SIX3//LRP6//ASCL1//ATOH1//NPY//GNG12//EPHB2//AVPR1A//ZDHHC16
GO:0006139	nucleobase-containing compound metabolic process	Biological process	537	5967	1462	17653	1.08665	0.0075273	2.12336	0.367305	APLF//KPNA1//CHEK1//DUT//MCM6//NFIB//ORC4//POLH//RFC3//FAM111A//TOP3A//WRN//CHAF1B//CDC7//TIMELESS//TICRR//DHFR//E2F6//TFDP2//KLF2//ARID5A//STRAP//DACH1//DMRT1//DNMT3B//DR1//ENO1//ETV6//BPTF//FGF9//MTF2//WWTR1//GATA3//GATA6//GLI2//RCOR2//PROX2//KCTD1//CNOT7//HIST1H1D//HNRNPA2B1//IFNG//PDX1//IRF2//IRF7//ISL1//ZNF568//LEP//MAF//ASCL1//NODAL//RLIM//CXXC5//RIPPLY3//POU1F1//DLL4//PPARA//HDAC8//PROX1//…
GO:0008219	cell death	Biological process	214	2216	1462	17653	1.16604	0.00755082	2.12201	0.146375	PMAIP1//MOAP1//SLC39A10//PSME3//SMNDC1//SEMA3A//CHEK1//CSE1L//PRUNE2//CARD8//TRIM35//TNFAIP8//FAM32A//MAGI3//GJA1//GHITM//TOX3//GSDMA//PYCARD//BIRC3//IAPP//IFNG//FAS//TNFRSF9//USP17L2//GADD45B//MTFP1//PLAGL1//XAF1//STEAP3//PRKCB//PSMD10//SAV1//MAP2K4//SIAH2//SNCA//BNIP2//VDAC1//CAAP1//RNF34//RASSF5//ZDHHC16//TNFSF10//TAX1BP1//PDCD5//STK17A//ESPL1//SLK//KPNA1//F3//NKX3-1//RPS27L//PML//EIF2AK3//CAS…
GO:0015850	organic hydroxy compound transport	Biological process	30	228	1462	17653	1.58876	0.0077221	2.11226	0.0205198	AGTR2//FCER1G//SYK//P2RY12//ABCA1//ABCA12//OR13F1//HTR1B//OR5T1//SNCA//FFAR3//SLCO1B3//SLC10A1//SLCO1A2//ABCC2//AQP9//SLC2A13//CHRM5//DRD1//SLC6A3//OSBPL1A//LEP//SCARB1//CNR1//GDNF//SLC5A12//CADPS//PTPN11//LRP6//TAC1
GO:0009308	amine metabolic process	Biological process	20	135	1462	17653	1.78882	0.00773794	2.11137	0.0136799	SLC7A7//TRH//HNMT//PSME3//PSMB11//OAZ3//PSMA1//PSMC6//PSMD10//IDO2//DRD1//SLC6A3//SLC44A1//CHDH//BHMT//SNCA//TPH2//NAPEPLD//ABCC2//VPS35
GO:0033033	negative regulation of myeloid cell apoptotic process	Biological process	5	16	1462	17653	3.7733	0.00778903	2.10852	0.00341997	FCER1G//KITLG//CXCR2//IRF7//CLEC5A
GO:0034762	regulation of transmembrane transport	Biological process	60	529	1462	17653	1.36951	0.00781572	2.10703	0.0410397	SLC30A5//GOPC//FFAR4//BRAF//NR4A3//PRKCB//RSC1A1//PLN//CREBL2//INSR//GJA1//PKD2//STIM2//TRPC6//CLCN2//CYBB//KCNV1//NOX1//HCN1//KCNH1//KCNJ1//CLIC5//SCN2A//SCN8A//CACNA1I//CACNA1H//KCNK17//CACNA2D2//CACNA2D4//SLC25A27//LEP//UBASH3B//DRD1//XCL1//SNCA//KCNE3//JPH3//NPPA//FHL1//ATP1B1//KCNIP4//STAC//OR13F1//OR5T1//FGF14//OAZ3//FGF12//SLC9A1//MTOR//EPHB2//KIF5B//SLC34A1//TWIST1//NLGN1//NLGN3//RASGRF1/…
GO:0034637	cellular carbohydrate biosynthetic process	Biological process	14	83	1462	17653	2.03667	0.00789673	2.10255	0.00957592	GYS2//PGM2//RPS27A//UGP2//MTOR//FBP2//LEP//NDST3//B3GALT4//HAS2//PASK//GSK3B//INSR//CSGALNACT2
GO:0044070	regulation of anion transport	Biological process	14	83	1462	17653	2.03667	0.00789673	2.10255	0.00957592	GOPC//SNCA//AVPR1A//TRH//SV2A//AGTR2//CYP4F2//SYK//MTOR//SLC34A1//NCOR1//LEP//PRKG2//RAB11B
GO:0019220	regulation of phosphate metabolic process	Biological process	176	1791	1462	17653	1.18656	0.00795193	2.09953	0.120383	GTPBP4//CNPPD1//CDK5R2//CCNG1//GADD45B//STK26//MAP4K3//ARAF//MAP3K15//MAP3K1//EIF2AK2//PSEN1//BRAF//MAP3K7//TAB2//INSR//KIT//PIK3CB//PTPN11//RPS27A//MAP2K4//TLR4//DRD1//TLR8//PML//FNIP2//CTDSPL//EPHB2//MTOR//WWTR1//LRP6//MAS1//SNCA//FLOT1//EFNA5//AIF1//ERBB2//IFNG//FAS//NKX3-1//ODAM//CDK2AP1//CCND2//EREG//VPS25//CHAD//FGFR1OP//EPHA1//PPM1E//LRRTM3//DNAJC3//LRRC19//LRTM2//LRRTM4//LRRC3//UBASH3B//H…
GO:0002720	positive regulation of cytokine production involved in immune response	Biological process	8	36	1462	17653	2.68323	0.00807131	2.09306	0.00547196	XCL1//MAP3K7//FZD5//FCER1G//NR4A3//TLR4//GATA3//FFAR3
GO:0002755	MyD88-dependent toll-like receptor signaling pathway	Biological process	8	36	1462	17653	2.68323	0.00807131	2.09306	0.00547196	IRF7//TNIP1//TAB2//MAP3K1//TLR8//RPS27A//MAP3K7//TLR4
GO:0046320	regulation of fatty acid oxidation	Biological process	7	29	1462	17653	2.91455	0.00811325	2.09081	0.00478796	MTOR//CNR1//ABCD2//PPARA//TWIST1//NR4A3//FABP3
GO:0021543	pallium development	Biological process	23	163	1462	17653	1.70377	0.00815735	2.08845	0.0157319	LRP8//DRD1//NEUROD1//PROX1//GSK3B//KIF5B//MAS1//OGDH//NR4A3//CDK5R2//KIF14//PSEN1//LHX6//POU3F2//SRGAP2//SUN1//SEMA3A//LRP6//ASCL1//ATOH1//NPY//GNG12//FOXP2
GO:0010556	regulation of macromolecule biosynthetic process	Biological process	409	4467	1462	17653	1.10555	0.00816241	2.08818	0.279754	DHFR//E2F6//TFDP2//KLF2//ARID5A//STRAP//DACH1//DMRT1//DNMT3B//DR1//ENO1//ETV6//BPTF//FGF9//MTF2//WWTR1//GATA3//GATA6//GLI2//RCOR2//PROX2//KCTD1//CNOT7//HIST1H1D//HNRNPA2B1//IFNG//PDX1//IRF2//IRF7//ISL1//ZNF568//LEP//MAF//ASCL1//NFIB//NODAL//RLIM//CXXC5//RIPPLY3//POU1F1//DLL4//PPARA//HDAC8//PROX1//PSEN1//PSMD10//GATAD2B//FNIP2//RBL1//ZNF350//RELB//RPS27A//SMURF2//ZNF649//SNCA//STAT3//STAT6//TAL1//…
GO:0050432	catecholamine secretion	Biological process	10	51	1462	17653	2.36756	0.008165	2.08804	0.00683995	AGTR2//P2RY12//OR13F1//HTR1B//OR5T1//SNCA//FFAR3//CNR1//GDNF//CADPS
GO:0018130	heterocycle biosynthetic process	Biological process	416	4550	1462	17653	1.10396	0.00829977	2.08093	0.284542	DHFR//E2F6//TFDP2//KLF2//ARID5A//STRAP//DACH1//DMRT1//DNMT3B//DR1//ENO1//ETV6//BPTF//FGF9//MTF2//WWTR1//GATA3//GATA6//GLI2//RCOR2//PROX2//KCTD1//CNOT7//HIST1H1D//HNRNPA2B1//IFNG//PDX1//IRF2//IRF7//ISL1//ZNF568//LEP//MAF//ASCL1//NFIB//NODAL//RLIM//CXXC5//RIPPLY3//POU1F1//DLL4//PPARA//HDAC8//PROX1//PSEN1//PSMD10//GATAD2B//FNIP2//RBL1//ZNF350//RELB//RPS27A//SMURF2//ZNF649//SNCA//STAT3//STAT6//TAL1//…
GO:0032760	positive regulation of tumor necrosis factor production	Biological process	12	67	1462	17653	2.16261	0.0083435	2.07865	0.00820793	CYBB//TLR4//TNFRSF8//FZD5//HAVCR2//DDT//FCER1G//PYCARD//ISL1//LEP//TWIST1//ARHGEF2
GO:0048863	stem cell differentiation	Biological process	34	268	1462	17653	1.53185	0.00834668	2.07849	0.0232558	SEMA3A//GDNF//ISL1//KITLG//SEMA4G//SEMA3E//TWIST1//MYOCD//ASCL1//SIX3//PEF1//BMPR1A//TCOF1//LRP6//WNT3//MSI2//GATA6//TAL1//PSME3//PSMB11//GATA3//EIF2AK2//PSMA1//PSMC6//PSMD10//RPS27A//CBFB//OCIAD1//STAT3//TACSTD2//A2M//MTF2//KIT//PUM1
GO:2000379	positive regulation of reactive oxygen species metabolic process	Biological process	15	92	1462	17653	1.96868	0.0083539	2.07811	0.0102599	KLRC4-KLRK1//KLF2//AGTR2//AIF1//KLRK1//MTOR//ICAM1//IFNG//INSR//PKD2//TLR4//SNCA//RAB27A//RNF41//LEP
GO:0060135	maternal process involved in female pregnancy	Biological process	11	59	1462	17653	2.25119	0.00836299	2.07764	0.00752394	TMED2//NODAL//BMPR2//GJA1//ASH1L//WNT4//KLF1//CNR1//MTOR//UBE2A//HAVCR2
GO:0033554	cellular response to stress	Biological process	191	1962	1462	17653	1.17545	0.00840372	2.07553	0.130643	APLF//CHEK1//PTPN11//RAD51B//RAD51D//XRCC2//ERCC1//MSH3//COPS7A//RPS27A//GTF2H3//ZSWIM7//FAN1//EXD2//WDR48//WRN//CDC7//POLH//POLD4//RFC3//TOP3A//FANCC//SMG1//MTOR//UCHL5//INTS3//UBE2A//UNG//CHAF1B//ZRANB3//ALKBH1//TIMELESS//TICRR//MORF4L2//USP1//PARG//POLR2C//POLR2J//DDX1//EYA3//XRCC4//CTLA4//CCDC13//ATMIN//IRF7//PMAIP1//PSEN1//TAF1//TOP2A//CUL5//SETD7//ZDHHC16//ZBTB40//CNOT7//PLAGL1//PML//RBL2//…
GO:0022407	regulation of cell-cell adhesion	Biological process	46	388	1462	17653	1.43152	0.00861963	2.06451	0.0314637	CDSN//GTPBP4//NODAL//KLRC4-KLRK1//CTLA4//EFNB3//KLRK1//ICOSLG//CD274//HLA-DPA1//HLA-DQA1//PTPN11//CD28//IFNG//NFKBID//ERBB2//GLI2//VNN1//FLOT1//FGB//LILRB2//AIF1//CD209//IL6ST//JAK3//LEP//HAVCR2//CD1D//PYCARD//PLA2G2D//CD83//GATA3//RAG1//XBP1//SYK//TNFAIP8L2//FAM49B//PRKCA//UBASH3B//HAS2//NR4A3//PPARA//ICAM1//XCL1//EFNA5//WNT4
GO:0071310	cellular response to organic substance	Biological process	252	2656	1462	17653	1.14563	0.00876619	2.05719	0.172367	CBFB//TSLP//HSPA5//XBP1//DUSP15//FSHB//SMAD9//PML//PXN//RPS27A//BMPR1A//MAP3K7//LEFTY2//USP15//CHRM3//CHRM5//EIF4EBP2//IGF1R//INSR//ATP6V1C1//BAIAP2L1//FGF9//FGF12//RAB14//POLR2C//POLR2J//PTPN11//SSTR3//ADIPOR1//PPARA//TRH//PUM1//PYCARD//BIRC3//SYK//TAX1BP1//CARD8//CCDC3//SMURF2//NREP//CHAD//CNTF//CSF2//EREG//F3//GATA3//CXCL1//CXCL2//ICAM1//IFNAR2//LRRTM3//IL2RG//IL6ST//JAK3//KIT//NDN//PIK3CB//RH…
GO:1903426	regulation of reactive oxygen species biosynthetic process	Biological process	14	84	1462	17653	2.01243	0.00877372	2.05682	0.00957592	STAT3//KLRC4-KLRK1//KLF2//AGTR2//AIF1//KLRK1//MTOR//ICAM1//IFNG//INSR//PKD2//TLR4//RAB27A//SNCA
GO:1901652	response to peptide	Biological process	56	491	1462	17653	1.37714	0.00891273	2.04999	0.0383037	EIF4EBP2//IGF1R//INSR//ATP6V1C1//BAIAP2L1//FABP3//MTOR//ICAM1//LEP//NPPA//OTC//PLN//PPARA//TNFSF10//CPEB2//PKM//CPEB1//SLC9A1//XBP1//CDO1//ABCC2//AGTR2//MAS1//EIF2B1//EREG//GJA1//LRP6//BRAF//BTG1//AHSG//PRKCB//OSBPL8//ADIPOR1//PXN//STAT3//JAK3//CACYBP//SLC34A1//PNPT1//ARHGEF2//NR4A3//GNG13//PRKACB//GNG12//GLP2R//GNRHR//KLF2//KLF1//GSK3B//PSEN1//TLR4//TIMELESS//CYBB//FFAR3//PTPN11//AVPR1A
GO:0045776	negative regulation of blood pressure	Biological process	9	44	1462	17653	2.4698	0.00894418	2.04846	0.00615595	ADRB1//AGTR2//NPPA//BMPR2//CNR1//FFAR3//GUCA2B//PPARA//SCPEP1
GO:0045944	positive regulation of transcription by RNA polymerase II	Biological process	116	1132	1462	17653	1.23732	0.00901345	2.04511	0.0793434	MYOCD//XBP1//NOTCH4//MAML2//ERLIN1//ARHGEF10L//KLF2//PSMC6//TAF1//PPARA//HNRNPK//SMAD9//BMPR1A//STAT3//TEAD1//HSPA5//STAG1//TNIP1//C1ORF61//BRD8//PRDM4//MED12L//GABPB2//KLF14//ABRA//CTCFL//DMRT1//EPAS1//ETV5//ETV6//EVX1//TFEC//MTF2//FSHB//GABPB1//WWTR1//PYGO1//GATA3//GATA6//GDNF//NUFIP1//GLI2//PROX2//GRHL1//CNOT7//RAX//HOXB9//HOXC13//PDX1//IRF2//IRF7//ISL1//LRP6//ARNTL//MAF//MET//ASCL1//NDN//ATOH…
GO:0018108	peptidyl-tyrosine phosphorylation	Biological process	45	379	1462	17653	1.43365	0.00906208	2.04277	0.0307798	EREG//PSEN1//VPS25//JAK3//LEP//IGF1R//INSR//STYK1//SYK//CNOT7//CNTF//CSF2//IFNG//IL6ST//ISL1//KIT//STAT3//TSLP//GGNBP2//PDGFC//CNTN1//EFNA5//MTOR//ICAM1//KITLG//TREM2//BANK1//LRP8//ARHGEF2//RAP2C//ABI1//DLG3//FGFR1OP//CNTRL//EPHA2//EPHA1//EPHA3//EPHB2//ERBB2//FGF9//FGFR1OP2//MET//EIF2AK2//MAP2K4//PEAK1
GO:0000904	cell morphogenesis involved in differentiation	Biological process	76	701	1462	17653	1.30908	0.00909474	2.04121	0.0519836	NODAL//MET//NOTCH4//FRMD6//FLOT1//NTNG1//PICALM//PARD6B//NUMB//SEMA3A//SEMA6C//DPYSL2//EFNA5//EFNB3//EPHB2//GATA3//GDNF//GLI2//KIF5B//KIF5C//ATOH1//PIK3CB//PRKCA//PTPN11//NTN4//SIAH2//EZR//WNT3//NR4A3//KLF7//BOC//RPS6KA5//NRXN3//TNFRSF8//CHN1//ERBB2//NFIB//TAL1//RNF6//XK//ISL1//ISL2//EPHA1//SRGAP2//PEAK1//KIF14//ISLR2//COBL//NDN//NLGN3//RAPH1//ABI1//FMN1//BMPR2//SEMA5A//SEMA4G//SEMA3E//POU3F2//PS…
GO:0005977	glycogen metabolic process	Biological process	13	76	1462	17653	2.06538	0.00913102	2.03948	0.00889193	GYS2//PGM2//RPS27A//UGP2//MTOR//G6PC//GAA//PASK//GSK3B//INSR//IL6ST//PPP1CB//STK40
GO:0021536	diencephalon development	Biological process	13	76	1462	17653	2.06538	0.00913102	2.03948	0.00889193	LRP6//OGDH//SEMA3A//RAX//POU3F2//GLI2//ISL1//SIX3//BMPR1A//SLC6A3//WNT4//POU1F1//SEMA5A
GO:0033692	cellular polysaccharide biosynthetic process	Biological process	12	68	1462	17653	2.1308	0.00938837	2.02741	0.00820793	GYS2//PGM2//RPS27A//UGP2//MTOR//NDST3//B3GALT4//HAS2//PASK//GSK3B//INSR//CSGALNACT2
GO:0051953	negative regulation of amine transport	Biological process	6	23	1462	17653	3.14988	0.00943392	2.02531	0.00410397	AGTR2//P2RY12//TRH//CNR1//SNCA//LEP
GO:0016572	histone phosphorylation	Biological process	8	37	1462	17653	2.61071	0.00956742	2.0192	0.00547196	TWIST1//RPS6KA5//PRKAA2//AURKA//CHEK1//PRKCA//PRKCB//DRD1
GO:0045124	regulation of bone resorption	Biological process	8	37	1462	17653	2.61071	0.00956742	2.0192	0.00547196	IAPP//TNFRSF11B//UBASH3B//FSHB//PRKCA//SYK//PLEKHM1//SIGLEC15
GO:0006468	protein phosphorylation	Biological process	189	1946	1462	17653	1.17271	0.00957495	2.01886	0.129275	GTPBP4//CNPPD1//CDK5R2//CCNG1//PSME3//PSMB11//CSF2//PPM1L//ERBB2//EREG//FGF9//GDNF//GRIN2B//IL2RG//ARAF//JAK3//KIT//MAP3K15//MAP3K1//MET//KITLG//STK26//PSMA1//PSMC6//PSMD10//RASGRF1//RPS27A//BRAF//MAP4K3//GADD45B//EIF2AK2//PSEN1//MAP3K7//TAB2//INSR//PIK3CB//PTPN11//MAP2K4//TLR4//DRD1//TLR8//PML//FNIP2//CTDSPL//EPHB2//MTOR//WWTR1//LRP6//MAS1//SNCA//FLOT1//EFNA5//AIF1//IFNG//FAS//NKX3-1//ODAM//CDK2…
GO:0031399	regulation of protein modification process	Biological process	176	1800	1462	17653	1.18062	0.00959802	2.01782	0.120383	GTPBP4//CNPPD1//CDK5R2//CCNG1//GADD45B//STK26//MAP4K3//ARAF//MAP3K15//MAP3K1//EIF2AK2//PSEN1//BRAF//MAP3K7//TAB2//INSR//KIT//PIK3CB//PTPN11//RPS27A//MAP2K4//TLR4//DRD1//TLR8//PML//FNIP2//CTDSPL//EPHB2//MTOR//WWTR1//LRP6//MAS1//SNCA//FLOT1//EFNA5//AIF1//ERBB2//IFNG//FAS//NKX3-1//ODAM//CDK2AP1//CCND2//EREG//VPS25//CHAD//FGFR1OP//EPHA1//PPM1E//LRRTM3//DNAJC3//LRRC19//LRTM2//LRRTM4//LRRC3//UBASH3B//H…
GO:0046689	response to mercury ion	Biological process	4	11	1462	17653	4.39075	0.00962615	2.01655	0.00273598	ABCC2//AQP9//SLC34A1//TAT
GO:2000615	regulation of histone H3-K9 acetylation	Biological process	4	11	1462	17653	4.39075	0.00962615	2.01655	0.00273598	ZNF451//HDAC8//GATA3//CHEK1
GO:0048731	system development	Biological process	433	4760	1462	17653	1.09838	0.00967157	2.0145	0.29617	COL5A2//AHSG//GLI2//NPR3//TNFRSF11B//ASH1L//TCOF1//USP1//EIF2AK3//ADAMTS4//OTOR//CALCRL//COL8A2//EPHA2//ENPEP//EPAS1//EPHA1//EPHB2//EREG//THSD7A//FGF9//TSPAN12//LEMD3//NOX1//LEP//NOV//ERAP1//DLL4//PRKCA//PLXDC1//SRPK2//SYK//TAL1//XBP1//FZD5//NAA15//JAM3//ICAM1//KIT//KITLG//UBE3A//CFC1//PSEN1//COL4A1//NOTCH4//SEMA3E//WARS2//HAS2//MYOCD//MAB21L2//BBS7//SIX3//ZDHHC16//SPRY1//GDNF//NKX3-1//SMAD9//SIM…
GO:0019217	regulation of fatty acid metabolic process	Biological process	14	85	1462	17653	1.98875	0.00972577	2.01208	0.00957592	SNCA//PDHB//PDP2//AVPR1A//MTOR//CNR1//ABCD2//PPARA//TWIST1//ADIPOR1//PRKAA2//ERLIN1//FABP3//NR4A3
GO:0031328	positive regulation of cellular biosynthetic process	Biological process	177	1812	1462	17653	1.17947	0.00975314	2.01086	0.121067	MYOCD//CHEK1//XBP1//NOTCH4//MAML2//CDC7//SCARB1//PPARA//ERBB2//PASK//MTOR//YTHDF3//RBMS3//RPS27L//CD28//YAF2//KLF2//IVNS1ABP//KLF1//ABRA//CREBL2//CTCFL//AGTR2//BPTF//MTF2//ATMIN//GATA3//GATA6//TOX3//GLI2//INSR//IRF7//LRP6//ARNTL//NEUROD1//NKX3-1//WNT4//POU1F1//TRERF1//PROX1//PSEN1//RNF6//STAT3//TAL1//TEAD1//MYRF//ZIC2//TBL1XR1//NAA15//SETD7//NCOA3//PICALM//MED14//MED17//ARNT2//ADRB1//GUCA2A//GUCA…
GO:1905476	negative regulation of protein localization to membrane	Biological process	7	30	1462	17653	2.8174	0.00984208	2.00691	0.00478796	GOPC//USP17L2//GBP1//PICALM//PPFIA1//NUMB//LZTFL1
GO:0010721	negative regulation of cell development	Biological process	37	301	1462	17653	1.48425	0.0100306	1.99867	0.0253078	SEMA3A//FKBP4//RAP1GAP2//PTPN9//SPOCK1//TNFRSF8//RNF6//ISL1//ASCL1//ISL2//SIX3//CNTF//DAAM2//SEMA4G//WNT3//SEMA5A//SEMA3E//BMPR1A//SORL1//TRIM11//ARHGEF2//EFNB3//EPHB2//PSEN1//PPP3CA//TRPC6//NLGN1//NLGN3//TTPA//EFNA5//GBP1//TACSTD2//S1PR3//GSK3B//SRGAP2//STAT3//NODAL
GO:0051169	nuclear transport	Biological process	42	351	1462	17653	1.44482	0.0100479	1.99792	0.0287278	XPO1//ABRA//RANBP6//TNPO2//IFNG//ARNTL//OR1D2//RBM22//SIX3//IPO8//CSE1L//DRD1//FGF9//PDIA3//PML//PPP3CA//STAT3//AGTR2//RNPS1//MAGOHB//SRSF1//SRSF3//SRSF9//SRSF11//SMG1//GLE1//HNRNPA2B1//BUD13//KPNA1//KPNA3//CCHCR1//STRADA//ANKRD54//NEUROD1//ANP32E//PSEN1//PTPN11//GSK3B//CTDSPL2//GEMIN4//DNAJC27//POU1F1
GO:0009953	dorsal/ventral pattern formation	Biological process	15	94	1462	17653	1.92679	0.0101542	1.99335	0.0102599	BMPR1A//WNT3//GLI2//SIX3//TTC21B//PSEN1//EVX1//LRP6//FZD5//ASCL1//DLL4//PRKACB//GORAB//SP8//HHIP
GO:0021549	cerebellum development	Biological process	15	94	1462	17653	1.92679	0.0101542	1.99335	0.0102599	LRP6//HSPA5//KIF14//AGTR2//OGDH//GLI2//TRNP1//PTPN11//PROX1//CNTN1//NEUROD1//PTBP2//SSTR3//CDK5R2//FOXP2
GO:1904375	regulation of protein localization to cell periphery	Biological process	15	94	1462	17653	1.92679	0.0101542	1.99335	0.0102599	GOPC//GBP1//PICALM//PPFIA1//NUMB//EPHA2//EPHA3//EPHB2//IFNG//KIF5B//TREM2//PTPN9//STAC//EZR//LZTFL1
GO:0006073	cellular glucan metabolic process	Biological process	13	77	1462	17653	2.03856	0.0101762	1.99242	0.00889193	G6PC//GSK3B//IL6ST//PPP1CB//UGP2//STK40//GYS2//PGM2//RPS27A//MTOR//GAA//PASK//INSR
GO:0044042	glucan metabolic process	Biological process	13	77	1462	17653	2.03856	0.0101762	1.99242	0.00889193	G6PC//GSK3B//IL6ST//PPP1CB//UGP2//STK40//GYS2//PGM2//RPS27A//MTOR//GAA//PASK//INSR
GO:0010888	negative regulation of lipid storage	Biological process	5	17	1462	17653	3.55134	0.0102939	1.98742	0.00341997	ABCA1//PPARA//OSBPL8//ABHD5//LEP
GO:0031998	regulation of fatty acid beta-oxidation	Biological process	5	17	1462	17653	3.55134	0.0102939	1.98742	0.00341997	CNR1//ABCD2//PPARA//TWIST1//MTOR
GO:0032460	negative regulation of protein oligomerization	Biological process	5	17	1462	17653	3.55134	0.0102939	1.98742	0.00341997	IAPP//VPS35//RIOK3//TMC8//SORL1
GO:0044320	cellular response to leptin stimulus	Biological process	5	17	1462	17653	3.55134	0.0102939	1.98742	0.00341997	LEP//ADIPOR1//STAT3//FGB//NR4A3
GO:0045785	positive regulation of cell adhesion	Biological process	46	392	1462	17653	1.41691	0.0102961	1.98733	0.0314637	EPHA1//GSK3B//UTRN//VWC2//NODAL//KLRC4-KLRK1//CTLA4//EFNB3//KLRK1//ICOSLG//CD274//HLA-DPA1//HLA-DQA1//PTPN11//CD28//IFNG//GLI2//VNN1//SYK//FLOT1//FGB//LILRB2//AIF1//CD209//IL6ST//JAK3//LEP//HAVCR2//CD1D//PYCARD//CD83//GATA3//RAG1//XBP1//FAM49B//FMN1//WNT4//NET1//HAS2//BRAF//ARHGEF7//NR4A3//ICAM1//XCL1//ERBB2//PRKCA
GO:0018212	peptidyl-tyrosine modification	Biological process	45	382	1462	17653	1.4224	0.0103668	1.98436	0.0307798	EREG//PSEN1//VPS25//JAK3//LEP//ABI1//CNTRL//FGFR1OP//CSF2//EPHA2//EPHA1//EPHA3//EPHB2//ERBB2//FGF9//FGFR1OP2//INSR//KIT//MET//EIF2AK2//MAP2K4//PEAK1//IGF1R//STYK1//SYK//CNOT7//CNTF//IFNG//IL6ST//ISL1//STAT3//TSLP//GGNBP2//PDGFC//CNTN1//EFNA5//MTOR//ICAM1//KITLG//TREM2//BANK1//LRP8//ARHGEF2//RAP2C//DLG3
GO:0071715	icosanoid transport	Biological process	9	45	1462	17653	2.41491	0.0103791	1.98384	0.00615595	ABCC2//AGTR2//CYP4F2//LEP//PLA2G2D//PNPLA8//PLA2G2A//PLA2G4A//SYK
GO:1901571	fatty acid derivative transport	Biological process	9	45	1462	17653	2.41491	0.0103791	1.98384	0.00615595	ABCC2//AGTR2//CYP4F2//LEP//PLA2G2D//PNPLA8//PLA2G2A//PLA2G4A//SYK
GO:0022037	metencephalon development	Biological process	16	103	1462	17653	1.87566	0.0104417	1.98123	0.0109439	CNTN1//NEUROD1//PTBP2//SSTR3//CDK5R2//FOXP2//LRP6//HSPA5//KIF14//AGTR2//OGDH//GLI2//TRNP1//PTPN11//PROX1//ASCL1
GO:0006809	nitric oxide biosynthetic process	Biological process	12	69	1462	17653	2.09992	0.0105321	1.97749	0.00820793	KLRC4-KLRK1//KLF2//AGTR2//AIF1//KLRK1//MTOR//ICAM1//IFNG//INSR//PKD2//TLR4//SPR
GO:1903037	regulation of leukocyte cell-cell adhesion	Biological process	37	302	1462	17653	1.47933	0.0105481	1.97683	0.0253078	KLRC4-KLRK1//CTLA4//EFNB3//KLRK1//ICOSLG//CD274//HLA-DPA1//HLA-DQA1//PTPN11//CD28//IFNG//NFKBID//ERBB2//GLI2//VNN1//LILRB2//AIF1//CD209//IL6ST//JAK3//LEP//HAVCR2//CD1D//PYCARD//PLA2G2D//CD83//GATA3//RAG1//XBP1//SYK//TNFAIP8L2//FAM49B//HAS2//NR4A3//PPARA//ICAM1//XCL1
GO:0071417	cellular response to organonitrogen compound	Biological process	60	537	1462	17653	1.34911	0.0105856	1.97528	0.0410397	EIF4EBP2//IGF1R//INSR//ATP6V1C1//BAIAP2L1//COL4A1//COL5A2//MTOR//GLRA2//PDGFC//CPEB1//XBP1//CPEB2//PKM//SLC9A1//ACTR2//HDAC8//AGTR2//MAS1//AHSG//PRKCB//OSBPL8//LEP//ADIPOR1//PXN//STAT3//JAK3//TREM2//ARHGEF2//HTR1B//ICAM1//RYR3//AIF1//CIB2//P2RY12//TAF1//SLC26A3//HSPA5//HCN1//AQP9//PKD2//EZR//NR4A3//GNG13//PRKACB//GNG12//GLP2R//KLF2//DRD1//SNCA//SLC34A1//GNRHR//KLF1//GSK3B//PSEN1//TLR4//CYBB//TIME…
GO:1903076	regulation of protein localization to plasma membrane	Biological process	14	86	1462	17653	1.96563	0.0107571	1.96831	0.00957592	GOPC//GBP1//PICALM//PPFIA1//NUMB//EPHA2//EPHA3//EPHB2//IFNG//KIF5B//TREM2//PTPN9//STAC//EZR
GO:0044260	cellular macromolecule metabolic process	Biological process	751	8555	1462	17653	1.05996	0.0109046	1.96239	0.51368	APLF//KPNA1//CHEK1//DUT//MCM6//NFIB//ORC4//POLH//RFC3//FAM111A//TOP3A//WRN//CHAF1B//CDC7//TIMELESS//TICRR//GTPBP4//CNPPD1//CDK5R2//CCNG1//DHFR//E2F6//TFDP2//KLF2//ARID5A//STRAP//DACH1//DMRT1//DNMT3B//DR1//ENO1//ETV6//BPTF//FGF9//MTF2//WWTR1//GATA3//GATA6//GLI2//RCOR2//PROX2//KCTD1//CNOT7//HIST1H1D//HNRNPA2B1//IFNG//PDX1//IRF2//IRF7//ISL1//ZNF568//LEP//MAF//ASCL1//NODAL//RLIM//CXXC5//RIPPLY3//POU1…
GO:0072659	protein localization to plasma membrane	Biological process	30	234	1462	17653	1.54802	0.0109971	1.95872	0.0205198	GOPC//VPS35//GBP1//PICALM//PPFIA1//NUMB//EPHA2//EPHA3//EPHB2//IFNG//KIF5B//TREM2//PTPN9//STAC//EZR//FLOT1//TMED2//FCER1G//ZDHHC23//ABCA12//ZDHHC22//TSPAN33//LRP6//ATP1B1//PKP2//WNT4//PRKG2//GPR158//KCNIP4//FAM126A
GO:0050794	regulation of cellular process	Biological process	958	11074	1462	17653	1.04456	0.0110471	1.95675	0.655267	KPNA1//TICRR//TIMELESS//CHEK1//PTPN11//GTPBP4//CNPPD1//CDK5R2//CCNG1//DHFR//E2F6//TFDP2//KLF2//ARID5A//STRAP//DACH1//DMRT1//DNMT3B//DR1//ENO1//ETV6//BPTF//FGF9//MTF2//WWTR1//GATA3//GATA6//GLI2//RCOR2//PROX2//KCTD1//CNOT7//HIST1H1D//HNRNPA2B1//IFNG//PDX1//IRF2//IRF7//ISL1//ZNF568//LEP//MAF//ASCL1//NFIB//NODAL//RLIM//CXXC5//RIPPLY3//POU1F1//DLL4//PPARA//HDAC8//PROX1//PSEN1//PSMD10//GATAD2B//FNIP2//…
GO:0070887	cellular response to chemical stimulus	Biological process	296	3175	1462	17653	1.12569	0.0110537	1.95649	0.202462	CBFB//TSLP//CXCR2//CCL16//XCL1//KIT//CXCL1//CXCL2//GLYAT//CYP2A13//CYP2W1//BPHL//ARNT2//HSPA5//XBP1//DUSP15//FSHB//SMAD9//PML//PXN//RPS27A//BMPR1A//MAP3K7//LEFTY2//USP15//CHRM3//CHRM5//EIF4EBP2//IGF1R//INSR//ATP6V1C1//BAIAP2L1//FGF9//FGF12//RAB14//POLR2C//POLR2J//PTPN11//SSTR3//ADIPOR1//PPARA//TRH//PUM1//DDT//PYCARD//BIRC3//SYK//TAX1BP1//CARD8//CCDC3//SMURF2//NREP//CHAD//CNTF//CSF2//EREG//F3//GAT…
GO:0061564	axon development	Biological process	56	497	1462	17653	1.36051	0.0112581	1.94854	0.0383037	FLOT1//NTNG1//PICALM//PARD6B//NUMB//SEMA3A//SEMA6C//DPYSL2//EFNA5//EFNB3//EPHB2//GATA3//GDNF//GLI2//KIF5B//KIF5C//ATOH1//PIK3CB//PRKCA//PTPN11//NTN4//SIAH2//EZR//WNT3//NR4A3//KLF7//BOC//RPS6KA5//NRXN3//TNFRSF8//CNR1//NDN//CRTAC1//SEMA5A//CHN1//ERBB2//NFIB//RNF6//DHFR//ISL1//JAM3//NREP//XK//ISL2//ISLR2//COBL//NLGN3//RAPH1//CNTF//BRAF//BMPR2//SEMA4G//SEMA3E//POU3F2//PSEN1//EPHA3
GO:0097178	ruffle assembly	Biological process	8	38	1462	17653	2.54201	0.0112603	1.94845	0.00547196	ICAM1//USP17L2//TACSTD2//EPS8//NLGN1//COBL//PLEKHM1//AIF1
GO:0009725	response to hormone	Biological process	101	977	1462	17653	1.24824	0.0113043	1.94676	0.0690834	CHRM3//CHRM5//EIF4EBP2//IGF1R//INSR//ATP6V1C1//BAIAP2L1//SSTR3//FSHB//ADIPOR1//PPARA//PTPN11//TRH//MED14//MED17//FKBP4//NKX3-1//UBE3A//NCOA3//CNGA3//PAPPA//ARPC1B//DNMT3B//LEP//SLC34A1//STAT3//ARNT2//PTGER2//FABP3//MTOR//ICAM1//NPPA//OTC//PLN//TNFSF10//CPEB2//PKM//CPEB1//SLC9A1//XBP1//ABCC2//AIF1//GNRHR//FFAR4//IGFBP7//AVPR1A//CACNA1H//UFM1//CBFB//ISL1//CYP7B1//KMT2D//TBXA2R//FOXP2//CDO1//MAS1//A…
GO:0006950	response to stress	Biological process	364	3965	1462	17653	1.10848	0.0113599	1.94463	0.248974	APLF//CHEK1//PTPN11//RAD51B//RAD51D//XRCC2//ERCC1//MSH3//COPS7A//RPS27A//GTF2H3//ZSWIM7//FAN1//EXD2//WDR48//WRN//CDC7//POLH//POLD4//RFC3//TOP3A//DRD1//GABRA5//USP46//VDAC1//DNMT3B//EPAS1//LEP//ATP1B1//NPPA//PKM//PLOD1//PML//PPARA//PRKCB//TRH//MYOCD//ARNT2//FCER1G//GATA3//KRT1//MBL2//MASP1//A2M//PYCARD//KLRC4-KLRK1//PSME3//PSMB11//KLRK1//TAB2//CD209//PRKACB//PSMA1//PSMC6//PSMD10//RELB//SYK//MAP3K7…
GO:1903409	reactive oxygen species biosynthetic process	Biological process	16	104	1462	17653	1.85762	0.01142	1.94233	0.0109439	SPR//STAT3//KLRC4-KLRK1//KLF2//AGTR2//AIF1//KLRK1//MTOR//ICAM1//IFNG//INSR//PKD2//TLR4//CYBB//SNCA//RAB27A
GO:1903530	regulation of secretion by cell	Biological process	74	687	1462	17653	1.30061	0.0115152	1.93873	0.0506156	SNCA//AGTR2//CNR1//ENSA//IFNG//LEP//ARNTL//MARCKS//NEUROD1//PRKCA//G6PC2//CACNA2D2//P2RY12//AVPR1A//TRH//OR13F1//HTR1B//OR5T1//FFAR3//PTPN11//RAB3C//STXBP5L//SYT14//GJA1//ISL1//AACS//GDNF//PDX1//KIF5B//STYK1//FCER1G//SYK//FGB//RAB27A//CADPS2//TRIM9//CACNA1I//CACNA1H//CDK5R2//NOV//PPP3CA//FFAR4//CARD8//PML//SEC24A//EZR//CLEC5A//CLEC9A//PANX1//PYCARD//TLR8//TLR4//FZD5//XBP1//ARHGEF7//EFNA5//VPS35//…
GO:0046683	response to organophosphorus	Biological process	19	131	1462	17653	1.75127	0.0115455	1.93759	0.0129959	PANX1//SELL//CDO1//CNGA3//SLC6A3//BRAF//PNPT1//CIB2//RYR3//P2RY12//TAF1//SLC26A3//HSPA5//HCN1//AQP9//PKD2//EZR//CRLS1//RFC3
GO:0001654	eye development	Biological process	41	344	1462	17653	1.43912	0.0115852	1.9361	0.0280438	STAT3//UNC45B//GATA3//GJA1//PROX1//SIX3//SHROOM2//ATP2B1//PSEN1//WNT16//TSPAN12//FZD5//NEUROD1//NEUROD4//OLFM3//GNAT1//MAB21L2//GPD2//RAX//TMEM231//FOXP2//HCN1//CNTF//COL5A2//COL8A2//EPHB2//LRP6//CLCN2//GRM6//ROM1//TWIST1//DLL4//BMPR2//LIMK2//COL4A1//MAF//EPHA2//PROX2//FGF9//BBS7//ZDHHC16
GO:0048002	antigen processing and presentation of peptide antigen	Biological process	25	187	1462	17653	1.61425	0.0116863	1.93232	0.0170999	SEC24A//PDIA3//ERAP1//SEC24C//PSME3//PSMB11//CYBB//FCGR1A//FCGR1B//PSMA1//PSMC6//PSMD10//MARCH1//PYCARD//TREM2//OSBPL1A//AP2B1//FCER1G//HLA-DPA1//HLA-DQA1//DYNC1LI1//DCTN4//KIF18A//CLEC4M//CD209
GO:1904376	negative regulation of protein localization to cell periphery	Biological process	6	24	1462	17653	3.01864	0.0117151	1.93125	0.00410397	GOPC//GBP1//PICALM//PPFIA1//NUMB//LZTFL1
GO:0045066	regulatory T cell differentiation	Biological process	7	31	1462	17653	2.72651	0.0118247	1.92721	0.00478796	PLA2G2D//IFNG//CTLA4//DROSHA//CBFB//CD28//LILRB2
GO:0000060	protein import into nucleus, translocation	Biological process	9	46	1462	17653	2.36241	0.0119803	1.92153	0.00615595	IFNG//PSEN1//ABRA//RANBP6//TNPO2//ARNTL//OR1D2//RBM22//SIX3
GO:0002067	glandular epithelial cell differentiation	Biological process	9	46	1462	17653	2.36241	0.0119803	1.92153	0.00615595	GATA6//PDX1//NEUROD1//WNT4//WDR77//ASCL1//PROX1//ARNTL//GSK3B
GO:0009887	animal organ morphogenesis	Biological process	103	1001	1462	17653	1.24244	0.0119992	1.92085	0.0704514	OTOR//GDNF//PKD2//WNT4//STAT3//SPRY1//TMED2//GJA1//NODAL//BBS7//PSEN1//PEX7//SHROOM2//ARID2//MTOR//GAA//INSR//ISL1//GATA6//BMPR1A//BMPR2//TWIST1//DLL4//CPE//GATA3//DSP//SIX3//WNT16//TSPAN12//LRP6//AGTR2//OLFM3//GNAT1//EPHB2//FGF9//ATOH1//GLI2//ODAM//TNFRSF11B//PROX1//HOXC13//CDSN//HCN1//CNTF//NEUROD1//COL5A2//COL8A2//FZD5//FMN1//WDR48//HHIP//RAB33B//NR4A3//UCHL5//FANCC//PKP2//PSME3//PSMB11//AP2B1…
GO:0007259	JAK-STAT cascade	Biological process	24	178	1462	17653	1.62803	0.012047	1.91912	0.0164159	JAK3//LEP//GGNBP2//IFNG//CNOT7//CNTF//CSF2//IL6ST//ISL1//KIT//STAT3//TSLP//ELP2//CHAD//LRRTM3//NEUROD1//ADIPOR1//LRRC19//LRTM2//LRRTM4//LRRC3//IFNAR2//PKD2//STAT4
GO:0050922	negative regulation of chemotaxis	Biological process	10	54	1462	17653	2.23603	0.0122103	1.91327	0.00683995	DDT//SEMA3A//SEMA4G//WNT3//SEMA5A//SEMA3E//AIF1//NOV//KLRC4-KLRK1//KLRK1
GO:0031401	positive regulation of protein modification process	Biological process	120	1188	1462	17653	1.21965	0.0122228	1.91283	0.0820793	GADD45B//STK26//MAP4K3//ARAF//MAP3K15//MAP3K1//EIF2AK2//PSEN1//BRAF//MAP3K7//TAB2//INSR//KIT//PIK3CB//PTPN11//RPS27A//MAP2K4//TLR4//FLOT1//EFNA5//AIF1//ERBB2//MTOR//IFNG//FAS//NKX3-1//ODAM//CDK2AP1//CCND2//EREG//HSPA5//PDGFC//MAS1//SYK//TRPC6//NODAL//BMPR1A//BMPR2//LEFTY2//BIRC3//NDFIP2//PSMD10//UBE2L3//UBE3A//RASSF5//PKD2//RAP2C//STRADA//SLK//ATG13//KIF14//OSBPL8//AGTR2//RPS6KA5//CREBL2//FNIP2//…
GO:0042102	positive regulation of T cell proliferation	Biological process	15	96	1462	17653	1.88665	0.0122469	1.91198	0.0102599	ICOSLG//PYCARD//SYK//CD28//XCL1//LILRB2//AIF1//CD274//CD209//HLA-DPA1//IL6ST//JAK3//LEP//HAVCR2//CD1D
GO:0007610	behavior	Biological process	64	583	1462	17653	1.32551	0.0122499	1.91187	0.0437756	DRD1//GABRA5//USP46//VDAC1//DACH1//AVPR1A//LILRB2//EPHB2//AMFR//GM2A//GRIN2B//PSEN1//PICALM//SORCS3//INSR//NLGN3//JPH3//NRXN3//CNR1//EIF4EBP2//MTOR//RASGRF1//TAC1//CCND2//QRFP//ETV5//GAA//GRM6//SLC6A3//STRN//TAL1//EFNB3//TRH//NPY//RNF180//NR4A3//ACTR2//OR13F1//OR5T1//SNCA//LEP//EPS8//FGF12//GDNF//PUM1//KIT//RAG1//BRAF//NLGN1//PPARA//AGTR2//LSAMP//FOXP2//IAPP//STAT3//HTR1B//CSF2//SIX3//HTR1D//VPS3…
GO:0035556	intracellular signal transduction	Biological process	269	2871	1462	17653	1.13133	0.0123309	1.90901	0.183995	KCNH1//PSME3//PSMB11//CSF2//PPM1L//ERBB2//EREG//FGF9//GDNF//GRIN2B//IL2RG//ARAF//JAK3//KIT//MAP3K15//MAP3K1//MET//KITLG//STK26//PSMA1//PSMC6//PSMD10//RASGRF1//RPS27A//BRAF//MAP4K3//GADD45B//EIF2AK2//PSEN1//MAP3K7//TAB2//INSR//PIK3CB//PTPN11//MAP2K4//TLR4//CNOT7//PLAGL1//PML//RBL2//AURKA//TFDP2//RPS27L//CALCRL//DRD1//ABCA1//PTGER2//TBXA2R//AVPR1A//EIF2AK3//IRAK1BP1//NKIRAS1//BIRC3//TLR8//RELB//MAS…
GO:0048771	tissue remodeling	Biological process	23	169	1462	17653	1.64328	0.0123917	1.90687	0.0157319	AGTR2//EPAS1//DLL4//BMPR2//GJA1//SIGLEC15//TPP1//CTSK//GPR55//IAPP//TNFRSF11B//UBASH3B//FSHB//PRKCA//SYK//PLEKHM1//EPHA2//HTR1B//LRP6//WNT16//LEP//SUCO//PPP3CA
GO:0019216	regulation of lipid metabolic process	Biological process	43	366	1462	17653	1.4186	0.0125407	1.90168	0.0294118	IGFBP7//LEP//SNCA//PDHB//PDP2//SCARB1//WNT4//ABHD5//CREBL2//MTOR//CCDC3//AVPR1A//CNR1//ABCD2//PPARA//TWIST1//ADIPOR1//PRKAA2//NRBF2//RBL1//RBL2//KIT//CYP51A1//IDI1//LSS//GGPS1//ERLIN1//FABP3//NR4A3//CHRM5//MTMR3//IFNG//PROX1//TBL1XR1//SAMD8//ABCA1//GRHL1//FADS1//SULT2A1//CHD9//PEX11A//NCOR1//TGS1
GO:0009987	cellular process	Biological process	1361	16158	1462	17653	1.01705	0.0126798	1.89689	0.930917	SLC25A36//MRPL17//APLF//KPNA1//GAA//NOP2//RPS27L//ABCD2//CYP4F2//UBXN2B//PSEN1//ATG101//RAB33B//ATG13//OTC//CHEK1//DUT//MCM6//NFIB//ORC4//POLH//RFC3//FAM111A//TOP3A//WRN//CHAF1B//CDC7//TIMELESS//TICRR//CENPW//ARL8B//TOP2A//NUF2//RIOK3//NUSAP1//DSN1//KIF18A//KLHL22//ZW10//ESPL1//PTPN11//GTPBP4//CNPPD1//CDK5R2//CCNG1//PPP3CA//RHOU//BCAT1//CUL5//DHFR//E2F6//TFDP2//CNTRL//FGFR1OP//CEP250//NEDD1//ENSA…
GO:1901701	cellular response to oxygen-containing compound	Biological process	107	1048	1462	17653	1.2328	0.0130807	1.88337	0.0731874	CHRM3//CHRM5//EIF4EBP2//IGF1R//INSR//ATP6V1C1//BAIAP2L1//FANCC//COL4A1//COL5A2//MTOR//GLRA2//PDGFC//CPEB1//XBP1//TLR4//SCARB1//CARD8//PRKCA//CPEB2//PKM//SLC9A1//PKD2//PXN//RAB11B//PDX1//KIF5B//ACTR2//HDAC8//AGTR2//MAS1//AVPR1A//AHSG//PRKCB//OSBPL8//LEP//ADIPOR1//STAT3//JAK3//EFNA5//NET1//KLF2//ZNF277//STAT6//TRPC6//KLRC4-KLRK1//LILRB2//TNIP1//PRPF8//ABCC2//CMPK2//CSF2//ABCA1//KLRK1//PYCARD//CD274…
GO:0033003	regulation of mast cell activation	Biological process	8	39	1462	17653	2.47683	0.0131642	1.88061	0.00547196	CNR1//TSLP//NR4A3//STYK1//FCER1G//SYK//NPPA//SNX4
GO:0006913	nucleocytoplasmic transport	Biological process	41	347	1462	17653	1.42668	0.0132819	1.87674	0.0280438	XPO1//ABRA//RANBP6//TNPO2//IFNG//ARNTL//OR1D2//RBM22//SIX3//IPO8//CSE1L//DRD1//FGF9//PDIA3//PML//PPP3CA//STAT3//AGTR2//RNPS1//MAGOHB//SRSF1//SRSF3//SRSF9//SRSF11//SMG1//GLE1//HNRNPA2B1//BUD13//KPNA1//KPNA3//CCHCR1//STRADA//PSEN1//PTPN11//GSK3B//CTDSPL2//GEMIN4//DNAJC27//ANKRD54//NEUROD1//ANP32E
GO:0006883	cellular sodium ion homeostasis	Biological process	5	18	1462	17653	3.35404	0.0132988	1.87619	0.00341997	AGTR2//ATP1B1//ATP4B//SLC9A1//C7
GO:0032026	response to magnesium ion	Biological process	5	18	1462	17653	3.35404	0.0132988	1.87619	0.00341997	RYR3//CNGA3//TNFRSF11B//SLC34A1//SNCA
GO:0032095	regulation of response to food	Biological process	5	18	1462	17653	3.35404	0.0132988	1.87619	0.00341997	NENF//LEP//PPARA//NPY//MTOR
GO:0035635	entry of bacterium into host cell	Biological process	5	18	1462	17653	3.35404	0.0132988	1.87619	0.00341997	FUCA2//CTNND1//MET//RPS27A//CBLL1
GO:0001867	complement activation, lectin pathway	Biological process	4	12	1462	17653	4.02485	0.0135052	1.8695	0.00273598	A2M//KRT1//MBL2//MASP1
GO:0010889	regulation of sequestering of triglyceride	Biological process	4	12	1462	17653	4.02485	0.0135052	1.8695	0.00273598	OSBPL11//OSBPL8//ABHD5//PPARA
GO:0035404	histone-serine phosphorylation	Biological process	4	12	1462	17653	4.02485	0.0135052	1.8695	0.00273598	DRD1//RPS6KA5//PRKAA2//AURKA
GO:0042416	dopamine biosynthetic process	Biological process	4	12	1462	17653	4.02485	0.0135052	1.8695	0.00273598	VPS35//AGTR2//SLC6A3//SNCA
GO:0051239	regulation of multicellular organismal process	Biological process	277	2969	1462	17653	1.12652	0.0135647	1.86759	0.189466	SPRY1//GDNF//BTNL3//NLRP8//ICOSLG//CD83//RPS6KA5//FLOT1//EREG//EIF2AK2//ADRB1//AGTR2//GAA//PLN//SEMA3A//EPAS1//DCT//NODAL//NLGN1//NLGN3//F3//LILRB2//HAVCR2//FFAR3//XCL1//MAP3K7//FZD5//TLR4//JAK3//KITLG//CHRM3//NPPB//AVPR1A//TAC1//GJA1//BMPR2//ISL1//CACNA1H//TBXA2R//MYOCD//NPPA//FCER1G//SYK//NOX1//IL6ST//EIF2AK3//GATA3//PRKCA//PROX1//SCARB1//DLL4//SYNJ2BP//SLC9A1//NR4A3//STRAP//TACSTD2//ADIPOR1//M…
GO:0097696	STAT cascade	Biological process	24	180	1462	17653	1.60994	0.0137058	1.86309	0.0164159	IFNAR2//PKD2//STAT3//STAT4//JAK3//LEP//GGNBP2//IFNG//CNOT7//CNTF//CSF2//IL6ST//ISL1//KIT//TSLP//ELP2//CHAD//LRRTM3//NEUROD1//ADIPOR1//LRRC19//LRTM2//LRRTM4//LRRC3
GO:0009409	response to cold	Biological process	9	47	1462	17653	2.31215	0.0137587	1.86142	0.00615595	DNAJC3//SLC9A1//RNF34//EIF2AK3//ADRB1//ATP2B1//TRH//TRPA1//SLC25A27
GO:2000112	regulation of cellular macromolecule biosynthetic process	Biological process	398	4376	1462	17653	1.09819	0.0138156	1.85963	0.27223	DHFR//E2F6//TFDP2//KLF2//ARID5A//STRAP//DACH1//DMRT1//DNMT3B//DR1//ENO1//ETV6//BPTF//FGF9//MTF2//WWTR1//GATA3//GATA6//GLI2//RCOR2//PROX2//KCTD1//CNOT7//HIST1H1D//HNRNPA2B1//IFNG//PDX1//IRF2//IRF7//ISL1//ZNF568//LEP//MAF//ASCL1//NFIB//NODAL//RLIM//CXXC5//RIPPLY3//POU1F1//DLL4//PPARA//HDAC8//PROX1//PSEN1//PSMD10//GATAD2B//FNIP2//RBL1//ZNF350//RELB//RPS27A//SMURF2//ZNF649//SNCA//STAT3//STAT6//TAL1//…
GO:0001505	regulation of neurotransmitter levels	Biological process	37	308	1462	17653	1.45051	0.0141341	1.84973	0.0253078	SLC38A1//SLC6A3//TRH//HNMT//SNCA//GCSH//NLGN1//PSEN1//GLYAT//SLC25A32//SPR//PPFIA2//PPFIA1//TRIM9//SYT14//UNC13C//CADPS//CADPS2//CHDH//SLC44A1//BHMT//TPH2//RNF180//KLRC4-KLRK1//KLF2//AGTR2//AIF1//KLRK1//MTOR//ICAM1//IFNG//INSR//PKD2//TLR4//DRD1//GDNF//BRAF
GO:0055085	transmembrane transport	Biological process	152	1550	1462	17653	1.18409	0.0142081	1.84746	0.103967	SLC38A4//SLC38A1//SLC7A7//SRP19//SRP72//PSEN1//SLC17A6//SLC1A7//MICU2//VDAC1//PRKAA2//ABCC2//SLC31A1//SLC47A2//KCNJ1//ATP1B1//ATP4B//SLC12A1//SLC30A5//GOPC//FFAR4//BRAF//NR4A3//PRKCB//RSC1A1//PLN//SLC16A12//ATP6V1C1//ATP6AP1L//TOMM20//CREBL2//INSR//PEX7//GJA1//TIMM44//TIMM21//DNAJC15//SEC63//PKD2//STIM2//TRPC6//C8ORF44-SGK3//CLCN2//CYBB//DLG3//HTR3D//CLCA4//SGK3//GABRA5//GABRD//NOX1//GLRA2//ATP2B…
GO:0001764	neuron migration	Biological process	20	143	1462	17653	1.68875	0.0142518	1.84613	0.0136799	SEMA3A//DRD1//LHX6//SRGAP2//STAT3//ARHGEF2//KIF20B//GATA3//GJA1//ASCL1//NDN//ATOH1//PEX7//PSEN1//BARHL1//NEUROD4//SPOCK1//TWIST1//ALKBH1//CDK5R2
GO:0006606	protein import into nucleus	Biological process	20	143	1462	17653	1.68875	0.0142518	1.84613	0.0136799	ABRA//RANBP6//TNPO2//IFNG//ARNTL//OR1D2//RBM22//SIX3//AGTR2//KPNA1//KPNA3//PSEN1//IPO8//CSE1L//DRD1//FGF9//PDIA3//PML//PPP3CA//STAT3
GO:0006810	transport	Biological process	455	5048	1462	17653	1.08834	0.0143141	1.84423	0.311218	XPO1//ABRA//RANBP6//TNPO2//IFNG//ARNTL//OR1D2//RBM22//SIX3//IPO8//CSE1L//DRD1//FGF9//PDIA3//PML//PPP3CA//STAT3//SLC38A1//CHRM5//CSF2//PMAIP1//MOAP1//EZR//SNCA//AGTR2//NKAIN3//HTR1B//FLOT1//SYK//STIM2//PIGR//FCER1G//AHSG//A2M//FGB//OLA1//LAMP2//FAM49B//TOR4A//LEFTY2//PCYOX1L//NPPB//AVPR1A//TAC1//SLC38A4//SLC7A7//SH3GL1//OSBPL1A//SEC31B//SFT2D2//RAB14//PICALM//MAPK8IP1//GIT2//FBLN5//SYT14//NLGN1//P…
GO:0039528	cytoplasmic pattern recognition receptor signaling pathway in response to virus	Biological process	6	25	1462	17653	2.89789	0.0143587	1.84289	0.00410397	LSM14A//IRF7//RIOK3//BIRC3//USP17L2//PUM1
GO:0060037	pharyngeal system development	Biological process	6	25	1462	17653	2.89789	0.0143587	1.84289	0.00410397	BMPR1A//BMPR2//GATA3//ISL1//NKX3-1//RIPPLY3
GO:0010468	regulation of gene expression	Biological process	440	4873	1462	17653	1.09025	0.0146007	1.83563	0.300958	DHFR//E2F6//TFDP2//KLF2//ARID5A//STRAP//DACH1//DMRT1//DNMT3B//DR1//ENO1//ETV6//BPTF//FGF9//MTF2//WWTR1//GATA3//GATA6//GLI2//RCOR2//PROX2//KCTD1//CNOT7//HIST1H1D//HNRNPA2B1//IFNG//PDX1//IRF2//IRF7//ISL1//ZNF568//LEP//MAF//ASCL1//NFIB//NODAL//RLIM//CXXC5//RIPPLY3//POU1F1//DLL4//PPARA//HDAC8//PROX1//PSEN1//PSMD10//GATAD2B//FNIP2//RBL1//ZNF350//RELB//RPS27A//SMURF2//ZNF649//SNCA//STAT3//STAT6//TAL1//…
GO:0001816	cytokine production	Biological process	75	706	1462	17653	1.28271	0.0149582	1.82512	0.0512996	BTNL3//NLRP8//ICOSLG//CD83//RPS6KA5//FLOT1//EREG//EIF2AK2//KIT//FFAR3//XCL1//MAP3K7//FZD5//TLR4//JAK3//NOX1//IL6ST//ISL1//NODAL//EIF2AK3//IRF7//RPS27A//PCBP2//TAX1BP1//UBE2L6//STAT6//SYK//PYCARD//LEP//ASH1L//S1PR3//HAVCR2//RELB//GATA3//CD274//MEFV//IFNG//KLF2//TWIST1//TSLP//RIOK3//KLRC4-KLRK1//KLRK1//HLA-DPA1//FAM49B//FCER1G//CD28//CSF2//LILRB2//ARHGEF2//DDT//NR4A3//CD2AP//GATA6//LSM14A//BIRC3//C…
GO:0044238	primary metabolic process	Biological process	942	10905	1462	17653	1.04303	0.015271	1.81613	0.644323	APLF//KPNA1//GAA//ABCD2//CYP4F2//CHEK1//DUT//MCM6//NFIB//ORC4//POLH//RFC3//FAM111A//TOP3A//WRN//CHAF1B//CDC7//TIMELESS//TICRR//GTPBP4//CNPPD1//CDK5R2//CCNG1//DHFR//E2F6//TFDP2//BHMT//CDO1//KLF2//ARID5A//STRAP//DACH1//DMRT1//DNMT3B//DR1//ENO1//ETV6//BPTF//FGF9//MTF2//WWTR1//GATA3//GATA6//GLI2//RCOR2//PROX2//KCTD1//CNOT7//HIST1H1D//HNRNPA2B1//IFNG//PDX1//IRF2//IRF7//ISL1//ZNF568//LEP//MAF//ASCL1//N…
GO:0043271	negative regulation of ion transport	Biological process	20	144	1462	17653	1.67702	0.0153043	1.81519	0.0136799	GOPC//TRH//HTR1B//AGTR2//CYP4F2//CNR1//SNCA//LILRB2//ICAM1//PLN//PKD2//OR13F1//OR5T1//KCNE3//MTOR//EPHB2//TWIST1//LEP//PRKG2//FGF12
GO:0045921	positive regulation of exocytosis	Biological process	13	81	1462	17653	1.93789	0.0153156	1.81487	0.00889193	FCER1G//SYK//CACNA1I//CACNA1H//CDK5R2//RAB27A//IFNG//STAM//NPPA//SNX4//NLGN1//FGB//CADPS2
GO:0032880	regulation of protein localization	Biological process	98	956	1462	17653	1.23777	0.015432	1.81158	0.0670315	AGTR2//CNR1//ENSA//IFNG//LEP//ARNTL//MARCKS//NEUROD1//PRKCA//G6PC2//CACNA2D2//GJA1//ISL1//AACS//TRH//PSEN1//PDX1//KIF5B//RBM22//GOPC//NOV//PPP3CA//PTPN11//STXBP5L//XPO1//GSK3B//CTDSPL2//FFAR4//CARD8//PML//SEC24A//FGB//EZR//CLEC5A//CLEC9A//SYK//PANX1//PYCARD//TLR8//TLR4//FZD5//XBP1//NDFIP2//EFNA5//VPS35//SORL1//DNAJC27//HDAC8//ERBB2//USP17L2//KIF20B//GBP1//BANK1//RASSF5//CD2AP//EIF2AK3//PMAIP1//TF…
GO:0006796	phosphate-containing compound metabolic process	Biological process	301	3255	1462	17653	1.11657	0.0155464	1.80837	0.205882	GTPBP4//CNPPD1//CDK5R2//CCNG1//PSME3//PSMB11//CSF2//PPM1L//ERBB2//EREG//FGF9//GDNF//GRIN2B//IL2RG//ARAF//JAK3//KIT//MAP3K15//MAP3K1//MET//KITLG//STK26//PSMA1//PSMC6//PSMD10//RASGRF1//RPS27A//BRAF//MAP4K3//GADD45B//EIF2AK2//PSEN1//MAP3K7//TAB2//INSR//PIK3CB//PTPN11//MAP2K4//TLR4//DRD1//TLR8//PML//FNIP2//CTDSPL//EPHB2//MTOR//WWTR1//LRP6//MAS1//SNCA//FLOT1//EFNA5//AIF1//IFNG//FAS//NKX3-1//ODAM//CDK2…
GO:1905475	regulation of protein localization to membrane	Biological process	22	163	1462	17653	1.62969	0.0155576	1.80806	0.0150479	GOPC//ERBB2//USP17L2//PMAIP1//TFDP2//YWHAZ//GBP1//PICALM//PPFIA1//NUMB//EPHA2//EPHA3//EPHB2//IFNG//KIF5B//TREM2//PTPN9//STAC//EZR//LZTFL1//PDCD5//AP2B1
GO:0050433	regulation of catecholamine secretion	Biological process	9	48	1462	17653	2.26398	0.015725	1.80341	0.00615595	AGTR2//P2RY12//OR13F1//HTR1B//OR5T1//SNCA//FFAR3//CNR1//GDNF
GO:1903307	positive regulation of regulated secretory pathway	Biological process	9	48	1462	17653	2.26398	0.015725	1.80341	0.00615595	FCER1G//SYK//CACNA1I//CACNA1H//CDK5R2//NPPA//SNX4//NLGN1//RAB27A
GO:0006112	energy reserve metabolic process	Biological process	14	90	1462	17653	1.87826	0.0157605	1.80243	0.00957592	G6PC//GSK3B//IL6ST//PPP1CB//UGP2//STK40//GYS2//PGM2//RPS27A//MTOR//GAA//PASK//INSR//LEP
GO:0044237	cellular metabolic process	Biological process	946	10957	1462	17653	1.04249	0.015817	1.80088	0.647059	APLF//KPNA1//GAA//ABCD2//CYP4F2//UBXN2B//PSEN1//ATG101//RAB33B//ATG13//OTC//CHEK1//DUT//MCM6//NFIB//ORC4//POLH//RFC3//FAM111A//TOP3A//WRN//CHAF1B//CDC7//TIMELESS//TICRR//GTPBP4//CNPPD1//CDK5R2//CCNG1//DHFR//E2F6//TFDP2//BHMT//CDO1//KLF2//ARID5A//STRAP//DACH1//DMRT1//DNMT3B//DR1//ENO1//ETV6//BPTF//FGF9//MTF2//WWTR1//GATA3//GATA6//GLI2//RCOR2//PROX2//KCTD1//CNOT7//HIST1H1D//HNRNPA2B1//IFNG//PDX1//I…
GO:0042325	regulation of phosphorylation	Biological process	151	1544	1462	17653	1.18087	0.015831	1.80049	0.103283	GTPBP4//CNPPD1//CDK5R2//CCNG1//GADD45B//STK26//MAP4K3//ARAF//MAP3K15//MAP3K1//EIF2AK2//PSEN1//BRAF//MAP3K7//TAB2//INSR//KIT//PIK3CB//PTPN11//RPS27A//MAP2K4//TLR4//DRD1//TLR8//PML//FNIP2//CTDSPL//EPHB2//MTOR//WWTR1//LRP6//MAS1//SNCA//FLOT1//EFNA5//AIF1//ERBB2//IFNG//FAS//NKX3-1//ODAM//CDK2AP1//CCND2//EREG//VPS25//CHAD//FGFR1OP//EPHA1//PPM1E//LRRTM3//DNAJC3//LRRC19//LRTM2//LRRTM4//LRRC3//UBASH3B//H…
GO:0001934	positive regulation of protein phosphorylation	Biological process	101	990	1462	17653	1.23185	0.0159211	1.79803	0.0690834	GADD45B//STK26//MAP4K3//ARAF//MAP3K15//MAP3K1//EIF2AK2//PSEN1//BRAF//MAP3K7//TAB2//INSR//KIT//PIK3CB//PTPN11//RPS27A//MAP2K4//TLR4//EREG//HSPA5//EFNA5//PDGFC//MAS1//SYK//TRPC6//NODAL//BMPR1A//BMPR2//LEFTY2//PKD2//RAP2C//NKX3-1//STRADA//SLK//ATG13//KIF14//OSBPL8//MTOR//RPS6KA5//CREBL2//FNIP2//SNCA//IFNG//PRKACB//CNTF//CSF2//IL6ST//ISL1//LEP//STAT3//TSLP//ERBB2//KITLG//TPD52L1//EPHA2//EPHA1//EPHA3/…
GO:0046209	nitric oxide metabolic process	Biological process	12	73	1462	17653	1.98486	0.0162132	1.79013	0.00820793	SPR//KLRC4-KLRK1//KLF2//AGTR2//AIF1//KLRK1//MTOR//ICAM1//IFNG//INSR//PKD2//TLR4
GO:0051046	regulation of secretion	Biological process	78	741	1462	17653	1.27101	0.0162643	1.78876	0.0533516	SNCA//AGTR2//NPPB//AVPR1A//TAC1//CNR1//ENSA//IFNG//LEP//ARNTL//MARCKS//NEUROD1//PRKCA//G6PC2//CACNA2D2//P2RY12//TRH//SV2A//OR13F1//HTR1B//OR5T1//FFAR3//PTPN11//RAB3C//STXBP5L//SYT14//GJA1//ISL1//AACS//CYP4F2//GDNF//PDX1//KIF5B//STYK1//FCER1G//SYK//FGB//RAB27A//CADPS2//TRIM9//CACNA1I//CACNA1H//CDK5R2//NOV//PPP3CA//FFAR4//CARD8//PML//SEC24A//EZR//CLEC5A//CLEC9A//PANX1//PYCARD//TLR8//TLR4//FZD5//XBP…
GO:0032502	developmental process	Biological process	557	6267	1462	17653	1.07317	0.0165483	1.78125	0.380985	COBL//FZD5//KLF2//CAP2//DMRT1//WNT3//ARHGEF2//ERCC1//WRN//COL5A2//AHSG//GLI2//NPR3//TNFRSF11B//ASH1L//TCOF1//USP1//EIF2AK3//ADAMTS4//OTOR//CALCRL//COL8A2//EPHA2//ENPEP//EPAS1//EPHA1//EPHB2//EREG//THSD7A//FGF9//TSPAN12//LEMD3//NOX1//LEP//NOV//ERAP1//DLL4//PRKCA//PLXDC1//SRPK2//SYK//TAL1//XBP1//NAA15//JAM3//ICAM1//KIT//KITLG//UBE3A//KMT2D//DAZL//CFC1//PSEN1//COL4A1//NOTCH4//SEMA3E//WARS2//HAS2//MYO…
GO:0006793	phosphorus metabolic process	Biological process	309	3352	1462	17653	1.11308	0.016572	1.78062	0.211354	GTPBP4//CNPPD1//CDK5R2//CCNG1//PSME3//PSMB11//CSF2//PPM1L//ERBB2//EREG//FGF9//GDNF//GRIN2B//IL2RG//ARAF//JAK3//KIT//MAP3K15//MAP3K1//MET//KITLG//STK26//PSMA1//PSMC6//PSMD10//RASGRF1//RPS27A//BRAF//MAP4K3//GADD45B//EIF2AK2//PSEN1//MAP3K7//TAB2//INSR//PIK3CB//PTPN11//MAP2K4//TLR4//DRD1//TLR8//PML//FNIP2//CTDSPL//EPHB2//MTOR//WWTR1//LRP6//MAS1//SNCA//FLOT1//EFNA5//AIF1//IFNG//FAS//NKX3-1//ODAM//CDK2…
GO:0001963	synaptic transmission, dopaminergic	Biological process	7	33	1462	17653	2.56127	0.0166269	1.77919	0.00478796	FLOT1//SLC6A3//SNCA//DRD1//GDNF//OR13F1//OR5T1
GO:0018345	protein palmitoylation	Biological process	7	33	1462	17653	2.56127	0.0166269	1.77919	0.00478796	ZDHHC15//ZDHHC20//ZDHHC23//ZDHHC22//ABHD17C//ABHD17A//ZDHHC16
GO:0048665	neuron fate specification	Biological process	7	33	1462	17653	2.56127	0.0166269	1.77919	0.00478796	ISL1//ISL2//GLI2//EVX1//ATOH1//ASCL1//POU3F2
GO:0032703	negative regulation of interleukin-2 production	Biological process	5	19	1462	17653	3.17751	0.0168431	1.77358	0.00341997	GBP1//EZR//GATA3//XCL1//HAVCR2
GO:0060004	reflex	Biological process	5	19	1462	17653	3.17751	0.0168431	1.77358	0.00341997	ASCL1//NR4A3//USP46//FOXP2//GJA1
GO:1905939	regulation of gonad development	Biological process	5	19	1462	17653	3.17751	0.0168431	1.77358	0.00341997	WNT4//SEMA3A//DMRT1//NUPR1//INSR
GO:0043170	macromolecule metabolic process	Biological process	836	9622	1462	17653	1.04909	0.0169791	1.77009	0.571819	APLF//KPNA1//CHEK1//DUT//MCM6//NFIB//ORC4//POLH//RFC3//FAM111A//TOP3A//WRN//CHAF1B//CDC7//TIMELESS//TICRR//GTPBP4//CNPPD1//CDK5R2//CCNG1//DHFR//E2F6//TFDP2//KLF2//ARID5A//STRAP//DACH1//DMRT1//DNMT3B//DR1//ENO1//ETV6//BPTF//FGF9//MTF2//WWTR1//GATA3//GATA6//GLI2//RCOR2//PROX2//KCTD1//CNOT7//HIST1H1D//HNRNPA2B1//IFNG//PDX1//IRF2//IRF7//ISL1//ZNF568//LEP//MAF//ASCL1//NODAL//RLIM//CXXC5//RIPPLY3//POU1…
GO:0007585	respiratory gaseous exchange	Biological process	11	65	1462	17653	2.04339	0.0170054	1.76941	0.00752394	GAA//NLGN1//NLGN3//NDN//STK40//PASK//CYSLTR1//DACH1//HNMT//TAS2R4//TMPRSS11D
GO:0048585	negative regulation of response to stimulus	Biological process	157	1615	1462	17653	1.17381	0.0170637	1.76793	0.107387	A2M//HTR1B//ASH1L//XCL1//JAK3//HAVCR2//STAT6//PSEN1//VPS25//EPHA2//EPHA1//EPHA3//EPHB2//ERBB2//SNX13//IGF1R//INSR//ARAF//KIT//MET//HHIP//BRAF//UBASH3B//RGS20//SNCA//DDT//CARD8//CCDC3//TWIST1//MTOR//SMPD1//FGF9//SIX3//ADTRP//STRAP//LEMD3//ZNF451//HSPA5//RPS27A//SMURF2//LEMD2//VWC2//CTDSPL2//ARNTL//PRKAA2//NENF//LEP//PPARA//ISL1//CYP7B1//CNR1//TLR4//LTBP1//RIOK3//SPRY1//WNT4//STAM//ARHGEF7//GGNBP2/…
GO:0044262	cellular carbohydrate metabolic process	Biological process	32	262	1462	17653	1.47475	0.0171818	1.76493	0.0218878	GAA//G6PC//GSK3B//IL6ST//PPP1CB//UGP2//STK40//GYS2//PGM2//RPS27A//MTOR//FBP2//GK2//MOGAT2//LEP//PASK//ADIPOR1//PMAIP1//NDST3//PPARA//GPD2//B3GALT4//POU1F1//HAS2//INSR//STAT3//MANBA//GALK2//CSGALNACT2//MAS1//SNCA//BRAF
GO:0006807	nitrogen compound metabolic process	Biological process	899	10390	1462	17653	1.04476	0.0172308	1.76369	0.614911	APLF//KPNA1//OTC//CHEK1//DUT//MCM6//NFIB//ORC4//POLH//RFC3//FAM111A//TOP3A//WRN//CHAF1B//CDC7//TIMELESS//TICRR//GTPBP4//CNPPD1//CDK5R2//CCNG1//DHFR//E2F6//TFDP2//BHMT//CDO1//KLF2//ARID5A//STRAP//DACH1//DMRT1//DNMT3B//DR1//ENO1//ETV6//BPTF//FGF9//MTF2//WWTR1//GATA3//GATA6//GLI2//RCOR2//PROX2//KCTD1//CNOT7//HIST1H1D//HNRNPA2B1//IFNG//PDX1//IRF2//IRF7//ISL1//ZNF568//LEP//MAF//ASCL1//NODAL//RLIM//CXX…
GO:0051179	localization	Biological process	576	6497	1462	17653	1.07049	0.0173239	1.76135	0.393981	XPO1//ABRA//RANBP6//TNPO2//IFNG//ARNTL//OR1D2//RBM22//SIX3//SPRY1//ARHGEF2//ZW10//IPO8//CSE1L//DRD1//FGF9//PDIA3//PML//PPP3CA//STAT3//SLC38A1//CHRM5//SEMA3A//GDNF//ISL1//KITLG//SEMA4G//SEMA3E//GATA3//GJA1//ASCL1//NDN//ATOH1//PEX7//PSEN1//BARHL1//NEUROD4//SPOCK1//TWIST1//ALKBH1//CDK5R2//MAL2//CSF2//PMAIP1//MOAP1//EZR//SNCA//AGTR2//NKAIN3//HTR1B//FLOT1//SYK//STIM2//PROX1//CXCR2//PIGR//JAM3//CCL16//…
GO:0048596	embryonic camera-type eye morphogenesis	Biological process	6	26	1462	17653	2.78644	0.0173901	1.7597	0.00410397	SIX3//WNT16//PROX1//TWIST1//LRP6//FZD5
GO:0050718	positive regulation of interleukin-1 beta secretion	Biological process	6	26	1462	17653	2.78644	0.0173901	1.7597	0.00410397	CARD8//PANX1//PYCARD//TLR8//TLR4//FZD5
GO:0002705	positive regulation of leukocyte mediated immunity	Biological process	15	100	1462	17653	1.81118	0.0174289	1.75873	0.0102599	FCER1G//FAM49B//XCL1//MAP3K7//FZD5//SYK//EXOSC3//UNG//KLRC4-KLRK1//KLRK1//STAT6//CD28//NPPA//SNX4//GATA3
GO:0021987	cerebral cortex development	Biological process	16	109	1462	17653	1.77241	0.0174379	1.7585	0.0109439	PSEN1//LHX6//POU3F2//SRGAP2//SUN1//CDK5R2//SEMA3A//GSK3B//LRP6//ASCL1//ATOH1//NPY//GNG12//LRP8//FOXP2//KIF14
GO:0010562	positive regulation of phosphorus metabolic process	Biological process	113	1126	1462	17653	1.21174	0.0175971	1.75456	0.0772914	GADD45B//STK26//MAP4K3//ARAF//MAP3K15//MAP3K1//EIF2AK2//PSEN1//BRAF//MAP3K7//TAB2//INSR//KIT//PIK3CB//PTPN11//RPS27A//MAP2K4//TLR4//FLOT1//EFNA5//AIF1//ERBB2//MTOR//IFNG//FAS//NKX3-1//ODAM//CDK2AP1//CCND2//EREG//HSPA5//PDGFC//MAS1//SYK//TRPC6//NODAL//BMPR1A//BMPR2//LEFTY2//IAPP//ADRB1//GUCA2A//GUCA2B//PKD2//RAP2C//STRADA//SLK//ATG13//KIF14//OSBPL8//AGTR2//POU1F1//RPS6KA5//CREBL2//FNIP2//SNCA//EPH…
GO:0045937	positive regulation of phosphate metabolic process	Biological process	113	1126	1462	17653	1.21174	0.0175971	1.75456	0.0772914	GADD45B//STK26//MAP4K3//ARAF//MAP3K15//MAP3K1//EIF2AK2//PSEN1//BRAF//MAP3K7//TAB2//INSR//KIT//PIK3CB//PTPN11//RPS27A//MAP2K4//TLR4//FLOT1//EFNA5//AIF1//ERBB2//MTOR//IFNG//FAS//NKX3-1//ODAM//CDK2AP1//CCND2//EREG//HSPA5//PDGFC//MAS1//SYK//TRPC6//NODAL//BMPR1A//BMPR2//LEFTY2//IAPP//ADRB1//GUCA2A//GUCA2B//PKD2//RAP2C//STRADA//SLK//ATG13//KIF14//OSBPL8//AGTR2//POU1F1//RPS6KA5//CREBL2//FNIP2//SNCA//EPH…
GO:1904036	negative regulation of epithelial cell apoptotic process	Biological process	8	41	1462	17653	2.35601	0.0176604	1.753	0.00547196	MTOR//FGB//GATA3//ICAM1//BRAF//SEMA5A//PDX1//NEUROD1
GO:0043543	protein acylation	Biological process	29	233	1462	17653	1.50284	0.017839	1.74863	0.0198358	NUPR1//NAA15//NAA50//TAF1//NCOA3//MORF4L2//ZDHHC15//ZDHHC20//ZDHHC23//ZDHHC22//ABHD17C//ABHD17A//ZDHHC16//MYOCD//ISL1//RPS6KA5//SNCA//TWIST1//DR1//TAF12//MAP3K7//JADE3//BRD8//GATA3//OGDH//ARNTL//CHEK1//ZNF451//HDAC8
GO:0031529	ruffle organization	Biological process	9	49	1462	17653	2.21778	0.0178897	1.7474	0.00615595	AIF1//ICAM1//USP17L2//TACSTD2//EPS8//NLGN1//COBL//PLEKHM1//MTOR
GO:0044380	protein localization to cytoskeleton	Biological process	9	49	1462	17653	2.21778	0.0178897	1.7474	0.00615595	MAPRE1//KIF20B//NEDD1//AURKA//ABHD17C//ABHD17A//ANLN//CEP250//GSK3B
GO:0006865	amino acid transport	Biological process	19	137	1462	17653	1.67457	0.0180245	1.74414	0.0129959	SLC38A4//SLC38A1//SLC7A7//PSEN1//SLC17A6//SLC1A7//SLC1A4//GLS2//PPFIA2//PPFIA1//SNCA//AVPR1A//TRH//SV2A//SERINC4//OCA2//SLC16A12//LEP//XK
GO:0002699	positive regulation of immune effector process	Biological process	23	175	1462	17653	1.58694	0.0182277	1.73927	0.0157319	FCER1G//FAM49B//XCL1//XBP1//FFAR3//MAP3K7//FZD5//NR4A3//IFNG//STYK1//SYK//EXOSC3//UNG//KLRC4-KLRK1//KLRK1//STAT6//CD28//TLR4//USP17L2//PUM1//NPPA//SNX4//GATA3
GO:0033008	positive regulation of mast cell activation involved in immune response	Biological process	4	13	1462	17653	3.71525	0.0182499	1.73874	0.00273598	FCER1G//SYK//NPPA//SNX4
GO:0035372	protein localization to microtubule	Biological process	4	13	1462	17653	3.71525	0.0182499	1.73874	0.00273598	ABHD17C//ABHD17A//MAPRE1//KIF20B
GO:0035815	positive regulation of renal sodium excretion	Biological process	4	13	1462	17653	3.71525	0.0182499	1.73874	0.00273598	AGTR2//NPPB//AVPR1A//TAC1
GO:0043306	positive regulation of mast cell degranulation	Biological process	4	13	1462	17653	3.71525	0.0182499	1.73874	0.00273598	NPPA//SNX4//FCER1G//SYK
GO:0043970	histone H3-K9 acetylation	Biological process	4	13	1462	17653	3.71525	0.0182499	1.73874	0.00273598	CHEK1//ZNF451//HDAC8//GATA3
GO:0051583	dopamine uptake involved in synaptic transmission	Biological process	4	13	1462	17653	3.71525	0.0182499	1.73874	0.00273598	DRD1//GDNF//SNCA//SLC6A3
GO:0051934	catecholamine uptake involved in synaptic transmission	Biological process	4	13	1462	17653	3.71525	0.0182499	1.73874	0.00273598	SLC6A3//SNCA//DRD1//GDNF
GO:0071318	cellular response to ATP	Biological process	4	13	1462	17653	3.71525	0.0182499	1.73874	0.00273598	CIB2//RYR3//P2RY12//TAF1
GO:0071397	cellular response to cholesterol	Biological process	4	13	1462	17653	3.71525	0.0182499	1.73874	0.00273598	ABCA1//LRP6//AACS//LRP8
GO:0090493	catecholamine uptake	Biological process	4	13	1462	17653	3.71525	0.0182499	1.73874	0.00273598	SLC6A3//SNCA//DRD1//GDNF
GO:0090494	dopamine uptake	Biological process	4	13	1462	17653	3.71525	0.0182499	1.73874	0.00273598	SLC6A3//SNCA//DRD1//GDNF
GO:0045580	regulation of T cell differentiation	Biological process	18	128	1462	17653	1.69798	0.0183986	1.73522	0.0123119	IFNG//CLPTM1//NFKBID//ERBB2//GLI2//VNN1//GATA3//CD83//RAG1//XBP1//SYK//CTLA4//DROSHA//CBFB//CD28//LILRB2//JAK3//BRAF
GO:0043434	response to peptide hormone	Biological process	48	427	1462	17653	1.35733	0.0186014	1.73045	0.0328317	EIF4EBP2//IGF1R//INSR//ATP6V1C1//BAIAP2L1//FABP3//MTOR//ICAM1//LEP//NPPA//OTC//PLN//PPARA//TNFSF10//CPEB2//PKM//CPEB1//SLC9A1//XBP1//CDO1//ABCC2//AGTR2//MAS1//AHSG//PRKCB//OSBPL8//ADIPOR1//PXN//STAT3//JAK3//CACYBP//SLC34A1//PNPT1//NR4A3//GNG13//PRKACB//GNG12//GLP2R//GNRHR//CYBB//FFAR3//PTPN11//EIF2B1//EREG//GJA1//LRP6//BRAF//BTG1
GO:0034641	cellular nitrogen compound metabolic process	Biological process	605	6851	1462	17653	1.06628	0.0190347	1.72045	0.413817	APLF//KPNA1//OTC//CHEK1//DUT//MCM6//NFIB//ORC4//POLH//RFC3//FAM111A//TOP3A//WRN//CHAF1B//CDC7//TIMELESS//TICRR//DHFR//E2F6//TFDP2//KLF2//ARID5A//STRAP//DACH1//DMRT1//DNMT3B//DR1//ENO1//ETV6//BPTF//FGF9//MTF2//WWTR1//GATA3//GATA6//GLI2//RCOR2//PROX2//KCTD1//CNOT7//HIST1H1D//HNRNPA2B1//IFNG//PDX1//IRF2//IRF7//ISL1//ZNF568//LEP//MAF//ASCL1//NODAL//RLIM//CXXC5//RIPPLY3//POU1F1//DLL4//PPARA//HDAC8//PR…
GO:0045596	negative regulation of cell differentiation	Biological process	72	682	1462	17653	1.27473	0.0191694	1.71739	0.0492476	NODAL//STRAP//ADIPOR1//ABCA1//PPARA//NOV//XBP1//BHLHE41//MYOCD//SEMA3A//FKBP4//RAP1GAP2//PTPN9//SPOCK1//TNFRSF8//RNF6//IFNG//GLI2//NFKBID//ERBB2//CTLA4//WWTR1//GATA3//ARNTL//NOTCH4//JAK3//MBNL3//ISL1//ASCL1//ISL2//SIX3//NBR1//HDAC8//TWIST1//TLR4//UBASH3B//GPR55//CNTF//PKP2//IQCB1//DAAM2//SEMA4G//WNT3//SEMA5A//SEMA3E//BMPR1A//SORL1//TRIM11//ARHGEF2//EFNB3//EPHB2//PSEN1//PPP3CA//TRPC6//EREG//MED28/…
GO:0042886	amide transport	Biological process	188	1972	1462	17653	1.15112	0.0193792	1.71266	0.128591	XPO1//ABRA//RANBP6//TNPO2//IFNG//ARNTL//OR1D2//RBM22//SIX3//IPO8//CSE1L//DRD1//FGF9//PDIA3//PML//PPP3CA//STAT3//AGTR2//RNPS1//SMG1//GLE1//HNRNPA2B1//MAGOHB//SRSF1//SRSF3//BUD13//SRSF9//SRSF11//AP4S1//NLGN1//LAMP2//SYNJ2BP//RAB27A//SORL1//YWHAZ//AKAP12//KPNA1//KPNA3//CCHCR1//STRADA//SEC63//ZDHHC15//ZDHHC20//ZDHHC23//ZDHHC22//SRP19//SSR2//RPL32//RPS8//RPS27A//SRP72//AP3M1//SNX16//TIMM44//OTC//TOMM2…
GO:0030900	forebrain development	Biological process	42	366	1462	17653	1.3856	0.0194003	1.71219	0.0287278	SEMA5A//AVPR1A//SIX3//ZDHHC16//LRP8//DRD1//NEUROD1//PROX1//UCHL5//NUMB//OGDH//FOXP2//GSK3B//KIF5B//MAS1//NR4A3//CDK5R2//KIF14//SEMA3A//CRTAC1//LRP6//PSEN1//TTC21B//LHX6//POU3F2//SRGAP2//SUN1//DCT//RAX//ASCL1//NFIB//GLI2//ISL1//BMPR1A//SLC6A3//ATOH1//NPY//GNG12//EPHB2//WNT4//POU1F1//SSTR3
GO:0032651	regulation of interleukin-1 beta production	Biological process	10	58	1462	17653	2.08182	0.019746	1.70452	0.00683995	MEFV//ISL1//CARD8//PML//PANX1//PYCARD//TLR8//TLR4//FZD5//S1PR3
GO:0032768	regulation of monooxygenase activity	Biological process	10	58	1462	17653	2.08182	0.019746	1.70452	0.00683995	SNCA//GDNF//LEP//SPR//DHFR//AGTR2//NPR3//SCARB1//CNR1//IFNG
GO:0030522	intracellular receptor signaling pathway	Biological process	34	285	1462	17653	1.44047	0.0198361	1.70254	0.0232558	MED14//MED17//FKBP4//NKX3-1//UBE3A//NCOA3//UFM1//CBFB//ISL1//CYP7B1//KMT2D//TWIST1//LEP//ASXL2//RNF34//LSM14A//IRF7//RIOK3//BIRC3//PML//RNF6//NODAL//TAB2//RPS27A//MAP3K7//TLR4//USP17L2//PUM1//ARNTL//TAF1//BRD8//PPARA//STAT3//NR4A3
GO:0006812	cation transport	Biological process	111	1109	1462	17653	1.20854	0.0198405	1.70245	0.0759234	CSF2//NKAIN3//STIM2//FCER1G//SYK//KCNV1//KCNH1//KCNJ1//ATP4B//KCNK17//SLC5A12//SLC38A4//SLC17A6//SCN2A//SCN8A//SLC10A1//SLC12A1//SLC38A1//CALCRL//CYSLTR1//CSN2//PANX1//NPY//PKD2//PLN//PPP3CA//PRKCB//PSEN1//RYR3//CACNA1I//CACNA1H//NDFIP2//SLC30A5//SLC31A1//FKBP4//TRPC6//MICU2//VDAC1//SLC1A4//ATP1B1//PML//CNTN1//FGF12//PKP2//OR13F1//HTR1B//OR5T1//SNCA//RHAG//STEAP3//ABCC2//SERINC4//OCA2//OAZ3//SLC4…
GO:0051656	establishment of organelle localization	Biological process	50	450	1462	17653	1.34162	0.0201599	1.69551	0.0341997	XPO1//SPRY1//ARHGEF2//ZW10//NLGN1//PSEN1//KIF18A//KIF14//DCTN4//TRIM9//SYT14//UNC13C//CADPS//CADPS2//ACTR2//SUN1//SHROOM2//BBS7//RAB27A//RAB11B//TMED10//NUSAP1//ESPL1//KIT//NR4A3//STYK1//FCER1G//SYK//KIF5B//TMED2//SEC24A//SEC23IP//ANKRD28//PEF1//USO1//SEC24C//KIF5C//SNCA//AP3M2//AP3M1//NUF2//EZR//YWHAZ//LEMD2//LEMD3//CEP19//TRIM58//NPPA//SNX4//BRAF
GO:0046677	response to antibiotic	Biological process	38	326	1462	17653	1.40746	0.0202231	1.69415	0.0259918	ACTR2//HDAC8//STK26//NR4A3//TRPA1//CDO1//CNR1//GATA3//GOT2//GRIN2B//HTR1B//ICAM1//LEP//SLC6A3//AACS//STAT3//TBXA2R//TRH//CA3//SETD7//CLDN1//OR13F1//EPS8//OR5T1//USP46//NET1//KLF2//ZNF277//STAT6//TRPC6//HSPA5//PLA2G4A//SLC9A1//CYBB//GLRA2//MET//EFNA5//TIMELESS
GO:0032890	regulation of organic acid transport	Biological process	9	50	1462	17653	2.17342	0.0202634	1.69329	0.00615595	SNCA//AVPR1A//TRH//SV2A//AGTR2//CYP4F2//SYK//NCOR1//LEP
GO:0055081	anion homeostasis	Biological process	9	50	1462	17653	2.17342	0.0202634	1.69329	0.00615595	SLC34A1//GCM2//ABCC2//SLC12A1//PRKAA2//XBP1//ABCA1//FABP3//OTC
GO:0032309	icosanoid secretion	Biological process	8	42	1462	17653	2.29992	0.0202795	1.69294	0.00547196	AGTR2//CYP4F2//LEP//PLA2G2D//PNPLA8//PLA2G2A//PLA2G4A//SYK
GO:0071704	organic substance metabolic process	Biological process	968	11249	1462	17653	1.03904	0.0204428	1.68946	0.662107	APLF//KPNA1//GAA//ABCD2//CYP4F2//OTC//CHEK1//DUT//MCM6//NFIB//ORC4//POLH//RFC3//FAM111A//TOP3A//WRN//CHAF1B//CDC7//TIMELESS//TICRR//GTPBP4//CNPPD1//CDK5R2//CCNG1//DHFR//E2F6//TFDP2//BHMT//CDO1//KLF2//ARID5A//STRAP//DACH1//DMRT1//DNMT3B//DR1//ENO1//ETV6//BPTF//FGF9//MTF2//WWTR1//GATA3//GATA6//GLI2//RCOR2//PROX2//KCTD1//CNOT7//HIST1H1D//HNRNPA2B1//IFNG//PDX1//IRF2//IRF7//ISL1//ZNF568//LEP//MAF//ASC…
GO:0032770	positive regulation of monooxygenase activity	Biological process	6	27	1462	17653	2.68323	0.0208334	1.68124	0.00410397	DHFR//AGTR2//NPR3//SCARB1//IFNG//GDNF
GO:1990778	protein localization to cell periphery	Biological process	32	266	1462	17653	1.45258	0.0209188	1.67946	0.0218878	GOPC//ATP1B1//FLOT1//TMED2//FCER1G//ZDHHC23//ABCA12//ZDHHC22//TSPAN33//LRP6//PKP2//WNT4//PRKG2//GPR158//EZR//KCNIP4//FAM126A//VPS35//GBP1//PICALM//PPFIA1//NUMB//EPHA2//EPHA3//EPHB2//IFNG//KIF5B//TREM2//PTPN9//STAC//LZTFL1//ANLN
GO:0002089	lens morphogenesis in camera-type eye	Biological process	5	20	1462	17653	3.01864	0.0209616	1.67857	0.00341997	SIX3//EPHA2//PROX2//PROX1//SHROOM2
GO:0010528	regulation of transposition	Biological process	5	20	1462	17653	3.01864	0.0209616	1.67857	0.00341997	APOBEC3H//APOBEC3C//TEX19//PIWIL1//ZNF91
GO:0010529	negative regulation of transposition	Biological process	5	20	1462	17653	3.01864	0.0209616	1.67857	0.00341997	ZNF91//APOBEC3H//APOBEC3C//TEX19//PIWIL1
GO:0048843	negative regulation of axon extension involved in axon guidance	Biological process	5	20	1462	17653	3.01864	0.0209616	1.67857	0.00341997	SEMA3A//SEMA4G//WNT3//SEMA5A//SEMA3E
GO:0032611	interleukin-1 beta production	Biological process	11	67	1462	17653	1.98239	0.0210072	1.67763	0.00752394	S1PR3//MEFV//ISL1//ABCA1//TLR4//CARD8//PML//PANX1//PYCARD//TLR8//FZD5
GO:0044087	regulation of cellular component biogenesis	Biological process	90	881	1462	17653	1.2335	0.0213167	1.67128	0.0615595	EPS8//PFN4//ERCC1//GTF2H3//EPHA2//MTOR//FSCN1//PYCARD//ICAM1//BAIAP2L1//CAMSAP1//FKBP4//MAPRE1//SNCA//MET//KIT//GSK3B//MPP7//IFNG//FNIP2//TAL1//TPPP2//TMC8//SORL1//SNX9//PMAIP1//IAPP//VPS35//RIOK3//KIF14//CDH17//ARPC1B//ACTR2//TRIM9//PTPN11//FMN1//LMOD3//PSMC6//ARPIN//NLGN1//SLC9A1//EPHA1//PPM1E//WNT4//ARHGEF10L//PXN//BRAF//TAC1//TACSTD2//PPFIA1//EFNA5//EPHA3//SLK//EPHB2//LRRTM3//NLGN3//LRTM2//TA…
GO:0006275	regulation of DNA replication	Biological process	17	121	1462	17653	1.69643	0.0217068	1.6634	0.0116279	GTPBP4//CDC7//TICRR//DACH1//TIMELESS//CSF2//EREG//CACYBP//GLI2//IGF1R//INSR//MAS1//KITLG//PDGFC//MAP2K4//ZRANB3//RFC3
GO:0000271	polysaccharide biosynthetic process	Biological process	12	76	1462	17653	1.90651	0.0218005	1.66153	0.00820793	GYS2//PGM2//RPS27A//UGP2//MTOR//NDST3//B3GALT4//HAS2//PASK//GSK3B//INSR//CSGALNACT2
GO:2001057	reactive nitrogen species metabolic process	Biological process	12	76	1462	17653	1.90651	0.0218005	1.66153	0.00820793	SPR//KLRC4-KLRK1//KLF2//AGTR2//AIF1//KLRK1//MTOR//ICAM1//IFNG//INSR//PKD2//TLR4
GO:0050730	regulation of peptidyl-tyrosine phosphorylation	Biological process	29	237	1462	17653	1.47748	0.0219618	1.65833	0.0198358	EREG//PSEN1//VPS25//CNOT7//CNTF//CSF2//IFNG//IL6ST//ISL1//KIT//LEP//STAT3//TSLP//GGNBP2//CNTN1//EFNA5//MTOR//ICAM1//KITLG//TREM2//BANK1//LRP8//ARHGEF2//RAP2C//ABI1//DLG3//FGFR1OP//SYK//PDGFC
GO:0042110	T cell activation	Biological process	51	463	1462	17653	1.33003	0.0220861	1.65588	0.0348837	PSEN1//ICAM1//FCER1G//STAT6//CCR9//PLA2G2D//GATA3//KIT//LEP//DLL4//KLRC4-KLRK1//CTLA4//EFNB3//KLRK1//ICOSLG//CD274//HLA-DPA1//HLA-DQA1//PTPN11//CD28//IFNG//RAG1//FZD5//WNT4//CLPTM1//NFKBID//ERBB2//GLI2//VNN1//LILRB2//AIF1//CD209//IL6ST//JAK3//HAVCR2//CD1D//PYCARD//RAB27A//SYK//BRAF//CD83//PSMB11//RELB//XBP1//DROSHA//CBFB//TNFAIP8L2//FAM49B//STAT3//XCL1//PPP3CA
GO:0050793	regulation of developmental process	Biological process	239	2563	1462	17653	1.12595	0.0221546	1.65454	0.163475	SPRY1//GDNF//DCT//NODAL//LILRB2//HAVCR2//KITLG//BMPR2//ISL1//EPS8//ICAM1//KIT//MKLN1//PALMD//ATP10A//RHOU//EZR//CDC7//SEMA3E//EPHA3//GLIPR2//MTOR//WWTR1//TWIST1//STRAP//ADIPOR1//CSF2//PLA2G2A//ABCA1//PPARA//NOV//XBP1//BHLHE41//MYOCD//GATA3//CNR1//CNTN1//HSPA5//SEMA3A//FKBP4//RAP1GAP2//PTPN9//SPOCK1//TNFRSF8//NPPB//PML//SYNJ2BP//GLI2//SH3D19//CAMSAP1//EFNA5//AHSG//GJA1//NBR1//TXLNG//WNT4//BMPR1A//…
GO:0070665	positive regulation of leukocyte proliferation	Biological process	19	140	1462	17653	1.63869	0.0221764	1.65411	0.0129959	SLC39A10//TLR4//LILRB2//AIF1//CD274//CD209//HLA-DPA1//IL6ST//JAK3//LEP//HAVCR2//CD1D//CD28//ICOSLG//PYCARD//SYK//TAC1//KITLG//XCL1
GO:0051234	establishment of localization	Biological process	461	5155	1462	17653	1.0798	0.0224267	1.64924	0.315321	XPO1//ABRA//RANBP6//TNPO2//IFNG//ARNTL//OR1D2//RBM22//SIX3//SPRY1//ARHGEF2//ZW10//IPO8//CSE1L//DRD1//FGF9//PDIA3//PML//PPP3CA//STAT3//SLC38A1//CHRM5//CSF2//PMAIP1//MOAP1//EZR//SNCA//AGTR2//NKAIN3//HTR1B//FLOT1//SYK//STIM2//PIGR//FCER1G//AHSG//A2M//FGB//OLA1//LAMP2//FAM49B//TOR4A//LEFTY2//PCYOX1L//NPPB//AVPR1A//TAC1//SLC38A4//SLC7A7//SH3GL1//OSBPL1A//SEC31B//SFT2D2//RAB14//PICALM//MAPK8IP1//GIT2//…
GO:0045935	positive regulation of nucleobase-containing compound metabolic process	Biological process	167	1742	1462	17653	1.15755	0.0224428	1.64892	0.114227	PNPT1//MYOCD//CHEK1//HSPA5//XBP1//NOTCH4//MAML2//CDC7//YAF2//KLF2//IVNS1ABP//KLF1//ABRA//CREBL2//CTCFL//AGTR2//BPTF//MTF2//ATMIN//GATA3//GATA6//TOX3//GLI2//INSR//IRF7//LRP6//ARNTL//NEUROD1//NKX3-1//WNT4//POU1F1//PPARA//TRERF1//PROX1//PSEN1//RNF6//STAT3//TAL1//TEAD1//MYRF//ZIC2//TBL1XR1//NAA15//SETD7//NCOA3//PICALM//MED14//MED17//ARNT2//IAPP//ADRB1//GUCA2A//GUCA2B//PML//ERLIN1//ARHGEF10L//RBM22//S…
GO:0009058	biosynthetic process	Biological process	594	6735	1462	17653	1.06493	0.0226103	1.64569	0.406293	OTC//CHEK1//DUT//MCM6//NFIB//ORC4//POLH//RFC3//FAM111A//TOP3A//WRN//CHAF1B//CDC7//TIMELESS//TICRR//DHFR//E2F6//TFDP2//CDO1//KLF2//ARID5A//STRAP//DACH1//DMRT1//DNMT3B//DR1//ENO1//ETV6//BPTF//FGF9//MTF2//WWTR1//GATA3//GATA6//GLI2//RCOR2//PROX2//KCTD1//CNOT7//HIST1H1D//HNRNPA2B1//IFNG//PDX1//IRF2//IRF7//ISL1//ZNF568//LEP//MAF//ASCL1//NODAL//RLIM//CXXC5//RIPPLY3//POU1F1//DLL4//PPARA//HDAC8//PROX1//PS…
GO:0032731	positive regulation of interleukin-1 beta production	Biological process	7	35	1462	17653	2.41491	0.0226638	1.64467	0.00478796	CARD8//PANX1//PYCARD//TLR8//TLR4//FZD5//ISL1
GO:0062012	regulation of small molecule metabolic process	Biological process	53	485	1462	17653	1.31949	0.0228304	1.64149	0.0362517	SLC7A7//MTOR//LEP//PSME3//PSMB11//OAZ3//PSMA1//PSMC6//PSMD10//OR13F1//OR5T1//NPR3//SNCA//PDHB//PDP2//PASK//ADIPOR1//PMAIP1//PPARA//PKD2//TBL1XR1//IAPP//ADRB1//AIPL1//PDZD3//GUCA2A//GUCA2B//AVPR1A//CNR1//ABCD2//TWIST1//WNT4//POU1F1//PRKAA2//CYP51A1//IDI1//LSS//GGPS1//ERLIN1//GSK3B//INSR//CAP2//STAT3//FABP3//NR4A3//BHMT//IFNG//MAS1//PROX1//NCOR1//HAS2//KIT//ENO1
GO:0046426	negative regulation of JAK-STAT cascade	Biological process	9	51	1462	17653	2.1308	0.0228559	1.641	0.00615595	GGNBP2//CHAD//LRRTM3//NEUROD1//ADIPOR1//LRRC19//LRTM2//LRRTM4//LRRC3
GO:1904893	negative regulation of STAT cascade	Biological process	9	51	1462	17653	2.1308	0.0228559	1.641	0.00615595	GGNBP2//CHAD//LRRTM3//NEUROD1//ADIPOR1//LRRC19//LRTM2//LRRTM4//LRRC3
GO:0051961	negative regulation of nervous system development	Biological process	33	278	1462	17653	1.43331	0.0229146	1.63989	0.0225718	SEMA3A//FKBP4//RAP1GAP2//PTPN9//SPOCK1//TNFRSF8//RNF6//EIF2AK3//ISL1//ASCL1//ISL2//SIX3//CNTF//DAAM2//SEMA4G//WNT3//SEMA5A//SEMA3E//BMPR1A//SORL1//TRIM11//ARHGEF2//EFNB3//EPHB2//PSEN1//PPP3CA//TRPC6//NLGN1//NLGN3//PRKACB//GSK3B//SRGAP2//STAT3
GO:0010557	positive regulation of macromolecule biosynthetic process	Biological process	163	1698	1462	17653	1.1591	0.0229678	1.63888	0.111491	MYOCD//CHEK1//XBP1//NOTCH4//MAML2//CDC7//ERBB2//PASK//MTOR//YTHDF3//RBMS3//RPS27L//CD28//YAF2//KLF2//IVNS1ABP//KLF1//ABRA//CREBL2//CTCFL//AGTR2//BPTF//MTF2//ATMIN//GATA3//GATA6//TOX3//GLI2//INSR//IRF7//LRP6//ARNTL//NEUROD1//NKX3-1//WNT4//POU1F1//PPARA//TRERF1//PROX1//PSEN1//RNF6//STAT3//TAL1//TEAD1//MYRF//ZIC2//TBL1XR1//NAA15//SETD7//NCOA3//PICALM//MED14//MED17//ARNT2//ERLIN1//ARHGEF10L//DNAJC3//…
GO:0021983	pituitary gland development	Biological process	8	43	1462	17653	2.24643	0.0231629	1.63521	0.00547196	SLC6A3//POU3F2//WNT4//POU1F1//GLI2//ISL1//SIX3//BMPR1A
GO:0032732	positive regulation of interleukin-1 production	Biological process	8	43	1462	17653	2.24643	0.0231629	1.63521	0.00547196	ISL1//PANX1//CARD8//PYCARD//TLR8//TLR4//FZD5//HAVCR2
GO:0072698	protein localization to microtubule cytoskeleton	Biological process	8	43	1462	17653	2.24643	0.0231629	1.63521	0.00547196	MAPRE1//KIF20B//NEDD1//AURKA//ABHD17C//ABHD17A//CEP250//GSK3B
GO:0009636	response to toxic substance	Biological process	55	507	1462	17653	1.30986	0.0235102	1.62874	0.0376197	DRD1//ICAM1//PPP3CA//ABCC2//FANCC//CNR1//SLC6A3//PPARA//STK26//NR4A3//TRPA1//ACTR2//CDO1//GATA3//GOT2//GRIN2B//HTR1B//LEP//AACS//STAT3//TBXA2R//TRH//CA3//SETD7//CLDN1//OR13F1//EPS8//OR5T1//USP46//NET1//KLF2//ZNF277//STAT6//TRPC6//GSTM3//CYBB//GLRA2//SLC31A1//TIMELESS//SRXN1//GPX8//FAM213A//TXNDC17//MET//FBLN5//DHFR//GLYAT//DNMT3B//NUPR1//HTR1D//EIF2AK2//BPHL//TTPA//PDZD3//SRSF9
GO:0031960	response to corticosteroid	Biological process	21	160	1462	17653	1.58479	0.0236109	1.62689	0.0143639	CDO1//TPH2//AIF1//ABCA3//PAPPA//TAT//HTR1B//AVPR1A//TRH//IGFBP7//ISL1//SSTR3//UBE2L3//ATP2B1//CLDN1//ABCC2//DNMT3B//AGTR2//ICAM1//CYBB//CNGA3
GO:0007420	brain development	Biological process	73	700	1462	17653	1.2592	0.0236841	1.62554	0.0499316	SEMA5A//AVPR1A//SIX3//ZDHHC16//LRP8//DRD1//NEUROD1//PROX1//CNTN1//PTBP2//SSTR3//CDK5R2//FOXP2//LRP6//HSPA5//TTC21B//UCHL5//NUMB//KIF14//AGTR2//OGDH//GLI2//TRNP1//PTPN11//NFIB//ASCL1//FGF9//GSK3B//KIF5B//MAS1//NR4A3//SEMA3A//CRTAC1//PSEN1//LHX6//POU3F2//SRGAP2//SUN1//DCT//RAX//ISL1//BMPR1A//SLC6A3//ATOH1//NPY//GNG12//EPHB2//CXCR2//SMAD9//BARHL1//TAF1//FANCC//WNT4//POU1F1//WNT3//COL4A1//CTNND1//DPY…
GO:0002726	positive regulation of T cell cytokine production	Biological process	4	14	1462	17653	3.44987	0.0239081	1.62145	0.00273598	GATA3//XCL1//MAP3K7//FZD5
GO:0044406	adhesion of symbiont to host	Biological process	4	14	1462	17653	3.44987	0.0239081	1.62145	0.00273598	CLEC4M//CD209//ICAM1//SCARB1
GO:0060158	phospholipase C-activating dopamine receptor signaling pathway	Biological process	4	14	1462	17653	3.44987	0.0239081	1.62145	0.00273598	OR13F1//DRD1//OR5T1//GNA14
GO:1900029	positive regulation of ruffle assembly	Biological process	4	14	1462	17653	3.44987	0.0239081	1.62145	0.00273598	EPS8//NLGN1//COBL//PLEKHM1
GO:0050768	negative regulation of neurogenesis	Biological process	31	259	1462	17653	1.44522	0.0242142	1.61593	0.0212038	SEMA3A//FKBP4//RAP1GAP2//PTPN9//SPOCK1//TNFRSF8//RNF6//ISL1//ASCL1//ISL2//SIX3//CNTF//DAAM2//SEMA4G//WNT3//SEMA5A//SEMA3E//EFNB3//EPHB2//PSEN1//PPP3CA//TRPC6//NLGN1//NLGN3//GSK3B//SRGAP2//STAT3//BMPR1A//SORL1//TRIM11//ARHGEF2
GO:2000027	regulation of organ morphogenesis	Biological process	30	249	1462	17653	1.45477	0.0242704	1.61492	0.0205198	SPRY1//GDNF//BMPR2//ISL1//TNFRSF11B//CNTF//BMPR1A//PSME3//PSMB11//AP2B1//GPC4//DAAM1//PSMA1//PSMC6//PSMD10//RPS27A//SMURF2//FZD5//VANGL1//FOXP2//NTN4//ETV5//WNT4//GATA3//AGTR2//TACSTD2//CHAD//XBP1//NFIB//TWIST1
GO:0070374	positive regulation of ERK1 and ERK2 cascade	Biological process	29	239	1462	17653	1.46511	0.0242857	1.61465	0.0198358	GLIPR2//DDT//EPHA2//EPHA1//EPHA3//EPHB2//ERBB2//FGB//PYCARD//ICAM1//FFAR4//IGF1R//INSR//ARAF//KIT//MET//NODAL//DNAJC27//PLA2G2A//TREM2//PRKCA//PDGFC//PTPN11//CCL16//XCL1//BRAF//TLR4//HAVCR2//GPR55
GO:0002696	positive regulation of leukocyte activation	Biological process	40	351	1462	17653	1.37602	0.0244044	1.61253	0.0273598	SLC39A10//TLR4//KLRC4-KLRK1//CTLA4//EFNB3//KLRK1//ICOSLG//CD274//HLA-DPA1//HLA-DQA1//PTPN11//CD28//IFNG//TSLP//GLI2//VNN1//NR4A3//LILRB2//AIF1//CD209//IL6ST//JAK3//LEP//HAVCR2//CD1D//PYCARD//FCER1G//SYK//CD83//XBP1//GATA3//RAG1//EXOSC3//UNG//STAT6//TAC1//FAM49B//NPPA//SNX4//XCL1
GO:0015833	peptide transport	Biological process	185	1951	1462	17653	1.14495	0.0244142	1.61236	0.126539	XPO1//ABRA//RANBP6//TNPO2//IFNG//ARNTL//OR1D2//RBM22//SIX3//IPO8//CSE1L//DRD1//FGF9//PDIA3//PML//PPP3CA//STAT3//AGTR2//RNPS1//SMG1//GLE1//HNRNPA2B1//MAGOHB//SRSF1//SRSF3//BUD13//SRSF9//SRSF11//AP4S1//NLGN1//LAMP2//SYNJ2BP//RAB27A//SORL1//YWHAZ//AKAP12//KPNA1//KPNA3//CCHCR1//STRADA//SEC63//ZDHHC15//ZDHHC20//ZDHHC23//ZDHHC22//SRP19//SSR2//RPL32//RPS8//RPS27A//SRP72//AP3M1//SNX16//TIMM44//OTC//TOMM2…
GO:0071407	cellular response to organic cyclic compound	Biological process	61	572	1462	17653	1.28767	0.0244181	1.61229	0.0417237	PUM1//DROSHA//TSN//MED14//MED17//FKBP4//NKX3-1//UBE3A//NCOA3//HNRNPA2B1//UFM1//CBFB//ISL1//CYP7B1//KMT2D//ACTR2//HDAC8//PPARA//NR2C2//NR4A3//PAQR8//RNF6//NODAL//ATP2B1//RYR3//AIF1//CIB2//P2RY12//TAF1//SLC26A3//HSPA5//HCN1//AQP9//PKD2//EZR//RIOK3//FLOT1//UBE2L3//ADTRP//SSTR3//KIF18A//AACS//ABCA1//LRP6//LRP8//KLF2//ABCC2//DNMT3B//AGTR2//ICAM1//DRD1//SLC9A1//SNCA//SLC34A1//PPP3CA//NCOR1//EFNA5//ARNT…
GO:0050671	positive regulation of lymphocyte proliferation	Biological process	18	132	1462	17653	1.64653	0.0244231	1.6122	0.0123119	SLC39A10//TLR4//LILRB2//AIF1//CD274//CD209//HLA-DPA1//IL6ST//JAK3//LEP//HAVCR2//CD1D//CD28//ICOSLG//PYCARD//SYK//XCL1//TAC1
GO:0002753	cytoplasmic pattern recognition receptor signaling pathway	Biological process	10	60	1462	17653	2.01243	0.0245841	1.60935	0.00683995	LSM14A//IRF7//RIOK3//BIRC3//TAB2//RPS27A//MAP3K7//TLR4//USP17L2//PUM1
GO:0033032	regulation of myeloid cell apoptotic process	Biological process	6	28	1462	17653	2.5874	0.0247101	1.60713	0.00410397	FCER1G//KITLG//CXCR2//PIK3CB//CLEC5A//IRF7
GO:0048841	regulation of axon extension involved in axon guidance	Biological process	6	28	1462	17653	2.5874	0.0247101	1.60713	0.00410397	BMPR2//SEMA5A//SEMA3A//SEMA4G//WNT3//SEMA3E
GO:0050863	regulation of T cell activation	Biological process	37	321	1462	17653	1.39177	0.0253117	1.59668	0.0253078	KLRC4-KLRK1//CTLA4//EFNB3//KLRK1//ICOSLG//CD274//HLA-DPA1//HLA-DQA1//PTPN11//CD28//IFNG//CLPTM1//NFKBID//ERBB2//GLI2//VNN1//LILRB2//AIF1//CD209//IL6ST//JAK3//LEP//HAVCR2//CD1D//PYCARD//PLA2G2D//GATA3//CD83//BRAF//RAG1//XBP1//SYK//DROSHA//CBFB//TNFAIP8L2//FAM49B//XCL1
GO:0080134	regulation of response to stress	Biological process	145	1500	1462	17653	1.16721	0.0253125	1.59666	0.0991792	FCER1G//A2M//PYCARD//KLRC4-KLRK1//PSME3//PSMB11//KLRK1//TAB2//CD209//PRKACB//PSMA1//PSMC6//PSMD10//RELB//RPS27A//SYK//MAP3K7//RPS6KA5//CTSK//FGB//TLR8//TLR4//F3//ASH1L//IL6ST//TAC1//TNIP1//MAP3K1//BIRC3//HAVCR2//CD28//CNR1//FFAR3//POLH//USP1//PARG//MAP2K4//CHEK1//TBXA2R//ADTRP//C7//C9//FAS//NBR1//EIF2AK2//IRF7//FLOT1//TREML4//XBP1//LSM14A//RIOK3//LEP//KRT1//FZD5//MAPK8IP1//PMAIP1//EEF1E1//TWIST1/…
GO:0030534	adult behavior	Biological process	19	142	1462	17653	1.61561	0.0253266	1.59642	0.0129959	DRD1//EFNB3//TRH//OR13F1//OR5T1//SNCA//LEP//NPY//USP46//EPS8//FGF12//GDNF//CCND2//PUM1//PPARA//RNF180//NLGN3//NR4A3//NRXN3
GO:0043270	positive regulation of ion transport	Biological process	29	240	1462	17653	1.45901	0.0255173	1.59317	0.0198358	CNTN1//FGF12//PKP2//AVPR1A//TRH//PKD2//STIM2//CYP4F2//TRPC6//GDNF//DRD1//FHL1//KIF5B//XCL1//SNCA//TRPV3//GRM6//ATP1B1//KCNE3//FGF14//NPPA//SLC9A1//SNX4//EPHB2//SLC34A1//NLGN3//STAC//LEP//P2RY12
GO:1901617	organic hydroxy compound biosynthetic process	Biological process	29	240	1462	17653	1.45901	0.0255173	1.59317	0.0198358	LEP//DCT//CYP51A1//IDI1//LBR//LSS//PRKAA2//GGPS1//OSBPL1A//CYP7B1//DHFR//SPR//LDHC//CACNA1H//WNT4//ITPKC//POU1F1//AGTR2//SLC6A3//SNCA//GATA3//TPH2//DDT//OCA2//ERLIN1//IFNG//MAS1//PROX1//VPS35
GO:0048468	cell development	Biological process	193	2045	1462	17653	1.13955	0.0256202	1.59142	0.132011	EREG//KMT2D//DAZL//SPACA1//SEMA3A//GDNF//ISL1//KITLG//SEMA4G//SEMA3E//NODAL//MET//NOTCH4//DCT//CHSY1//BMPR2//EIF2AK3//GJA1//SIX3//CLEC5A//GLI2//PSEN1//TWIST1//CDSN//ASCL1//FRMD6//FANCC//MTOR//KLHL32//RIMBP3C//DPY19L2//KIT//RIMBP3B//OCA2//JAM3//RIMBP3//PIWIL1//PYGO1//GOPC//FLOT1//NTNG1//PICALM//PARD6B//NUMB//SEMA6C//DPYSL2//EFNA5//EFNB3//EPHB2//GATA3//KIF5B//KIF5C//ATOH1//PIK3CB//PRKCA//PTPN11//NT…
GO:0065002	intracellular protein transmembrane transport	Biological process	9	52	1462	17653	2.08983	0.0256769	1.59046	0.00615595	SRP19//SRP72//PEX7//TIMM44//TIMM21//DNAJC15//TOMM20//SEC63//AGK
GO:1903078	positive regulation of protein localization to plasma membrane	Biological process	9	52	1462	17653	2.08983	0.0256769	1.59046	0.00615595	EPHA2//EPHA3//EPHB2//IFNG//KIF5B//TREM2//PTPN9//STAC//EZR
GO:0002438	acute inflammatory response to antigenic stimulus	Biological process	5	21	1462	17653	2.87489	0.0256844	1.59033	0.00341997	FCER1G//GATA3//CNR1//ICAM1//CXCR2
GO:0009713	catechol-containing compound biosynthetic process	Biological process	5	21	1462	17653	2.87489	0.0256844	1.59033	0.00341997	AGTR2//SLC6A3//SNCA//GATA3//VPS35
GO:0042135	neurotransmitter catabolic process	Biological process	5	21	1462	17653	2.87489	0.0256844	1.59033	0.00341997	HNMT//GCSH//SLC44A1//CHDH//BHMT
GO:0042423	catecholamine biosynthetic process	Biological process	5	21	1462	17653	2.87489	0.0256844	1.59033	0.00341997	AGTR2//SLC6A3//SNCA//GATA3//VPS35
GO:0044321	response to leptin	Biological process	5	21	1462	17653	2.87489	0.0256844	1.59033	0.00341997	LEP//ADIPOR1//STAT3//FGB//NR4A3
GO:0061436	establishment of skin barrier	Biological process	5	21	1462	17653	2.87489	0.0256844	1.59033	0.00341997	ABCA12//GRHL1//KRT1//MET//CLDN1
GO:0042327	positive regulation of phosphorylation	Biological process	103	1032	1462	17653	1.20512	0.0259273	1.58624	0.0704514	GADD45B//STK26//MAP4K3//ARAF//MAP3K15//MAP3K1//EIF2AK2//PSEN1//BRAF//MAP3K7//TAB2//INSR//KIT//PIK3CB//PTPN11//RPS27A//MAP2K4//TLR4//FLOT1//EFNA5//AIF1//ERBB2//MTOR//IFNG//FAS//NKX3-1//ODAM//CDK2AP1//CCND2//EREG//HSPA5//PDGFC//MAS1//SYK//TRPC6//NODAL//BMPR1A//BMPR2//LEFTY2//PKD2//RAP2C//STRADA//SLK//ATG13//KIF14//OSBPL8//RPS6KA5//CREBL2//FNIP2//SNCA//EPHA2//EPHA1//EPHA3//EPHB2//IGF1R//MET//PRKACB/…
GO:0033993	response to lipid	Biological process	91	900	1462	17653	1.22087	0.0261374	1.58274	0.0622435	MED14//MED17//FKBP4//NKX3-1//UBE3A//NCOA3//TLR4//SCARB1//CARD8//PRKCA//CNGA3//ARPC1B//DNMT3B//LEP//SLC34A1//STAT3//ARNT2//CNR1//GJA1//CXCL1//CXCL2//FAS//TNFRSF9//ATP4B//TNFRSF11B//GNG12//PTGER2//SNCA//TAC1//CLDN1//TNFRSF8//TREM2//IGFBP7//ASCL1//UFM1//CBFB//ISL1//CYP7B1//KMT2D//PLN//TBXA2R//FOXP2//AACS//PPARA//NR2C2//NR4A3//PAQR8//CDO1//TPH2//AIF1//ABCA3//PAPPA//TAT//HTR1B//AVPR1A//TRH//RNF6//NODA…
GO:0032946	positive regulation of mononuclear cell proliferation	Biological process	18	133	1462	17653	1.63415	0.0261395	1.5827	0.0123119	SLC39A10//TLR4//LILRB2//AIF1//CD274//CD209//HLA-DPA1//IL6ST//JAK3//LEP//HAVCR2//CD1D//CD28//ICOSLG//PYCARD//SYK//TAC1//XCL1
GO:0008284	positive regulation of cell proliferation	Biological process	92	911	1462	17653	1.21938	0.0261424	1.58265	0.0629275	F3//MTOR//PRKCA//PROX1//BMPR2//SEMA5A//DCT//FGF9//BMPR1A//FOXP2//HAS2//GLI2//SLC39A10//TLR4//LILRB2//AIF1//CD274//CD209//HLA-DPA1//IL6ST//JAK3//LEP//HAVCR2//CD1D//CD28//ICOSLG//PYCARD//SYK//EREG//PML//PDGFC//RNASEH2B//CALCRL//NOX1//NR4A3//TAC1//ERBB2//NODAL//WDR48//TWIST1//CYP7B1//GATA6//ODAM//ETV5//KITLG//STAT3//HTR1B//ASCL1//DLL4//XBP1//XCL1//MAB21L2//FGFR1OP//CNTF//CSF2//AGTR2//S1PR3//EPHA1//F…
GO:1901576	organic substance biosynthetic process	Biological process	587	6665	1462	17653	1.06343	0.0262401	1.58103	0.401505	OTC//CHEK1//DUT//MCM6//NFIB//ORC4//POLH//RFC3//FAM111A//TOP3A//WRN//CHAF1B//CDC7//TIMELESS//TICRR//DHFR//E2F6//TFDP2//CDO1//KLF2//ARID5A//STRAP//DACH1//DMRT1//DNMT3B//DR1//ENO1//ETV6//BPTF//FGF9//MTF2//WWTR1//GATA3//GATA6//GLI2//RCOR2//PROX2//KCTD1//CNOT7//HIST1H1D//HNRNPA2B1//IFNG//PDX1//IRF2//IRF7//ISL1//ZNF568//LEP//MAF//ASCL1//NODAL//RLIM//CXXC5//RIPPLY3//POU1F1//DLL4//PPARA//HDAC8//PROX1//PS…
GO:0010827	regulation of glucose transmembrane transport	Biological process	12	78	1462	17653	1.85762	0.0262437	1.58098	0.00820793	BRAF//NR4A3//PRKCB//RSC1A1//CREBL2//INSR//SLC25A27//LEP//OSBPL8//FFAR3//PTPN11//FFAR4
GO:0051492	regulation of stress fiber assembly	Biological process	12	78	1462	17653	1.85762	0.0262437	1.58098	0.00820793	EPHA1//PPM1E//MTOR//WNT4//ARHGEF10L//PXN//BRAF//TAC1//TACSTD2//MET//PPFIA1//SLC9A1
GO:0071260	cellular response to mechanical stimulus	Biological process	12	78	1462	17653	1.85762	0.0262437	1.58098	0.00820793	CHEK1//GJA1//FAS//MAP3K1//NPPA//TLR8//PTPN11//MAP2K4//SLC9A1//TLR4//TNFRSF8//CASP8AP2
GO:0050702	interleukin-1 beta secretion	Biological process	8	44	1462	17653	2.19537	0.0263226	1.57967	0.00547196	CARD8//PML//PANX1//PYCARD//TLR8//TLR4//FZD5//ABCA1
GO:0006835	dicarboxylic acid transport	Biological process	13	87	1462	17653	1.80424	0.0264512	1.57755	0.00889193	SLC25A21//PSEN1//SLC17A6//SLC1A7//GLS2//PPFIA2//PPFIA1//SNCA//AVPR1A//TRH//ABCC2//SLC25A32//SLC26A3
GO:0030155	regulation of cell adhesion	Biological process	68	650	1462	17653	1.26318	0.0265899	1.57528	0.0465116	PIK3CB//SEMA3E//EPHA1//GSK3B//UTRN//CDSN//CBLL1//SEMA5A//VWC2//SPOCK1//EFNA5//WNT4//GTPBP4//NODAL//KLRC4-KLRK1//CTLA4//EFNB3//KLRK1//ICOSLG//CD274//HLA-DPA1//HLA-DQA1//PTPN11//CD28//IFNG//NFKBID//ERBB2//GLI2//VNN1//EPHA2//SYK//FLOT1//FGB//LILRB2//AIF1//CD209//IL6ST//JAK3//LEP//HAVCR2//CD1D//PYCARD//PLA2G2D//CD83//GATA3//RAG1//XBP1//PRKCA//TNFAIP8L2//FAM49B//EPHA3//SLC9A1//SLK//FMN1//UBASH3B//GBP1…
GO:0006869	lipid transport	Biological process	39	343	1462	17653	1.37291	0.0268179	1.57158	0.0266758	AGTR2//PRKAA2//ABCA1//ABCA12//SLCO1B3//SLC10A1//SLCO1A2//ABCC2//AQP9//SLC25A17//GOT2//PPARA//ABCD2//OSBPL8//STARD7//SCARB1//OSBPL1A//LEP//CYP4F2//FABP3//ATP10A//ATP10D//TTPA//PLA2G2D//PNPLA8//PLA2G2A//PLA2G4A//PTPN11//NCOR1//HNRNPK//LRP6//SYK//FABP2//NKX3-1//TAC1//OSBPL11//ABCA3//GM2A//SORL1
GO:0035264	multicellular organism growth	Biological process	19	143	1462	17653	1.60431	0.0270235	1.56826	0.0129959	PTPN11//STAT3//CACNA2D2//ADRB1//POU1F1//POU3F2//SLC6A3//EZR//KLF2//TMED2//ERCC1//MTOR//G6PC//WWTR1//GPD2//WDR48//XRCC2//TBL1XR1//STK40
GO:0072657	protein localization to membrane	Biological process	59	554	1462	17653	1.28592	0.027158	1.5661	0.0403557	PMAIP1//MOAP1//SEC63//ZDHHC15//ZDHHC20//ZDHHC23//ZDHHC22//SRP19//SSR2//RPL32//RPS8//RPS27A//SRP72//GOPC//DLG2//DLG3//PIGR//MADCAM1//ATP1B1//AGK//ETV5//FLOT1//TMED2//FCER1G//ABCA12//TSPAN33//LRP6//PKP2//WNT4//PRKG2//GPR158//EZR//KCNIP4//FAM126A//BRAF//RAB11B//ERBB2//USP17L2//NLGN1//VPS35//TFDP2//YWHAZ//GBP1//PICALM//PPFIA1//NUMB//EPHA2//EPHA3//EPHB2//IFNG//KIF5B//TREM2//PTPN9//STAC//LZTFL1//PDCD5/…
GO:0050707	regulation of cytokine secretion	Biological process	22	172	1462	17653	1.54442	0.0271678	1.56594	0.0150479	FFAR4//CARD8//PML//AGTR2//CLEC5A//CLEC9A//SYK//PANX1//PYCARD//TLR8//TLR4//FZD5//GBP1//EZR//BANK1//HAVCR2//GATA3//TSLP//TWIST1//XBP1//TNFRSF9//CD274
GO:0051716	cellular response to stimulus	Biological process	661	7556	1462	17653	1.05628	0.0278329	1.55544	0.45212	APLF//CHEK1//PTPN11//KCNH1//PSME3//PSMB11//CSF2//PPM1L//ERBB2//EREG//FGF9//GDNF//GRIN2B//IL2RG//ARAF//JAK3//KIT//MAP3K15//MAP3K1//MET//KITLG//STK26//PSMA1//PSMC6//PSMD10//RASGRF1//RPS27A//BRAF//MAP4K3//GADD45B//EIF2AK2//PSEN1//MAP3K7//TAB2//INSR//PIK3CB//MAP2K4//TLR4//RAD51B//RAD51D//XRCC2//ERCC1//MSH3//COPS7A//GTF2H3//ZSWIM7//FAN1//EXD2//WDR48//WRN//CDC7//POLH//POLD4//RFC3//TOP3A//MYOCD//PMAIP1/…
GO:0007275	multicellular organism development	Biological process	476	5351	1462	17653	1.0741	0.027873	1.55482	0.325581	COBL//FZD5//COL5A2//AHSG//GLI2//NPR3//TNFRSF11B//ASH1L//TCOF1//USP1//EIF2AK3//ADAMTS4//OTOR//CALCRL//COL8A2//EPHA2//ENPEP//EPAS1//EPHA1//EPHB2//EREG//THSD7A//FGF9//TSPAN12//LEMD3//NOX1//LEP//NOV//ERAP1//DLL4//PRKCA//PLXDC1//SRPK2//SYK//TAL1//XBP1//NAA15//JAM3//ICAM1//KIT//KITLG//UBE3A//CFC1//PSEN1//COL4A1//NOTCH4//SEMA3E//WARS2//HAS2//MYOCD//MAB21L2//BBS7//SIX3//ZDHHC16//SPRY1//GDNF//NKX3-1//SMAD…
GO:0008152	metabolic process	Biological process	1006	11746	1462	17653	1.03414	0.0286932	1.54222	0.688098	APLF//KPNA1//GAA//ABCD2//CYP4F2//UBXN2B//PSEN1//ATG101//RAB33B//ATG13//OTC//CHEK1//DUT//MCM6//NFIB//ORC4//POLH//RFC3//FAM111A//TOP3A//WRN//CHAF1B//CDC7//TIMELESS//TICRR//GTPBP4//CNPPD1//CDK5R2//CCNG1//DHFR//E2F6//TFDP2//BHMT//CDO1//KLF2//ARID5A//STRAP//DACH1//DMRT1//DNMT3B//DR1//ENO1//ETV6//BPTF//FGF9//MTF2//WWTR1//GATA3//GATA6//GLI2//RCOR2//PROX2//KCTD1//CNOT7//HIST1H1D//HNRNPA2B1//IFNG//PDX1//I…
GO:0033238	regulation of cellular amine metabolic process	Biological process	12	79	1462	17653	1.83411	0.0286973	1.54216	0.00820793	SLC7A7//PSME3//PSMB11//OAZ3//PSMA1//PSMC6//PSMD10//DRD1//SLC6A3//SNCA//BHMT//VPS35
GO:0048024	regulation of mRNA splicing, via spliceosome	Biological process	12	79	1462	17653	1.83411	0.0286973	1.54216	0.00820793	MBNL2//RNPS1//EFCAB5//MBNL3//RBM25//CELF5//HNRNPA2B1//HNRNPK//SRSF9//SRSF3//SRPK2//YTHDC1
GO:0035065	regulation of histone acetylation	Biological process	9	53	1462	17653	2.0504	0.0287356	1.54158	0.00615595	ISL1//RPS6KA5//SNCA//TWIST1//GATA3//CHEK1//ZNF451//HDAC8//MYOCD
GO:0110020	regulation of actomyosin structure organization	Biological process	13	88	1462	17653	1.78374	0.0287698	1.54106	0.00889193	SLC9A1//EPHA1//PPM1E//MTOR//WNT4//ARHGEF10L//PXN//BRAF//TAC1//TACSTD2//MET//PPFIA1//PROX1
GO:0048592	eye morphogenesis	Biological process	19	144	1462	17653	1.59317	0.0288048	1.54054	0.0129959	STAT3//SHROOM2//SIX3//WNT16//TSPAN12//OLFM3//GNAT1//HCN1//PROX1//CNTF//COL8A2//EPHB2//LRP6//FZD5//ROM1//TWIST1//EPHA2//PROX2//COL5A2
GO:0014046	dopamine secretion	Biological process	6	29	1462	17653	2.49818	0.0290397	1.53701	0.00410397	OR13F1//HTR1B//OR5T1//SNCA//CNR1//GDNF
GO:0014059	regulation of dopamine secretion	Biological process	6	29	1462	17653	2.49818	0.0290397	1.53701	0.00410397	CNR1//GDNF//OR13F1//HTR1B//OR5T1//SNCA
GO:0045589	regulation of regulatory T cell differentiation	Biological process	6	29	1462	17653	2.49818	0.0290397	1.53701	0.00410397	IFNG//CTLA4//LILRB2//DROSHA//CBFB//CD28
GO:0046425	regulation of JAK-STAT cascade	Biological process	20	154	1462	17653	1.56812	0.0294993	1.53019	0.0136799	GGNBP2//IFNG//CNOT7//CNTF//CSF2//IL6ST//ISL1//KIT//LEP//STAT3//TSLP//CHAD//LRRTM3//NEUROD1//ADIPOR1//LRRC19//LRTM2//LRRTM4//LRRC3//ELP2
GO:0090276	regulation of peptide hormone secretion	Biological process	25	203	1462	17653	1.48701	0.029535	1.52966	0.0170999	CNR1//ENSA//IFNG//LEP//ARNTL//MARCKS//NEUROD1//PRKCA//G6PC2//CACNA2D2//GJA1//ISL1//AACS//TRH//PDX1//KIF5B//NOV//PPP3CA//PTPN11//STXBP5L//ARHGEF7//EFNA5//PASK//FGB//FFAR3
GO:2000026	regulation of multicellular organismal development	Biological process	189	2008	1462	17653	1.1365	0.0296104	1.52856	0.129275	SPRY1//GDNF//DCT//NODAL//LILRB2//HAVCR2//KITLG//BMPR2//ISL1//EPHA3//GLIPR2//MTOR//WWTR1//TWIST1//STRAP//ADIPOR1//GATA3//CNR1//CNTN1//HSPA5//SEMA3A//FKBP4//RAP1GAP2//PTPN9//SPOCK1//TNFRSF8//NPPB//PML//SYNJ2BP//SEMA3E//GLI2//AHSG//GJA1//NBR1//TXLNG//WNT4//BMPR1A//DPYSL2//RNF6//ASCL1//IFNG//XK//KIF14//EIF2AK3//MYRF//MAF//CLPTM1//NFKBID//ERBB2//VNN1//XBP1//TNFRSF11B//CD83//APLF//SYK//BRAF//RAG1//CTLA…
GO:0050715	positive regulation of cytokine secretion	Biological process	16	116	1462	17653	1.66546	0.0296238	1.52836	0.0109439	PANX1//CARD8//PYCARD//TLR8//TLR4//FZD5//HAVCR2//GATA3//TSLP//TWIST1//XBP1//CD274//AGTR2//CLEC5A//CLEC9A//SYK
GO:0060322	head development	Biological process	76	741	1462	17653	1.23842	0.0298893	1.52448	0.0519836	COL4A1//CTNND1//DPYSL2//AGTR2//BPTF//MTOR//GABRA5//GRIN2B//HNMT//SHROOM2//NODAL//ATP2B1//PCDH18//BBS7//PROX1//PTPN11//SIX3//BMPR2//UBE3A//WRN//ZIC2//ARNT2//SEMA5A//AVPR1A//ZDHHC16//LRP8//DRD1//NEUROD1//CNTN1//PTBP2//SSTR3//CDK5R2//FOXP2//LRP6//HSPA5//TTC21B//UCHL5//NUMB//KIF14//OGDH//GLI2//TRNP1//NFIB//ASCL1//FGF9//GSK3B//KIF5B//MAS1//NR4A3//SEMA3A//CRTAC1//PSEN1//LHX6//POU3F2//SRGAP2//SUN1//DCT/…
GO:0051170	import into nucleus	Biological process	21	164	1462	17653	1.54613	0.0300484	1.52218	0.0143639	ABRA//RANBP6//TNPO2//IFNG//ARNTL//OR1D2//RBM22//SIX3//IPO8//CSE1L//DRD1//FGF9//PDIA3//PML//PPP3CA//STAT3//AGTR2//KPNA1//KPNA3//PSEN1//GEMIN4
GO:0021587	cerebellum morphogenesis	Biological process	7	37	1462	17653	2.28438	0.0300638	1.52196	0.00478796	HSPA5//KIF14//GLI2//TRNP1//PTPN11//PROX1//LRP6
GO:0034405	response to fluid shear stress	Biological process	7	37	1462	17653	2.28438	0.0300638	1.52196	0.00478796	ABCA1//KLF2//HAS2//PKD2//TFPI2//CSF2//GJA1
GO:0042149	cellular response to glucose starvation	Biological process	7	37	1462	17653	2.28438	0.0300638	1.52196	0.00478796	KPTN//HSPA5//PMAIP1//PRKAA2//XBP1//MTMR3//EIF2AK3
GO:0042596	fear response	Biological process	7	37	1462	17653	2.28438	0.0300638	1.52196	0.00478796	DRD1//GABRA5//USP46//VDAC1//RAG1//GJA1//ADRB1
GO:0032729	positive regulation of interferon-gamma production	Biological process	10	62	1462	17653	1.94751	0.0302203	1.5197	0.00683995	TLR8//KLRC4-KLRK1//KLRK1//PYCARD//HLA-DPA1//ISL1//FAM49B//TLR4//FZD5//HAVCR2
GO:0032870	cellular response to hormone stimulus	Biological process	72	698	1462	17653	1.24551	0.0303386	1.518	0.0492476	CHRM3//CHRM5//EIF4EBP2//IGF1R//INSR//ATP6V1C1//BAIAP2L1//SSTR3//FSHB//ADIPOR1//PPARA//PTPN11//TRH//MED14//MED17//FKBP4//NKX3-1//UBE3A//NCOA3//CPEB2//PKM//CPEB1//SLC9A1//XBP1//UFM1//CBFB//ISL1//CYP7B1//KMT2D//LEP//STAT3//AGTR2//MAS1//NR2C2//NR4A3//PAQR8//FGB//AHSG//PRKCB//OSBPL8//PXN//JAK3//RNF6//NODAL//GATA6//EFNA5//GJA1//SLC34A1//GNG13//PRKACB//GNG12//GLP2R//PRKAA2//PTGER2//UBE2L3//ADTRP//ATP2B1…
GO:0048608	reproductive structure development	Biological process	47	430	1462	17653	1.31978	0.0304945	1.51578	0.0321477	ICAM1//KIT//KITLG//UBE3A//LEP//EREG//TEX19//NODAL//ALKBH1//CSF2//EPAS1//BPTF//PKD2//TTPA//TMED2//BMPR2//KLHL32//ZFP42//ERCC1//FGF9//GATA3//GATA6//NUPR1//INSR//MAS1//NKX3-1//WNT4//TNFSF10//FKBP4//LRP6//FSHB//GJA1//ASH1L//PTPN11//DMRT1//MYOCD//GLI2//WDR77//ZNF568//FZD5//GCM2//FBXW8//GGNBP2//CYP7B1//WDR48//KIF18A//SEMA3A
GO:0006837	serotonin transport	Biological process	4	15	1462	17653	3.21988	0.0305143	1.5155	0.00273598	FCER1G//SYK//HTR1B//SNCA
GO:0030730	sequestering of triglyceride	Biological process	4	15	1462	17653	3.21988	0.0305143	1.5155	0.00273598	OSBPL11//OSBPL8//ABHD5//PPARA
GO:0031645	negative regulation of neurological system process	Biological process	4	15	1462	17653	3.21988	0.0305143	1.5155	0.00273598	TNFRSF8//EIF2AK3//AVPR1A//NOV
GO:0046321	positive regulation of fatty acid oxidation	Biological process	4	15	1462	17653	3.21988	0.0305143	1.5155	0.00273598	ABCD2//PPARA//TWIST1//NR4A3
GO:0048149	behavioral response to ethanol	Biological process	4	15	1462	17653	3.21988	0.0305143	1.5155	0.00273598	OR13F1//EPS8//OR5T1//USP46
GO:0050774	negative regulation of dendrite morphogenesis	Biological process	4	15	1462	17653	3.21988	0.0305143	1.5155	0.00273598	NLGN1//NLGN3//PPP3CA//TRPC6
GO:0060579	ventral spinal cord interneuron fate commitment	Biological process	4	15	1462	17653	3.21988	0.0305143	1.5155	0.00273598	GLI2//EVX1//ASCL1//DLL4
GO:0060581	cell fate commitment involved in pattern specification	Biological process	4	15	1462	17653	3.21988	0.0305143	1.5155	0.00273598	GLI2//EVX1//ASCL1//DLL4
GO:0032411	positive regulation of transporter activity	Biological process	14	98	1462	17653	1.72494	0.030879	1.51034	0.00957592	PKD2//STIM2//TRPC6//ATP1B1//KCNE3//FGF14//NPPA//SLC9A1//EPHB2//KIF5B//NLGN3//STAC//C8ORF44-SGK3//SGK3
GO:0042136	neurotransmitter biosynthetic process	Biological process	14	98	1462	17653	1.72494	0.030879	1.51034	0.00957592	SPR//TPH2//KLRC4-KLRK1//KLF2//AGTR2//AIF1//KLRK1//MTOR//ICAM1//IFNG//INSR//PKD2//TLR4//SLC6A3
GO:0060487	lung epithelial cell differentiation	Biological process	5	22	1462	17653	2.74422	0.0310363	1.50813	0.00341997	GATA6//NFIB//KLF2//ASCL1//SAV1
GO:1902668	negative regulation of axon guidance	Biological process	5	22	1462	17653	2.74422	0.0310363	1.50813	0.00341997	SEMA3A//SEMA4G//WNT3//SEMA5A//SEMA3E
GO:1903077	negative regulation of protein localization to plasma membrane	Biological process	5	22	1462	17653	2.74422	0.0310363	1.50813	0.00341997	GOPC//GBP1//PICALM//PPFIA1//NUMB
GO:0071216	cellular response to biotic stimulus	Biological process	25	204	1462	17653	1.47972	0.0311129	1.50706	0.0170999	GSK3B//HSPA5//EIF2AK3//TLR4//SCARB1//CARD8//PRKCA//FZD5//KLRC4-KLRK1//LILRB2//TNIP1//PRPF8//ABCC2//CMPK2//CSF2//ABCA1//KLRK1//PYCARD//CD274//ICAM1//TBXA2R//XBP1//HAVCR2//TREM2//SYK
GO:0000377	RNA splicing, via transesterification reactions with bulged adenosine as nucleophile	Biological process	37	326	1462	17653	1.37042	0.0311167	1.50701	0.0253078	PRPF8//DDX1//CRNKL1//SRPK2//SRSF1//MBNL2//RNPS1//EFCAB5//MBNL3//RBM25//CELF5//STRAP//GEMIN4//RBM22//WDR77//TGS1//SMNDC1//SNRNP27//HNRNPA2B1//HNRNPK//PCBP2//DBR1//CWC15//LSM8//PPIL3//PNN//POLR2C//POLR2J//MAGOHB//DHX32//SRSF3//BUD13//SRSF9//SRSF11//LUC7L2//PTBP2//YTHDC1
GO:0000398	mRNA splicing, via spliceosome	Biological process	37	326	1462	17653	1.37042	0.0311167	1.50701	0.0253078	PRPF8//DDX1//CRNKL1//SRPK2//SRSF1//MBNL2//RNPS1//EFCAB5//MBNL3//RBM25//CELF5//STRAP//GEMIN4//RBM22//WDR77//TGS1//LUC7L2//PTBP2//SRSF9//YTHDC1//CWC15//SRSF3//HNRNPA2B1//HNRNPK//SMNDC1//SNRNP27//PCBP2//DBR1//LSM8//PPIL3//PNN//POLR2C//POLR2J//MAGOHB//DHX32//BUD13//SRSF11
GO:0007193	adenylate cyclase-inhibiting G-protein coupled receptor signaling pathway	Biological process	13	89	1462	17653	1.7637	0.031233	1.50539	0.00889193	OR13F1//OR5T1//GRM6//CHRM3//CHRM5//HTR1B//HTR7//S1PR3//FFAR3//HTR1D//NPR3//P2RY12//AKAP12
GO:0060333	interferon-gamma-mediated signaling pathway	Biological process	13	89	1462	17653	1.7637	0.031233	1.50539	0.00889193	IFNG//TRIM22//FCGR1A//FCGR1B//GBP1//HLA-DPA1//HLA-DQA1//ICAM1//IRF2//IRF7//OAS3//PML//TRIM34
GO:0002708	positive regulation of lymphocyte mediated immunity	Biological process	12	80	1462	17653	1.81118	0.0313127	1.50428	0.00820793	FCER1G//FAM49B//XCL1//MAP3K7//FZD5//EXOSC3//UNG//KLRC4-KLRK1//KLRK1//STAT6//CD28//GATA3
GO:0007260	tyrosine phosphorylation of STAT protein	Biological process	12	80	1462	17653	1.81118	0.0313127	1.50428	0.00820793	CNOT7//CNTF//CSF2//IFNG//IL6ST//ISL1//KIT//LEP//STAT3//TSLP//GGNBP2//JAK3
GO:0045595	regulation of cell differentiation	Biological process	167	1761	1462	17653	1.14506	0.0315622	1.50083	0.114227	DCT//NODAL//KITLG//EPHA3//GLIPR2//MTOR//WWTR1//ISL1//TWIST1//STRAP//ADIPOR1//CSF2//PLA2G2A//ABCA1//PPARA//NOV//XBP1//BHLHE41//MYOCD//GATA3//CNR1//CNTN1//HSPA5//SEMA3A//FKBP4//RAP1GAP2//PTPN9//SPOCK1//TNFRSF8//DPYSL2//RNF6//ASCL1//IFNG//XK//MAF//GLI2//CLPTM1//NFKBID//ERBB2//VNN1//CD83//SYK//BRAF//RAG1//CTLA4//DROSHA//CBFB//CD28//LILRB2//IAPP//NOTCH4//WNT4//P2RY12//GDNF//NEUROD1//NEUROD4//ARNTL//CR…
GO:0009991	response to extracellular stimulus	Biological process	53	495	1462	17653	1.29283	0.031919	1.49595	0.0362517	MYOCD//LEP//TBL1XR1//ADRB1//CNR1//ABCA1//ENSA//ERCC1//MTOR//TNFRSF11B//PKM//AACS//TBXA2R//TTPA//LAMP2//FADS1//STK26//WNT4//BMPR2//WRN//CADPS2//TPH2//CHSY1//PPARA//PROX1//AIF1//ICAM1//PRKAA2//XBP1//G6PC//NPY//NENF//DNMT3B//SLC34A1//PANX1//SELL//KPTN//FAS//EIF2AK2//EIF2AK3//HSPA5//PMAIP1//MTMR3//SSTR3//AVPR1A//ASCL1//OTC//ATP2B1//CIB2//RYR3//P2RY12//TAF1//CYBB
GO:0005975	carbohydrate metabolic process	Biological process	65	624	1462	17653	1.25777	0.0320069	1.49476	0.0444596	GAA//G6PC//GSK3B//IL6ST//PPP1CB//UGP2//STK40//GYS2//PGM2//RPS27A//MTOR//FBP2//DCXR//FUCA2//GALM//PDX1//LEP//PDHB//GALK2//PMM1//GK2//MOGAT2//ENO1//GOT2//GPD2//G6PC2//OGDH//PKM//ST3GAL6//ST6GALNAC2//ST6GAL2//GALNT15//GALNT10//B3GALT2//GM2A//MANBA//PASK//ADIPOR1//PMAIP1//NDST3//PPARA//B3GALT4//POU1F1//FUT9//FUT2//FUT5//HAS2//INSR//STAT3//PRKAA2//CSGALNACT2//UGT2B7//MAS1//SNCA//BRAF//NCOR1//GLB1L3//C…
GO:0006576	cellular biogenic amine metabolic process	Biological process	9	54	1462	17653	2.01243	0.0320407	1.4943	0.00615595	TRH//HNMT//IDO2//OAZ3//SLC44A1//CHDH//BHMT//TPH2//NAPEPLD
GO:0022029	telencephalon cell migration	Biological process	9	54	1462	17653	2.01243	0.0320407	1.4943	0.00615595	PSEN1//LHX6//POU3F2//SRGAP2//SUN1//CDK5R2//SEMA3A//DRD1//OGDH
GO:0061138	morphogenesis of a branching epithelium	Biological process	23	185	1462	17653	1.50116	0.0324999	1.48812	0.0157319	COL4A1//NOTCH4//DLL4//SEMA3E//GDNF//PKD2//WNT4//GLI2//MET//NKX3-1//TIMELESS//HHIP//EPHA2//LRP6//PML//SPRY1//SEMA3A//NTN4//FZD5//ETV5//PROX1//AGTR2//TACSTD2
GO:1904892	regulation of STAT cascade	Biological process	20	156	1462	17653	1.54802	0.0332523	1.47818	0.0136799	GGNBP2//IFNG//CNOT7//CNTF//CSF2//IL6ST//ISL1//KIT//LEP//STAT3//TSLP//ELP2//CHAD//LRRTM3//NEUROD1//ADIPOR1//LRRC19//LRTM2//LRRTM4//LRRC3
GO:1902531	regulation of intracellular signal transduction	Biological process	179	1901	1462	17653	1.13695	0.0333634	1.47673	0.122435	GADD45B//STK26//MAP4K3//ARAF//MAP3K15//MAP3K1//EIF2AK2//PSEN1//BRAF//MAP3K7//TAB2//INSR//KIT//PIK3CB//PTPN11//RPS27A//MAP2K4//TLR4//MAS1//SYK//AKAP7//AKAP12//IAPP//TWIST1//LEP//NKX3-1//WNT16//PDGFC//UBE3A//CD28//PKD2//TTI1//ARNTL//PRKAA2//IQSEC3//GIT2//KIF14//ABCA1//FAS//NBR1//GGNBP2//IFNG//RASGRF1//ARHGEF33//FLOT1//NET1//EPS8//ARHGEF4//ARHGEF10L//ITSN1//SOS2//ARHGEF7//ARHGEF2//MET//ABRA//GPR55//…
GO:0044003	modification by symbiont of host morphology or physiology	Biological process	8	46	1462	17653	2.09992	0.033515	1.47476	0.00547196	C9//CLEC4M//CD209//KPNA1//KPNA3//INSR//EIF2AK2//TNIP1
GO:1902105	regulation of leukocyte differentiation	Biological process	30	256	1462	17653	1.41499	0.0336991	1.47238	0.0205198	KITLG//IFNG//CLPTM1//NFKBID//ERBB2//GLI2//VNN1//GATA3//CD83//SYK//XBP1//BRAF//RAG1//CTLA4//DROSHA//CBFB//CD28//LILRB2//RNF41//JAK3//PRKCA//IRF7//MTOR//FSHB//FAM213A//UBASH3B//TLR4//GPR55//TAL1//SIGLEC15
GO:0043010	camera-type eye development	Biological process	34	297	1462	17653	1.38227	0.0337423	1.47182	0.0232558	UNC45B//GATA3//GJA1//PROX1//SIX3//SHROOM2//ATP2B1//PSEN1//WNT16//TSPAN12//FZD5//NEUROD1//NEUROD4//HCN1//COL8A2//EPHB2//LRP6//CLCN2//GNAT1//GRM6//ROM1//TWIST1//DLL4//BMPR2//LIMK2//COL4A1//MAF//EPHA2//PROX2//MAB21L2//GPD2//RAX//TMEM231//FOXP2
GO:0042493	response to drug	Biological process	96	966	1462	17653	1.19996	0.0338131	1.47091	0.0656635	DRD1//ICAM1//PPP3CA//PSEN1//SLC17A6//SLC1A7//ABCC2//SLC31A1//SLC47A2//CHRM3//CHRM5//OR13F1//OR5T1//SNCA//HTR1B//RHAG//SLC25A17//GJA1//SLC6A3//SLC16A12//SLC25A32//DNMT3B//DHFR//SLC52A1//PTGER2//UBE3A//PANX1//SELL//CNR1//GDNF//PPARA//PPM1E//HSPA5//NKX3-1//PRKAA2//RBM22//BRAF//MTOR//SMPD1//STK26//NR4A3//TRPA1//CYP2A13//CYP2W1//TAC1//ACTR2//CDO1//GATA3//GOT2//GRIN2B//LEP//AACS//STAT3//TBXA2R//TRH//CA…
GO:0061458	reproductive system development	Biological process	47	433	1462	17653	1.31063	0.0338377	1.4706	0.0321477	ICAM1//KIT//KITLG//UBE3A//LEP//EREG//TEX19//NODAL//ALKBH1//CSF2//EPAS1//BPTF//PKD2//TTPA//TMED2//BMPR2//KLHL32//ZFP42//ERCC1//FGF9//GATA3//GATA6//NUPR1//INSR//MAS1//NKX3-1//WNT4//TNFSF10//FKBP4//LRP6//FSHB//GJA1//ASH1L//PTPN11//DMRT1//MYOCD//GLI2//WDR77//ZNF568//FZD5//GCM2//FBXW8//GGNBP2//CYP7B1//WDR48//KIF18A//SEMA3A
GO:0031128	developmental induction	Biological process	6	30	1462	17653	2.41491	0.0338391	1.47058	0.00410397	SPRY1//GDNF//FZD5//WNT3//SIX3//WNT4
GO:0033198	response to ATP	Biological process	6	30	1462	17653	2.41491	0.0338391	1.47058	0.00410397	CIB2//RYR3//P2RY12//TAF1//PANX1//SELL
GO:0050716	positive regulation of interleukin-1 secretion	Biological process	6	30	1462	17653	2.41491	0.0338391	1.47058	0.00410397	PANX1//CARD8//PYCARD//TLR8//TLR4//FZD5
GO:0001889	liver development	Biological process	18	137	1462	17653	1.58644	0.0339239	1.46949	0.0123119	PROX1//PKD2//SRSF1//AURKA//PNPT1//CLDN1//XBP1//SEC63//DUT//COBL//GATA6//PDX1//MET//NODAL//OTC//PKM//WNT4//AACS
GO:0051321	meiotic cell cycle	Biological process	29	246	1462	17653	1.42342	0.0339524	1.46913	0.0198358	ESPL1//RAD51B//RAD51D//XRCC2//ERCC1//MSH3//TOP2A//AURKA//SUN1//CCDC36//TEX19//KIF18A//EREG//DAZL//SMC2//ACTR2//NUF2//DMRT1//WNT4//INSR//PRKACB//DSN1//LEMD2//LEMD3//ZFP42//TUBGCP4//TOP3A//ZW10//PIWIL1
GO:0040011	locomotion	Biological process	174	1845	1462	17653	1.13874	0.033955	1.4691	0.119015	SEMA3A//GDNF//ISL1//KITLG//SEMA4G//SEMA3E//GATA3//GJA1//ASCL1//NDN//ATOH1//PEX7//PSEN1//BARHL1//NEUROD4//SPOCK1//TWIST1//ALKBH1//CDK5R2//PROX1//CXCR2//JAM3//CCL16//XCL1//KIT//MADCAM1//CXCL1//CXCL2//ICAM1//SRGAP2//CD2AP//P2RY12//CXCR6//CYSLTR1//CCR9//OR1D2//PIK3CB//CMTM6//STYK1//SEMA6C//DPYSL2//EFNA5//EFNB3//EPHB2//GLI2//KIF5B//KIF5C//PRKCA//PTPN11//NTN4//SIAH2//EZR//WNT3//NR4A3//KLF7//BOC//RPS6KA…
GO:0032652	regulation of interleukin-1 production	Biological process	11	72	1462	17653	1.84472	0.0339776	1.46881	0.00752394	S1PR3//MEFV//ISL1//TLR4//HAVCR2//CARD8//PML//PANX1//PYCARD//TLR8//FZD5
GO:0031667	response to nutrient levels	Biological process	50	465	1462	17653	1.29834	0.0340206	1.46826	0.0341997	LEP//TBL1XR1//ADRB1//CNR1//ABCA1//ENSA//ERCC1//MTOR//TNFRSF11B//PKM//AACS//TBXA2R//TTPA//LAMP2//FADS1//STK26//WNT4//BMPR2//WRN//CADPS2//ICAM1//PRKAA2//XBP1//G6PC//NPY//NENF//PPARA//DNMT3B//SLC34A1//PANX1//SELL//KPTN//FAS//EIF2AK2//EIF2AK3//HSPA5//PMAIP1//MTMR3//SSTR3//ASCL1//OTC//ATP2B1//CIB2//RYR3//P2RY12//TAF1//CYBB//TPH2//CHSY1//PROX1
GO:0002821	positive regulation of adaptive immune response	Biological process	12	81	1462	17653	1.78882	0.0340948	1.46731	0.00820793	FCER1G//FAM49B//XCL1//MAP3K7//FZD5//EXOSC3//UNG//STAT6//CD28//GATA3//PYCARD//IL6ST
GO:0031057	negative regulation of histone modification	Biological process	7	38	1462	17653	2.22426	0.0343097	1.46458	0.00478796	USP17L2//TWIST1//SNCA//DNMT3B//MTF2//ZNF451//HDAC8
GO:0050706	regulation of interleukin-1 beta secretion	Biological process	7	38	1462	17653	2.22426	0.0343097	1.46458	0.00478796	CARD8//PML//PANX1//PYCARD//TLR8//TLR4//FZD5
GO:0050663	cytokine secretion	Biological process	24	196	1462	17653	1.47852	0.0344194	1.4632	0.0164159	ABCA1//TLR4//FFAR4//CARD8//PML//AGTR2//CLEC5A//CLEC9A//SYK//PANX1//PYCARD//TLR8//FZD5//GATA3//LEP//GBP1//EZR//BANK1//HAVCR2//TSLP//TWIST1//XBP1//TNFRSF9//CD274
GO:0014074	response to purine-containing compound	Biological process	19	147	1462	17653	1.56066	0.034678	1.45995	0.0129959	DNMT3B//PANX1//SELL//CDO1//CNGA3//SLC6A3//BRAF//PNPT1//RYR3//CIB2//P2RY12//TAF1//SLC26A3//HSPA5//HCN1//AQP9//PKD2//EZR//AACS
GO:0002791	regulation of peptide secretion	Biological process	49	455	1462	17653	1.30034	0.0347431	1.45913	0.0335157	CNR1//ENSA//IFNG//LEP//ARNTL//MARCKS//NEUROD1//PRKCA//G6PC2//CACNA2D2//GJA1//ISL1//AACS//TRH//PDX1//KIF5B//NOV//PPP3CA//PTPN11//STXBP5L//FFAR4//CARD8//PML//SEC24A//FGB//EZR//AGTR2//CLEC5A//CLEC9A//SYK//PANX1//PYCARD//TLR8//TLR4//FZD5//XBP1//ARHGEF7//EFNA5//VPS35//PASK//FFAR3//GBP1//BANK1//HAVCR2//GATA3//TSLP//TWIST1//TNFRSF9//CD274
GO:0000375	RNA splicing, via transesterification reactions	Biological process	37	329	1462	17653	1.35793	0.0350639	1.45514	0.0253078	PRPF8//DDX1//CRNKL1//SRPK2//SRSF1//MBNL2//RNPS1//EFCAB5//MBNL3//RBM25//CELF5//STRAP//GEMIN4//RBM22//WDR77//TGS1//SMNDC1//SNRNP27//HNRNPA2B1//HNRNPK//PCBP2//DBR1//CWC15//LSM8//PPIL3//PNN//POLR2C//POLR2J//MAGOHB//DHX32//SRSF3//BUD13//SRSF9//SRSF11//LUC7L2//PTBP2//YTHDC1
GO:0006464	cellular protein modification process	Biological process	376	4192	1462	17653	1.08302	0.0353513	1.45159	0.257182	GTPBP4//CNPPD1//CDK5R2//CCNG1//PSME3//PSMB11//CSF2//PPM1L//ERBB2//EREG//FGF9//GDNF//GRIN2B//IL2RG//ARAF//JAK3//KIT//MAP3K15//MAP3K1//MET//KITLG//STK26//PSMA1//PSMC6//PSMD10//RASGRF1//RPS27A//BRAF//MAP4K3//GADD45B//EIF2AK2//PSEN1//MAP3K7//TAB2//INSR//PIK3CB//PTPN11//MAP2K4//TLR4//RNF41//MARCH8//TRIM58//FBXW2//FBXL3//FBXW8//AMFR//RNF180//RLIM//MARCH1//SMURF2//SIAH2//TAF1//UBE2A//UBE2E1//UBE2L3//UBE…
GO:0036211	protein modification process	Biological process	376	4192	1462	17653	1.08302	0.0353513	1.45159	0.257182	GTPBP4//CNPPD1//CDK5R2//CCNG1//PSME3//PSMB11//CSF2//PPM1L//ERBB2//EREG//FGF9//GDNF//GRIN2B//IL2RG//ARAF//JAK3//KIT//MAP3K15//MAP3K1//MET//KITLG//STK26//PSMA1//PSMC6//PSMD10//RASGRF1//RPS27A//BRAF//MAP4K3//GADD45B//EIF2AK2//PSEN1//MAP3K7//TAB2//INSR//PIK3CB//PTPN11//MAP2K4//TLR4//RNF41//MARCH8//TRIM58//FBXW2//FBXL3//FBXW8//AMFR//RNF180//RLIM//MARCH1//SMURF2//SIAH2//TAF1//UBE2A//UBE2E1//UBE2L3//UBE…
GO:0051093	negative regulation of developmental process	Biological process	96	968	1462	17653	1.19748	0.0353879	1.45114	0.0656635	NODAL//BMPR2//STRAP//ADIPOR1//ABCA1//PPARA//NOV//XBP1//BHLHE41//MYOCD//SEMA3A//FKBP4//RAP1GAP2//PTPN9//SPOCK1//TNFRSF8//NPPB//PML//SYNJ2BP//SEMA3E//AHSG//RNF6//IFNG//EIF2AK3//GLI2//NFKBID//ERBB2//GATA3//ADRB1//TNFRSF11B//CTLA4//IAPP//NOTCH4//WNT4//P2RY12//WWTR1//ARNTL//JAK3//MBNL3//ISL1//ASCL1//ISL2//SIX3//NBR1//HDAC8//TWIST1//TLR4//UBASH3B//GPR55//CNTF//PKP2//IQCB1//TLL2//DAAM2//SEMA4G//WNT3//SE…
GO:0009967	positive regulation of signal transduction	Biological process	151	1586	1462	17653	1.1496	0.0355346	1.44935	0.103283	GADD45B//STK26//MAP4K3//ARAF//MAP3K15//MAP3K1//EIF2AK2//PSEN1//BRAF//MAP3K7//TAB2//INSR//KIT//PIK3CB//PTPN11//RPS27A//MAP2K4//TLR4//TSLP//EREG//MAS1//SYK//F3//IAPP//AKAP12//NODAL//BMPR1A//BMPR2//LEFTY2//LEP//NKX3-1//WNT16//PDGFC//UBE3A//CD28//VPS35//WNT3//MYOCD//GATA6//FGF9//PRKCB//PKD2//PRKCA//KMT2D//FLOT1//TREML4//ABRA//GPR55//ASXL2//NCOA3//CNTF//CSF2//IFNG//IL6ST//ISL1//STAT3//TRIM22//GJA1//BI…
GO:0048856	anatomical structure development	Biological process	515	5836	1462	17653	1.06552	0.0356559	1.44787	0.352257	COBL//FZD5//KLF2//CAP2//DMRT1//WNT3//ARHGEF2//COL5A2//AHSG//GLI2//NPR3//TNFRSF11B//ASH1L//TCOF1//USP1//EIF2AK3//ADAMTS4//OTOR//CALCRL//COL8A2//EPHA2//ENPEP//EPAS1//EPHA1//EPHB2//EREG//THSD7A//FGF9//TSPAN12//LEMD3//NOX1//LEP//NOV//ERAP1//DLL4//PRKCA//PLXDC1//SRPK2//SYK//TAL1//XBP1//NAA15//JAM3//ICAM1//KIT//KITLG//UBE3A//KMT2D//DAZL//CFC1//PSEN1//COL4A1//NOTCH4//SEMA3E//WARS2//HAS2//MYOCD//MAB21L2/…
GO:0031345	negative regulation of cell projection organization	Biological process	21	167	1462	17653	1.51836	0.0356835	1.44753	0.0143639	SEMA3A//FKBP4//RAP1GAP2//PTPN9//SPOCK1//TNFRSF8//RNF6//SEMA4G//WNT3//SEMA5A//SEMA3E//EFNB3//EPHB2//PSEN1//PPP3CA//TRPC6//NLGN1//NLGN3//TACSTD2//GRIN2B//ARPIN
GO:0031668	cellular response to extracellular stimulus	Biological process	28	237	1462	17653	1.42653	0.0357966	1.44616	0.0191518	MYOCD//MTOR//LAMP2//FADS1//STK26//WNT4//BMPR2//WRN//CADPS2//ICAM1//PRKAA2//XBP1//KPTN//FAS//EIF2AK2//EIF2AK3//HSPA5//PMAIP1//MTMR3//AVPR1A//LEP//ATP2B1//CIB2//RYR3//P2RY12//TAF1//CYBB//AIF1
GO:0007409	axonogenesis	Biological process	49	456	1462	17653	1.29749	0.0359131	1.44475	0.0335157	SEMA3A//SEMA6C//DPYSL2//EFNA5//EFNB3//EPHB2//GATA3//GDNF//GLI2//KIF5B//KIF5C//ATOH1//PIK3CB//PRKCA//PTPN11//NTN4//SIAH2//EZR//WNT3//NR4A3//KLF7//BOC//RPS6KA5//NRXN3//TNFRSF8//CHN1//ERBB2//NFIB//RNF6//XK//ISL1//ISL2//ISLR2//COBL//NDN//NLGN3//RAPH1//BMPR2//SEMA5A//SEMA4G//SEMA3E//POU3F2//PSEN1//BRAF//FLOT1//NTNG1//PICALM//PARD6B//NUMB
GO:0021510	spinal cord development	Biological process	14	100	1462	17653	1.69044	0.0359182	1.44468	0.00957592	GLI2//DAAM2//PROX1//ISL1//ISL2//MDGA2//ASCL1//TAL1//EVX1//DLL4//MTOR//PKD2//PLXDC1//PTBP2
GO:0008217	regulation of blood pressure	Biological process	22	177	1462	17653	1.50079	0.0359781	1.44396	0.0150479	AGTR2//AVPR1A//ADRB1//ENPEP//NOX1//NPPA//BMPR2//CYP4F2//GJA1//CNR1//FFAR3//GUCA2B//PPARA//SCPEP1//QRFP//TBXA2R//LEP//NPY//NPPB//NPR3//ERAP1//TAC1
GO:0010977	negative regulation of neuron projection development	Biological process	18	138	1462	17653	1.57494	0.0361122	1.44235	0.0123119	RNF6//SEMA3A//SEMA4G//WNT3//SEMA5A//SEMA3E//EFNB3//EPHB2//PSEN1//PPP3CA//TRPC6//NLGN1//NLGN3//FKBP4//RAP1GAP2//PTPN9//SPOCK1//TNFRSF8
GO:0006367	transcription initiation from RNA polymerase II promoter	Biological process	23	187	1462	17653	1.48511	0.0361577	1.4418	0.0157319	GTF2E1//PSMC6//DACH1//TAF1//TAF12//ZNF451//WWTR1//GTF2H3//NRBF2//MAZ//NOTCH4//NPPA//POLR2C//POLR2J//PPARA//TEAD1//NR2C2//NR4A3//MAML2//CBFB//MED14//MED17//MED7
GO:0034764	positive regulation of transmembrane transport	Biological process	23	187	1462	17653	1.48511	0.0361577	1.4418	0.0157319	BRAF//NR4A3//CREBL2//INSR//PKD2//STIM2//TRPC6//DRD1//XCL1//SNCA//ATP1B1//KCNE3//FGF14//NPPA//SLC9A1//EPHB2//KIF5B//SLC34A1//NLGN3//STAC//OSBPL8//FFAR3//PTPN11
GO:0006919	activation of cysteine-type endopeptidase activity involved in apoptotic process	Biological process	13	91	1462	17653	1.72494	0.0366107	1.43639	0.00889193	CYCS//F3//CARD8//PYCARD//FAS//NKX3-1//RPS27L//PMAIP1//PML//SNCA//TNFSF10//EIF2AK3//CASP8AP2
GO:0032649	regulation of interferon-gamma production	Biological process	13	91	1462	17653	1.72494	0.0366107	1.43639	0.00889193	GATA3//CD274//XCL1//TLR4//HAVCR2//KLRC4-KLRK1//KLRK1//PYCARD//HLA-DPA1//ISL1//FAM49B//FZD5//TLR8
GO:0030318	melanocyte differentiation	Biological process	5	23	1462	17653	2.6249	0.037037	1.43136	0.00341997	KITLG//KIT//OCA2//RAB27A//USP13
GO:0033081	regulation of T cell differentiation in thymus	Biological process	5	23	1462	17653	2.6249	0.037037	1.43136	0.00341997	NFKBID//ERBB2//GLI2//VNN1//CLPTM1
GO:0033561	regulation of water loss via skin	Biological process	5	23	1462	17653	2.6249	0.037037	1.43136	0.00341997	ABCA12//GRHL1//KRT1//MET//CLDN1
GO:0034205	amyloid-beta formation	Biological process	5	23	1462	17653	2.6249	0.037037	1.43136	0.00341997	TMED10//LRRTM3//PICALM//SORL1//PSEN1
GO:0042402	cellular biogenic amine catabolic process	Biological process	5	23	1462	17653	2.6249	0.037037	1.43136	0.00341997	HNMT//IDO2//SLC44A1//CHDH//BHMT
GO:0048520	positive regulation of behavior	Biological process	5	23	1462	17653	2.6249	0.037037	1.43136	0.00341997	NLGN1//VPS35//MTOR//NR4A3//GJA1
GO:0060479	lung cell differentiation	Biological process	5	23	1462	17653	2.6249	0.037037	1.43136	0.00341997	GATA6//NFIB//ASCL1//SAV1//KLF2
GO:0140115	export across plasma membrane	Biological process	5	23	1462	17653	2.6249	0.037037	1.43136	0.00341997	ATP1B1//ATP4B//SLC9A1//KCNE3//NPPA
GO:0032612	interleukin-1 production	Biological process	12	82	1462	17653	1.76701	0.0370485	1.43123	0.00820793	PYCARD//S1PR3//MEFV//ISL1//TLR4//HAVCR2//ABCA1//CARD8//PML//PANX1//TLR8//FZD5
GO:0021695	cerebellar cortex development	Biological process	8	47	1462	17653	2.05524	0.0375675	1.42519	0.00547196	HSPA5//KIF14//GLI2//TRNP1//PTPN11//PROX1//AGTR2//OGDH
GO:0032102	negative regulation of response to external stimulus	Biological process	35	310	1462	17653	1.36326	0.0376142	1.42465	0.0239398	ASH1L//DDT//ADTRP//CARD8//NENF//LEP//PPARA//RIOK3//FGB//KRT1//SEMA3A//SEMA4G//WNT3//SEMA5A//SEMA3E//PCBP2//CALCRL//NLRP8//GATA3//FFAR4//ISL1//MEFV//NOV//VPS35//TNFAIP8L2//DRD1//SLC6A3//GJA1//WNT4//AIF1//UBASH3B//HAVCR2//FAM3A//KLRC4-KLRK1//KLRK1
GO:0002703	regulation of leukocyte mediated immunity	Biological process	21	168	1462	17653	1.50932	0.0377257	1.42336	0.0143639	FCER1G//FAM49B//XCL1//MAP3K7//FZD5//TLR4//JAK3//HAVCR2//LEP//STYK1//SYK//APLF//EXOSC3//UNG//KLRC4-KLRK1//KLRK1//STAT6//CD28//NPPA//SNX4//GATA3
GO:0031669	cellular response to nutrient levels	Biological process	25	208	1462	17653	1.45127	0.0380695	1.41942	0.0170999	MTOR//LAMP2//FADS1//STK26//WNT4//BMPR2//WRN//CADPS2//XBP1//KPTN//FAS//EIF2AK2//EIF2AK3//HSPA5//PMAIP1//PRKAA2//MTMR3//LEP//ATP2B1//CIB2//RYR3//P2RY12//TAF1//CYBB//ICAM1
GO:0002689	negative regulation of leukocyte chemotaxis	Biological process	4	16	1462	17653	3.01864	0.0380894	1.4192	0.00273598	DDT//NOV//KLRC4-KLRK1//KLRK1
GO:0003085	negative regulation of systemic arterial blood pressure	Biological process	4	16	1462	17653	3.01864	0.0380894	1.4192	0.00273598	ADRB1//AGTR2//NPPA//BMPR2
GO:0006004	fucose metabolic process	Biological process	4	16	1462	17653	3.01864	0.0380894	1.4192	0.00273598	FUT9//FUT2//FUT5//FUCA2
GO:0032225	regulation of synaptic transmission, dopaminergic	Biological process	4	16	1462	17653	3.01864	0.0380894	1.4192	0.00273598	FLOT1//DRD1//GDNF//SNCA
GO:0032695	negative regulation of interleukin-12 production	Biological process	4	16	1462	17653	3.01864	0.0380894	1.4192	0.00273598	TNFRSF9//TLR8//JAK3//MEFV
GO:0035855	megakaryocyte development	Biological process	4	16	1462	17653	3.01864	0.0380894	1.4192	0.00273598	ABI1//KIT//PTPN11//TAL1
GO:0045780	positive regulation of bone resorption	Biological process	4	16	1462	17653	3.01864	0.0380894	1.4192	0.00273598	FSHB//PRKCA//SYK//PLEKHM1
GO:0046852	positive regulation of bone remodeling	Biological process	4	16	1462	17653	3.01864	0.0380894	1.4192	0.00273598	FSHB//PRKCA//SYK//PLEKHM1
GO:0048532	anatomical structure arrangement	Biological process	4	16	1462	17653	3.01864	0.0380894	1.4192	0.00273598	HSPA5//SEMA3A//KIF14//BMPR1A
GO:1903421	regulation of synaptic vesicle recycling	Biological process	4	16	1462	17653	3.01864	0.0380894	1.4192	0.00273598	SH3GL1//NLGN1//FGF14//SNCA
GO:0050708	regulation of protein secretion	Biological process	46	426	1462	17653	1.30383	0.0382476	1.4174	0.0314637	CNR1//ENSA//IFNG//LEP//ARNTL//MARCKS//NEUROD1//PRKCA//G6PC2//CACNA2D2//GJA1//ISL1//AACS//TRH//PDX1//KIF5B//NOV//PPP3CA//PTPN11//STXBP5L//FFAR4//CARD8//PML//SEC24A//FGB//EZR//AGTR2//CLEC5A//CLEC9A//SYK//PANX1//PYCARD//TLR8//TLR4//FZD5//XBP1//EFNA5//VPS35//GBP1//BANK1//HAVCR2//GATA3//TSLP//TWIST1//TNFRSF9//CD274
GO:0050867	positive regulation of cell activation	Biological process	40	363	1462	17653	1.33053	0.0387563	1.41166	0.0273598	TLR4//SLC39A10//KLRC4-KLRK1//CTLA4//EFNB3//KLRK1//ICOSLG//CD274//HLA-DPA1//HLA-DQA1//PTPN11//CD28//IFNG//TSLP//GLI2//VNN1//NR4A3//LILRB2//AIF1//CD209//IL6ST//JAK3//LEP//HAVCR2//CD1D//PYCARD//FCER1G//SYK//CD83//XBP1//GATA3//RAG1//EXOSC3//UNG//STAT6//TAC1//FAM49B//NPPA//SNX4//XCL1
GO:0051241	negative regulation of multicellular organismal process	Biological process	113	1162	1462	17653	1.1742	0.038848	1.41063	0.0772914	RPS6KA5//XCL1//JAK3//BMPR2//AGTR2//PLN//TAC1//DLL4//SYNJ2BP//SEMA3A//STRAP//TACSTD2//ADIPOR1//MARVELD3//FKBP4//RAP1GAP2//PTPN9//SPOCK1//TNFRSF8//MTOR//NPPB//PML//SEMA3E//ADTRP//CHSY1//AHSG//RNF6//EIF2AK3//GLI2//PCBP2//RPS27A//TAX1BP1//UBE2L6//HAVCR2//PYCARD//RELB//GATA3//CD274//TLR4//MEFV//IFNG//CD83//KLF2//TWIST1//CD2AP//GATA6//NFKBID//ERBB2//ADRB1//TNFRSF11B//TRPV3//FGB//KRT1//CTLA4//ISL1//ASCL…
GO:0032635	interleukin-6 production	Biological process	16	120	1462	17653	1.60994	0.0389375	1.40963	0.0109439	KLF2//TLR4//HAVCR2//LILRB2//FCER1G//PYCARD//ISL1//TSLP//ARHGEF2//EREG//LEP//BANK1//TLR8//TWIST1//XBP1//ASH1L
GO:0120039	plasma membrane bounded cell projection morphogenesis	Biological process	66	642	1462	17653	1.24131	0.0390974	1.40785	0.0451436	FLOT1//NTNG1//PICALM//PARD6B//NUMB//SEMA3A//SEMA6C//DPYSL2//EFNA5//EFNB3//EPHB2//GATA3//GDNF//GLI2//KIF5B//KIF5C//ATOH1//PIK3CB//PRKCA//PTPN11//NTN4//SIAH2//EZR//WNT3//NR4A3//KLF7//BOC//RPS6KA5//NRXN3//TNFRSF8//CHN1//ERBB2//NFIB//RNF6//XK//ISL1//ISL2//ISLR2//COBL//NDN//NLGN3//RAPH1//NYAP1//SRGAP2//GJA1//STK26//KIF20B//ABI1//FMN1//BMPR2//SEMA5A//SEMA4G//SEMA3E//POU3F2//PSEN1//BRAF//PPP3CA//TRPC6//…
GO:0010765	positive regulation of sodium ion transport	Biological process	6	31	1462	17653	2.33701	0.0391226	1.40757	0.00410397	ATP1B1//SLC9A1//KIF5B//CNTN1//FGF12//PKP2
GO:0070372	regulation of ERK1 and ERK2 cascade	Biological process	35	311	1462	17653	1.35887	0.0391397	1.40738	0.0239398	SPRY1//TNIP1//EPHB2//GBP1//SYNJ2BP//TLR4//EZR//GLIPR2//DDT//EPHA2//EPHA1//EPHA3//ERBB2//FGB//PYCARD//ICAM1//FFAR4//IGF1R//INSR//ARAF//KIT//MET//NODAL//DNAJC27//PLA2G2A//TREM2//PRKCA//PDGFC//PTPN11//CCL16//XCL1//BRAF//HAVCR2//GPR55//SYK
GO:0043412	macromolecule modification	Biological process	392	4389	1462	17653	1.07843	0.039149	1.40728	0.268126	GTPBP4//CNPPD1//CDK5R2//CCNG1//NOP58//THUMPD1//PSME3//PSMB11//CSF2//PPM1L//ERBB2//EREG//FGF9//GDNF//GRIN2B//IL2RG//ARAF//JAK3//KIT//MAP3K15//MAP3K1//MET//KITLG//STK26//PSMA1//PSMC6//PSMD10//RASGRF1//RPS27A//BRAF//MAP4K3//GADD45B//EIF2AK2//PSEN1//MAP3K7//TAB2//INSR//PIK3CB//PTPN11//MAP2K4//TLR4//RNF41//MARCH8//TRIM58//FBXW2//FBXL3//FBXW8//AMFR//RNF180//RLIM//MARCH1//SMURF2//SIAH2//TAF1//UBE2A//UBE…
GO:1901185	negative regulation of ERBB signaling pathway	Biological process	9	56	1462	17653	1.94055	0.0394217	1.40426	0.00615595	PSEN1//VPS25//SPRY1//RPS27A//STAM//ARHGEF7//ERBB2//EREG//PTPN12
GO:0050731	positive regulation of peptidyl-tyrosine phosphorylation	Biological process	22	179	1462	17653	1.48402	0.0400406	1.3975	0.0150479	EREG//CNTF//CSF2//IFNG//IL6ST//ISL1//KIT//LEP//STAT3//TSLP//ABI1//DLG3//LRP8//SYK//CNTN1//EFNA5//MTOR//ICAM1//KITLG//TREM2//BANK1//ARHGEF2
GO:0033077	T cell differentiation in thymus	Biological process	10	65	1462	17653	1.85762	0.0402953	1.39475	0.00683995	WNT4//CLPTM1//NFKBID//ERBB2//GLI2//VNN1//CD28//GATA3//RAG1//FZD5
GO:0006952	defense response	Biological process	161	1707	1462	17653	1.13884	0.0403228	1.39445	0.110123	DRD1//GABRA5//USP46//VDAC1//FCER1G//GATA3//KRT1//MBL2//MASP1//A2M//PYCARD//KLRC4-KLRK1//PSME3//PSMB11//KLRK1//TAB2//CD209//PRKACB//PSMA1//PSMC6//PSMD10//RELB//RPS27A//SYK//MAP3K7//RPS6KA5//CTSK//FGB//TLR8//TLR4//RBMS3//CYSLTR1//ICAM1//CXCR2//JAM3//NUPR1//VNN1//F3//GJA1//ASH1L//IL6ST//TAC1//TNIP1//MAP3K1//BIRC3//HAVCR2//CD28//CNR1//FFAR3//AHSG//STAT3//DEFB113//GSDMA//RAB14//COTL1//CDO1//CXCR6//NLR…
GO:0032755	positive regulation of interleukin-6 production	Biological process	11	74	1462	17653	1.79487	0.0404799	1.39276	0.00752394	EREG//PYCARD//TLR8//TWIST1//XBP1//LILRB2//FCER1G//ISL1//TLR4//TSLP//ARHGEF2
GO:0048864	stem cell development	Biological process	11	74	1462	17653	1.79487	0.0404799	1.39276	0.00752394	SEMA3A//GDNF//ISL1//KITLG//SEMA4G//SEMA3E//TWIST1//PEF1//BMPR1A//TCOF1//MSI2
GO:0034504	protein localization to nucleus	Biological process	29	250	1462	17653	1.40065	0.0406527	1.39091	0.0198358	ABRA//RANBP6//TNPO2//IFNG//ARNTL//OR1D2//RBM22//SIX3//IPO8//CSE1L//DRD1//FGF9//PDIA3//PML//PPP3CA//STAT3//AGTR2//KPNA1//KPNA3//PSEN1//OSBPL8//SUN1//RASSF5//GSK3B//CD2AP//EIF2AK3//WRN//PYGO1//XPO1
GO:0061008	hepaticobiliary system development	Biological process	18	140	1462	17653	1.55244	0.0407962	1.38938	0.0123119	SEC63//DUT//COBL//GATA6//PDX1//MET//NODAL//OTC//PKD2//PKM//WNT4//PROX1//AACS//XBP1//SRSF1//AURKA//PNPT1//CLDN1
GO:0015031	protein transport	Biological process	179	1914	1462	17653	1.12923	0.0412203	1.38489	0.122435	XPO1//ABRA//RANBP6//TNPO2//IFNG//ARNTL//OR1D2//RBM22//SIX3//IPO8//CSE1L//DRD1//FGF9//PDIA3//PML//PPP3CA//STAT3//AGTR2//RNPS1//SMG1//GLE1//HNRNPA2B1//MAGOHB//SRSF1//SRSF3//BUD13//SRSF9//SRSF11//AP4S1//NLGN1//LAMP2//SYNJ2BP//RAB27A//SORL1//YWHAZ//AKAP12//KPNA1//KPNA3//CCHCR1//STRADA//SEC63//ZDHHC15//ZDHHC20//ZDHHC23//ZDHHC22//SRP19//SSR2//RPL32//RPS8//RPS27A//SRP72//AP3M1//SNX16//TIMM44//OTC//TOMM2…
GO:0048858	cell projection morphogenesis	Biological process	66	644	1462	17653	1.23745	0.0412748	1.38432	0.0451436	FLOT1//NTNG1//PICALM//PARD6B//NUMB//SEMA3A//SEMA6C//DPYSL2//EFNA5//EFNB3//EPHB2//GATA3//GDNF//GLI2//KIF5B//KIF5C//ATOH1//PIK3CB//PRKCA//PTPN11//NTN4//SIAH2//EZR//WNT3//NR4A3//KLF7//BOC//RPS6KA5//NRXN3//TNFRSF8//CHN1//ERBB2//NFIB//RNF6//XK//ISL1//ISL2//ISLR2//COBL//NDN//NLGN3//RAPH1//NYAP1//SRGAP2//GJA1//STK26//KIF20B//ABI1//FMN1//BMPR2//SEMA5A//SEMA4G//SEMA3E//POU3F2//PSEN1//BRAF//PPP3CA//TRPC6//…
GO:0051240	positive regulation of multicellular organismal process	Biological process	152	1606	1462	17653	1.1428	0.0413538	1.38348	0.103967	SPRY1//GDNF//FLOT1//EREG//EIF2AK2//ADRB1//DCT//F3//LILRB2//FFAR3//XCL1//MAP3K7//FZD5//KITLG//AGTR2//NPPB//AVPR1A//TAC1//GJA1//CHRM3//TBXA2R//MYOCD//NPPA//TLR4//NOX1//IL6ST//ISL1//NODAL//EIF2AK3//GATA3//PRKCA//PROX1//BMPR2//SCARB1//SLC9A1//NR4A3//GLIPR2//IFNG//MTOR//WWTR1//TWIST1//NLGN1//CNR1//CNTN1//EPHA3//HSPA5//AIF1//LEP//GLI2//WNT4//BMPR1A//MYRF//IRF7//STAT6//SYK//HAVCR2//TSLP//RIOK3//KLRC4-KL…
GO:0019318	hexose metabolic process	Biological process	27	230	1462	17653	1.41745	0.0414101	1.38289	0.0184679	MTOR//FBP2//FUCA2//GALM//GAA//PDX1//LEP//DCXR//PDHB//PGM2//GALK2//PMM1//ENO1//G6PC//GOT2//GPD2//G6PC2//PASK//ADIPOR1//PMAIP1//PPARA//FUT9//FUT2//FUT5//GSK3B//INSR//PKM
GO:0021761	limbic system development	Biological process	14	102	1462	17653	1.65729	0.0415227	1.38171	0.00957592	LRP8//DRD1//NEUROD1//PROX1//GSK3B//KIF5B//MAS1//OGDH//NR4A3//CDK5R2//KIF14//SEMA3A//RAX//POU3F2
GO:0044281	small molecule metabolic process	Biological process	199	2144	1462	17653	1.12073	0.0415251	1.38169	0.136115	ABCD2//CYP4F2//OTC//BHMT//CDO1//SLC7A7//PNPLA8//SLC25A17//RBP1//GCSH//MTOR//DCXR//FBP2//FUCA2//GALM//GAA//PDX1//LEP//PDHB//PGM2//UGP2//GALK2//PMM1//SULT2A1//GK2//MOGAT2//CYP2A13//CYP2W1//LDHC//ENO1//G6PC//GOT2//GPD2//G6PC2//OGDH//PKM//IDH3B//TAT//NDUFA10//NDUFS5//CYCS//COX6A1//COX8C//PRPS1//GDA//CMPK2//MTAP//AK9//GUCA2B//NPPA//NPPB//PAICS//DUT//WARS2//IARS//EEF1E1//FDXACB1//GLS2//BPHL//PSME3//PSM…
GO:0005978	glycogen biosynthetic process	Biological process	8	48	1462	17653	2.01243	0.041936	1.37741	0.00547196	MTOR//PASK//GSK3B//INSR//GYS2//PGM2//RPS27A//UGP2
GO:0009250	glucan biosynthetic process	Biological process	8	48	1462	17653	2.01243	0.041936	1.37741	0.00547196	GYS2//PGM2//RPS27A//UGP2//MTOR//PASK//GSK3B//INSR
GO:0051496	positive regulation of stress fiber assembly	Biological process	8	48	1462	17653	2.01243	0.041936	1.37741	0.00547196	EPHA1//PPM1E//MTOR//WNT4//ARHGEF10L//PXN//BRAF//TAC1
GO:1905953	negative regulation of lipid localization	Biological process	8	48	1462	17653	2.01243	0.041936	1.37741	0.00547196	ABCA1//PPARA//LEP//OSBPL8//ABHD5//AGTR2//CYP4F2//PTPN11
GO:0046883	regulation of hormone secretion	Biological process	30	261	1462	17653	1.38788	0.0419791	1.37697	0.0205198	AGTR2//CNR1//ENSA//IFNG//LEP//ARNTL//MARCKS//NEUROD1//PRKCA//G6PC2//CACNA2D2//PTPN11//GJA1//ISL1//AACS//TRH//PDX1//KIF5B//NOV//PPP3CA//STXBP5L//ARHGEF7//EFNA5//PASK//FFAR3//FGB//NPPA//SNX4//NKX3-1//TAC1
GO:0040007	growth	Biological process	94	954	1462	17653	1.18974	0.0425263	1.37134	0.0642955	EREG//KMT2D//NOP58//C8ORF44-SGK3//NET1//FBLN5//OGFR//TMC8//SGK3//MTOR//TMEM97//IGFBP7//SPOCK1//KIF14//MYOCD//BNC2//FGFR1OP//ERBB2//AVPR1A//PSMD10//SLC9A1//AGTR2//ENO1//FHL1//GJA1//NOV//NPPA//NPPB//ADIPOR1//PML//BMPR2//BTG1//DPYSL2//RNF6//MBL2//KLF2//TMED2//ERCC1//G6PC//WWTR1//GPD2//WDR48//PTPN11//XRCC2//TBL1XR1//STK40//BRD8//IFNG//NDN//ARMC10//BRMS1L//MORF4L2//WRN//STAT3//CACNA2D2//ADRB1//POU1F1/…
GO:0008283	cell proliferation	Biological process	193	2078	1462	17653	1.12146	0.0434431	1.36208	0.132011	PIK3CB//BMPR2//XBP1//SCARB1//LEP//GJA1//SYNJ2BP//F3//MTOR//PRKCA//PROX1//SEMA5A//DCT//FGF9//BMPR1A//FOXP2//NPR3//DMRT1//TLR4//ISL1//ASCL1//NEUROD4//HHIP//MAB21L2//FGFR1OP//CNTF//CSF2//AGTR2//S1PR3//EPHA1//EREG//FSHB//WWTR1//GDNF//NOX1//CNOT7//HAS2//IFNG//IGF1R//IL6ST//CXCR2//INSR//PDX1//KIT//MAS1//CEACAM6//NKX3-1//NOP2//POU1F1//POU3F2//SLC35F6//AVPR1A//PDGFC//TSPAN31//ST8SIA1//SRPK2//UBE2A//WDR77…
GO:0021885	forebrain cell migration	Biological process	9	57	1462	17653	1.90651	0.0435119	1.36139	0.00615595	PSEN1//LHX6//POU3F2//SRGAP2//SUN1//CDK5R2//SEMA3A//DRD1//OGDH
GO:0045576	mast cell activation	Biological process	9	57	1462	17653	1.90651	0.0435119	1.36139	0.00615595	CNR1//TSLP//NR4A3//KIT//STYK1//FCER1G//SYK//NPPA//SNX4
GO:0097306	cellular response to alcohol	Biological process	9	57	1462	17653	1.90651	0.0435119	1.36139	0.00615595	CYBB//GLRA2//PRKAA2//PTGER2//ABCA1//LRP6//AACS//LRP8//KLF2
GO:0045893	positive regulation of transcription, DNA-templated	Biological process	138	1450	1462	17653	1.14916	0.0435955	1.36056	0.0943912	MYOCD//CHEK1//XBP1//NOTCH4//MAML2//ERLIN1//ARHGEF10L//KLF2//PSMC6//ERBB2//TAF1//EIF2AK3//STAG1//TNIP1//C1ORF61//BRD8//PRDM4//MED12L//GABPB2//KLF14//ABRA//CTCFL//DMRT1//EPAS1//ETV5//ETV6//EVX1//TFEC//MTF2//FSHB//GABPB1//WWTR1//PYGO1//GATA3//GATA6//GDNF//NUFIP1//GLI2//PROX2//GRHL1//CNOT7//RAX//HNRNPK//HOXB9//HOXC13//PDX1//IRF2//IRF7//ISL1//LRP6//ARNTL//MAF//MET//ASCL1//NDN//ATOH1//NEUROD1//NFIB//NK…
GO:1903508	positive regulation of nucleic acid-templated transcription	Biological process	138	1450	1462	17653	1.14916	0.0435955	1.36056	0.0943912	MYOCD//CHEK1//XBP1//NOTCH4//MAML2//YAF2//KLF2//IVNS1ABP//KLF1//ABRA//CREBL2//CTCFL//AGTR2//BPTF//MTF2//ATMIN//GATA3//GATA6//TOX3//GLI2//INSR//IRF7//LRP6//ARNTL//NEUROD1//NKX3-1//WNT4//POU1F1//PPARA//TRERF1//PROX1//PSEN1//RNF6//STAT3//TAL1//TEAD1//MYRF//ZIC2//TBL1XR1//NAA15//SETD7//NCOA3//PICALM//MED14//MED17//ARNT2//ERLIN1//ARHGEF10L//PSMC6//ERBB2//TAF1//EIF2AK3//STAG1//TNIP1//C1ORF61//BRD8//PRDM…
GO:0001945	lymph vessel development	Biological process	5	24	1462	17653	2.51553	0.0437006	1.35951	0.00341997	PROX2//PROX1//BMPR2//LGALS8//SYK
GO:0032104	regulation of response to extracellular stimulus	Biological process	5	24	1462	17653	2.51553	0.0437006	1.35951	0.00341997	MTOR//NENF//LEP//PPARA//NPY
GO:0032107	regulation of response to nutrient levels	Biological process	5	24	1462	17653	2.51553	0.0437006	1.35951	0.00341997	MTOR//NENF//LEP//PPARA//NPY
GO:0032196	transposition	Biological process	5	24	1462	17653	2.51553	0.0437006	1.35951	0.00341997	APOBEC3H//APOBEC3C//TEX19//PIWIL1//ZNF91
GO:0033119	negative regulation of RNA splicing	Biological process	5	24	1462	17653	2.51553	0.0437006	1.35951	0.00341997	RNPS1//HNRNPA2B1//HNRNPK//SRSF9//PTBP2
GO:0040001	establishment of mitotic spindle localization	Biological process	5	24	1462	17653	2.51553	0.0437006	1.35951	0.00341997	SPRY1//ARHGEF2//ZW10//NUSAP1//ESPL1
GO:0060444	branching involved in mammary gland duct morphogenesis	Biological process	5	24	1462	17653	2.51553	0.0437006	1.35951	0.00341997	WNT4//ETV5//EPHA2//LRP6//PML
GO:0016051	carbohydrate biosynthetic process	Biological process	26	221	1462	17653	1.42054	0.0437018	1.3595	0.0177839	GYS2//PGM2//RPS27A//UGP2//MTOR//FBP2//ENO1//G6PC//GOT2//GPD2//G6PC2//LEP//GALNT15//GALNT10//B3GALT2//NDST3//PPARA//B3GALT4//POU1F1//HAS2//PASK//GSK3B//INSR//CSGALNACT2//MAS1//SNCA
GO:0000730	DNA recombinase assembly	Biological process	3	10	1462	17653	3.62237	0.0437391	1.35913	0.00205198	RAD51B//RAD51D//XRCC2
GO:0001820	serotonin secretion	Biological process	3	10	1462	17653	3.62237	0.0437391	1.35913	0.00205198	FCER1G//SYK//HTR1B
GO:0002863	positive regulation of inflammatory response to antigenic stimulus	Biological process	3	10	1462	17653	3.62237	0.0437391	1.35913	0.00205198	FCER1G//CNR1//CD28
GO:0003183	mitral valve morphogenesis	Biological process	3	10	1462	17653	3.62237	0.0437391	1.35913	0.00205198	BMPR1A//BMPR2//TWIST1
GO:0007168	receptor guanylyl cyclase signaling pathway	Biological process	3	10	1462	17653	3.62237	0.0437391	1.35913	0.00205198	NPPA//NPPB//PDZD3
GO:0008343	adult feeding behavior	Biological process	3	10	1462	17653	3.62237	0.0437391	1.35913	0.00205198	LEP//NPY//USP46
GO:0010998	regulation of translational initiation by eIF2 alpha phosphorylation	Biological process	3	10	1462	17653	3.62237	0.0437391	1.35913	0.00205198	EIF2AK3//DNAJC3//EIF2AK2
GO:0021892	cerebral cortex GABAergic interneuron differentiation	Biological process	3	10	1462	17653	3.62237	0.0437391	1.35913	0.00205198	DRD1//LHX6//ASCL1
GO:0039530	MDA-5 signaling pathway	Biological process	3	10	1462	17653	3.62237	0.0437391	1.35913	0.00205198	RIOK3//USP17L2//IRF7
GO:0042758	long-chain fatty acid catabolic process	Biological process	3	10	1462	17653	3.62237	0.0437391	1.35913	0.00205198	CYP4F3//CYP4F2//ADTRP
GO:0045003	double-strand break repair via synthesis-dependent strand annealing	Biological process	3	10	1462	17653	3.62237	0.0437391	1.35913	0.00205198	RAD51B//RAD51D//XRCC2
GO:0061140	lung secretory cell differentiation	Biological process	3	10	1462	17653	3.62237	0.0437391	1.35913	0.00205198	GATA6//NFIB//ASCL1
GO:0090735	DNA repair complex assembly	Biological process	3	10	1462	17653	3.62237	0.0437391	1.35913	0.00205198	RAD51B//RAD51D//XRCC2
GO:0098734	macromolecule depalmitoylation	Biological process	3	10	1462	17653	3.62237	0.0437391	1.35913	0.00205198	ABHD17C//ABHD17A//PPT2
GO:1901569	fatty acid derivative catabolic process	Biological process	3	10	1462	17653	3.62237	0.0437391	1.35913	0.00205198	CYP4F3//CYP4F2//ACOT7
GO:1902414	protein localization to cell junction	Biological process	3	10	1462	17653	3.62237	0.0437391	1.35913	0.00205198	MPP7//DSP//MARVELD3
GO:0032970	regulation of actin filament-based process	Biological process	41	377	1462	17653	1.31315	0.0438581	1.35795	0.0280438	EPS8//PFN4//PLEKHH2//CFL2//SEMA5A//MTOR//PYCARD//ICAM1//BAIAP2L1//EFNA5//EPHA3//SIGLEC15//ODAM//RHOU//FSCN1//ARPC1B//ACTR2//FMN1//LMOD3//ARPIN//SLC9A1//EPHA1//PPM1E//WNT4//ARHGEF10L//PXN//BRAF//TAC1//TACSTD2//MET//PPFIA1//PROX1//PLN//JAM3//DSP//PKP2//KCNE3//CD2AP//SEMA3E//FRMD6//ABRA
GO:0006954	inflammatory response	Biological process	77	767	1462	17653	1.21218	0.0438658	1.35787	0.0526676	FCER1G//GATA3//A2M//CYSLTR1//ICAM1//CXCR2//JAM3//NUPR1//VNN1//TLR4//F3//GJA1//SYK//ASH1L//IL6ST//TAC1//CD28//CNR1//FFAR3//AHSG//MBL2//STAT3//C7//C9//NLRP8//DROSHA//PYCARD//BIRC3//DUOXA2//MAS1//XCL1//CALCRL//FFAR4//ISL1//KRT1//MEFV//NOV//PPARA//VPS35//TNFAIP8L2//TNIP1//DDT//PLA2G2A//CCL16//SNCA//TSLP//LEP//NPPA//SNX4//CDO1//CXCR6//CYBB//AGTR2//S1PR3//AIF1//PLA2G2D//NOX1//CXCL1//CXCL2//FAS//TNFRSF9…
GO:0001709	cell fate determination	Biological process	7	40	1462	17653	2.11305	0.0439503	1.35704	0.00478796	ASCL1//GATA6//ATOH1//ISL1//GATA3//NOTCH4//PROX1
GO:0017145	stem cell division	Biological process	7	40	1462	17653	2.11305	0.0439503	1.35704	0.00478796	DCT//NUMB//KIT//ETV5//ARHGEF2//NCOA3//WWTR1
GO:0021766	hippocampus development	Biological process	11	75	1462	17653	1.77093	0.0440343	1.35621	0.00752394	LRP8//DRD1//NEUROD1//PROX1//GSK3B//KIF5B//MAS1//OGDH//NR4A3//CDK5R2//KIF14
GO:0048871	multicellular organismal homeostasis	Biological process	37	335	1462	17653	1.33361	0.0440942	1.35562	0.0253078	ADRB1//DRD1//STAT3//AIPL1//KRT1//PIGR//PRKACB//CYP4F2//STRAP//CNR1//EPAS1//ABCA12//SIGLEC15//TPP1//CTSK//GPR55//CIB2//MAK//IQCB1//IAPP//TNFRSF11B//UBASH3B//FSHB//PRKCA//SYK//PLEKHM1//ILDR2//PTPN11//RHAG//TLR4//NEUROD1//GRHL1//MET//CLDN1//HAS2//NR4A3//NDN
GO:0050673	epithelial cell proliferation	Biological process	44	409	1462	17653	1.29897	0.0441253	1.35531	0.0300958	PIK3CB//BMPR2//XBP1//SCARB1//LEP//GJA1//SYNJ2BP//F3//MTOR//PRKCA//PROX1//SEMA5A//HAS2//EPHA2//STAT6//GATA3//EREG//WNT16//NOV//TACSTD2//ERBB2//FGF9//NODAL//WDR48//BMPR1A//TWIST1//NR4A3//CYP7B1//STRAP//ISL1//NKX3-1//IFT80//SAV1//MARVELD3//FSHB//ODAM//FOXP2//WDR77//DLL4//STAT3//NFIB//COL8A2//KIT//PSEN1
GO:0021953	central nervous system neuron differentiation	Biological process	21	171	1462	17653	1.48284	0.0443687	1.35292	0.0143639	ISL1//ISL2//MDGA2//ASCL1//TAL1//PROX1//GLI2//SEMA3A//DRD1//LHX6//OGDH//PSEN1//EVX1//EPHB2//LEP//NPY//NFIB//DLL4//LRP6//WNT3//SPOCK1
GO:1902680	positive regulation of RNA biosynthetic process	Biological process	138	1451	1462	17653	1.14837	0.0443816	1.3528	0.0943912	MYOCD//CHEK1//XBP1//NOTCH4//MAML2//YAF2//KLF2//IVNS1ABP//KLF1//ABRA//CREBL2//CTCFL//AGTR2//BPTF//MTF2//ATMIN//GATA3//GATA6//TOX3//GLI2//INSR//IRF7//LRP6//ARNTL//NEUROD1//NKX3-1//WNT4//POU1F1//PPARA//TRERF1//PROX1//PSEN1//RNF6//STAT3//TAL1//TEAD1//MYRF//ZIC2//TBL1XR1//NAA15//SETD7//NCOA3//PICALM//MED14//MED17//ARNT2//ERLIN1//ARHGEF10L//PSMC6//ERBB2//TAF1//EIF2AK3//STAG1//TNIP1//C1ORF61//BRD8//PRDM…
GO:0003006	developmental process involved in reproduction	Biological process	68	669	1462	17653	1.22731	0.0448539	1.3482	0.0465116	ICAM1//KIT//KITLG//UBE3A//LEP//EREG//KMT2D//DAZL//SPACA1//BMPR1A//TEX19//NODAL//ALKBH1//CSF2//EPAS1//BPTF//PKD2//TTPA//TMED2//BMPR2//FANCC//MTOR//KLHL32//RIMBP3C//DPY19L2//RIMBP3B//OCA2//JAM3//RIMBP3//PIWIL1//PYGO1//GOPC//DMRT1//ZFP42//ERCC1//FGF9//GATA3//GATA6//NUPR1//INSR//MAS1//NKX3-1//WNT4//TNFSF10//FKBP4//LRP6//FSHB//DACH1//GJA1//ASH1L//ETV5//SLC26A3//CCDC36//PAQR8//PTPN11//MYOCD//GLI2//WDR7…
GO:0002714	positive regulation of B cell mediated immunity	Biological process	6	32	1462	17653	2.26398	0.0449016	1.34774	0.00410397	FCER1G//EXOSC3//UNG//STAT6//CD28//XCL1
GO:0002891	positive regulation of immunoglobulin mediated immune response	Biological process	6	32	1462	17653	2.26398	0.0449016	1.34774	0.00410397	FCER1G//EXOSC3//UNG//STAT6//CD28//XCL1
GO:0032228	regulation of synaptic transmission, GABAergic	Biological process	6	32	1462	17653	2.26398	0.0449016	1.34774	0.00410397	HTR1B//NLGN1//KIF5B//TAC1//CNR1//USP46
GO:0033028	myeloid cell apoptotic process	Biological process	6	32	1462	17653	2.26398	0.0449016	1.34774	0.00410397	FCER1G//KITLG//CXCR2//PIK3CB//CLEC5A//IRF7
GO:0042755	eating behavior	Biological process	6	32	1462	17653	2.26398	0.0449016	1.34774	0.00410397	NAPEPLD//MTOR//IAPP//LEP//STAT3//TRH
GO:0060603	mammary gland duct morphogenesis	Biological process	6	32	1462	17653	2.26398	0.0449016	1.34774	0.00410397	EPHA2//LRP6//PML//WNT4//ETV5//GLI2
GO:0071354	cellular response to interleukin-6	Biological process	6	32	1462	17653	2.26398	0.0449016	1.34774	0.00410397	IL6ST//PTPN11//STAT3//ST3GAL6//ABCC2//ICAM1
GO:0051128	regulation of cellular component organization	Biological process	221	2403	1462	17653	1.11048	0.0449028	1.34773	0.151163	C8ORF44-SGK3//NET1//FBLN5//OGFR//TMC8//SGK3//MTOR//TMEM97//IGFBP7//SPOCK1//KIF14//MYOCD//FLOT1//SYK//EPS8//PFN4//ERCC1//GTF2H3//GLE1//CAMSAP1//ARHGEF2//KIF20B//KLHL22//ZW10//ANLN//ICAM1//KIT//MKLN1//PALMD//ATP10A//RHOU//EZR//CDC7//SEMA3E//EPHA2//FSCN1//VPS35//GSK3B//IAPP//XPO1//GATA3//CNR1//CNTN1//EPHA3//HSPA5//SEMA3A//FKBP4//RAP1GAP2//PTPN9//TNFRSF8//SH3D19//EFNA5//RAB14//SYNJ2BP//PICALM//FGFR1O…
GO:0009059	macromolecule biosynthetic process	Biological process	487	5526	1462	17653	1.06412	0.0452235	1.34464	0.333105	CHEK1//DUT//MCM6//NFIB//ORC4//POLH//RFC3//FAM111A//TOP3A//WRN//CHAF1B//CDC7//TIMELESS//TICRR//DHFR//E2F6//TFDP2//KLF2//ARID5A//STRAP//DACH1//DMRT1//DNMT3B//DR1//ENO1//ETV6//BPTF//FGF9//MTF2//WWTR1//GATA3//GATA6//GLI2//RCOR2//PROX2//KCTD1//CNOT7//HIST1H1D//HNRNPA2B1//IFNG//PDX1//IRF2//IRF7//ISL1//ZNF568//LEP//MAF//ASCL1//NODAL//RLIM//CXXC5//RIPPLY3//POU1F1//DLL4//PPARA//HDAC8//PROX1//PSEN1//PSMD10…
GO:0031333	negative regulation of protein complex assembly	Biological process	17	132	1462	17653	1.55506	0.0452347	1.34453	0.0116279	EPS8//PFN4//FKBP4//MAPRE1//SNCA//TMC8//SORL1//IAPP//VPS35//RIOK3//KIF14//TRIM9//LMOD3//ZNF451//ARHGEF2//MEFV//GSK3B
GO:0010647	positive regulation of cell communication	Biological process	163	1737	1462	17653	1.13308	0.0454192	1.34276	0.111491	GADD45B//STK26//MAP4K3//ARAF//MAP3K15//MAP3K1//EIF2AK2//PSEN1//BRAF//MAP3K7//TAB2//INSR//KIT//PIK3CB//PTPN11//RPS27A//MAP2K4//TLR4//SNCA//TSLP//EREG//MAS1//SYK//SH2D3C//CHN1//MPP7//EPS8//GATA3//SH3BP2//STAM//SKAP2//F3//GJA1//IAPP//AKAP12//NODAL//BMPR1A//BMPR2//LEFTY2//LEP//NKX3-1//WNT16//PDGFC//UBE3A//CD28//VPS35//WNT3//MYOCD//GATA6//FGF9//PRKCB//PKD2//PRKCA//ISL1//AACS//TRH//TAC1//FLOT1//NLGN1//…
GO:0051251	positive regulation of lymphocyte activation	Biological process	35	315	1462	17653	1.34162	0.0457123	1.33997	0.0239398	SLC39A10//TLR4//KLRC4-KLRK1//CTLA4//EFNB3//KLRK1//ICOSLG//CD274//HLA-DPA1//HLA-DQA1//PTPN11//CD28//IFNG//GLI2//VNN1//LILRB2//AIF1//CD209//IL6ST//JAK3//LEP//HAVCR2//CD1D//PYCARD//CD83//SYK//XBP1//GATA3//RAG1//EXOSC3//UNG//STAT6//TAC1//FAM49B//XCL1
GO:0002474	antigen processing and presentation of peptide antigen via MHC class I	Biological process	13	94	1462	17653	1.66989	0.0458657	1.33851	0.00889193	PSME3//PSMB11//CYBB//FCGR1A//FCGR1B//PDIA3//PSMA1//PSMC6//PSMD10//ERAP1//FCER1G//SEC24A//SEC24C
GO:1901565	organonitrogen compound catabolic process	Biological process	119	1238	1462	17653	1.16064	0.0459675	1.33755	0.0813953	RPS27A//UBE2L6//ZFAND4//HNMT//ABHD17C//ABHD17A//GCSH//GPC4//GDA//CLPX//CTSK//DNAJC3//SCPEP1//RNF123//TRIM58//AMFR//USP17L2//RLIM//UCHL5//PSMC6//RNF6//SMURF2//SIAH2//USP46//TAF1//UBE2A//UBE2E1//UBE2L3//UBE3A//USP1//XBP1//RNF34//CUL5//SYVN1//USP32//USP13//USP15//NGLY1//MANBA//GOT2//GLS2//UROC1//OGDH//SLC25A21//TAT//IDO2//BHMT//OTC//SMPD1//GM2A//PSME3//BCAT1//APOBEC3H//APOBEC3C//RNF41//PSMB11//PMAIP…
GO:1900024	regulation of substrate adhesion-dependent cell spreading	Biological process	8	49	1462	17653	1.97136	0.046628	1.33135	0.00547196	EFNA5//GBP1//TACSTD2//NET1//FGB//HAS2//BRAF//ARHGEF7
GO:0009950	dorsal/ventral axis specification	Biological process	4	17	1462	17653	2.84107	0.0466418	1.33122	0.00273598	LRP6//FZD5//BMPR1A//WNT3
GO:0010832	negative regulation of myotube differentiation	Biological process	4	17	1462	17653	2.84107	0.0466418	1.33122	0.00273598	NOV//XBP1//BHLHE41//MYOCD
GO:0021514	ventral spinal cord interneuron differentiation	Biological process	4	17	1462	17653	2.84107	0.0466418	1.33122	0.00273598	GLI2//EVX1//ASCL1//DLL4
GO:0032891	negative regulation of organic acid transport	Biological process	4	17	1462	17653	2.84107	0.0466418	1.33122	0.00273598	TRH//AGTR2//CYP4F2//LEP
GO:0035067	negative regulation of histone acetylation	Biological process	4	17	1462	17653	2.84107	0.0466418	1.33122	0.00273598	ZNF451//HDAC8//SNCA//TWIST1
GO:0036315	cellular response to sterol	Biological process	4	17	1462	17653	2.84107	0.0466418	1.33122	0.00273598	ABCA1//LRP6//AACS//LRP8
GO:0043651	linoleic acid metabolic process	Biological process	4	17	1462	17653	2.84107	0.0466418	1.33122	0.00273598	FADS1//PNPLA8//ELOVL2//ELOVL1
GO:0051446	positive regulation of meiotic cell cycle	Biological process	4	17	1462	17653	2.84107	0.0466418	1.33122	0.00273598	DAZL//WNT4//DMRT1//INSR
GO:0060390	regulation of SMAD protein signal transduction	Biological process	4	17	1462	17653	2.84107	0.0466418	1.33122	0.00273598	NODAL//BMPR1A//NOV//WWTR1
GO:0072673	lamellipodium morphogenesis	Biological process	4	17	1462	17653	2.84107	0.0466418	1.33122	0.00273598	ARPIN//ARHGEF7//ABI1//SNX1
GO:0050796	regulation of insulin secretion	Biological process	21	172	1462	17653	1.47422	0.0467609	1.33012	0.0143639	GJA1//ISL1//AACS//TRH//PDX1//KIF5B//NOV//PPP3CA//PTPN11//STXBP5L//EFNA5//CNR1//ENSA//IFNG//LEP//ARNTL//MARCKS//NEUROD1//PRKCA//G6PC2//CACNA2D2
GO:0034103	regulation of tissue remodeling	Biological process	12	85	1462	17653	1.70464	0.046983	1.32806	0.00820793	SIGLEC15//IAPP//TNFRSF11B//UBASH3B//FSHB//PRKCA//SYK//PLEKHM1//GJA1//LEP//SUCO//PPP3CA
GO:0002223	stimulatory C-type lectin receptor signaling pathway	Biological process	16	123	1462	17653	1.57067	0.04719	1.32615	0.0109439	KLRC4-KLRK1//PSME3//PSMB11//FCER1G//KLRK1//TAB2//CD209//PRKACB//PSMA1//PSMC6//PSMD10//RELB//RPS27A//SYK//MAP3K7//RPS6KA5
GO:0060359	response to ammonium ion	Biological process	16	123	1462	17653	1.57067	0.04719	1.32615	0.0109439	CHRM3//CHRM5//OR13F1//DRD1//OR5T1//SNCA//CNR1//DNMT3B//MTOR//HSPA5//HTR1B//SLC6A3//SMPD1//TAC1//AIF1//SLC34A1
GO:0046903	secretion	Biological process	150	1591	1462	17653	1.13839	0.0472149	1.32592	0.102599	CHRM5//CSF2//SNCA//AGTR2//FCER1G//SYK//AHSG//A2M//FGB//OLA1//LAMP2//FAM49B//TOR4A//LEFTY2//PCYOX1L//NPPB//AVPR1A//TAC1//NLGN1//PSEN1//RAB27A//PRSS12//CADPS//RAB11B//STXBP5L//RAB3C//PPFIA2//PPFIA1//GUCA2B//CDO1//CSN2//SLC6A3//CNR1//ENSA//IFNG//LEP//ARNTL//MARCKS//NEUROD1//PRKCA//G6PC2//CACNA2D2//STEAP3//OTOR//P2RY12//GLS2//SLC1A7//TRH//SV2A//OR13F1//HTR1B//OR5T1//FFAR3//ABCC2//AQP9//TRIM9//SYT14//…
GO:0044249	cellular biosynthetic process	Biological process	575	6579	1462	17653	1.05531	0.0474258	1.32398	0.393297	OTC//CHEK1//DUT//MCM6//NFIB//ORC4//POLH//RFC3//FAM111A//TOP3A//WRN//CHAF1B//CDC7//TIMELESS//TICRR//DHFR//E2F6//TFDP2//CDO1//KLF2//ARID5A//STRAP//DACH1//DMRT1//DNMT3B//DR1//ENO1//ETV6//BPTF//FGF9//MTF2//WWTR1//GATA3//GATA6//GLI2//RCOR2//PROX2//KCTD1//CNOT7//HIST1H1D//HNRNPA2B1//IFNG//PDX1//IRF2//IRF7//ISL1//ZNF568//LEP//MAF//ASCL1//NODAL//RLIM//CXXC5//RIPPLY3//POU1F1//DLL4//PPARA//HDAC8//PROX1//PS…
GO:0031016	pancreas development	Biological process	11	76	1462	17653	1.74763	0.0477969	1.3206	0.00752394	GATA6//PDX1//NEUROD1//INSR//XBP1//EIF2AK3//PROX1//ARNTL//GSK3B//ISL1//ILDR2
GO:0042310	vasoconstriction	Biological process	11	76	1462	17653	1.74763	0.0477969	1.3206	0.00752394	CHRM3//LEP//BMPR2//FGB//GJA1//ICAM1//AVPR1A//TBXA2R//HTR1B//HTR1D//HTR7
GO:1904377	positive regulation of protein localization to cell periphery	Biological process	9	58	1462	17653	1.87364	0.0478771	1.31987	0.00615595	EPHA2//EPHA3//EPHB2//IFNG//KIF5B//TREM2//PTPN9//STAC//EZR
GO:2000756	regulation of peptidyl-lysine acetylation	Biological process	9	58	1462	17653	1.87364	0.0478771	1.31987	0.00615595	MYOCD//ISL1//RPS6KA5//SNCA//TWIST1//GATA3//CHEK1//ZNF451//HDAC8
GO:2001259	positive regulation of cation channel activity	Biological process	9	58	1462	17653	1.87364	0.0478771	1.31987	0.00615595	PKD2//STIM2//KCNE3//FGF14//NPPA//EPHB2//KIF5B//NLGN3//STAC
GO:0098609	cell-cell adhesion	Biological process	78	782	1462	17653	1.20437	0.048243	1.31657	0.0533516	NLGN1//CD209//ICAM1//CDSN//CDH17//PIK3CB//PCDH18//PCDHB12//PCDHB4//PCDHB3//NLGN3//NRXN3//TNIP1//CLEC4M//SYK//EZR//ARVCF//SELL//CLDN10//CLDN1//EFNA5//WNT4//GTPBP4//NODAL//KLRC4-KLRK1//CTLA4//EFNB3//KLRK1//ICOSLG//CD274//HLA-DPA1//HLA-DQA1//PTPN11//CD28//IFNG//NFKBID//ERBB2//GLI2//VNN1//LILRB2//MADCAM1//CD1D//FLOT1//FGB//AIF1//IL6ST//JAK3//LEP//HAVCR2//PYCARD//PLA2G2D//CD83//GATA3//RAG1//XBP1//TNFA…
GO:0046879	hormone secretion	Biological process	34	306	1462	17653	1.34162	0.0483354	1.31573	0.0232558	AGTR2//CNR1//ENSA//IFNG//LEP//ARNTL//MARCKS//NEUROD1//PRKCA//G6PC2//CACNA2D2//PTPN11//PDX1//ILDR2//GJA1//ISL1//AACS//TRH//RAB11B//KIF5B//GATA3//NOV//PPP3CA//STXBP5L//ARHGEF7//EFNA5//PASK//FFAR3//FGB//NPPA//SNX4//NKX3-1//TAC1//FFAR4
GO:0080135	regulation of cellular response to stress	Biological process	68	672	1462	17653	1.22183	0.048455	1.31466	0.0465116	POLH//USP1//PARG//MAP2K4//SYK//CHEK1//FAS//NBR1//EIF2AK2//MAP3K7//FZD5//MAPK8IP1//PMAIP1//EEF1E1//PSMD10//TWIST1//EYA3//MAGI3//IGF1R//FKTN//MARVELD3//NCOR1//SEMA3A//DUSP15//NOX1//PYCARD//GADD45B//WNT16//TLR4//TPD52L1//CNTF//BRAF//EIF2AK3//FKBP4//MTOR//GSK3B//DNAJB1//IER5//XBP1//LEP//MET//HNRNPK//VNN1//ARHGEF2//PDX1//SYVN1//UBQLN2//STK26//NR4A3//ENO1//EZR//HSPA5//DNAJC3//DERL3//USP13//ERCC1//RNASE…
GO:0051384	response to glucocorticoid	Biological process	18	143	1462	17653	1.51987	0.0486238	1.31315	0.0123119	AVPR1A//TRH//IGFBP7//ISL1//SSTR3//UBE2L3//ATP2B1//CLDN1//ABCC2//DNMT3B//AGTR2//ICAM1//CDO1//TPH2//AIF1//ABCA3//PAPPA//TAT
GO:0045665	negative regulation of neuron differentiation	Biological process	24	203	1462	17653	1.42753	0.0486825	1.31263	0.0164159	SEMA3A//FKBP4//RAP1GAP2//PTPN9//SPOCK1//TNFRSF8//RNF6//CNTF//SEMA4G//WNT3//SEMA5A//SEMA3E//EFNB3//EPHB2//PSEN1//PPP3CA//TRPC6//NLGN1//NLGN3//GSK3B//ISL1//ASCL1//ISL2//SIX3
GO:0048754	branching morphogenesis of an epithelial tube	Biological process	19	153	1462	17653	1.49945	0.0490015	1.30979	0.0129959	COL4A1//NOTCH4//DLL4//SEMA3E//GDNF//PKD2//WNT4//HHIP//EPHA2//LRP6//PML//SPRY1//ETV5//AGTR2//TACSTD2//GLI2//MET//NKX3-1//TIMELESS
GO:1903531	negative regulation of secretion by cell	Biological process	22	183	1462	17653	1.45159	0.0491612	1.30838	0.0150479	AGTR2//P2RY12//TRH//HTR1B//CNR1//SNCA//TRIM9//NOV//PPP3CA//PTPN11//STXBP5L//FFAR4//CARD8//PML//LEP//GBP1//EZR//BANK1//RAB33B//BRAF//TNFRSF9//TLR8
GO:2000377	regulation of reactive oxygen species metabolic process	Biological process	21	173	1462	17653	1.4657	0.0492447	1.30764	0.0143639	RNF41//LEP//VDAC1//STAT3//SYK//KLRC4-KLRK1//KLF2//AGTR2//AIF1//KLRK1//MTOR//ICAM1//IFNG//INSR//PKD2//TLR4//SNCA//RAB27A//FBLN5//DHFR//STK17A
GO:0018958	phenol-containing compound metabolic process	Biological process	13	95	1462	17653	1.65231	0.0492822	1.30731	0.00889193	DCT//DRD1//SLC6A3//EPAS1//RNF180//AGTR2//SNCA//GATA3//TPH2//DDT//OCA2//VPS35//DUOXA2
GO:0021575	hindbrain morphogenesis	Biological process	7	41	1462	17653	2.06151	0.0493629	1.3066	0.00478796	LRP6//HSPA5//KIF14//GLI2//TRNP1//PTPN11//PROX1
