# Supplementary material for: Pathophysiological Significance of Neutrophilic Transfer RNA-Derived Small RNAs in Asymptomatic Moyamoya Disease
Source: Cells. 2021 May 1;10(5):1086. doi: 10.3390/cells10051086 (PMC8147334; doi:10.3390/cells10051086)
Supplement: Supplementary file 1 [file cells-10-01086-s001.zip › cells-1149161 3rd supplementary materials/Data Supplements/Data Supplement IV.xls]

## Sheet: hsa
#Column A"PathwayID" stands for Pathway identifiers used in KEGG
#Column B"Definition" stands for the definition of the PathwayID
#Column C"OriginalWebSite"stands for The map's website,the nodes with red frame and red symbol are associated with the DE genes, green nodes have no significance
#Column D"P value " stands for the significance testing value of the KEGGID
#Column E "SelectionCounts" stands for the Count of the DE genes' entities directly associated with the listed PathwayID
#Column F"SelectionSize" stands for the total number of the DE genes' entities
#Column G"Count" stands for the count of the chosen background population genes' entities associated with the listed PathwayID
#Column H"Size" stands for the total number of chosen background population genes' entities
#Column I"Enrichment_Score" stands for the Enrichment Score value of the PathwayID, it equals "-log10(Pvalue)"
#Column J"GeneRatio" stands for the Gene Ratio value of the PathwayID, it equals "SelectionCounts/SelectionSize"
#Column K"GENES" stands for the DE genes associated with the PathwayID
PathwayID	Definition	OriginalWebSite	P value	SelectionCounts	SelectionSize	Count	Size	Enrichment_Score	GeneRatio	Genes
hsa04360	Axon guidance - Homo sapiens (human)	http://www.genome.jp/kegg-bin/show_pathway?hsa04360+659+91653+1073+1808+1946+1949+2041+1969+2042+2048+2932+3985+4233+59277+22854+84612+5291+5530+5535+5578+5781+10371+9723+57715+9037+10500+23380+7225+54361	0.000807674	29	665	175	7420	3.09276	0.043609	BMPR2//BOC//CFL2//DPYSL2//EFNA5//EFNB3//EPHA1//EPHA2//EPHA3//EPHB2//GSK3B//LIMK2//MET//NTN4//NTNG1//PARD6B//PIK3CB//PPP3CA//PPP3R2//PRKCA//PTPN11//SEMA3A//SEMA3E//SEMA4G//SEMA5A//SEMA6C//SRGAP2//TRPC6//WNT4
hsa05164	Influenza A - Homo sapiens (human)	http://www.genome.jp/kegg-bin/show_pathway?hsa05164+54205+3337+5611+5610+9451+355+2932+3113+3117+3383+3455+3458+3665+10625+3836+6416+4940+5291+5371+5578+5579+29108+7099+8743+7416+7514	0.00499847	26	665	171	7420	2.30116	0.039098	CYCS//DNAJB1//DNAJC3//EIF2AK2//EIF2AK3//FAS//GSK3B//HLA-DPA1//HLA-DQA1//ICAM1//IFNAR2//IFNG//IRF7//IVNS1ABP//KPNA1//MAP2K4//OAS3//PIK3CB//PML//PRKCA//PRKCB//PYCARD//TLR4//TNFSF10//VDAC1//XPO1
hsa01524	Platinum drug resistance - Homo sapiens (human)	http://www.genome.jp/kegg-bin/show_pathway?hsa01524+1244+330+54205+2064+2067+355+2947+4437+5291+5366+5429+1317+7153	0.0120031	13	665	73	7420	1.92071	0.019549	ABCC2//BIRC3//CYCS//ERBB2//ERCC1//FAS//GSTM3//MSH3//PIK3CB//PMAIP1//POLH//SLC31A1//TOP2A
hsa04650	Natural killer cell mediated cytotoxicity - Homo sapiens (human)	http://www.genome.jp/kegg-bin/show_pathway?hsa04650+369+673+1437+355+2207+3383+3455+3458+100528032+22914+5291+5530+5535+5578+5579+5781+6452+6655+6850+8743	0.0123237	20	665	131	7420	1.90926	0.030075	ARAF//BRAF//CSF2//FAS//FCER1G//ICAM1//IFNAR2//IFNG//KLRC4-KLRK1//KLRK1//PIK3CB//PPP3CA//PPP3R2//PRKCA//PRKCB//PTPN11//SH3BP2//SOS2//SYK//TNFSF10
hsa05162	Measles - Homo sapiens (human)	http://www.genome.jp/kegg-bin/show_pathway?hsa05162+894+30835+940+10332+5610+9451+355+2932+3455+3458+3561+3665+3718+6885+4940+5291+6774+23118+7099+8743	0.0133481	20	665	132	7420	1.87458	0.030075	CCND2//CD209//CD28//CLEC4M//EIF2AK2//EIF2AK3//FAS//GSK3B//IFNAR2//IFNG//IL2RG//IRF7//JAK3//MAP3K7//OAS3//PIK3CB//STAT3//TAB2//TLR4//TNFSF10
hsa04010	MAPK signaling pathway - Homo sapiens (human)	http://www.genome.jp/kegg-bin/show_pathway?hsa04010+369+673+8912+8911+9254+93589+1946+1969+2064+2069+355+2254+4616+55970+3480+3643+3815+4254+6416+4214+6885+8491+9479+4233+8569+56034+5321+5530+5535+100506012+5567+5578+5579+5923+5971+9252+6655+23118	0.0136583	38	665	295	7420	1.8646	0.057143	ARAF//BRAF//CACNA1H//CACNA1I//CACNA2D2//CACNA2D4//EFNA5//EPHA2//ERBB2//EREG//FAS//FGF9//GADD45B//GNG12//IGF1R//INSR//KIT//KITLG//MAP2K4//MAP3K1//MAP3K7//MAP4K3//MAPK8IP1//MET//MKNK1//PDGFC//PLA2G4A//PPP3CA//PPP3R2//PPP5D1//PRKACB//PRKCA//PRKCB//RASGRF1//RELB//RPS6KA5//SOS2//TAB2
hsa00052	Galactose metabolism - Homo sapiens (human)	http://www.genome.jp/kegg-bin/show_pathway?hsa00052+2538+57818+2548+130589+55276+6476+7360	0.0175976	7	665	31	7420	1.75455	0.010526	G6PC//G6PC2//GAA//GALM//PGM2//SI//UGP2
hsa04152	AMPK signaling pathway - Homo sapiens (human)	http://www.genome.jp/kegg-bin/show_pathway?hsa04152+51094+8789+2538+57818+2998+3480+3643+3952+6885+2475+5291+5563+9230+51552+5862+79966+92335+23216	0.0201244	18	665	120	7420	1.69628	0.027068	ADIPOR1//FBP2//G6PC//G6PC2//GYS2//IGF1R//INSR//LEP//MAP3K7//MTOR//PIK3CB//PRKAA2//RAB11B//RAB14//RAB2A//SCD5//STRADA//TBC1D1
hsa04340	Hedgehog signaling pathway - Homo sapiens (human)	http://www.genome.jp/kegg-bin/show_pathway?hsa04340+91653+894+2736+2932+64399+374654+5567+64750+339745	0.0218112	9	665	47	7420	1.66132	0.013534	BOC//CCND2//GLI2//GSK3B//HHIP//KIF7//PRKACB//SMURF2//SPOPL
hsa01521	EGFR tyrosine kinase inhibitor resistance - Homo sapiens (human)	http://www.genome.jp/kegg-bin/show_pathway?hsa01521+369+673+2064+2932+3480+4233+2475+56034+5291+5578+5579+6655+6774	0.0224109	13	665	79	7420	1.64954	0.019549	ARAF//BRAF//ERBB2//GSK3B//IGF1R//MET//MTOR//PDGFC//PIK3CB//PRKCA//PRKCB//SOS2//STAT3
hsa04068	FoxO signaling pathway - Homo sapiens (human)	http://www.genome.jp/kegg-bin/show_pathway?hsa04068+369+673+100533105+894+2538+57818+4616+3480+3643+10365+5291+5563+5896+5934+80854+23678+6655+6774+8743	0.0256533	19	665	132	7420	1.59086	0.028571	ARAF//BRAF//C8ORF44-SGK3//CCND2//G6PC//G6PC2//GADD45B//IGF1R//INSR//KLF2//PIK3CB//PRKAA2//RAG1//RBL2//SETD7//SGK3//SOS2//STAT3//TNFSF10
hsa04919	Thyroid hormone signaling pathway - Homo sapiens (human)	http://www.genome.jp/kegg-bin/show_pathway?hsa04919+481+2932+116931+23389+9282+9440+2475+8202+9611+4855+5291+5350+5567+5578+5579+6548+54361	0.0287844	17	665	116	7420	1.54084	0.025564	ATP1B1//GSK3B//MED12L//MED13L//MED14//MED17//MTOR//NCOA3//NCOR1//NOTCH4//PIK3CB//PLN//PRKACB//PRKCA//PRKCB//SLC9A1//WNT4
hsa00601	Glycosphingolipid biosynthesis - lacto and neolacto series - Homo sapiens (human)	http://www.genome.jp/kegg-bin/show_pathway?hsa00601+8707+2524+2527+10690+10402+6489	0.0293441	6	665	27	7420	1.53248	0.009023	B3GALT2//FUT2//FUT5//FUT9//ST3GAL6//ST8SIA1
hsa05223	Non-small cell lung cancer - Homo sapiens (human)	http://www.genome.jp/kegg-bin/show_pathway?hsa05223+369+673+2064+4616+3718+5291+5578+5579+83593+6655+6774	0.0313471	11	665	66	7420	1.5038	0.016541	ARAF//BRAF//ERBB2//GADD45B//JAK3//PIK3CB//PRKCA//PRKCB//RASSF5//SOS2//STAT3
hsa04066	HIF-1 signaling pathway - Homo sapiens (human)	http://www.genome.jp/kegg-bin/show_pathway?hsa04066+1536+2023+2064+3458+3480+3643+8569+2475+4878+5162+5291+5578+5579+6774+7099	0.0320571	15	665	100	7420	1.49408	0.022556	CYBB//ENO1//ERBB2//IFNG//IGF1R//INSR//MKNK1//MTOR//NPPA//PDHB//PIK3CB//PRKCA//PRKCB//STAT3//TLR4
hsa04310	Wnt signaling pathway - Homo sapiens (human)	http://www.genome.jp/kegg-bin/show_pathway?hsa04310+27101+894+23002+23500+7855+2239+2932+4040+6885+5530+5535+5567+5578+5579+5663+79718+81839+51384+7473+54361	0.0359463	20	665	146	7420	1.44435	0.030075	CACYBP//CCND2//DAAM1//DAAM2//FZD5//GPC4//GSK3B//LRP6//MAP3K7//PPP3CA//PPP3R2//PRKACB//PRKCA//PRKCB//PSEN1//TBL1XR1//VANGL1//WNT16//WNT3//WNT4
hsa04020	Calcium signaling pathway - Homo sapiens (human)	http://www.genome.jp/kegg-bin/show_pathway?hsa04020+153+490+552+8912+8911+91860+1131+1133+10800+1812+2064+9630+3363+80271+5350+5530+5535+5567+5578+5579+6263+57620+6915+7416	0.0365811	24	665	183	7420	1.43674	0.03609	ADRB1//ATP2B1//AVPR1A//CACNA1H//CACNA1I//CALML4//CHRM3//CHRM5//CYSLTR1//DRD1//ERBB2//GNA14//HTR7//ITPKC//PLN//PPP3CA//PPP3R2//PRKACB//PRKCA//PRKCB//RYR3//STIM2//TBXA2R//VDAC1
hsa00500	Starch and sucrose metabolism - Homo sapiens (human)	http://www.genome.jp/kegg-bin/show_pathway?hsa00500+2538+57818+2548+2998+55276+6476+7360	0.0379039	7	665	36	7420	1.42132	0.010526	G6PC//G6PC2//GAA//GYS2//PGM2//SI//UGP2
hsa00603	Glycosphingolipid biosynthesis - globo and isoglobo series - Homo sapiens (human)	http://www.genome.jp/kegg-bin/show_pathway?hsa00603+2524+10690+3073+6489	0.0392453	4	665	15	7420	1.40621	0.006015	FUT2//FUT9//HEXA//ST8SIA1
hsa00604	Glycosphingolipid biosynthesis - ganglio series - Homo sapiens (human)	http://www.genome.jp/kegg-bin/show_pathway?hsa00604+8705+3073+9197+6489	0.0392453	4	665	15	7420	1.40621	0.006015	B3GALT4//HEXA//SLC33A1//ST8SIA1
hsa00270	Cysteine and methionine metabolism - Homo sapiens (human)	http://www.genome.jp/kegg-bin/show_pathway?hsa00270+586+635+1036+1789+2806+3948+4507+6898	0.0442404	8	665	45	7420	1.35418	0.01203	BCAT1//BHMT//CDO1//DNMT3B//GOT2//LDHC//MTAP//TAT
hsa05146	Amoebiasis - Homo sapiens (human)	http://www.genome.jp/kegg-bin/show_pathway?hsa05146+735+912+1282+1437+2919+9630+3458+5291+5567+5578+5579+1992+5273+7099	0.0460986	14	665	96	7420	1.33631	0.021053	C9//CD1D//COL4A1//CSF2//CXCL1//GNA14//IFNG//PIK3CB//PRKACB//PRKCA//PRKCB//SERPINB1//SERPINB10//TLR4
hsa00062	Fatty acid elongation - Homo sapiens (human)	http://www.genome.jp/kegg-bin/show_pathway?hsa00062+81926+58489+11332+64834+54898+9374	0.0468919	6	665	30	7420	1.3289	0.009023	ABHD17A//ABHD17C//ACOT7//ELOVL1//ELOVL2//PPT2
