# Supplementary material for: Pathophysiological Significance of Neutrophilic Transfer RNA-Derived Small RNAs in Asymptomatic Moyamoya Disease
Source: Cells. 2021 May 1;10(5):1086. doi: 10.3390/cells10051086 (PMC8147334; doi:10.3390/cells10051086)
Supplement: Supplementary file 1 [file cells-10-01086-s001.zip › cells-1149161 3rd supplementary materials/Data Supplements/Data Supplement VI.xlsx]

## Sheet: upregulated mRNA-aMMD vs con
ProbeName	P-value	Fold Change	Regulation	type	seqname	GeneSymbol	source	RNAlength	chrom	strand	txStart	txEnd	Sequence	EntrezID	Unigene	GOaccession	description	group-MMD(raw)	group-control(raw)	group-MMD(normalized)	group-control(normalized)	[M1, MMD](raw)	[M2, MMD](raw)	[M3, MMD](raw)	[M4, MMD](raw)	[M5, MMD](raw)	[C1, control](raw)	[C2, control](raw)	[C3, control](raw)	[C4, control](raw)	[C5, control](raw)	[M1, MMD](normalized)	[M2, MMD](normalized)	[M3, MMD](normalized)	[M4, MMD](normalized)	[M5, MMD](normalized)	[C1, control](normalized)	[C2, control](normalized)	[C3, control](normalized)	[C4, control](normalized)	[C5, control](normalized)
ASHGV40009559	0.00368029	3.83742	up	protein_coding	NM_000014	A2M	RefSeq	4678	chr12	-	9220303	9268558	ATGTCCCAGTAAGAGATCTGAAACCAGCCATAGTGAAAGTCTATGATTACTACGAGACGG	2	Hs.212838	GO:0001869|GO:0002020|GO:0002576|GO:0004867|GO:0005102|GO:0005515|GO:0005576|GO:0005576|GO:0005829|GO:0007264|GO:0007596|GO:0007597|GO:0010951|GO:0010951|GO:0019838|GO:0019899|GO:0019959|GO:0019966|GO:0022617|GO:0030168|GO:0030198|GO:0031093|GO:0043120|GO:0048306|GO:0048863|GO:0051056|GO:0070062|GO:0072562	alpha-2-macroglobulin	76.3134	10.5778	5.38992	3.44978	108.845	56.032	117.715	64.1303	34.845	19.9441	13.7131	5	5	9.23184	5.7537	4.63054	5.64788	6.11011	4.80734	4.44416	3.9588	2.53	2.57055	3.7454
ASHGV40025451	0.0417523	1.66386	up	protein_coding	NM_001013630	AADACL4	RefSeq	1575	chr1	+	12704565	12727097	TACATGATAGCGTGAGAATTAAAAAGGACCCTGAACTTGTGGTGACCGACCTGCGTTTTG	343066	Hs.209954	GO:0008152|GO:0016021|GO:0052689	arylacetamide deacetylase-like 4	34.4749	9.10758	4.1688	3.43426	50.6139	47.1744	34.9788	22.8189	16.7885	14.1096	13.4241	5	5.71939	7.28473	4.54289	4.34981	3.80374	4.39805	3.74949	3.92581	3.92538	2.53	3.36088	3.42924
ASHGV40028055	0.000118152	1.56814	up	protein_coding	NM_001087	AAMP	RefSeq	1842	chr2	-	219128851	219134932	GATGACTTTCCAGCCTCTTCAACTGACTTGCTCCCCTCTCCTTTTCTTCTCTTTAGAGAC	14	Hs.83347	GO:0001525|GO:0005737|GO:0005886|GO:0008201|GO:0009986|GO:0010595|GO:0014909|GO:0030154	angio associated migratory cell protein	2091.44	800.756	10.5424	9.89338	2687.19	1923.53	3148.91	911.123	1786.43	833.555	843.728	729.599	850.9	745.995	10.5882	10.5382	10.7111	10.4605	10.4142	9.70021	9.84812	10.0723	10.0772	9.76907
ASHGV40020767	0.0213266	1.60036	up	protein_coding	NM_080283	ABCA9	RefSeq	6310	chr17	-	66970772	67057136	GAGTTTAGATTGTGAGTCCATGTTTTGTCTGTTGTGCCTATAAAGGAAATTTGAAATCTG	10350	Hs.131686	GO:0005524|GO:0005739|GO:0006869|GO:0008152|GO:0016021|GO:0042626|GO:0055085	ATP binding cassette subfamily A member 9	126.758	37.0907	6.15535	5.47695	182.632	160.46	165.452	56.6009	68.6466	53.083	46.903	36.2263	29.8014	19.4396	6.55999	6.37517	6.16524	5.90316	5.77317	5.85819	5.70011	5.60689	5.44599	4.77359
ASHGV40021938	0.0146369	1.85755	up	protein_coding	NM_003786	ABCC3	RefSeq	5183	chr17	+	48712217	48769063	TGCTGGACTTGCCTAAAATATATTCCTGAGATTTCCTCCTGGCCTTTCCTGGTTTTCATC	8714	Hs.463421	GO:0005524|GO:0005886|GO:0005887|GO:0006810|GO:0008206|GO:0008514|GO:0015721|GO:0016020|GO:0042626|GO:0044281|GO:0055085	ATP binding cassette subfamily C member 3	621.342	191.064	8.71029	7.81689	632.901	884.495	882.862	415.542	290.912	260.284	234.916	152.518	125.429	182.173	8.48086	9.26475	8.75708	9.22049	7.82827	8.07953	7.99038	7.75573	7.42195	7.83688
ASHGV40047314	0.0043318	1.69782	up	protein_coding	NM_007189	ABCF2	RefSeq	4696	chr7	-	150908569	150924460	GGAGCTGGAAGAACTTTGTCCCTTTACTTCTGATTTGAAATTGTACCTTTTCTCAGGCCT	10061	Hs.654958	GO:0005215|GO:0005524|GO:0005740|GO:0006810|GO:0008152|GO:0016020|GO:0016887|GO:0043190	ATP binding cassette subfamily F member 2	141.238	40.1014	6.36025	5.59656	158.145	151.964	234.427	76.3567	85.2982	48.1044	58.8268	23.1788	34.8568	35.5399	6.3366	6.28533	6.69611	6.39354	6.08965	5.72053	6.02395	4.99738	5.65336	5.58759
ASHGV40034398	0.00627132	1.98913	up	protein_coding	NM_032750	ABHD14B	RefSeq	2447	chr3	-	52002525	52008646	TGCAACAGGTGCGTCTGTCTATATGTCTGGGTTCTTGTCTTTTGTGGTCTGTTTGTCTTT	84836	Hs.420796	GO:0005515|GO:0005634|GO:0005730|GO:0005737|GO:0005829|GO:0008152|GO:0016787|GO:0045944|GO:0070062	abhydrolase domain containing 14B	394.608	105.351	7.90458	6.91244	598.09	463.867	533.878	155.301	221.903	169.799	139.738	78.4544	75.4535	63.3082	8.38717	8.16564	7.9636	7.56992	7.43656	7.49621	7.25215	6.73577	6.70704	6.37101
ASHGV40014259	0.00393488	1.94246	up	protein_coding	ENST00000594636	AC004817.1	GENCODE	432	chr14	-	71683030	71683462	ATGGTAATGTCACTCAGTGGCACAGGGCTTGTTCCTCCCTTTTGTTCTCTTTTCTTTTTT					544.835	163.341	8.48538	7.52749	671.372	646.401	800.592	275.703	330.105	260.699	225.009	123.041	102.144	105.812	8.56887	8.71095	8.60742	8.53533	8.00432	8.08298	7.92723	7.4164	7.13499	7.07587
ASHGV40022106	0.0103168	2.15397	up	protein_coding	ENST00000375684	AC005544.1	GENCODE	651	chr17	+	65027508	65028198	ATCATAACTTCCTGCAAATCAACGCCAGGAGAGCAACTTACCTTCATTTCTTTGTCTTAA	101929306				37.106	7.05177	4.19193	3.08493	59.3384	43.8869	49.1649	18.8013	14.3385	13.1319	5	5	5.84838	6.27854	4.79886	4.22857	4.32868	4.09076	3.5128	3.81258	2.45798	2.53	3.38586	3.23826
ASHGV40040913	0.00875305	1.5409	up	protein_coding	ENST00000502505	AC005609.1	GENCODE	2884	chr5	-	140240340	140243224	ATGGGTGTTTGTAGTTTTTAAAGTACAGGAACAATGGAGCTTCTTTCTGATCTAGGAATA					41.9759	10.3315	4.40389	3.78011	52.0888	55.8256	63.3378	20.1048	18.5226	12.9076	9.24693	9.90852	8.98434	10.6104	4.59138	4.6255	4.71518	4.1966	3.89077	3.78526	3.42679	3.85878	3.89598	3.93376
ASHGV40025746	0.0364379	1.8697	up	protein_coding	ENST00000378108	AC006486.1	GENCODE	2199	chr19	+	42746926	42749125	TGCAGGTGTAAAGCGATTTTTAAAGCACGCCGGGAAATGGAGTCTCAGGTGGTTTTTAAG					35.5012	9.35259	4.24075	3.33795	47.6462	50.0457	36.1368	23.9548	19.7226	15.6366	10.8953	10.231	5	5	4.44619	4.44591	3.85721	4.47736	3.97709	4.0765	3.63405	3.90261	2.57055	2.50603
ASHGV40036820	0.00280867	1.70773	up	protein_coding	ENST00000598405	AC007919.2	GENCODE	258	chr3	+	172361482	172361740	AACACCGAGCTGTAGGGCCTTGTCTCCTTAAACATCCCCTGTGCTTTCCTCTGGCCAGCT					1019.52	338.515	9.42029	8.64821	1423.66	1190.18	1460.18	434.677	588.915	411.214	431.975	267.921	293.102	288.365	9.66969	9.76324	9.53428	9.30759	8.82665	8.71825	8.87637	8.61015	8.59116	8.4451
ASHGV40023817	0.0195707	1.55003	up	protein_coding	ENST00000539278	AC010336.1	GENCODE	4739	chr19	-	7963688	7968427	TGAGACTCATCCTTGATTCTGGCACACGGGTGTTACTTGGTCACATGAAATAAAAGGTTA					60.0828	15.6504	4.98116	4.34886	104.03	57.9255	75.6576	28.7883	34.0123	15.1522	16.4443	14.1798	17.4892	14.9865	5.68132	4.68812	4.98609	4.78053	4.76972	4.03008	4.21307	4.33496	4.74554	4.42065
ASHGV40023285	0.0351086	2.92971	up	protein_coding	ENST00000426194	AC012123.1	GENCODE	1661	chr18	+	30349757	30354376	ATCGCCGGCTTCCTATTTATACCGGACTGGGCTCCTTTCGACTCACTTTACCATCCCGTT					1125.76	216.405	9.54233	7.99157	1341.48	1240.89	931.855	1803.28	311.307	260.677	320.088	164.716	166.764	169.782	9.5771	9.83262	8.84039	11.5369	7.92461	8.08273	8.44693	7.87155	7.82108	7.73556
ASHGV40002620	0.000853697	1.55063	up	protein_coding	ENST00000595956	AC018867.2	GENCODE	138	chr2	-	187367218	187367356	AGGACATACTATTTGAGTTTTTGGTTTTTTCTTTTCCGCCTCACCGTGCTTCTTGTTCAC					403.709	137.944	7.99926	7.36641	493.25	460.678	608.757	185.673	270.186	181.487	170.418	105.815	115.735	116.266	8.0859	8.15404	8.172	7.86146	7.72291	7.59382	7.53736	7.18091	7.31034	7.20963
ASHGV40017081	0.026451	1.92679	up	protein_coding	ENST00000543887	AC019294.1	GENCODE	1258	chr15	+	76030310	76031568	TCCTTGGTCTGAGAGCGGGCAAAGAGGGAAGGAGACTGGGACCTGATTGATGCTTGTGCT					50.2638	12.7129	4.83041	3.88421	55.8505	57.6306	65.5692	33.9723	38.2962	18.7959	21.8754	5.25451	12.6268	5.01187	4.70133	4.67712	4.76947	5.0609	4.94322	4.35479	4.62032	3.12336	4.32376	2.99879
ASHGV40011161	0.00560339	1.73572	up	protein_coding	ENST00000599478	AC026310.1	GENCODE	2373	chr12	+	25055242	25057615	CAATTATTCCACCTAAATAAGGTCTCTAATAGCCTTCATTTTGTTCCTGCCAATGGTTTT					122.158	30.8188	6.04864	5.2531	154.364	149.344	196.147	46.9985	63.9369	38.2864	38.6124	33.7816	18.9737	24.4398	6.29664	6.25544	6.4257	5.59067	5.67473	5.39209	5.42078	5.51275	4.85238	5.0875
ASHGV40028500	0.0296729	1.60735	up	protein_coding	ENST00000418835	AC092687.4	GENCODE	389	chr2	+	10987702	10995081	AGGCACCACTTCTGATAGCTGTCGGCTGTCCAGATTTCAAAAATCTCATTGTTCTTGTCA					98.8027	29.2257	5.81688	5.1322	132.373	108.922	140.236	56.1154	56.3662	40.7822	32.163	14.1138	36.9521	22.1174	6.05364	5.73153	5.91677	5.88611	5.49635	5.48475	5.16416	4.32882	5.73217	4.95111
ASHGV40047018	0.00471178	1.64275	up	protein_coding	ENST00000420664	AC106873.4	GENCODE	459	chr7	-	116605899	116607526	CAACCTGCTCATCACTACACTTATAAATATCATTTCAGTTTTCTCTTTGGACTGAGCAAT					72.6625	18.4822	5.2932	4.57709	96.8465	78.1319	113.499	43.6091	31.2256	19.9367	21.6248	17.7764	14.1372	18.936	5.56624	5.18727	5.59606	5.46838	4.64806	4.44355	4.60284	4.6337	4.46878	4.73656
ASHGV40002681	0.00225898	2.10822	up	protein_coding	ENST00000599764	AC110615.1	GENCODE	282	chr4	+	76871882	76878526	AGTGCCAACTCCTGTTTTTCTCGGAAGGAACGCTTATTTTTTGACCGGACATTCTGGCTA					40.6145	8.55277	4.43628	3.36026	56.1485	44.1559	55.1756	26.5089	21.0839	11.81	11.3537	8.21785	5	6.38235	4.70948	4.23975	4.50637	4.64636	4.07947	3.649	3.69464	3.62906	2.57055	3.25803
ASHGV40052684	0.00603846	2.25335	up	protein_coding	NM_001010887	ACER2	RefSeq	2852	chr9	+	19408924	19452500	AGTATGCAACATGCTTCAACAGTGGCATCTACTTAATCTGGACTCTTTTGGTTGTAGTGG	340485	Hs.41379	GO:0000139|GO:0001953|GO:0005794|GO:0006665|GO:0006672|GO:0006919|GO:0008284|GO:0010942|GO:0017040|GO:0030148|GO:0030173|GO:0032526|GO:0033629|GO:0035690|GO:0044281|GO:0046512|GO:0071633|GO:0090285	alkaline ceramidase 2	46.9954	9.6187	4.65956	3.48749	59.6856	54.1471	65.6755	35.1339	20.3347	12.8211	14.4867	9.29912	5	6.48661	4.80968	4.5761	4.77215	5.11586	4.02402	3.77462	4.03541	3.77877	2.57055	3.27809
ASHGV40018781	0.00933096	1.81681	up	protein_coding	NM_001308172	ACSM2A	RefSeq	2969	chr16	+	20462782	20498991	GCCAAAGTTATCAGCTACCCATATCTCATGTTTTTGATGTTATCTACTCTTCCTAGAATC	123876	Hs.656497	GO:0005524|GO:0005739|GO:0005759|GO:0006631|GO:0036112|GO:0042593|GO:0046872|GO:0047760|GO:0070328	acyl-CoA synthetase medium-chain family member 2A	71.5437	17.2052	5.27468	4.41328	87.2314	100.404	98.3031	35.8689	35.9111	13.7977	23.4244	24.429	9.95593	14.4188	5.395	5.6005	5.37892	5.15041	4.84857	3.89173	4.71893	5.06967	4.01933	4.36673
ASHGV40046867	0.0184916	1.7711	up	protein_coding	NM_016188	ACTL6B	RefSeq	1550	chr7	-	100240725	100254084	TTTCCAGCAGATGTGGATCTCCAAGCAGGAATATGAGGAGGGCGGGAAGCAGTGCGTGGA	51412	Hs.259831	GO:0003713|GO:0005200|GO:0005634|GO:0005730|GO:0006325|GO:0006338|GO:0006351|GO:0006357|GO:0016514|GO:0016514|GO:0021510|GO:0071565	actin like 6B	594.91	196.865	8.61358	7.78893	887.106	624.829	590.558	262.372	609.687	296.392	294.908	158.486	125.976	108.562	8.97162	8.65121	8.1196	8.44936	8.87611	8.25928	8.32864	7.81168	7.42976	7.11529
ASHGV40054407	0.0261629	1.70164	up	protein_coding	NM_138289	ACTRT1	RefSeq	1452	chrX	-	127184940	127186382	CAGTGGGAGATGGCATTTTCTTCTGGGCTTCAGCATGATGTTCAATAAAAGTTTTGCCAT	139741	Hs.680125	GO:0002230|GO:0005737|GO:0005856|GO:0098779	actin-related protein T1	68.7042	17.9561	5.18975	4.42283	92.2759	84.7355	100.891	33.5496	32.0692	29.3372	25.4033	8.38296	11.1974	15.4595	5.48345	5.32067	5.4196	5.03772	4.68733	5.00005	4.82718	3.65196	4.17148	4.46348
ASHGV40015152	0.00341113	2.4575	up	protein_coding	NM_003813	ADAM21	RefSeq	2666	chr14	+	70918873	70926622	TTGCCGCTGATTGTGATTCCTTCTTTGTCTGTTTTGACTTTCCTGTTTACTGTCGGGCTT	8747	Hs.178748	GO:0004222|GO:0005886|GO:0006508|GO:0007338|GO:0007339|GO:0008237|GO:0008270|GO:0016021|GO:0030424|GO:0032504|GO:0043025	ADAM metallopeptidase domain 21	264.034	54.292	7.24589	5.94871	343.029	326.584	422.673	109.973	117.909	88.6227	78.9407	41.2001	32.2372	30.4593	7.52638	7.55948	7.59685	6.99968	6.54708	6.58391	6.4381	5.7881	5.55024	5.38318
ASHGV40057849	0.0420586	1.77953	up	protein_coding	NM_001294335	ADGRB2	RefSeq	5455	chr1	-	32192705	32229664	GGGGAGGGGGGAGGGGAACTTTGTTGGGAATAAACTTCACTCTGTGGATTTTGCTGCTGA	576	Hs.524138	GO:0004930|GO:0005886|GO:0007166|GO:0007186|GO:0007422|GO:0016021|GO:0016525|GO:0051965	adhesion G protein-coupled receptor B2	223.6	73.149	7.18041	6.34891	268.167	283.987	233.051	177.147	155.649	128.023	80.9118	31.8278	76.3941	48.5883	7.15627	7.33035	6.68598	7.79029	6.93918	7.09923	6.47345	5.43418	6.72501	6.01269
ASHGV40019188	0.000776141	1.89065	up	protein_coding	NM_005682	ADGRG1	RefSeq	3831	chr16	+	57653909	57698951	TCAGCCTGGTGTTTCTGTTCAACATGGCCATGCTAGCCACCATGGTGGTGCAGATCCTGC	9289	Hs.513633	GO:0001525|GO:0004930|GO:0005518|GO:0005622|GO:0005887|GO:0007155|GO:0007166|GO:0007186|GO:0007266|GO:0007267|GO:0007420|GO:0008285|GO:0010573|GO:0016021|GO:0021796|GO:0021801|GO:0021819|GO:0035025|GO:0045785|GO:0050840|GO:0070062|GO:0070528|GO:0097451|GO:2000179|GO:2001223	adhesion G protein-coupled receptor G1	111.871	28.1861	6.04368	5.1248	134.181	162.581	123.668	68.6857	70.2385	34.8237	37.572	29.1926	17.5073	21.8346	6.0732	6.39782	5.72362	6.21889	5.80488	5.25039	5.38318	5.31051	4.74637	4.93355
ASHGV40031588	0.0230081	1.78837	up	protein_coding	NM_001018082	ADIG	RefSeq	789	chr20	+	37209837	37217106	ATTTTCTTTCCTGGTTTTCTGGTTCTGCCTCCCTGTGGGTTTGCTGTTGTTATTGATCAT	149685	Hs.368028	GO:0005634|GO:0005737|GO:0007283|GO:0016021|GO:0045600|GO:0050872|GO:0050873	adipogenin	1170.63	410.786	9.66014	8.82149	1587.31	1418.89	1579.68	554.305	712.971	663.028	569.833	353.645	215.621	251.803	9.83262	10.0432	9.64559	9.68736	9.0919	9.37357	9.26748	9.0344	8.16704	8.26495
ASHGV40044489	0.0114148	2.47129	up	protein_coding	NM_000674	ADORA1	RefSeq	2937	chr1	+	203096835	203136533	AGTGCGAGTTCGAGAAGGTCATCAGCATGGAGTACATGGTCTACTTCAACTTCTTTGTGT	134	Hs.77867	GO:0000186|GO:0001609|GO:0001659|GO:0001664|GO:0001666|GO:0001883|GO:0001973|GO:0002087|GO:0002674|GO:0002686|GO:0002793|GO:0003093|GO:0004629|GO:0005515|GO:0005783|GO:0005886|GO:0005887|GO:0006612|GO:0006909|GO:0006954|GO:0007165|GO:0007193|GO:0007267|GO:0007399|GO:0008285|GO:0014050|GO:0014069|GO:0016042|GO:0016323|GO:0030673|GO:0031683|GO:0032229|GO:0032244|GO:0032279|GO:0032795|GO:0032900|GO:…	adenosine A1 receptor	29.7919	5.0634	3.88736	2.58209	32.5378	24.0957	25.1666	15.8022	51.3572	5	5.31702	5	5	5	3.8204	3.19235	3.25404	3.80747	5.36252	2.42405	2.87984	2.53	2.57055	2.50603
ASHGV40027092	0.00832615	1.61553	up	protein_coding	NM_000682	ADRA2B	RefSeq	3371	chr2	-	96778622	96781984	ATTATATGGTGATATAAAAATCCCTTTCCTCTGTGTTTACCACCACCTGTCTTCCTGTAG	151	Hs.247686	GO:0004938|GO:0005515|GO:0005886|GO:0005887|GO:0006940|GO:0007186|GO:0007267|GO:0007596|GO:0010700|GO:0010700|GO:0019229|GO:0030168|GO:0032148|GO:0032811|GO:0035625|GO:0045666|GO:0051379|GO:0071883	adrenoceptor alpha 2B	577.847	182.765	8.4687	7.7767	745.938	653.493	952.512	195.957	341.336	222.542	226.785	148.214	152.303	163.981	8.7164	8.73614	8.88168	7.95287	8.05641	7.85728	7.93643	7.70845	7.69831	7.683
ASHGV40033542	0.0121324	2.45709	up	protein_coding	NM_005160	ADRBK2	RefSeq	9068	chr22	+	25960860	26125258	AAACAAGGAGAAACATTAGCCTTAAATGAAAGAATCATGTTGTCTCTTGTCAGCACAGGA	157	Hs.657494	GO:0004672|GO:0004703|GO:0005524|GO:0006468|GO:0007165|GO:0031623|GO:0038032|GO:0047696	adrenergic, beta, receptor kinase 2	346.938	62.4936	7.50978	6.21284	563.309	481.573	472.423	81.0099	136.377	89.8202	83.1688	51.8264	42.9948	44.6579	8.29866	8.22716	7.77121	6.49529	6.7566	6.60501	6.513	6.11432	5.94043	5.89143
ASHGV40052505	0.000449622	1.78945	up	protein_coding	NM_006412	AGPAT2	RefSeq	1576	chr9	-	139567594	139581911	CTGCTCTTCCTGGGGCCCGTGGGCCTCATCATGTACCTCGGGGGCGTCTTCTTCATCAAC	10555	Hs.320151	GO:0001819|GO:0001961|GO:0003841|GO:0003841|GO:0005783|GO:0005789|GO:0006644|GO:0006644|GO:0006654|GO:0006654|GO:0008544|GO:0016021|GO:0016024|GO:0019432|GO:0044255|GO:0044281|GO:0046474	1-acylglycerol-3-phosphate O-acyltransferase 2	1229.09	406.268	9.72457	8.88506	1493.64	1313.07	1944.36	518.112	876.284	532.405	506.95	259.408	345.704	386.87	9.74418	9.91916	9.98586	9.58601	9.38764	9.07462	9.10343	8.56094	8.82053	8.86576
ASHGV40018968	0.0402579	1.64707	up	protein_coding	NM_016633	AHSP	RefSeq	518	chr16	+	31539202	31540124	AGAAGACATGGTGACTGTGGTGGAGGACTGGATGAACTTCTACATCAACTATTACAGGCA	51327	Hs.274309	GO:0005515|GO:0005833|GO:0006457|GO:0020027|GO:0030097|GO:0030492|GO:0050821|GO:0051082	alpha hemoglobin stabilizing protein	78.8495	23.5135	5.52818	4.80828	80.0401	116.84	85.35	65.0501	46.9679	33.1581	36.3547	12.7454	13.4687	21.8407	5.26654	5.84503	5.16738	6.13294	5.22903	5.17964	5.33558	4.18809	4.40404	4.93406
ASHGV40009551	0.0245485	1.65359	up	protein_coding	NM_020661	AICDA	RefSeq	2794	chr12	-	8754761	8765442	GTGAAGAGGCGTGACAGTGCTACATCCTTTTCACTGGACTTTGGTTATCTTCGCAATAAG	57379	Hs.149342	GO:0000178|GO:0004126|GO:0004126|GO:0005515|GO:0005634|GO:0005737|GO:0006397|GO:0008270|GO:0009972|GO:0016445|GO:0016446|GO:0030183|GO:0031625|GO:0045190|GO:0071222|GO:0080111|GO:0090310	activation-induced cytidine deaminase	52.9552	13.4236	4.77072	4.04512	74.4165	67.11	74.4524	24.8529	23.944	14.7343	22.4184	14.0599	6.17788	9.72763	5.15031	4.93665	4.96218	4.53973	4.26472	3.98757	4.65325	4.32321	3.44705	3.81452
ASHGV40030401	0.00148418	1.65984	up	protein_coding	uc002wbj.3	AK055601	UCSC_knowngene	3093	chr2	+	242381568	242384661	TGACCATGCTTGCCCCAGCTGTGCCTTTTTTCTTTCCTTGGGTATTTTGTTGCTAAAGTA					552.935	184.184	8.50584	7.77479	708.769	669.548	779.415	272.237	334.705	240.379	235.283	148.918	145.153	151.186	8.64588	8.77492	8.56523	8.51673	8.02644	7.96788	7.99299	7.71584	7.6299	7.56735
ASHGV40060901	0.0132963	1.76521	up	protein_coding	uc031pwv.1	AK124121	UCSC_knowngene	1937	chr10	-	94178242	94180347	GGTTCTTATTGTTCCTTCAGGCAAACCGGCAGCTGAGTCCAGCTTGTGAACTTGAACTTG					48.1184	11.2146	4.64921	3.82938	56.8117	77.7496	58.1693	26.5419	21.3193	15.4909	15.0223	8.32349	11.4199	5.81642	4.72977	5.17985	4.59111	4.64941	4.09593	4.06208	4.08877	3.64434	4.19625	3.15543
ASHGV40028339	0.00790676	1.56758	up	protein_coding	uc002wcb.2	AK126180	UCSC_knowngene	2371	chr2	-	242615158	242617529	ATGGTTAGATTCTTCCAAGTGCCTTCTACGCCCCTGGCAGATTTTCTAGAATTTGCTGTC					83.9015	25.9107	5.61569	4.96716	97.3379	96.187	113.442	55.151	57.3897	33.9288	41.693	19.7461	16.8337	17.3518	5.57462	5.52998	5.59547	5.85647	5.52194	5.21073	5.53017	4.7764	4.69409	4.6244
ASHGV40049031	0.00138542	1.89738	up	protein_coding	uc010luc.2	AK308605	UCSC_knowngene	1699	chr8	-	24770531	24772230	GCTTTCTCTTATTTTGCCCTTTCCCTGATACTTTTTTCTTTACCCATCTTCTGTGCTTAA					563.983	157.86	8.49406	7.57005	705.976	678.314	878.917	257.967	298.743	201.893	191.653	146.42	129.076	120.257	8.64129	8.79271	8.75153	8.41811	7.86664	7.73045	7.71211	7.68771	7.46449	7.2555
ASHGV40053298	0.0238495	2.16317	up	protein_coding	NM_001136562	AKAP2	RefSeq	6815	chr9	+	112887780	112934791	ACGCAGGAATCTGTCTGGAAAAAGGCAGTTCTCACTGAGGAGGTTTGAGGCGCGCGCTCT	11217	Hs.591908		A-kinase anchoring protein 2	42.0528	9.42976	4.54573	3.43259	38.6981	63.9844	43.6759	39.5808	24.3248	7.7188	13.4971	14.8155	5	6.11739	4.11368	4.85902	4.15353	5.31431	4.28812	3.05895	3.93431	4.39219	2.57055	3.20695
ASHGV40032046	0.029098	1.73932	up	protein_coding	NM_003689	AKR7A2	RefSeq	2619	chr1	-	19629201	19638640	AGGCCCATCATGGCTCAGGCTGCCCAAGGCTTTTCTGTCACCTCTTTTGTTCTCTCACAC	8574	Hs.571886	GO:0004032|GO:0005739|GO:0005794|GO:0005829|GO:0005975|GO:0006081|GO:0006805|GO:0009055|GO:0019119|GO:0044281|GO:0044597|GO:0044598|GO:0055114|GO:0070062	aldo-keto reductase family 7, member A2	892.998	333.443	9.31758	8.51906	1029.24	838.36	1315.45	593.691	688.252	417.812	402.835	124.978	361.915	359.673	9.18722	9.17383	9.38996	9.79088	9.04603	8.74064	8.77289	7.4387	8.88027	8.7628
ASHGV40000228	0.0102295	2.12005	up	protein_coding	ENST00000399979	AL135998.1	GENCODE	66	chr14	-	23286462	23291750	GCGGACAGGGAGCGGTTTGCGAGGTGTGTAATCCTAGTTACTCAGGAGGCTGATGCATGA					44868.7	15384.2	15.0713	13.9872	50329.3	57012.7	50861.7	29309.1	36830.6	19763.4	24268.6	15952	8942.61	7994.38	14.6159	15.5695	14.79	15.5481	14.833	14.168	14.6543	14.2962	13.5595	13.2579
ASHGV40052867	0.0142594	1.57729	up	protein_coding	ENST00000377437	AL513478.1	GENCODE	420	chr9	+	43135094	43135514	AGGGGTAGCTTCCAAGGCTTCTATCCCAACTCTACCTATTTCTACCTATTTTCTCTTGAG					117.743	35.1469	6.1049	5.44745	144.885	158.043	149.617	77.0922	59.0796	41.2637	34.7997	25.6182	44.3329	29.7201	6.19303	6.34874	6.01119	6.40853	5.563	5.50211	5.27115	5.13368	5.98115	5.34917
ASHGV40045852	0.0054213	2.73057	up	protein_coding	ENST00000392385	AL590867.1	GENCODE	1212	chr6	+	153552454	153668623	CATGGAGGTGGCTTTTGTTTCTTTCAGCCATAAGGCTAGTGAGAATTTTTTCTCCTAATT					70.3577	12.8151	5.24113	3.79193	86.8756	95.0132	99.7833	32.8663	37.2502	22.071	19.9655	8.20579	5	8.83299	5.38831	5.51041	5.40263	5.0012	4.90313	4.59484	4.4839	3.62615	2.57055	3.68422
ASHGV40002663	0.0479212	1.85617	up	protein_coding	ENST00000598663	AL596220.1	GENCODE	135	chr1	-	186364122	186365908	TTAAAGAAAAGAGGTATTTTTTTGGTTGGTTGCTACAATTTTATACTACTAATAAAATAA					27.1871	6.13349	3.75655	2.86422	30.7466	37.502	38.3912	20.9872	8.30876	5.49712	5	5	10.1704	5	3.72919	3.96574	3.95127	4.26512	2.87143	2.78419	2.45798	2.53	4.04292	2.50603
ASHGV40014969	0.000540267	1.75678	up	protein_coding	ENST00000595378	AL627171.2	GENCODE	1266	chr14	+	50291992	50293258	GGTAACAGTCTGAACTTCTTTTAATGTTTGCTTTGTTTTCTTTTCTGCTGACTTGAATGC					354.274	101.79	7.75908	6.94614	457.618	387.604	562.95	157.442	205.757	128.277	121.327	87.2059	90.0072	82.1305	7.97012	7.84782	8.04781	7.59623	7.3334	7.1021	7.05443	6.88843	6.95405	6.73171
ASHGV40039043	0.0327988	1.91103	up	protein_coding	NM_000477	ALB	RefSeq	2264	chr4	+	74269971	74287129	ACTTGTTGCTGCAAGTCAAGCTGCCTTAGGCTTATAACATCACATTTAAAAGCATCTCAG	213	Hs.418167	GO:0001895|GO:0002576|GO:0003677|GO:0005504|GO:0005504|GO:0005507|GO:0005515|GO:0005576|GO:0005576|GO:0005615|GO:0005634|GO:0006810|GO:0006898|GO:0007596|GO:0008144|GO:0008144|GO:0008206|GO:0009267|GO:0015643|GO:0015721|GO:0016209|GO:0019825|GO:0019836|GO:0030168|GO:0030170|GO:0031093|GO:0042157|GO:0043066|GO:0043069|GO:0043209|GO:0043234|GO:0043252|GO:0044281|GO:0051087|GO:0051659|GO:0055085|GO:…	albumin	21.2924	5	3.43208	2.49772	24.6717	18.2035	26.7965	29.1297	7.66066	5	5	5	5	5	3.36465	2.83623	3.35621	4.79625	2.80703	2.42405	2.45798	2.53	2.57055	2.50603
ASHGV40025906	0.0198221	1.98659	up	protein_coding	NM_153329	ALDH16A1	RefSeq	3119	chr19	+	49956472	49974305	CAGGCCTGGCCAACGTGGTGACAGGAGACCGGGACCATCTGACCCGCTGCCTGGCCTTGC	126133	Hs.719998	GO:0004029|GO:0016020|GO:0055114|GO:0070062	aldehyde dehydrogenase 16 family member A1	7585.36	2759.31	12.5585	11.5682	7298.83	11508.8	7754.36	5182.65	6182.11	2882.06	3974.26	3211.44	1903.55	1825.27	12.0205	13.2579	12.1058	13.177	12.2313	11.4478	12.0277	12.0812	11.1847	11.0997
ASHGV40021425	0.0233019	1.63074	up	protein_coding	NM_000382	ALDH3A2	RefSeq	3702	chr17	+	19552063	19580908	AAACGGTTCAACAAAGAAAAACTCGGTCTCCTGTTGCTCACTTTCCTGGGTATTGTAGCC	224	Hs.499886	GO:0004028|GO:0004029|GO:0004029|GO:0004030|GO:0005743|GO:0005777|GO:0005789|GO:0006081|GO:0006081|GO:0006714|GO:0007417|GO:0007422|GO:0008544|GO:0016021|GO:0033306|GO:0043231|GO:0046577|GO:0050061|GO:0052814|GO:0055114|GO:0070062	aldehyde dehydrogenase 3 family member A2	1718.1	630.176	10.1752	9.46969	2323.98	2083.46	2513.7	586.718	1082.65	882.115	782.744	314.482	600.949	570.59	10.3755	10.6723	10.355	9.77305	9.70021	9.78756	9.72481	8.85081	9.58025	9.40503
ASHGV40011017	0.0137791	2.19787	up	protein_coding	NM_006492	ALX3	RefSeq	1478	chr1	-	110602996	110613322	AGCTGGAGAAGGTCTTCCAGAAAACCCACTATCCTGATGTGTATGCCCGGGAGCAGCTGG	257	Hs.669953	GO:0005634|GO:0006351|GO:0006355|GO:0007389|GO:0035115|GO:0035116|GO:0042981|GO:0043565|GO:0048704	ALX homeobox 3	56.1928	12.7255	4.99447	3.85836	60.0329	69.3438	75.7779	39.1403	36.6694	17.9851	17.3616	14.8393	8.44168	5	4.81839	4.99082	4.98911	5.29391	4.8801	4.28599	4.28539	4.39399	3.8204	2.50603
ASHGV40006887	0.00427664	1.94678	up	protein_coding	NM_021926	ALX4	RefSeq	5466	chr11	-	44282277	44331716	ATTGTAAGATATTTTAACCCTGTATAAATGCAACTTTTCCTTTAGCTTAATGGCCTGGGG	60529	Hs.436055	GO:0000977|GO:0001228|GO:0001501|GO:0001942|GO:0003677|GO:0005634|GO:0005634|GO:0005667|GO:0006366|GO:0007517|GO:0009791|GO:0009952|GO:0035115|GO:0035116|GO:0042733|GO:0042981|GO:0045944|GO:0046982|GO:0048565|GO:0048704|GO:0060021|GO:0071837	ALX homeobox 4	46.0678	9.76067	4.60872	3.64763	54.6369	66.5263	60.3578	26.3409	22.477	14.5763	8.64329	6.56359	5.09058	13.9296	4.66782	4.92223	4.64405	4.63695	4.17253	3.97127	3.34255	3.36286	3.24236	4.31911
ASHGV40007524	0.00391774	2.2197	up	protein_coding	NM_178127	ANGPTL5	RefSeq	2383	chr11	-	101761404	101787253	AATACCAGTTTTATGCTGTATGTGGCTTTGGAATCTGAAGATGACACTCTTGCTTATGCA	253935	Hs.318370	GO:0005576	angiopoietin like 5	31.7914	6.98669	4.03808	2.88771	45.4218	37.08	40.9721	17.8087	17.6742	6.36599	13.5674	5	5	5	4.36745	3.94767	4.05223	4.00025	3.82279	2.89048	3.9415	2.53	2.57055	2.50603
ASHGV40006459	0.0195186	1.71166	up	protein_coding	NM_001012302	ANO9	RefSeq	2879	chr11	-	417929	442011	TGAAGAACAAGGTTCTGGAGGTGAAGTACCAGAGGCTGCGTGAGAAGATGTGGCATGGAA	338440	Hs.501622	GO:0005229|GO:0005229|GO:0005622|GO:0005886|GO:0005886|GO:0006821|GO:0006869|GO:0016021|GO:0017128|GO:0034220|GO:0055085|GO:0061589|GO:0061590|GO:0061591|GO:1902476|GO:1902939	anoctamin 9	77.6599	21.9321	5.52506	4.74966	79.7862	100.572	87.8292	54.4841	65.6276	19.0481	30.3071	11.1077	24.0878	25.1097	5.26085	5.60436	5.21265	5.83534	5.71212	4.37507	5.08174	4.00621	5.15981	5.12548
ASHGV40053205	0.0301278	2.05864	up	protein_coding	NM_006401	ANP32B	RefSeq	1617	chr9	+	100745488	100778224	ATGTCTGAAAAGCCTGGACCTCTTTAACTGTGAGGTTACCAACCTGAATGACTACCGAGA	10541	Hs.730654	GO:0001944|GO:0005515|GO:0005634|GO:0005730|GO:0005737|GO:0006334|GO:0006919|GO:0021591|GO:0042393|GO:0045596|GO:0046827|GO:0048839|GO:0060021|GO:0070062|GO:0070063	acidic nuclear phosphoprotein 32 family member B	5406.14	2008.51	12.066	11.0243	7502.64	5584.97	5668.41	3771.79	4502.88	1625.88	2279.04	806.839	3874.58	1456.2	12.0628	12.1954	11.6244	12.6811	11.7665	10.6235	11.248	10.2285	12.2651	10.7565
ASHGV40000678	0.0342844	1.66579	up	protein_coding	ENST00000429238	AP000304.12	GENCODE	572	chr21	-	34956992	35284635	GTACCTTGCACAGTGACCTCTGCATCTACTTCACATGTATCATTCTCCGAGCCTGATATT					2518.14	979.11	10.7734	10.0372	3983.85	1860.74	3689.85	1034.19	2022.04	1431.95	1296.82	392.973	1080.32	693.479	11.1729	10.4876	10.9504	10.6611	10.5952	10.464	10.4579	9.19208	10.4099	9.66227
ASHGV40009255	0.0162686	1.54609	up	protein_coding	ENST00000319763	AP000679.2	GENCODE	2081	chr11	+	120039684	120042387	AGAGTCCACCCCGTCCTTCATGTTCTATCACTGCTTGGCCTAGCTAAGCCAAGCACCTGG					268.559	94.8659	7.44934	6.82072	334.998	345.672	290.161	195.903	176.062	107.687	141.051	75.7217	73.0684	76.8008	7.49043	7.6559	7.03226	7.9527	7.11543	6.85697	7.26508	6.67924	6.66621	6.63611
ASHGV40007308	0.0106414	1.60813	up	protein_coding	ENST00000343767	AP000867.1	GENCODE	3516	chr11	-	71292955	71318487	TTATGCCTATTGTGTGCTGTGTTCTGAAGTTCTAAAGTGAGAAAGAGGGCATGGCACCTG					132.494	39.8747	6.25702	5.57163	172.806	144.541	194.204	62.0448	88.8737	48.1992	60.1158	42.4716	22.2697	26.3172	6.47117	6.20085	6.41109	6.054	6.14799	5.72427	6.05443	5.82903	5.05966	5.19079
ASHGV40002645	0.00241807	2.13367	up	protein_coding	ENST00000597463	AP001362.1	GENCODE	783	chr11	-	65358664	65359947	AGCTGCTCTCGGTGCTGCTTTTCTTCTGTTTTCTCCAATTGCTGGGTGTTTGTGTTGCTC					678.597	186.565	8.8501	7.75677	823.998	901.156	897.399	376.873	393.56	261.66	255.652	171.606	111.164	132.741	8.8726	9.2952	8.78018	9.05356	8.24899	8.09047	8.11426	7.92975	7.25432	7.39503
ASHGV40009413	0.0253365	1.65045	up	protein_coding	ENST00000597621	AP003062.1	GENCODE	1448	chr11	+	134855245	134856693	AGTTTGTTGAGTGTGGAATGCTTGGACCCCAGCTTGTAAAGTAACCTTTGTTTCTTTGGG					103.695	31.3036	5.9161	5.19324	126.371	143.612	126.172	62.3316	59.987	45.0835	47.5219	30.5769	15.5187	17.8171	5.98507	6.19007	5.75638	6.06257	5.58642	5.62809	5.71875	5.37527	4.5853	4.65881
ASHGV40001147	0.0163838	2.89732	up	protein_coding	ENST00000453547	ARHGAP19-SLIT1	GENCODE	8956	chr10	-	98757794	99052384	GGGAAAAAAGGGAACTCAATGGCAACAACATCACTCGGATCCATAAGAATGACTTTGCGG	100533184			ARHGAP19-SLIT1 readthrough (NMD candidate)	117.954	17.6377	5.99024	4.45552	202.93	138.465	90.0616	127.781	30.5326	18.1946	28.2758	15.3208	15.6256	10.7719	6.72256	6.12546	5.24909	7.24279	4.61128	4.30306	4.98295	4.43726	4.59456	3.95978
ASHGV40042492	0.00750476	1.50709	up	protein_coding	NM_015071	ARHGAP26	RefSeq	9041	chr5	+	142150291	142608572	GTTCAGCCTCCTCGTCAACTTTGTTCCCTGCCATCCAAACCTGCACTTGCTTTTTGACAG	23092	Hs.654668	GO:0005096|GO:0005515|GO:0005543|GO:0005575|GO:0005829|GO:0005856|GO:0005925|GO:0007264|GO:0007399|GO:0030036|GO:0043547|GO:0043547|GO:0051056	Rho GTPase activating protein 26	523.362	194.264	8.4582	7.86644	629.401	676.652	680.308	305.621	324.825	221.534	255.692	180.185	155.281	158.627	8.47474	8.78926	8.34615	8.69558	7.98529	7.85196	8.11445	8.00346	7.7261	7.63625
ASHGV40055064	0.0457002	1.88891	up	protein_coding	NM_004312	ARR3	RefSeq	1331	chrX	+	69488184	69501690	TCTCCATCTACCTGGGGAAACGGGACTTCGTGGACCATGTGGACACGGTGGAACCCATTG	407	Hs.308	GO:0001750|GO:0001917|GO:0001932|GO:0002046|GO:0005515|GO:0005737|GO:0006897|GO:0007165|GO:0007601|GO:0019904|GO:0045202|GO:0051219	arrestin 3, retinal (X-arrestin)	32.67	8.87822	4.16873	3.25118	41.7927	36.4764	30.7958	32.0385	22.2465	11.0404	16.1536	5	5	7.19706	4.23511	3.91715	3.57858	4.95591	4.15693	3.55601	4.18715	2.53	2.57055	3.41218
ASHGV40039083	0.00179467	2.09578	up	protein_coding	NM_001130016	ART3	RefSeq	1613	chr4	+	76995847	77033955	GGTCATCATTTTAATCAGTGTTTCTGCTATAAATCTCTTTGTTGCTCTGTAGTTTGATGC	419	Hs.24976	GO:0003950|GO:0003956|GO:0005887|GO:0006471|GO:0031225|GO:0070062	ADP-ribosyltransferase 3	138.179	31.9407	6.34376	5.27627	178.165	168.791	189.939	81.674	72.3275	43.896	37.735	29.3494	32.6359	16.0869	6.51866	6.46269	6.37664	6.50946	5.85135	5.58885	5.38853	5.31737	5.5671	4.5195
ASHGV40038185	0.0305056	2.61255	up	protein_coding	NM_017707	ASAP3	RefSeq	4199	chr1	-	23755055	23810750	GACACATGGCCTTTCCCTGTTAGGACTGATGGCGGTTCTTTCCTATCTCATTACCCGCTA	55616	Hs.437379	GO:0001726|GO:0005096|GO:0005515|GO:0005737|GO:0005925|GO:0016477|GO:0043547|GO:0046872|GO:0051492	ArfGAP with SH3 domain, ankyrin repeat and PH domain 3	615.253	140.061	8.67578	7.29032	865.165	667.679	495.86	805.799	241.764	179.524	244.079	94.7682	79.8571	102.078	8.93512	8.77146	7.84534	10.2651	7.56183	7.57683	8.04323	7.01528	6.78593	7.03032
ASHGV40048157	0.0161991	1.58873	up	protein_coding	NM_016116	ASB4	RefSeq	3824	chr7	+	95115212	95169543	CTTTGCACTTTTGTACAACTCCAAGTTCCATTCTCTGTGCCAAGCAATTGGTTTGGAGAG	51666	Hs.602765	GO:0031462|GO:0031466|GO:0031625|GO:0035556|GO:0051865|GO:0061630|GO:2001214	ankyrin repeat and SOCS box containing 4	98.3474	29.6592	5.86872	5.20085	115.767	110.277	129.59	83.2647	52.8377	31.8357	42.244	31.1605	20.5486	22.5072	5.84908	5.75211	5.79721	6.54257	5.40263	5.11913	5.54884	5.40292	4.95833	4.97503
ASHGV40023979	0.0292771	1.58516	up	protein_coding	NM_018188	ATAD3A	RefSeq	2656	chr1	+	1447522	1470067	GCGCCTGGTGAGAATGTATTTTGACAAGTATGTTCTTAAGCCGGCCACAGAAGGAAAGCA	55210	Hs.23413	GO:0005524|GO:0005739|GO:0005743|GO:0016021|GO:0016049|GO:0042645|GO:0043066	ATPase family, AAA domain containing 3A	45.2998	12.7321	4.63388	3.96925	66.2538	49.6859	52.9167	30.3723	27.27	15.3376	22.2673	5.95938	9.01435	11.0817	4.97445	4.43441	4.44317	4.86539	4.45197	4.04923	4.64488	3.25433	3.89974	3.99808
ASHGV40009101	0.046336	1.89423	up	protein_coding	NM_000051	ATM	RefSeq	13147	chr11	+	108093558	108239826	TGAAACTGAGCTTCACCCTACTCTGAATGCAGATGACCAAGAATGCAAACGAAATCTCAG	472	Hs.367437	GO:0000723|GO:0000724|GO:0000724|GO:0000781|GO:0001666|GO:0001756|GO:0002331|GO:0003677|GO:0004674|GO:0004677|GO:0005515|GO:0005524|GO:0005654|GO:0005819|GO:0006281|GO:0006302|GO:0006468|GO:0006974|GO:0006975|GO:0006977|GO:0007050|GO:0007094|GO:0007131|GO:0007165|GO:0007420|GO:0007507|GO:0008340|GO:0008630|GO:0010212|GO:0016023|GO:0016303|GO:0018105|GO:0030889|GO:0032403|GO:0033151|GO:0034605|GO:…	ATM serine/threonine kinase	2942.02	1023.78	11.1059	10.1843	2216.94	2085.47	4252.02	2062.55	4093.09	597.97	1214.95	964.824	1478.92	862.243	10.2958	10.6739	11.1633	11.7692	11.6271	9.23272	10.3755	10.4806	10.8454	9.98708
ASHGV40054583	0.0335431	1.76267	up	protein_coding	NM_145178	ATOH7	RefSeq	1534	chr10	-	69990351	69991870	TGTGTAAATGCGTTTTTGCTTTAGTGCATTGTGTGTGCAAGCATGAAGTAGAAACACTTT	220202	Hs.737072	GO:0003407|GO:0003677|GO:0005634|GO:0006351|GO:0006355|GO:0007623|GO:0009649|GO:0021554|GO:0030154|GO:0046983	atonal bHLH transcription factor 7	64.4792	16.1926	5.10008	4.28231	93.4352	67.5101	79.9425	23.4536	58.0545	27.5789	19.475	13.7175	13.1192	7.07217	5.50624	4.94622	5.06765	4.44388	5.53639	4.91067	4.44873	4.29098	4.37134	3.38986
ASHGV40024953	0.0194769	1.51594	up	protein_coding	NM_001687	ATP5D	RefSeq	1005	chr19	+	1241748	1244824	GCAGAGATCCAGATCCGAATCGAGGCCAACGAGGCCCTGGTGAAGGCCCTGGAGTAGGCG	513	Hs.418668	GO:0000275|GO:0000275|GO:0005215|GO:0005524|GO:0005739|GO:0005743|GO:0005753|GO:0005753|GO:0005759|GO:0006119|GO:0006754|GO:0015986|GO:0016887|GO:0022857|GO:0022904|GO:0042776|GO:0042776|GO:0042776|GO:0043531|GO:0044237|GO:0044281|GO:0046688|GO:0046933|GO:0046961	ATP synthase, H+ transporting, mitochondrial F1 complex, delta subunit	1099.26	454.193	9.59462	8.99441	1345.3	972.316	1579.75	537.783	1061.15	551.345	510.104	207.468	437.818	564.231	9.58112	9.42948	9.64599	9.64519	9.67135	9.12574	9.11116	8.21559	9.1336	9.38597
ASHGV40013140	0.048319	1.70684	up	protein_coding	ENST00000381026	ATP5EP2	GENCODE	385	chr13	+	28519342	28519727	AGACAGAATTCAAAGCAAATGCCAAAAAGACTTCTGGCAACAGCGTAAAAATTGTGAAAG	432369	Hs.574118	GO:0000275|GO:0005739|GO:0005743|GO:0015986|GO:0016887|GO:0046933|GO:0046961	ATP synthase, H+ transporting, mitochondrial F1 complex, epsilon subunit pseudogene 2	16603.2	7807.52	13.6646	12.8933	20790.6	17602.3	18447.9	9576.22	16598.8	13188.4	12726.8	4885.35	4234.74	4002.24	13.4197	13.864	13.3234	14.047	13.669	13.583	13.6504	12.6322	12.382	12.2189
ASHGV40047195	0.0121451	1.53168	up	protein_coding	NM_020632	ATP6V0A4	RefSeq	3152	chr7	-	138391038	138482941	GGAAGGACTTTGGCAAGTGATATTGTCTTCATGTGGGGTATTAATTCTCAAATAATAAAG	50617	Hs.98967	GO:0000220|GO:0001503|GO:0005515|GO:0005765|GO:0005768|GO:0005886|GO:0006879|GO:0006885|GO:0007035|GO:0007588|GO:0007605|GO:0008286|GO:0010008|GO:0015986|GO:0015991|GO:0015992|GO:0016021|GO:0016324|GO:0016471|GO:0030670|GO:0031526|GO:0033572|GO:0034220|GO:0045177|GO:0046961|GO:0051117|GO:0051701|GO:0055085|GO:0070062|GO:0070072|GO:0090382	ATPase, H+ transporting, lysosomal V0 subunit a4	37.6445	9.10876	4.22712	3.612	57.3792	44.8126	51.5384	16.5983	17.8937	10.9436	8.63052	9.60025	8.38099	7.98843	4.74379	4.26286	4.40078	3.88482	3.84337	3.5422	3.34095	3.81815	3.81126	3.54746
ASHGV40006245	0.00623391	1.8287	up	protein_coding	NM_207303	ATRNL1	RefSeq	8746	chr10	+	116853123	117708509	ATTGCCATTGAACCATGTGCTGGGAACAGAGCTGCTGTTCTGACTGTGTTTCTTTGTCTA	26033	Hs.501127	GO:0007186|GO:0016021|GO:0030246	attractin like 1	67.7913	15.9985	5.16336	4.29254	90.9421	84.2924	98.0352	29.1631	36.5238	27.7051	17.7198	14.5615	10.9558	9.05024	5.45836	5.31202	5.37467	4.79848	4.8733	4.91742	4.31293	4.37134	4.14343	3.7176
ASHGV40039254	0.00255198	1.5937	up	protein_coding	uc021pao.2	AX746485	UCSC_knowngene	1761	chr1	+	155155666	155157427	ACCATTTTTCTCAATGCCTTTCCGCGGGCTATACCAATGCCATGTCTTTCCTGTCCGCCT					210.132	63.5743	6.9506	6.27822	249.108	249.643	332.573	93.5521	125.783	74.0777	77.3564	66.9046	55.126	44.4071	7.03685	7.11633	7.23618	6.72338	6.64029	6.32282	6.40812	6.49562	6.27923	5.88531
ASHGV40045185	0.018574	1.95048	up	protein_coding	uc003pcc.1	AX746830	UCSC_knowngene	2521	chr6	+	53516383	53518904	TAGGGCTATTTCCCTATAATATTGAGCCATTTCAGTTCCTAATAAAAGATCAAGTACCTG					34.6335	7.7407	4.1222	3.15837	54.0993	38.8606	46.2352	17.0345	16.9381	8.3688	11.0165	5	9.31822	5	4.65252	4.02747	4.2396	3.92898	3.76244	3.16707	3.64894	2.53	3.93982	2.50603
ASHGV40011509	0.0135637	2.11527	up	protein_coding	uc001shz.1	AX747140	UCSC_knowngene	2095	chr12	+	56225624	56227719	TGGCACTTGCCCTGGTGTGTGCCCTTTGCTGCTGCTTTGGAATCATCTACTGCTGCTTCA					1416.59	468.752	9.98905	8.90821	1884.38	1317.3	2037.55	787.484	1056.26	890.04	688.257	298.181	217.697	249.584	10.0755	9.92572	10.0525	10.2299	9.66157	9.79968	9.53941	8.76821	8.17985	8.25389
ASHGV40054903	0.0338608	1.63651	up	protein_coding	uc004dgq.2	AX747333	UCSC_knowngene	2212	chrX	+	46319732	46321944	AGGCTTCCTCCCTGCCTCTGTTTCATCTATGAGTGTCTTGAGTGTCTTAAGTGTCACTTT					1164.59	428.887	9.60051	8.88988	1771.6	1236.39	1657.72	459.56	697.696	675.95	597.135	322.259	218.766	330.323	9.98586	9.82756	9.72602	9.39903	9.06405	9.39341	9.33102	8.89202	8.18685	8.64613
ASHGV40042840	0.00515605	1.58117	up	protein_coding	uc003mjy.1	AX747985	UCSC_knowngene	1425	chr5	+	178949499	178950924	ATTTCGTCCTCTTCATTGTGTTCAGCCTGGTGATCCTGATCATCTTATGCCCCTACATTC					305.731	104.745	7.6184	6.95741	355.919	380.104	401.371	175.165	216.095	139.494	133.81	107.347	74.2321	68.8421	7.57974	7.81591	7.52401	7.77106	7.40129	7.225	7.19061	7.20051	6.68559	6.48532
ASHGV40023169	0.0312034	1.53807	up	protein_coding	uc002ksd.2	AX748268	UCSC_knowngene	1951	chr18	+	13457207	13459158	TGAGCAACTCTGCGCCTATTTTGAAACATTCACTGCTTTGTTTTGTTTGTTTTGTCTAAT					219.588	72.0174	7.0195	6.39838	282.529	247.223	341.865	99.9645	126.357	102.766	77.8689	36.8439	61.9237	80.6842	7.23466	7.09966	7.27733	6.83849	6.64738	6.79608	6.41873	5.63065	6.44205	6.70441
ASHGV40018446	0.00461154	1.77332	up	protein_coding	uc002fna.1	AX748291	UCSC_knowngene	2239	chr16	-	89343885	89346124	TGCTTTTTGTTGTTTTGTTTTCTCGTTTAATGGATCATAACACTAGTCTGACTGCTGTAG					141.437	37.5181	6.34219	5.51574	196.923	167.569	199.167	74.6658	68.8589	46.4576	47.7398	38.1818	20.0543	35.1567	6.67705	6.45034	6.44973	6.3566	5.77723	5.67297	5.72449	5.68327	4.92537	5.57259
ASHGV40051701	0.0173271	1.68435	up	protein_coding	uc022bgl.1	AX748309	UCSC_knowngene	1401	chr9	-	35649299	35650700	TGGAGGAGGCAAAGACAGTAGCCCCCTCCTTATTTCTTTTTTCTATCTGTTCCTCTTAGC					354.054	111.115	7.79129	7.0391	390.418	283.766	625.156	194.369	276.561	116.246	103.022	69.9785	163.284	103.044	7.72073	7.32879	8.21407	7.93935	7.75353	6.96399	6.82752	6.56646	7.79457	7.04298
ASHGV40052310	0.00178133	1.54955	up	protein_coding	uc004bpf.2	AX748313	UCSC_knowngene	2140	chr9	-	127805167	127807307	AAACCTGATTCAGAGAAGTTGGCTTATTCCTTTGCCTTTGACCACAGCTTTGTTGGAGGT					252.238	83.2194	7.28739	6.65554	343.637	276.445	342.315	134.111	164.681	106.901	96.2492	73.7049	82.0365	57.2054	7.52877	7.28567	7.27854	7.32099	7.02299	6.84655	6.73056	6.64443	6.82394	6.23221
ASHGV40041319	0.00195369	1.70497	up	protein_coding	uc011cly.3	BC013821	UCSC_knowngene	2682	chr5	+	478317	480999	GAGGGCCCTCCGCCTGCTCTTTTGCTTCTAAATCCAGCATCTTCTGTATGACCTTTGTCC					186.82	54.6868	6.80526	6.03551	248.54	225.814	256.47	102.335	100.94	74.4658	72.4014	41.756	39.7012	45.1096	7.03279	6.94899	6.8355	6.87808	6.33095	6.32971	6.31141	5.80556	5.82422	5.90666
ASHGV40014971	0.0287452	2.17818	up	protein_coding	uc001fot.1	BC016978	UCSC_knowngene	3597	chr1	-	156374048	156377645	TCCCACATCCTCTGAGTTGGAAGTCCCATCTCAAGTCTTCAATAAAGACTCTTGAATATT					244.109	64.6873	7.26189	6.13877	270.365	260.742	377.844	162.514	149.081	62.2913	60.8439	19.6122	108.556	72.1332	7.16639	7.18957	7.42751	7.64445	6.88151	6.08645	6.06986	4.76743	7.22204	6.54805
ASHGV40006635	0.0128555	1.54733	up	protein_coding	uc001mgo.3	BC068088	UCSC_knowngene	767	chr11	-	8693132	8701271	GAATCTGTGAGACAGAGTGAATCCTCTTGATGCCTAATATATCTGTTTTGTAAGCTGGAA					52.4453	13.9328	4.76734	4.13755	72.2081	58.5865	79.4832	23.6439	28.3046	22.2147	15.2854	13.0227	10.0882	9.05294	5.10663	4.70986	5.0592	4.45831	4.50268	4.60444	4.11262	4.21835	4.03417	3.71818
ASHGV40047532	0.0271717	1.99616	up	protein_coding	uc003ssl.1	BC075797	UCSC_knowngene	6891	chr7	+	12596186	12616811	ACACTGGTTCTTAGGAATTGTTTTGACCTTAGTGAAGTTACCTGGATGTGATGTGTATTA					35.4281	7.24459	4.06264	3.06541	51.8358	46.132	51.8391	15.9249	11.4088	13.264	5.03339	7.92552	5	5	4.58352	4.31238	4.40909	3.81995	3.18825	3.82875	2.84136	3.58035	2.57055	2.50603
ASHGV40025788	0.0138563	2.77785	up	protein_coding	NM_005178	BCL3	RefSeq	1864	chr19	+	45251977	45263301	GCTCCTCCCAATTTCTTCCTTCCTTCCCCATCTCCACCCGCCTTCCTGCCCTTTGCTGGG	602	Hs.31210	GO:0000060|GO:0002268|GO:0002315|GO:0002455|GO:0002467|GO:0003677|GO:0003700|GO:0005515|GO:0005634|GO:0005654|GO:0005737|GO:0006351|GO:0006974|GO:0007249|GO:0008134|GO:0009615|GO:0010225|GO:0019730|GO:0030198|GO:0030330|GO:0030674|GO:0032729|GO:0032996|GO:0033257|GO:0042088|GO:0042345|GO:0042536|GO:0042742|GO:0042771|GO:0042832|GO:0042981|GO:0043066|GO:0043234|GO:0045064|GO:0045082|GO:0045171|GO:…	B-cell CLL/lymphoma 3	25468.5	4851.6	13.7659	12.292	46753.4	13535.6	46792.3	3239.89	17021.4	8082.46	5887.32	4441.86	2257.65	3588.7	14.5381	13.4779	14.6414	12.4577	13.7146	12.8966	12.5687	12.4941	11.4467	12.0537
ASHGV40003264	0.0189848	1.5249	up	protein_coding	NM_004765	BCL7C	RefSeq	1101	chr16	-	30899115	30905623	AACTGCTGGAAGCTGAGGCCCCCGAAGCTTACCCTGTCTTTGAGCCAGTGCCACCTGTCC	9274	Hs.658547	GO:0006915	B-cell CLL/lymphoma 7C	485.615	186.573	8.38069	7.77198	498.116	546.443	662.744	326.132	394.642	207.717	176.909	109.792	204.439	234.008	8.10069	8.4316	8.3089	8.80905	8.25321	7.7662	7.59685	7.23631	8.09369	8.16683
ASHGV40006785	0.00110282	1.7207	up	protein_coding	NM_001709	BDNF	RefSeq	4016	chr11	-	27676441	27722035	GGCGATTCCCATTGAAAATGTAAGTAAATGTCTGTGGCCTTGTTCTCTCTATGGTAAAGA	627	Hs.502182	GO:0001657|GO:0001662|GO:0001666|GO:0002544|GO:0005169|GO:0005615|GO:0005737|GO:0006120|GO:0007169|GO:0007214|GO:0007267|GO:0007399|GO:0007406|GO:0007411|GO:0007412|GO:0007416|GO:0007612|GO:0007631|GO:0008021|GO:0008038|GO:0008083|GO:0009642|GO:0009725|GO:0010996|GO:0014047|GO:0014076|GO:0014823|GO:0016023|GO:0016358|GO:0021675|GO:0030061|GO:0030425|GO:0030516|GO:0032094|GO:0032229|GO:0033138|GO:…	brain-derived neurotrophic factor	684.556	228.739	8.87808	8.09509	947.176	726.133	892.64	409.667	447.161	269.662	287.106	176.61	227.938	182.378	9.07266	8.91639	8.77146	9.19923	8.43065	8.12574	8.29068	7.97296	8.24827	7.83778
ASHGV40055549	0.0011992	1.8865	up	protein_coding	NM_001711	BGN	RefSeq	2465	chrX	+	152760346	152775004	AGTGGCTTTGAACCTGGAGCCTTCGATGGCCTGAAGCTCAACTACCTGCGCATCTCAGAG	633	Hs.821	GO:0001974|GO:0005201|GO:0005539|GO:0005576|GO:0005578|GO:0005796|GO:0005975|GO:0008150|GO:0009986|GO:0019800|GO:0030133|GO:0030198|GO:0030203|GO:0030204|GO:0030206|GO:0030207|GO:0030208|GO:0031012|GO:0031012|GO:0042383|GO:0043202|GO:0044281|GO:0050840|GO:0070062	biglycan	103.526	26.3243	5.92101	5.0053	129.644	142.774	118.61	61.7349	64.8653	40.8414	33.4145	21.1481	15.6057	20.612	6.02286	6.18049	5.65951	6.04652	5.69565	5.48741	5.21646	4.87253	4.59248	4.85759
ASHGV40007748	0.00200507	2.1776	up	protein_coding	NM_001001786	BLID	RefSeq	862	chr11	-	121986061	121986923	CAGTCTTTTCTACCCACTTTTACCCATAACTTTTCCAAATTTGGTTCAAATTGTGCAGAG	414899	Hs.686109	GO:0005739|GO:0006915	BH3-like motif containing, cell death inducer	70.2096	14.3966	5.24807	4.12532	94.0099	87.4785	98.7297	38.1482	32.6817	26.223	17.9959	9.05828	9.29367	9.41233	5.51567	5.37297	5.38587	5.25111	4.71471	4.83647	4.33644	3.74803	3.93588	3.76981
ASHGV40014082	0.000323175	2.513	up	protein_coding	NM_001202	BMP4	RefSeq	1957	chr14	-	54416454	54423554	CCCTAAACATTCACCTTGACCTTATTTATGACTTTACGTGCAAATGTTTTGACCATATTG	652	Hs.68879	GO:0000122|GO:0000186|GO:0001541|GO:0001649|GO:0001657|GO:0001658|GO:0001822|GO:0001823|GO:0001843|GO:0001934|GO:0001938|GO:0001958|GO:0002043|GO:0002062|GO:0002244|GO:0002320|GO:0003014|GO:0003130|GO:0003139|GO:0003197|GO:0003279|GO:0003323|GO:0003337|GO:0005125|GO:0005160|GO:0005515|GO:0005576|GO:0005576|GO:0005578|GO:0005615|GO:0005615|GO:0005615|GO:0005737|GO:0007182|GO:0007224|GO:0007281|GO:…	bone morphogenetic protein 4	31.778	5.89658	4.01063	2.68123	36.3677	34.6865	49.6378	13.6541	24.5438	9.48293	5	5	5	5	4.0177	3.82989	4.34359	3.56108	4.30092	3.34158	2.45798	2.53	2.57055	2.50603
ASHGV40027896	0.00609816	2.29617	up	protein_coding	NM_033030	BOLL	RefSeq	2842	chr2	-	198591602	198650074	GTGGCATGTTGGTTTTTTATGTGCTAACCTAACTGTAATGACCTTTTCTACAACATGTTT	66037	Hs.169797	GO:0000166|GO:0003723|GO:0005515|GO:0005737|GO:0007126|GO:0007275|GO:0007283|GO:0008494|GO:0030154|GO:0045948	boule homolog, RNA binding protein	38.8414	7.24607	4.27001	3.07078	54.1991	47.8443	57.3632	16.5514	18.2492	9.81396	5.44603	10.9704	5	5	4.65582	4.37409	4.56808	3.88038	3.87169	3.38998	2.89589	3.99145	2.57055	2.50603
ASHGV40050123	0.026515	1.68721	up	protein_coding	NM_015201	BOP1	RefSeq	2427	chr8	-	145486001	145515120	AGCCTTTACCCTGTGCTGCCTGGTGCTCCCACCTTCTTGAATTGGGGTTGCCAACAAAGC	23246	Hs.645279	GO:0000448|GO:0000463|GO:0005515|GO:0005654|GO:0008283|GO:0030529|GO:0030687|GO:0042254|GO:0042254|GO:0043021|GO:0044822|GO:0051726|GO:0070545	block of proliferation 1	2363.79	925.271	10.7096	9.955	3458.67	2598.75	3022.66	895.142	1843.74	1705.26	1126.2	669.013	538.969	586.923	10.9629	11.0368	10.6499	10.4346	10.464	10.7103	10.2753	9.94	9.4099	9.4395
ASHGV40013182	0.00558869	1.50069	up	protein_coding	NM_000059	BRCA2	RefSeq	11386	chr13	+	32889616	32973809	TTACCTCCACCTGTTAGTCCCATTTGTACATTTGTTTCTCCGGCTGCACAGAAGGCATTT	675	Hs.34012	GO:0000724|GO:0000724|GO:0000910|GO:0001556|GO:0001833|GO:0002020|GO:0003697|GO:0004402|GO:0005515|GO:0005634|GO:0005654|GO:0005654|GO:0005737|GO:0005813|GO:0006281|GO:0006289|GO:0006302|GO:0006302|GO:0006978|GO:0007141|GO:0007283|GO:0007420|GO:0007569|GO:0007584|GO:0008585|GO:0010165|GO:0010225|GO:0010332|GO:0010484|GO:0010485|GO:0030097|GO:0030141|GO:0030879|GO:0031619|GO:0032355|GO:0032465|GO:…	breast cancer 2	261.16	88.0551	7.32587	6.74024	310.602	338.255	374.342	141.162	141.439	111.626	107.685	79.4708	71.8792	69.615	7.38086	7.61636	7.41474	7.40705	6.81036	6.90893	6.89299	6.75557	6.64343	6.50031
ASHGV40015559	0.0165288	1.52518	up	protein_coding	NM_033271	BTBD6	RefSeq	2001	chr14	+	105714878	105717430	AAGTACATCGTCCCAGCATTGGCAAAAGCCTGTGTCAACTTTCTGGAGACAAGTTTGGAA	90135	Hs.7367	GO:0000932	BTB (POZ) domain containing 6	53.4668	15.6357	4.95607	4.3471	58.1562	66.9009	56.6018	49.3927	36.2823	15.8976	18.7987	14.8094	12.9634	15.7096	4.76557	4.93144	4.54657	5.67314	4.86364	4.09975	4.40159	4.39158	4.35753	4.48503
ASHGV40043316	0.00621639	1.97797	up	protein_coding	NM_001304561	BTNL2	RefSeq	1513	chr6	-	32361115	32374907	AGGATGACGTTTTTGTGGAAAACACTGCTTGTTTGGGGATTGCTTCTTGCTGTGGCTGTA	56244	Hs.534471	GO:0016021	butyrophilin like 2	170.832	44.1479	6.64959	5.66557	265.131	196.123	208.599	85.1444	99.1642	63.3162	72.8371	30.5808	24.7791	29.2265	7.13791	6.71223	6.51781	6.57421	6.30578	6.10878	6.32114	5.37556	5.19494	5.32743
ASHGV40042867	0.0269609	1.67613	up	protein_coding	NM_197975	BTNL3	RefSeq	2454	chr5	+	180415844	180433727	TCTGTGGTGCCCTGTGTGGTGTTGTCATGGGGATGATAATTGTTTTCTTCAAATCCAAAG	10917	Hs.225949	GO:0003674|GO:0005575|GO:0008150|GO:0016021	butyrophilin like 3	948.292	354.807	9.34237	8.59724	1413.17	1005.43	1198.16	420.864	703.834	598.615	500.625	270.434	185.973	218.386	9.65901	9.48959	9.2394	9.24756	9.07629	9.23594	9.08022	8.62528	7.97272	8.07202
ASHGV40051794	0.0360067	1.66654	up	protein_coding	ENST00000543078	BX649567.1	GENCODE	420	chr9	-	67924790	67925210	GGTAGCTTCAAAGGCTTCTATCCCAACTCTACCTATTTCTACCTATTTTCTCTTGAGTTA					137.476	37.2336	6.26866	5.5318	235.402	164.073	151.003	84.4624	52.4388	43.6499	36.257	26.1831	37.7965	42.2818	6.95202	6.41153	6.02599	6.5625	5.39123	5.58113	5.33111	5.16555	5.76302	5.81817
ASHGV40057489	0.00364011	2.68555	up	protein_coding	NM_153244	C10orf111	RefSeq	1785	chr10	-	15137383	15139318	TCTGGTATAGTTTCTGTGATTTCTTTCTTTTATTTATTATTATTATTGTTGTTGAGACAG	221060	Hs.567777	GO:0016021	chromosome 10 open reading frame 111	52.2368	7.75329	4.66275	3.23753	83.2755	62.5243	75.3102	20.3172	19.7569	7.61548	14.6182	6.00791	5.52485	5	5.32427	4.82043	4.97702	4.21259	3.97945	3.04609	4.04707	3.26375	3.32471	2.50603
ASHGV40006018	0.00625788	1.52648	up	protein_coding	ENST00000394005	C10orf129	GENCODE	1592	chr10	+	96954233	96988681	CAAGGAGCCTGTGTGTTTCTGTGTCACATGCCAACCTTCTGCCCTGAGACTGTTCTAAAT	142827	Hs.134229	GO:0005524|GO:0005525|GO:0005739|GO:0006631|GO:0031647|GO:0046872|GO:0047760|GO:1903955	acyl-CoA synthetase medium-chain family member 6	478.313	174.159	8.28982	7.67961	608.792	585.756	648.346	240.057	308.615	242.474	222.368	149.196	115.586	141.17	8.42108	8.5471	8.26959	8.29851	7.91281	7.98155	7.91093	7.72005	7.3083	7.47723
ASHGV40001786	0.0468888	2.49218	up	protein_coding	NM_020643	C11orf16	RefSeq	1942	chr11	-	8941622	8954553	AGGTGGAGGCTGGGAGTTTGGGGCTGTGGGTGGATCCTCTGAAGGCCATGGAATCCTCCA	56673	Hs.277349		chromosome 11 open reading frame 16	3145.58	958.582	11.1982	9.88079	3232.21	5505.15	2332.5	2684.62	1973.41	1698.89	1593.47	682.307	395.187	423.054	10.8575	12.1748	10.2489	12.151	10.5588	10.7034	10.7474	9.96795	8.99601	8.98926
ASHGV40009378	0.00479292	1.5236	up	protein_coding	NM_001271983	C11orf44	RefSeq	3547	chr11	+	130542850	130587247	AGGGATCTGGTCATGACCACATCACTCTGGAGTCTGGCTTATTTCCAGCATTTTTCCCAG	283171	Hs.376151	GO:0005576	chromosome 11 open reading frame 44	63.0477	17.6768	5.0994	4.49192	66.1945	68.5199	106.181	32.8758	41.4678	20.4449	22.6832	16.0124	17.7194	11.5242	4.97286	4.97047	5.49379	5.00212	5.05776	4.48276	4.67038	4.49373	4.75907	4.05365
ASHGV40008337	0.0424409	2.61888	up	protein_coding	NM_001145033	C11orf96	RefSeq	1361	chr11	+	43964105	43965433	TGGATATGTCTGTGAGGCTCCTGAAAGGAGACAAATAAAGTCAATATATTTGCACAGTGC	387763	Hs.530443		chromosome 11 open reading frame 96	53.8117	8.81192	4.77449	3.38554	45.9546	26.0162	94.5139	74.3998	28.174	16.5847	10.468	5.23164	6.77531	5	4.3861	3.32162	5.3193	6.35062	4.49484	4.16295	3.5812	3.11962	3.55791	2.50603
ASHGV40015388	0.0329088	2.10703	up	protein_coding	NM_001282463	C14orf132	RefSeq	7764	chr14	+	96505660	96560308	ATCATAGCTACGCTGGGGAACATCGTGGTGGTGGGCGTGGTGTATGCCTTCACCTTCTGA	56967	Hs.6434	GO:0016021	chromosome 14 open reading frame 132	2554.64	813.855	10.9019	9.82668	2181.8	4419.02	2340.82	1810.87	2020.67	1010.56	1237.3	818.105	566.319	436.993	10.2747	11.845	10.2533	11.544	10.5925	9.97684	10.398	10.2451	9.48485	9.02868
ASHGV40015553	0.0315891	1.6711	up	protein_coding	NM_174891	C14orf79	RefSeq	1908	chr14	+	105452615	105461855	GTTTCCACCATAGACCATTTCCTAGAAATAAGCAGTGAAGAAAAACCTGGCGTTGAACGT	122616	Hs.27183		chromosome 14 open reading frame 79	30.6373	8.22613	4.04866	3.30786	37.8905	39.5383	31.9586	25.4808	18.3185	13.6388	11.2049	5	6.05462	5.2324	4.08115	4.05705	3.64479	4.58307	3.87724	3.87098	3.6759	2.53	3.42395	3.03848
ASHGV40018393	0.0494202	1.90426	up	protein_coding	NM_001195125	C16orf95	RefSeq	988	chr16	-	87336403	87351026	TGTGTGTGTGAAAGGGCGCGTCAGCCATAAGAAGCCATATGCGTGCGAGCCGGTCCCCAC	100506581	Hs.729380		chromosome 16 open reading frame 95	271.99	70.5677	7.22175	6.29251	490.682	363.16	285.743	81.222	139.145	122.298	94.1986	47.7608	30.4966	58.085	8.07766	7.7376	7.00772	6.49944	6.78633	7.03252	6.7019	5.99997	5.4749	6.25328
ASHGV40020166	0.0367462	2.39128	up	protein_coding	NM_207454	C17orf102	RefSeq	3997	chr17	-	32901141	32906388	TTTCCATTCTGTTTGTGTCTTCTGGACAGAGGATTGGCAATGGTTGGAGGTTATCTCAGT	400591	Hs.514090		chromosome 17 open reading frame 102	78.7236	16.6421	5.33508	4.0773	132.696	77.4179	114.277	30.9873	38.2395	31.8506	23.3151	14.7566	5	8.28828	6.05653	5.17124	5.60521	4.90114	4.94127	5.11992	4.71082	4.38751	2.57055	3.5977
ASHGV40021363	0.0347694	1.71297	up	protein_coding	uc021tqt.1	C17orf76-AS1	UCSC_knowngene	548	chr17	+	16342300	16343574	GCAGGGCAGCGCGGGGCCGAATCCGGCTGCCGTGGCTGAGGCTCATGGATCACTCTTTTG	125144	Hs.368934	GO:0005515|GO:0005739	LRRC75A antisense RNA 1	110.402	30.9915	6.04156	5.26506	91.0154	189.063	99.4308	96.3417	76.1603	38.9711	41.8084	23.5705	26.7161	23.8914	5.46037	6.64917	5.39701	6.7736	5.92764	5.41558	5.53337	5.02038	5.30005	5.05592
ASHGV40025178	0.00969592	2.082	up	protein_coding	NM_001136482	C19orf38	RefSeq	1089	chr19	+	10959105	10980360	TGGCTGGTGCCCTCTTCCTCCTTGCTGGGCTGGTGGCTGTTGCCCTGGTGGTCAGAAAAG	255809	Hs.440535	GO:0016021	chromosome 19 open reading frame 38	10586.8	3700.75	12.9359	11.8779	16363.3	12360.2	11633.7	3984.1	8592.75	5976.46	5254.69	3397.47	1736.67	2138.43	13.1469	13.3372	12.7028	12.7645	12.7278	12.4419	12.4	12.1572	11.0718	11.3186
ASHGV40024699	0.00463592	1.72094	up	protein_coding	NM_001193623	C19orf84	RefSeq	1403	chr19	-	51891542	51893828	ACCTGAATCCCAAGTGAGAAGAAAATCCTAAACCTCGTACCCAAACCTGTCTCCTTGATG	147646	Hs.148344		chromosome 19 open reading frame 84	570.421	177.378	8.54221	7.75901	799.703	744.037	715.663	282.007	310.692	162.09	203.596	154.699	186.467	180.04	8.82541	8.96165	8.42965	8.5726	7.92173	7.43396	7.78925	7.77493	7.97585	7.82108
ASHGV40035761	0.00477884	1.6984	up	protein_coding	NM_174896	C1orf162	RefSeq	1045	chr1	+	112016490	112021134	CACTCTCTCCACAGCAGCCCCAACAACTAGCCCTGCACCCTGTCTCTCTAACCACCACAA	128346	Hs.288010	GO:0016021	chromosome 1 open reading frame 162	7479.33	2942.32	12.4807	11.7165	8601.14	9709.74	10284.9	3430.13	5370.76	3011.37	3115.93	3282.2	2381.16	2920.92	12.2716	13.0237	12.5335	12.5418	12.0329	11.5082	11.6838	12.113	11.5322	11.7455
ASHGV40031068	0.0169132	1.77053	up	protein_coding	NM_001136508	C1orf185	RefSeq	911	chr1	+	51567905	51613754	GGCGAAGATTAAATCTCATTCTCAGTGTGTTTTTATTTCTCGAAATTTTCATACTGGGAG	284546	Hs.176177	GO:0016021	chromosome 1 open reading frame 185	26.5962	7.34279	3.77543	2.95125	32.8226	32.1116	36.0701	17.668	14.3088	9.7643	11.9496	5	5	5	3.83581	3.69059	3.85384	3.98679	3.51013	3.38381	3.76586	2.53	2.57055	2.50603
ASHGV40030752	0.0298976	1.90698	up	protein_coding	NM_182584	C20orf203	RefSeq	4803	chr20	-	31219426	31239783	TCCACTGTTTCGTAGACTGAGAACATGGAGGGACTGGCATTTGCTGTGTTACCCTGTGGT	284805	Hs.353262	GO:0005737	chromosome 20 open reading frame 203	65.2628	17.3782	5.19602	4.26473	84.5874	81.3756	82.1052	41.5091	36.7365	29.7115	30.589	10.358	9.42895	6.80365	5.34772	5.25406	5.10797	5.38755	4.8828	5.01729	5.09473	3.91822	3.95345	3.33997
ASHGV40032310	0.0278166	1.54282	up	protein_coding	ENST00000329015	C21orf128	GENCODE	2141	chr21	-	43522243	43528644	ATCTTTATTGTGACTTCAAATACCTGGGCATCTGAGACAGACAGTGAAACAAATTAGCCT					68.3571	20.6095	5.27822	4.65265	103.789	77.0158	73.9318	46.5203	40.5287	24.6798	34.2863	12.1826	15.2389	16.6599	5.6779	5.16198	4.95071	5.57387	5.02664	4.75504	5.24942	4.12877	4.56428	4.56575
ASHGV40032597	0.0346269	1.81415	up	protein_coding	ENST00000453404	C21orf49	GENCODE	992	chr21	+	34144471	34224779	TAAATTCACCACTGAGAGATACCACTGCCGGTAAACAGGAGACTGCTTTTTCGGATGTCT					33.7962	7.65566	3.98824	3.12894	45.5571	37.9999	57.9361	12.4737	15.0143	11.3862	7.96524	8.92684	5	5	4.37224	3.98849	4.58388	3.41942	3.57717	3.59533	3.24297	3.72985	2.57055	2.50603
ASHGV40032841	0.000288163	2.74033	up	protein_coding	NM_173793	C22orf39	RefSeq	1988	chr22	-	19430672	19435755	ATTAGTTCTTCTGTCAGTCGATCACGAGGTGCCGTTTTCTTCATTTTTCATTGGCTGGCG	128977	Hs.659565	GO:0005515	chromosome 22 open reading frame 39	100.503	16.1363	5.77692	4.32257	130.766	129.739	147.546	51.9903	42.4722	27.6582	17.5506	13.525	9.87975	12.0677	6.03413	6.01439	5.99089	5.75617	5.089	4.91474	4.29984	4.27052	4.01104	4.11669
ASHGV40015956	0.0102847	1.74454	up	protein_coding	NM_001007595	C2CD4B	RefSeq	1576	chr15	-	62455736	62457482	GAAGTACACCCATCTGCATTGTTTTTAATTCCTTCCGGTTTTCTATCAATGTTACAGTTT	388125	Hs.144372	GO:0005509|GO:0005544|GO:0005730|GO:0005886|GO:0005925|GO:0016079|GO:0017158|GO:0019905|GO:0030276|GO:0048791	C2 calcium-dependent domain containing 4B	129.933	34.5042	6.17542	5.37257	176.721	133.643	212.121	63.2077	63.9743	51.32	45.7546	32.5426	22.065	20.8386	6.5068	6.06752	6.54245	6.08494	5.67538	5.81295	5.66493	5.46426	5.04972	4.87099
ASHGV40034476	0.0159058	2.106	up	protein_coding	NM_198463	C3orf67	RefSeq	2551	chr3	-	58727736	59035715	GTAAATGATGGCTTGATGTACAGAAAATGTATTTTTGCTTAAAAGATGCCTGGGTACCTT	200844	Hs.368434		chromosome 3 open reading frame 67	77.5514	16.5111	5.45869	4.38419	79.4499	114.712	79.7684	83.1471	30.6796	18.7676	24.2599	15.8921	12.2261	11.4099	5.25451	5.81721	5.0642	6.53986	4.61769	4.35351	4.76494	4.48325	4.28076	4.03847
ASHGV40035355	0.000154981	1.69518	up	protein_coding	NM_001025266	C3orf70	RefSeq	5901	chr3	-	184795837	184870802	CTACAGACAGCTCAACTTTCCTTGATATGTAACACTTTAGGAAAATAACTGCCTTGTAAA	285382	Hs.380048		chromosome 3 open reading frame 70	37.2501	8.81728	4.32673	3.56529	46.7099	46.928	45.69	21.8383	25.0842	10.7569	8.59869	8.64772	9.1717	6.91142	4.41292	4.34118	4.2229	4.32703	4.32959	3.51484	3.33618	3.69352	3.92208	3.35982
ASHGV40039078	0.00296162	2.18614	up	protein_coding	NM_178497	C4orf26	RefSeq	1882	chr4	+	76481257	76491103	GCAGACACTGCTTCTCCTACTGGTTACTGGTATGCTGGTTGGTGGTAACTGTGGCAGAAG	152816	Hs.24510	GO:0005515|GO:0005576	chromosome 4 open reading frame 26	694.834	183.303	8.83164	7.70325	907.458	961.974	907.672	305.699	391.366	278.584	259.314	132.229	120.223	126.164	9.01222	9.41234	8.79723	8.69584	8.24055	8.17428	8.13271	7.52294	7.36251	7.32381
ASHGV40039916	0.0226296	1.57964	up	protein_coding	NM_001089584	C5orf49	RefSeq	2460	chr5	-	7830490	7851603	TTGGTAACTGTTGGGTTGGTTTCTGTTCACTGGCTCTCTACATTTGCCAGGATTCTTTGG	134121	Hs.709979		chromosome 5 open reading frame 49	214.483	72.6796	7.03942	6.37983	281.696	240.111	289.817	108.291	152.498	113.913	101.066	63.2428	45.8311	39.3456	7.2301	7.05084	7.03055	6.97322	6.91241	6.93843	6.79735	6.41109	6.0268	5.72549
ASHGV40050782	0.00113113	1.90099	up	protein_coding	NM_052958	C8orf34	RefSeq	2701	chr8	+	69242956	69731258	GTTCCGCTGATCTTCTTCTTTGCGTTCCATGCTCTTCTTGTCCTACGCTGGTCTACTCTG	116328	Hs.491941		chromosome 8 open reading frame 34	446.159	128.132	8.17582	7.24907	526.809	539.177	662.359	236.874	265.575	156.822	180.165	121.079	86.0397	96.5521	8.19234	8.4073	8.30719	8.27375	7.69855	7.38981	7.62336	7.38739	6.88958	6.95522
ASHGV40052366	0.012854	1.78431	up	protein_coding	NM_016390	C9orf114	RefSeq	4302	chr9	-	131581929	131592100	TGGTTAACTCTTTCCCTCTGTTTTCCTTATGCCCAACACTGGGTCAGGCAGAGTGGGCGA	51490	Hs.224137	GO:0000777|GO:0005575|GO:0007049|GO:0008150|GO:0008168|GO:0032259|GO:0044822|GO:0051301	chromosome 9 open reading frame 114	1117.77	409.222	9.6863	8.85093	1181.72	1135.45	1561.81	850.747	859.121	540.848	484.955	191.307	424.765	404.238	9.39469	9.69371	9.62859	10.3541	9.36036	9.09748	9.04344	8.09485	9.09116	8.92773
ASHGV40053085	0.00228685	1.52031	up	protein_coding	NM_001001938	C9orf47	RefSeq	4911	chr9	+	91605777	91611057	AGAAGTTCCATCAGTCGTTTTCCTTGGACAATTAACAAGTTAGGCTTCCACAGTGCCAGG	286223		GO:0005576	chromosome 9 open reading frame 47	70.8184	21.2369	5.36786	4.76349	72.1427	82.3659	94.8132	48.4749	56.2954	20.8743	26.2453	19.004	22.814	17.2471	5.10488	5.27272	5.32326	5.64353	5.4949	4.51464	4.87166	4.72388	5.09192	4.61534
ASHGV40020568	0.00576473	1.51973	up	protein_coding	NM_020178	CA10	RefSeq	3260	chr17	-	49707673	50236132	GCCTTTCTTTTCTTGTTTATAATGGTCACTCACTGTGTTTGGTTACTGTCAAGAAATCAA	56934	Hs.463466	GO:0003674|GO:0005575|GO:0007420	carbonic anhydrase X	134.109	40.7931	6.26571	5.6619	208.175	144.381	174.535	71.3638	72.0894	51.9022	45.5981	41.7421	32.0591	32.6642	6.76078	6.199	6.24494	6.27841	5.84543	5.82682	5.65884	5.80526	5.54248	5.47609
ASHGV40024908	0.0244694	1.66492	up	protein_coding	NM_001215	CA6	RefSeq	1378	chr1	+	9005892	9035148	TTCTGCTGTCCCTGTTCCTGCTGGGTGGCCAGGCCCAGCATGTGTCTGACTGGACCTACT	765	Hs.100322	GO:0001580|GO:0004089|GO:0005576|GO:0005615|GO:0005829|GO:0006730|GO:0008270|GO:0015701|GO:0044281|GO:0070062	carbonic anhydrase VI	730.27	252.26	8.90232	8.16687	1145.18	885.015	802.7	293.222	525.238	423.959	288.806	231.837	147.272	169.425	9.34063	9.26565	8.61461	8.63076	8.65995	8.76065	8.2996	8.39067	7.65084	7.73258
ASHGV40032318	0.0278383	1.70609	up	protein_coding	NM_001293274	CACHD1	RefSeq	5553	chr1	+	64971596	65158741	AGGGTTGATTTCTTTGACTGGTCCTTACTTAGATGTTGGAGGAGCTGGTTATGTTGTGAC	57685	Hs.443891	GO:0006816|GO:0016021	cache domain containing 1	67.4226	19.0762	5.23127	4.46058	79.8191	80.9211	97.6473	38.1404	40.5851	35.2816	24.5917	16.7727	7.45624	11.2788	5.26168	5.24589	5.36913	5.25064	5.02902	5.2709	4.78261	4.55879	3.66795	4.02265
ASHGV40046724	0.0454435	1.55924	up	protein_coding	NM_000722	CACNA2D1	RefSeq	7583	chr7	-	81575759	82073122	ATAAAATCAGACAAACATTAGCTGGGCCTGTTCCATGGCATAACACTAAGGCGCAGACTC	781	Hs.282151	GO:0005245|GO:0005245|GO:0005246|GO:0005891|GO:0006816|GO:0016529|GO:0030315|GO:0034765|GO:0046872|GO:0051924|GO:0070062|GO:0070588	calcium channel, voltage-dependent, alpha 2/delta subunit 1	304.194	107.211	7.66045	7.01961	298.29	452.641	309.961	249.041	211.039	112.079	139.556	118.065	78.5078	87.8474	7.31703	8.12423	7.13166	8.35978	7.36955	6.91456	7.25024	7.35021	6.76138	6.82165
ASHGV40036017	0.00814131	1.89742	up	protein_coding	NM_018398	CACNA2D3	RefSeq	3689	chr3	+	54156692	55108584	AGTCTCCAAGCCCAGACAGTCCTCCTTCTGCTCCCTCTGCTTTTGATGCTCTTCTCAAGG	55799	Hs.656687	GO:0005244|GO:0005246|GO:0005262|GO:0005891|GO:0034765|GO:0046872|GO:0051924|GO:0070588	calcium channel, voltage-dependent, alpha 2/delta subunit 3	2781.2	824.376	10.8037	9.87963	4306.46	2082.58	4893.89	778.038	1845.04	1161.25	1070.81	594.694	591.492	703.636	11.274	10.6712	11.3966	10.2115	10.465	10.175	10.2002	9.78373	9.55633	9.6828
ASHGV40018830	0.000473841	1.68486	up	protein_coding	NM_006539	CACNG3	RefSeq	2710	chr16	+	24266873	24373737	AGTTCCACCGCAGCAGACACAACGTCATTCTCAGCGCGGGCATCTTTTTTGTCTCTGCAG	10368	Hs.7235	GO:0005245|GO:0005245|GO:0005886|GO:0005891|GO:0006816|GO:0007268|GO:0016247|GO:0019226|GO:0030666|GO:0032281|GO:0032281|GO:0070588|GO:2000311|GO:2000311	calcium channel, voltage-dependent, gamma subunit 3	40.9158	9.51279	4.41024	3.65761	51.3038	55.0951	55.7653	19.9398	22.4749	11.2033	10.006	11.0517	7.63456	7.66836	4.5669	4.60566	4.52154	4.18507	4.17201	3.57375	3.52286	3.99946	3.69835	3.49362
ASHGV40036198	0.012112	1.98372	up	protein_coding	NM_001167674	CADM2	RefSeq	9580	chr3	+	85008132	86123579	TTGTATTTGTCACGCTGTGTTCTATCTTTCTGCTTGGTCGATATCTGGCAAGGCATAAAG	253559	Hs.164578	GO:0004872|GO:0005102|GO:0005886|GO:0005887|GO:0005913|GO:0007156|GO:0007157|GO:0008037|GO:0030424|GO:0034329|GO:0034332|GO:0042803|GO:0045202|GO:0045216|GO:0050839	cell adhesion molecule 2	144.126	34.932	6.34038	5.35217	190.712	197.023	198.133	62.4954	72.2655	48.5944	44.1957	45.5365	18.8591	17.4742	6.62541	6.71956	6.44026	6.0671	5.84958	5.73747	5.6152	5.92964	4.84575	4.63283
ASHGV40040144	0.00120829	1.5953	up	protein_coding	NM_001127173	CADM3	RefSeq	3559	chr1	+	159141413	159172932	TTGTCTTCCTGCTGCTCATCATGCTCATCTTCCTTGGCCACTACTTGATCCGGCACAAAG	57863	Hs.365689	GO:0004872|GO:0005102|GO:0005886|GO:0005887|GO:0005911|GO:0005913|GO:0007156|GO:0007156|GO:0007157|GO:0007157|GO:0008037|GO:0008104|GO:0034329|GO:0034332|GO:0042803|GO:0042803|GO:0045216|GO:0050839	cell adhesion molecule 3	742.043	262.658	8.9686	8.29476	1042.39	794.88	1019.4	369.865	483.676	314.44	328.661	238.518	212.035	219.635	9.20368	9.08525	8.98882	9.02304	8.54218	8.33891	8.48305	8.43065	8.14169	8.07953
ASHGV40006690	0.0221281	1.60914	up	protein_coding	ENST00000331587	CALCA	GENCODE	843	chr11	-	14990046	14993900	TTCTTGCATCCTTCCTATAACTTGATGCATGTGGTTTGGTTCCTCTCTGGTGGCTCTTTG	796	Hs.37058	GO:0001935|GO:0001944|GO:0001976|GO:0001984|GO:0002027|GO:0002031|GO:0002548|GO:0005102|GO:0005179|GO:0005515|GO:0005576|GO:0005615|GO:0005634|GO:0005737|GO:0005829|GO:0006468|GO:0006954|GO:0007159|GO:0007189|GO:0007190|GO:0007204|GO:0007218|GO:0007267|GO:0007566|GO:0007568|GO:0007631|GO:0008217|GO:0009408|GO:0010523|GO:0030279|GO:0030819|GO:0031623|GO:0031645|GO:0031716|GO:0032147|GO:0032403|GO:…	calcitonin-related polypeptide alpha	462.791	168.684	8.27463	7.58834	586.449	548.828	602.636	290.878	285.162	241.967	249.932	135.245	110.964	105.312	8.36097	8.43954	8.15431	8.62096	7.79737	7.97899	8.08115	7.56068	7.25088	7.07
ASHGV40035350	0.00123757	1.57621	up	protein_coding	NM_033259	CAMK2N2	RefSeq	1360	chr3	-	183977002	183979251	ACATTTGTATTTTTATATCCGACTCTTTGTTTACTGGCTCTGCTCATGGTTCCTGCCCTC	94032	Hs.585003	GO:0005634|GO:0005813|GO:0005829|GO:0008427|GO:0019901|GO:1904030	calcium/calmodulin-dependent protein kinase II inhibitor 2	301.104	101.23	7.576	6.91955	361.848	351.357	429.022	169.677	193.616	129.266	134.333	87.047	79.8042	75.7009	7.60547	7.68395	7.61844	7.71965	7.25251	7.11333	7.19538	6.88592	6.78447	6.61863
ASHGV40046096	0.0144194	2.04468	up	protein_coding	NM_032415	CARD11	RefSeq	4432	chr7	-	2945709	3083579	CAACATCTACCCCATCGTGCTCTTCATCCGGGTGTGTGAGAAGAACATCAAGAGGTTCAG	84433	Hs.648101	GO:0001772|GO:0001819|GO:0002223|GO:0004385|GO:0005515|GO:0005737|GO:0005829|GO:0005886|GO:0005886|GO:0030890|GO:0031295|GO:0038095|GO:0042101|GO:0042102|GO:0042981|GO:0043123|GO:0045061|GO:0045086|GO:0045087|GO:0045121|GO:0045577|GO:0045580|GO:0046939|GO:0050700|GO:0050852|GO:0051092|GO:0070062	caspase recruitment domain family member 11	318.931	88.4656	7.74354	6.71167	385.189	298.266	368.223	322.235	220.745	94.3272	104.346	47.3874	103.804	92.4637	7.70013	7.41043	7.38981	8.78652	7.43082	6.67478	6.84556	5.98692	7.15763	6.89344
ASHGV40017962	0.00560702	1.52221	up	protein_coding	NM_004352	CBLN1	RefSeq	2435	chr16	-	49311828	49315742	AAGTACTCGACCTTCTCCGGATTCCTGGTGTTTCCTCTCTGACTGGCTCGTAGCCGGAAG	869	Hs.458423	GO:0005576|GO:0007157|GO:0007268|GO:0007399|GO:0009306|GO:0021707|GO:0030054|GO:0042803|GO:0045211|GO:0051965	cerebellin 1 precursor	469.279	173.092	8.27223	7.66607	574.82	539.738	656.078	241.952	333.807	235.64	229.052	159.082	111.23	130.458	8.331	8.40859	8.29047	8.31004	8.02105	7.93842	7.95207	7.81535	7.2555	7.36899
ASHGV40020610	0.00011495	2.61227	up	protein_coding	NM_001282544	CCDC182	RefSeq	849	chr17	-	55821841	55822690	GTAACTTTCACTTGAACTGTTTTCCTGTTTGTAATGGTACTATTGCTCAATGTATACCTC	101927581		GO:0003674|GO:0005575|GO:0008585	coiled-coil domain containing 182	82.1776	13.4734	5.48457	4.09926	113.236	104.961	111.391	38.6426	42.6574	19.7887	16.3468	7.68736	11.049	12.4953	5.81585	5.67214	5.56739	5.27128	5.09618	4.43035	4.20375	3.54105	4.15463	4.16653
ASHGV40006027	0.00999742	1.69105	up	protein_coding	NM_019084	CCNJ	RefSeq	4120	chr10	+	97803158	97820625	ACATCGTCTTACTGCCTACTCTTGGGATTTCTTAGTGCAGTGTATTGAACGACTGTTGAT	54619	Hs.596479	GO:0005634	cyclin J	39.4733	9.89116	4.38419	3.62627	50.0188	45.5845	51.7849	17.8789	32.0994	11.9268	18.0748	6.6294	6.66685	6.15798	4.52669	4.29098	4.40716	4.00655	4.68956	3.66494	4.34165	3.37282	3.53744	3.2145
ASHGV40035897	0.00665168	1.82926	up	protein_coding	NM_000579	CCR5	RefSeq	3686	chr3	+	46411632	46417697	TCCAAAAGCACATTGCCAAACGCTTCTGCAAATGCTGTTCTATTTTCCAGCAAGAGGCTC	1234	Hs.450802	GO:0000165|GO:0002407|GO:0003779|GO:0004435|GO:0004950|GO:0005515|GO:0005737|GO:0005768|GO:0005829|GO:0005886|GO:0005887|GO:0006816|GO:0006935|GO:0006954|GO:0006955|GO:0006968|GO:0007166|GO:0007186|GO:0007204|GO:0007267|GO:0009897|GO:0009986|GO:0014808|GO:0015026|GO:0016032|GO:0016493|GO:0016493|GO:0019722|GO:0019957|GO:0023052|GO:0030260|GO:0070098|GO:0070098|GO:0070098|GO:0070098|GO:0070723|GO:…	chemokine (C-C motif) receptor 5 (gene/pseudogene)	58.0208	13.9862	5.06172	4.19046	51.1387	56.5774	80.2725	44.4449	57.6706	13.9861	14.3833	11.3138	13.9189	16.329	4.56143	4.64687	5.07385	5.49849	5.52794	3.91099	4.02506	4.02922	4.44797	4.53907
ASHGV40057051	0.0343001	1.69119	up	protein_coding	uc003ihk.1	CCRN4L	UCSC_knowngene	1190	chr4	+	139936942	139965034	CTCGCCCAAGGTATGCTGGATGCTTTTGTGCCTCTGCAGTCAAGTTTGCTGTGACTGCCT	25819	Hs.639842	GO:0000290|GO:0000932|GO:0003700|GO:0003729|GO:0004535|GO:0005634|GO:0005654|GO:0005737|GO:0006355|GO:0006366|GO:0006397|GO:0007623|GO:0009991|GO:0010629|GO:0032496|GO:0032922|GO:0033962|GO:0042752|GO:0045600|GO:0045668|GO:0045995|GO:0046872|GO:0048255|GO:0048471|GO:0090503|GO:0090503	nocturnin	175.729	56.6148	6.74355	5.98551	214.596	220.485	227.546	98.0578	117.961	87.4892	81.8453	58.9861	25.7085	29.0448	6.80628	6.9114	6.64812	6.80428	6.54767	6.56538	6.49004	6.30804	5.24452	5.31957
ASHGV40005908	0.0218085	2.23457	up	protein_coding	NM_018999	CCSER2	RefSeq	7760	chr10	+	86088344	86278277	ATTCTGCTCCCTCCTTCTCTCCTTGGCAGGGCTCCTTCCAGGGGATCCCACGGACTGTTC	54462	Hs.461988	GO:0001578|GO:0008017|GO:0015630	coiled-coil serine rich protein 2	3304.07	864.632	11.1368	9.97681	3265.66	6755.93	3453.41	1641.65	1403.72	1007.19	1126.42	669.891	742.301	777.356	10.8709	12.5024	10.8575	11.3832	10.0701	9.96795	10.2758	9.94169	9.87303	9.82556
ASHGV40056832	0.0140904	2.12652	up	protein_coding	NM_014406	CCT8L2	RefSeq	2065	chr22	-	17071647	17073700	TTTGCCTTTATTCCGTGTTTGGTACTTGATTCACTTTCTTTAAATAAAAACATGAAGGAA	150160	Hs.128342	GO:0005253|GO:0005524|GO:0005737|GO:0006810|GO:0015269|GO:0071805|GO:0098656	chaperonin containing TCP1 subunit 8 like 2	62.9226	11.9979	4.9842	3.89571	98.1787	83.6718	80.8643	31.7438	20.1543	20.0156	14.0303	11.157	9.32421	5.46233	5.58938	5.29849	5.08435	4.93921	4.00959	4.4506	3.9945	4.012	3.94065	3.08079
ASHGV40045271	3.5223e-05	1.98686	up	protein_coding	NM_133493	CD109	RefSeq	9170	chr6	+	74405807	74538041	TTCTCTATCAGAGGGAAGATGGCTCTTTCAGTGCTTTTGGGAATTATGACCCTTCTGGGA	135228	Hs.399891	GO:0001933|GO:0001942|GO:0004867|GO:0005615|GO:0005886|GO:0009986|GO:0010839|GO:0010951|GO:0030512|GO:0031225|GO:0045616|GO:0050431|GO:0061045|GO:0072675	CD109 molecule	77.0825	17.4403	5.46467	4.47419	87.3381	103.565	93.1795	42.0833	59.2464	23.8177	19.357	17.4242	14.6205	11.9822	5.3976	5.65081	5.29971	5.40944	5.56582	4.70337	4.44129	4.60754	4.51369	4.10504
ASHGV40023795	0.0255296	1.68364	up	protein_coding	NM_001252	CD70	RefSeq	913	chr19	-	6585849	6591163	TGCTTTGGTCCCATTGGTCGCGGGCTTGGTGATCTGCCTCGTGGTGTGCATCCAGCGCTT	970	Hs.501497	GO:0002020|GO:0005102|GO:0005125|GO:0005164|GO:0005515|GO:0005615|GO:0005886|GO:0005887|GO:0006955|GO:0007165|GO:0007267|GO:0008283|GO:0070062|GO:0097191	CD70 molecule	211.659	70.5684	7.0464	6.29482	250.683	260.766	276.144	122.213	148.49	104.298	117.269	54.6048	35.8494	40.8208	7.04528	7.18999	6.95011	7.17153	6.8751	6.81729	7.00686	6.18969	5.68913	5.77112
ASHGV40054623	0.0312872	2.68905	up	protein_coding	NM_002414	CD99	RefSeq	1255	chrX	+	2609227	2659350	CCGGGATTGTGGGGGCTGTCGTGGTCGCCGTGGCTGGAGCCATCTCTAGCTTCATTGCTT	4267	Hs.653349	GO:0005737|GO:0005886|GO:0005887|GO:0005925|GO:0007155	CD99 molecule	6167.05	1964.28	12.1983	10.7712	10161.1	5435.67	7371.7	3590.99	4275.77	3212.26	3215.14	318.421	1826.47	1249.12	12.5093	12.151	12.0318	12.6121	11.6872	11.6081	11.7352	8.87029	11.127	10.5153
ASHGV40015779	0.00872399	1.67944	up	protein_coding	NM_138477	CDAN1	RefSeq	4757	chr15	-	43015759	43029417	TCCCTGACCAGGGACCAAGCACAGGGCATTTAGAGCTTTTTAGAATAAACTGGTTTTCTT	146059	Hs.599232	GO:0005515|GO:0005634|GO:0005737|GO:0005886|GO:0006325|GO:0008104|GO:0008156|GO:0012505|GO:0016021|GO:0031497	codanin 1	1235.95	448.154	9.71058	8.9626	1932.72	989.389	1619.88	503.204	1134.55	716.782	531.918	249.576	427.706	314.79	10.11	9.4565	9.68914	9.53773	9.75952	9.47152	9.16704	8.5012	9.10032	8.57292
ASHGV40014606	0.0480184	1.92973	up	protein_coding	NM_006035	CDC42BPB	RefSeq	6701	chr14	-	103398715	103523742	GCACCTGGGGGGTTCTGGTTTTTACTTTTTTAATGTAAGTCTCAGTCTTTGTAATTAATT	9578	Hs.654634	GO:0000287|GO:0004672|GO:0004674|GO:0005524|GO:0005737|GO:0005856|GO:0005886|GO:0005911|GO:0006468|GO:0006468|GO:0007010|GO:0007163|GO:0007165|GO:0016477|GO:0017048|GO:0031032|GO:0031252|GO:0031532|GO:0035556|GO:0042641|GO:0070062	CDC42 binding protein kinase beta	751.14	247.048	8.92208	7.97369	1166.79	665.615	1052.41	294.176	576.716	453.297	295.095	69.0717	208.736	209.043	9.37385	8.76699	9.03866	8.63701	8.79391	8.85456	8.32951	6.54446	8.11975	8.02014
ASHGV40009518	0.0496447	1.62309	up	protein_coding	NM_031299	CDCA3	RefSeq	1944	chr12	-	6957971	6961230	CTCAGCTACCAAACTGGGACTCACAGCTTTATTGGGCTTTCTTTGTGTCTTGTGTGTTTC	83461	Hs.524216	GO:0003674|GO:0005515|GO:0005575|GO:0005829|GO:0007067|GO:0008150|GO:0016567|GO:0051301	cell division cycle associated 3	231.508	81.177	7.17633	6.4776	286.329	287.214	300.965	129.837	153.193	148.121	102.005	42.1728	71.692	41.894	7.25484	7.34918	7.0903	7.26872	6.91864	7.3083	6.81202	5.82035	6.64067	5.80664
ASHGV40049644	0.00754517	1.70372	up	protein_coding	NM_004063	CDH17	RefSeq	3698	chr8	-	95139393	95220815	CAAGTGCTATTTCAGCAACAACCATCTCATCCTATTACTTTTCATCTAACGTGCATTATA	1015	Hs.591853	GO:0005215|GO:0005427|GO:0005509|GO:0005886|GO:0006810|GO:0006857|GO:0007155|GO:0007156|GO:0016021|GO:0016323|GO:0016339|GO:0034329|GO:0034332|GO:0035672|GO:0045216	cadherin 17, LI cadherin (liver-intestine)	42.8262	10.1291	4.48628	3.71759	53.7811	58.6906	56.4049	27.5555	17.6988	14.8802	11.2469	7.58668	10.1702	6.76147	4.64365	4.71239	4.54101	4.70922	3.82512	4.00409	3.68113	3.52757	4.04282	3.33234
ASHGV40018100	0.0433383	1.50125	up	protein_coding	NM_001796	CDH8	RefSeq	4962	chr16	-	61685914	62070739	GCCCCACTCACTAGAGACTGAATAGCATCTTTAAATATTGTGTCGAGCCTTAAAATATTC	1006	Hs.368322	GO:0005509|GO:0005886|GO:0007155|GO:0007156|GO:0009409|GO:0016021|GO:0034329|GO:0034332|GO:0035249|GO:0043083|GO:0043679|GO:0045216	cadherin 8, type 2	39.283	11.1653	4.41365	3.82748	56.5395	43.6779	44.8859	30.6208	20.691	16.8966	12.0372	6.93968	6.18155	13.7713	4.72169	4.2208	4.19534	4.8786	4.05184	4.19183	3.77349	3.42224	3.4482	4.30166
ASHGV40047307	0.0289894	1.5434	up	protein_coding	NM_004935	CDK5	RefSeq	1211	chr7	-	150750898	150755052	GAATTTCTCACTCCCTTTGTGGACTTTATTTAATTTCATAAATTGGCTCCTTTCCCACAG	1020	Hs.647078	GO:0001764|GO:0001963|GO:0002039|GO:0004672|GO:0004674|GO:0004674|GO:0004674|GO:0004693|GO:0005176|GO:0005515|GO:0005524|GO:0005634|GO:0005737|GO:0005829|GO:0005856|GO:0006886|GO:0006913|GO:0007049|GO:0007160|GO:0007268|GO:0007411|GO:0007416|GO:0007519|GO:0007596|GO:0008045|GO:0008092|GO:0008283|GO:0008542|GO:0014044|GO:0014069|GO:0016020|GO:0016079|GO:0016301|GO:0016310|GO:0016533|GO:0018105|GO:…	cyclin-dependent kinase 5	1525.82	640.963	10.0888	9.46274	2111.09	1495.18	2063.28	772.885	1186.64	900.971	709.762	265.12	707.095	621.868	10.2251	10.1206	10.0729	10.1993	9.82634	9.81626	9.5771	8.59613	9.80705	9.51713
ASHGV40030758	0.0475845	1.94356	up	protein_coding	NM_016408	CDK5RAP1	RefSeq	2143	chr20	-	31946644	31989375	GGAAAACGTGTCTCTTTAAAGCTGCTATGTGAACAGCTTTTACAGTCATTAAATTTACCT	51654	Hs.435952	GO:0005575|GO:0005737|GO:0007420|GO:0019887|GO:0019901|GO:0032403|GO:0035596|GO:0035600|GO:0045664|GO:0045736|GO:0046872|GO:0051539	CDK5 regulatory subunit associated protein 1	3239.85	1229.43	11.2351	10.2764	4809.34	2909.48	4393.26	1858.17	2229.01	1759.08	1416.95	303.176	1560.41	1107.51	11.4254	11.2148	11.211	11.593	10.7312	10.7458	10.5747	8.79011	10.9254	10.346
ASHGV40040683	0.0325644	1.62483	up	protein_coding	NM_001801	CDO1	RefSeq	1627	chr5	-	115140429	115152405	AATCTTGTGGATCAAGGAAATGGAAAATTTAATCTGATGATTCTCTGTTGGGGTGAAGGA	1036	Hs.442378	GO:0000096|GO:0000097|GO:0000098|GO:0005829|GO:0006534|GO:0006954|GO:0007595|GO:0008198|GO:0017172|GO:0017172|GO:0019448|GO:0033762|GO:0034641|GO:0042412|GO:0042412|GO:0043200|GO:0044281|GO:0045471|GO:0051384|GO:0051591|GO:0055114	cysteine dioxygenase type 1	49.6322	12.2509	4.67057	3.97029	60.6935	66.7723	73.8797	28.3166	18.4991	17.2997	13.0685	6.12281	10.998	13.7653	4.83417	4.92737	4.9494	4.75401	3.88792	4.22755	3.888	3.28611	4.14861	4.30116
ASHGV40032819	0.0250148	1.89443	up	protein_coding	NM_001282225	CECR1	RefSeq	4510	chr22	-	17659679	17700475	AGCTATGTTTGGTGCCAAAGGCTTGTCCTATGATTTCTATGAGGTCTTCATGGGCATTGG	51816	Hs.170310	GO:0004000|GO:0005615|GO:0006154|GO:0007275|GO:0008083|GO:0008083|GO:0008201|GO:0008270|GO:0031685|GO:0042803|GO:0043103|GO:0043394|GO:0046103	cat eye syndrome chromosome region, candidate 1	87.2071	22.3921	5.57786	4.6561	101.984	95.7808	138.89	35.8491	63.5313	39.3263	34.9997	9.43344	15.442	12.7589	5.64845	5.52262	5.90171	5.14935	5.66717	5.42958	5.27792	3.79688	4.58008	4.19602
ASHGV40030475	0.00871322	2.91667	up	protein_coding	NM_001810	CENPB	RefSeq	2856	chr20	-	3764497	3767337	GTTTGATTTCAATAAATCTGTCCACTCCCCTTTTGTGGGGGTGAACGTTTTAACAGCCAA	1059	Hs.516855	GO:0000775|GO:0003682|GO:0003696|GO:0005634|GO:0005694|GO:0006355|GO:0019237|GO:0043565	centromere protein B	3391.57	798.855	11.1721	9.62774	6382.14	2720.96	4554.46	1397.36	1902.94	1403.06	1007.97	200.154	758.527	624.562	11.844	11.1155	11.2731	11.1222	10.5054	10.4301	10.112	8.1675	9.90612	9.52304
ASHGV40003285	0.00598233	1.57959	up	protein_coding	NM_015585	CFAP61	RefSeq	4120	chr20	+	20033157	20341346	CCAGTGCTCTATGTTCTTCAGCTTCTGTGAGAAGAATGTGGATTATGAAACGTTTAAAGC	26074	Hs.729168		cilia and flagella associated protein 61	43.7889	11.2031	4.52886	3.86931	61.7433	51.7549	58.0713	27.508	19.867	12.1807	14.0996	12.7532	8.20077	8.78105	4.86153	4.50149	4.58762	4.7066	3.98707	3.69683	3.99997	4.18849	3.78526	3.676
ASHGV40027425	0.00553417	1.76355	up	protein_coding	NM_032545	CFC1	RefSeq	1677	chr2	-	131349737	131357148	CTCTTCAGCTTTTTAAATCCACTGTAGTTCATGAGCCTGTGTGACATAATTACTTTTACA	55997	Hs.567542	GO:0003674|GO:0005575|GO:0005576|GO:0005886|GO:0007368|GO:0007369|GO:0031225|GO:0038092|GO:0038100	cripto, FRL-1, cryptic family 1	95.5531	25.3446	5.77753	4.95905	108.197	148.44	109.933	61.1676	50.0284	35.0269	36.3065	20.6291	17.2693	17.4913	5.74486	6.24486	5.5484	6.02883	5.32067	5.25942	5.33314	4.84063	4.72807	4.63398
ASHGV40027729	0.0089177	1.92716	up	protein_coding	NM_001039523	CHRNA1	RefSeq	2094	chr2	-	175612322	175629200	TCCCCTGCCTGCTCTTCTCCTTCTTAACTGGCCTGGTATTCTACCTGCCCACAGACTCAG	1134	Hs.434479	GO:0003009|GO:0004889|GO:0004889|GO:0005216|GO:0005886|GO:0005886|GO:0005892|GO:0006810|GO:0007165|GO:0007268|GO:0007271|GO:0007274|GO:0007528|GO:0009986|GO:0015464|GO:0019228|GO:0030054|GO:0031594|GO:0031594|GO:0034220|GO:0035094|GO:0042166|GO:0042166|GO:0042391|GO:0043005|GO:0045211|GO:0046716|GO:0048630|GO:0050881|GO:0050905|GO:0070050|GO:0098655|GO:0098655|GO:0098655|GO:0098655	cholinergic receptor, nicotinic alpha 1	2145.67	633.011	10.4285	9.482	3891.78	1487.89	3153.23	682.053	1513.39	971.625	822.534	480.777	436.619	453.5	11.146	10.1138	10.7135	10.0029	10.1662	9.91575	9.80136	9.48241	9.13026	9.08022
ASHGV40031158	0.00723568	1.63181	up	protein_coding	NM_000744	CHRNA4	RefSeq	5543	chr20	-	61974661	61992748	TCCCTGGACTCTGTGGGGCCACACGTTTGCCAAATTTTCCTTCCTGTTCTGTGTCTGCTG	1137	Hs.10734	GO:0001508|GO:0001666|GO:0004889|GO:0004889|GO:0005886|GO:0005886|GO:0005892|GO:0006281|GO:0006811|GO:0006816|GO:0006979|GO:0007165|GO:0007268|GO:0007268|GO:0007271|GO:0007271|GO:0007274|GO:0007585|GO:0007626|GO:0009897|GO:0014059|GO:0015276|GO:0015464|GO:0016020|GO:0016021|GO:0019233|GO:0030054|GO:0030425|GO:0034220|GO:0035094|GO:0035095|GO:0035640|GO:0042113|GO:0042166|GO:0042166|GO:0042391|GO:…	cholinergic receptor, nicotinic alpha 4	358.874	114.283	7.78688	7.0804	466.208	409.113	549.212	163.177	206.662	147.609	154.046	112.302	73.969	83.488	7.99832	7.93916	8.00394	7.65332	7.33967	7.30319	7.38963	7.27343	6.68154	6.75424
ASHGV40016198	0.00136567	1.95205	up	protein_coding	NM_000750	CHRNB4	RefSeq	2448	chr15	-	78916635	78933587	CACACTTCTAGATTCTTCCCAGCTCAGAGGCTTGGCATTTGCCATATCATCATCTTTTTT	1143	Hs.624178	GO:0001508|GO:0004889|GO:0005886|GO:0005887|GO:0005892|GO:0005892|GO:0006811|GO:0006812|GO:0006939|GO:0006940|GO:0007165|GO:0007268|GO:0007271|GO:0007626|GO:0008144|GO:0015276|GO:0015464|GO:0016021|GO:0030054|GO:0034220|GO:0035094|GO:0035095|GO:0042166|GO:0042391|GO:0043005|GO:0045202|GO:0045211|GO:0046928|GO:0046982|GO:0050877|GO:0051291|GO:0051971|GO:0060084|GO:0098655|GO:0098655	cholinergic receptor, nicotinic beta 4	126.678	29.3789	6.17675	5.21175	130.911	175.394	192.548	78.8712	55.6666	33.2019	35.1773	23.5387	25.7301	29.2464	6.03568	6.52544	6.39637	6.44843	5.47783	5.18193	5.28493	5.01838	5.24554	5.32799
ASHGV40030264	0.0082115	1.53072	up	protein_coding	NM_000751	CHRND	RefSeq	2963	chr2	+	233390869	233401375	AGATCTCCTACTCCTGCAACGTGCTTGTCTACCACTACGGCTTCGTGTACTGGCTGCCAC	1144	Hs.156289	GO:0003009|GO:0004889|GO:0005886|GO:0005892|GO:0006810|GO:0006936|GO:0007165|GO:0007268|GO:0007271|GO:0007274|GO:0015464|GO:0030054|GO:0035094|GO:0042166|GO:0042391|GO:0043005|GO:0045202|GO:0045211|GO:0048630|GO:0050877|GO:0050881|GO:0050905|GO:0098655|GO:0098655	cholinergic receptor, nicotinic delta	189.662	62.0908	6.83455	6.22034	257.266	224.565	250.682	97.9153	117.881	81.4388	74.6612	68.7418	36.8246	48.7874	7.08767	6.94	6.79714	6.8013	6.54663	6.4596	6.35748	6.53724	5.72804	6.01933
ASHGV40005781	0.000440153	2.00359	up	protein_coding	NM_004273	CHST3	RefSeq	6978	chr10	+	73724119	73773322	CAAATACGCCCTTTTCTTGGTTTTTGTGGTGATAGTTTTTGTCTTCATCGAAAAGGAAAA	9469	Hs.158304	GO:0000139|GO:0002230|GO:0005975|GO:0006790|GO:0008146|GO:0008459|GO:0016021|GO:0030203|GO:0030204|GO:0030206|GO:0030206|GO:0043029|GO:0044281|GO:0050698|GO:0098779	carbohydrate (chondroitin 6) sulfotransferase 3	132.005	29.9271	6.22604	5.22345	186.424	161.166	179.438	61.1924	71.8053	31.3113	40.3817	22.339	31.2362	24.3675	6.59224	6.38223	6.28653	6.02968	5.83953	5.09462	5.48428	4.94586	5.50888	5.08363
ASHGV40022613	0.0246874	1.66993	up	protein_coding	NM_031422	CHST9	RefSeq	2280	chr18	-	24495594	24765302	CAGTCTGTGGCATATTAATCAAACTGTTGAATTGTTTTCTTACACCCTGGAAATCTTTCT	83539	Hs.44584	GO:0000139|GO:0001537|GO:0001537|GO:0005576|GO:0005975|GO:0006790|GO:0016021|GO:0016051|GO:0030166|GO:0030203|GO:0030203|GO:0030204|GO:0030206|GO:0042446|GO:0044281	carbohydrate (N-acetylgalactosamine 4-0) sulfotransferase 9	56.4535	14.904	4.93025	4.19046	79.7039	72.0587	69.7517	31.0089	29.7444	20.4645	17.1784	11.8308	5.57297	19.4734	5.2592	5.05296	4.86353	4.9025	4.57308	4.48429	4.26964	4.08814	3.33349	4.77676
ASHGV40021664	0.0263998	1.54538	up	protein_coding	NM_001136498	CISD3	RefSeq	2636	chr17	+	36886509	36891858	GTGGAGCTGGTGGCAGGGAAAACCTACAGGTGGTGTGTGTGTGGCCGCAGCAAGAAGCAG	284106	Hs.713595	GO:0005739|GO:0046872|GO:0051537	CDGSH iron sulfur domain 3	2096.78	864.3	10.5438	9.91586	3142.97	2314.38	2650.12	951.946	1424.47	1456.14	976.876	702.41	593.285	592.793	10.819	10.8288	10.4442	10.5371	10.0901	10.4858	10.0651	10.0136	9.56174	9.45309
ASHGV40055263	0.0028511	1.87856	up	protein_coding	NM_020384	CLDN2	RefSeq	2998	chrX	+	106163605	106174091	TTACTTGGGCATTATTTCTTCCCTGTTCTCCCTGATAGCTGGAATCATCCTCTGCTTTTC	9075	Hs.522746	GO:0005198|GO:0005515|GO:0005886|GO:0005923|GO:0016021|GO:0016338|GO:0042802|GO:0070062	claudin 2	2129.62	634.946	10.4686	9.55893	3587.27	1765.67	3247.69	816.935	1230.53	654.998	667.914	642.099	588.856	620.861	11.0135	10.3955	10.7649	10.2891	9.87977	9.35649	9.48772	9.88305	9.55235	9.51503
ASHGV40047997	0.00090268	2.49411	up	protein_coding	NM_001305	CLDN4	RefSeq	1859	chr7	+	73245192	73247023	GGGGTTTTTCCTCTTCCTTCTTTGTGGTTTCTGTTTTGTAATTTAAGAAGAGCTATTCAT	1364	Hs.647036	GO:0004888|GO:0005198|GO:0005886|GO:0005887|GO:0005923|GO:0005923|GO:0007165|GO:0007565|GO:0007623|GO:0009925|GO:0016324|GO:0016327|GO:0016328|GO:0016338|GO:0032570|GO:0042802|GO:0061436	claudin 4	608.758	137.171	8.61231	7.29379	864.095	577.786	968.568	314.047	319.292	215.795	183.626	93.6247	100.793	92.0178	8.93181	8.52401	8.90623	8.73925	7.96027	7.81591	7.65306	6.99632	7.116	6.88763
ASHGV40034652	0.00824131	1.61415	up	protein_coding	NM_019895	CLDND1	RefSeq	2244	chr3	-	98234316	98241910	CCTGGCTTGTGTCTCTGCTCCCTTACAGTTCATGGCTTCTGCTCTCTTCATCTGGGCTGC	56650	Hs.531371	GO:0009986|GO:0016021|GO:0016324	claudin domain containing 1	1388.85	529.444	9.9092	9.21842	2015.03	1418.35	1894.41	592.314	1024.17	779.243	753.389	366.42	368.868	379.299	10.162	10.0427	9.93679	9.78756	9.61692	9.59145	9.66868	9.091	8.90344	8.83755
ASHGV40023813	0.0419988	2.3447	up	protein_coding	NM_198492	CLEC4G	RefSeq	1377	chr19	-	7793842	7797057	CCTGGCTGTCCTGGTCACCACAGTCCTTTGGGCTGTGATTCTGAGTATCCTATTGTCCAA	339390	Hs.220649	GO:0002710|GO:0005515|GO:0005886|GO:0016021|GO:0030247|GO:0042130	C-type lectin domain family 4 member G	9103.13	2324.04	12.4372	11.2078	16489.3	7665.57	13361.4	1369.77	6629.59	3678.86	3075.07	2355.81	740.134	1770.31	13.1556	12.6889	12.898	11.0967	12.3468	11.7747	11.6638	11.6838	9.86876	11.0481
ASHGV40052520	0.0391665	2.41695	up	protein_coding	NM_004669	CLIC3	RefSeq	813	chr9	-	139889059	139891024	GCGGCGTACGCCGCTACCTGGACAGCGCGATGCAGGAGAAAGAGTTCAAATACACGTGTC	9022	Hs.64746	GO:0004364|GO:0005244|GO:0005254|GO:0005515|GO:0005634|GO:0005737|GO:0006749|GO:0006821|GO:0007165|GO:0034707|GO:0034765|GO:0070062|GO:1902476|GO:1902476	chloride intracellular channel 3	290.943	73.4429	7.52015	6.24696	247.845	454.424	350.86	149.02	252.565	70.8729	71.6125	16.1182	124.905	83.7059	7.02705	8.13119	7.31809	7.49725	7.62716	6.2612	6.29585	4.50203	7.41613	6.75959
ASHGV40050184	0.00566517	1.82345	up	protein_coding	NM_018941	CLN8	RefSeq	7185	chr8	+	1711869	1734736	TTGTTTCTGGTTATCCACCATCTCTTTGCCTTTCTTGGGTTTCTTGGCTGCTTGGTCAAT	2055	Hs.127675	GO:0001306|GO:0005739|GO:0005783|GO:0005789|GO:0005793|GO:0006644|GO:0006672|GO:0006869|GO:0007006|GO:0007040|GO:0007399|GO:0007601|GO:0007628|GO:0008203|GO:0008306|GO:0008361|GO:0008610|GO:0016021|GO:0021523|GO:0030163|GO:0033116|GO:0035176|GO:0043066|GO:0044257|GO:0045494|GO:0045861|GO:0046513|GO:0050881|GO:0050884|GO:0050885|GO:0051348|GO:0051935|GO:0060041|GO:0060052	ceroid-lipofuscinosis, neuronal 8	607.574	195.426	8.66804	7.80137	747.678	744.496	851.2	318.073	376.425	308.488	256.431	161.336	124.555	126.322	8.7218	8.9636	8.70087	8.76397	8.18998	8.31312	8.11861	7.83778	7.41225	7.32512
ASHGV40036590	0.0395282	1.91924	up	protein_coding	NM_022131	CLSTN2	RefSeq	4882	chr3	+	139654026	140286919	TAACCGTGCTCTCCAGAAAGTCTCCTACATCAACTCCAGGCAGTTCCCAACGGCGGGTGT	64084	Hs.158529	GO:0000139|GO:0005509|GO:0005789|GO:0007156|GO:0009986|GO:0016021|GO:0045211|GO:0050806|GO:0051965|GO:0097481	calsyntenin 2	1147.76	299.975	9.36093	8.4204	1997.63	904.701	1923.45	254.277	658.738	338.822	333.58	232.38	155.847	439.244	10.1519	9.30101	9.96942	8.39502	8.98736	8.43886	8.50308	8.39432	7.73132	9.0344
ASHGV40035542	0.00261392	1.78922	up	protein_coding	NM_014461	CNTN6	RefSeq	3839	chr3	+	1134341	1445292	GGAATTCAATTCTTAGAACCTAGCACCCATTTTCTTTCCATTGTCATTGTGATTTTTCAC	27255	Hs.387300	GO:0005886|GO:0007155|GO:0007219|GO:0007411|GO:0007417|GO:0031225	contactin 6	153.287	40.7098	6.45706	5.61773	189.833	185.583	236.09	71.5397	83.3881	54.4617	57.8179	36.0105	29.1612	26.0977	6.61863	6.61928	6.7068	6.28325	6.05732	5.89515	5.99997	5.59859	5.41671	5.17821
ASHGV40021246	0.013349	1.79436	up	protein_coding	NM_053051	CNTROB	RefSeq	4071	chr17	+	7835441	7853237	GATGAGCCCCCCTACCCTCTCTCCTCTTTGTTCTCTCATTGTTGTTATTTTAATAAATGC	116840	Hs.348012	GO:0005515|GO:0005737|GO:0005813|GO:0005813|GO:0005814|GO:0007099|GO:0019904|GO:0051299|GO:1902410	centrobin, centrosomal BRCA2 interacting protein	4814	1507.45	11.6153	10.7718	7922.7	3596.47	8415.22	1323.8	2811.79	2021.17	1520.85	1215.13	1162.34	1617.78	12.1582	11.524	12.2477	11.052	11.0945	10.9389	10.6783	10.8125	10.5068	10.9225
ASHGV40046520	0.0258319	1.58109	up	protein_coding	NM_015198	COBL	RefSeq	5326	chr7	-	51083908	51384515	GAAATGTGTTTTGCCTCTGAATATCTTAAGTTGCTAATAAACGATTCTTGTTGGCAGGTT	23242	Hs.99141	GO:0000578|GO:0001726|GO:0001757|GO:0001843|GO:0001889|GO:0003785|GO:0005884|GO:0005886|GO:0005938|GO:0016020|GO:0030041|GO:0030424|GO:0030425|GO:0030903|GO:0033504|GO:0043025|GO:0044294|GO:0044295|GO:0048471|GO:0048565|GO:0048669|GO:0051639|GO:1900006|GO:1900029	cordon-bleu WH2 repeat protein	49.4622	12.997	4.6744	4.01348	69.9516	60.3115	68.2536	20.5641	28.2304	16.529	18.1577	15.1221	5.80188	9.37414	5.05474	4.76012	4.82829	4.23031	4.49855	4.15707	4.35049	4.41986	3.37584	3.76415
ASHGV40020545	0.017961	2.23146	up	protein_coding	NM_000088	COL1A1	RefSeq	5927	chr17	-	48261456	48279000	GGTGGGAGGAAGCAAAAGACTCTGTACCTATTTTGTATGTGTATAATAATTTGAGATGTT	1277	Hs.172928	GO:0001501|GO:0001568|GO:0001649|GO:0001957|GO:0001958|GO:0005201|GO:0005515|GO:0005576|GO:0005584|GO:0005615|GO:0005788|GO:0005794|GO:0006898|GO:0007596|GO:0007601|GO:0007605|GO:0010718|GO:0010812|GO:0015031|GO:0022617|GO:0030141|GO:0030168|GO:0030198|GO:0030199|GO:0030335|GO:0030574|GO:0031012|GO:0031012|GO:0031012|GO:0031960|GO:0032355|GO:0032964|GO:0034504|GO:0034505|GO:0042493|GO:0042542|GO:…	collagen, type I, alpha 1	28.6101	6.05795	3.93284	2.77485	26.3399	33.7512	26.2218	39.6651	17.0724	6.90305	8.38671	5	5	5	3.46925	3.78252	3.32241	5.31809	3.77192	2.96	3.30768	2.53	2.57055	2.50603
ASHGV40048148	0.0017057	1.51557	up	protein_coding	NM_000089	COL1A2	RefSeq	5411	chr7	+	94023872	94060544	TACAAAACAAATAAGCCATCACGCCTGCCCTTCCTTGATATTGCACCTTTGGACATCGGT	1278	Hs.489142	GO:0001501|GO:0001568|GO:0005201|GO:0005515|GO:0005576|GO:0005584|GO:0005584|GO:0005584|GO:0005615|GO:0005788|GO:0006898|GO:0007179|GO:0007266|GO:0007596|GO:0008217|GO:0022617|GO:0030168|GO:0030198|GO:0030199|GO:0030574|GO:0030674|GO:0031012|GO:0031012|GO:0042476|GO:0042802|GO:0043589|GO:0046332|GO:0046872|GO:0048407|GO:0050900|GO:0070062|GO:0070208|GO:0071230	collagen, type I, alpha 2	735.952	286.111	8.99561	8.39575	902.767	845.384	1004.74	404.461	522.409	376.943	358.136	220.411	215.799	259.266	9.00181	9.18944	8.9609	9.17356	8.65234	8.58852	8.60622	8.30625	8.16861	8.30915
ASHGV40029886	0.017895	2.19386	up	protein_coding	NM_000090	COL3A1	RefSeq	5490	chr2	+	189839098	189877472	GAATTCAAGGCTGAAGGAAATAGCAAATTCACCTACACAGTTCTGGAGGATGGTTGCACG	1281	Hs.443625	GO:0001501|GO:0005178|GO:0005178|GO:0005201|GO:0005515|GO:0005576|GO:0005586|GO:0005586|GO:0005615|GO:0005615|GO:0005788|GO:0006898|GO:0007160|GO:0007179|GO:0007229|GO:0007411|GO:0007507|GO:0007568|GO:0009314|GO:0009612|GO:0018149|GO:0021987|GO:0022617|GO:0030168|GO:0030198|GO:0030199|GO:0030199|GO:0030574|GO:0031012|GO:0031012|GO:0034097|GO:0035025|GO:0042060|GO:0042060|GO:0043206|GO:0043588|GO:…	collagen, type III, alpha 1	29.5955	6.69818	4.00228	2.8688	30.1646	36.8364	24.8707	36.595	19.5108	9.53027	8.96063	5	5	5	3.69683	3.93577	3.23453	5.18132	3.96293	3.35029	3.38715	2.53	2.57055	2.50603
ASHGV40055532	0.0352871	1.76734	up	protein_coding	NM_144589	COMTD1	RefSeq	1041	chr10	-	76993728	76995770	AGGGAGGGTTGCCTGGGAACCCCAGGAATTGACCCTGAGTTTTAAATTCGAAAATAAAGT	118881	Hs.355333	GO:0005515|GO:0005739|GO:0008171|GO:0016021|GO:0032259	catechol-O-methyltransferase domain containing 1	660.876	234.664	8.81916	7.99758	929.022	638.226	876.509	391.086	469.537	321.723	280.125	85.7141	293.666	192.092	9.04536	8.69043	8.74503	9.11489	8.5001	8.36868	8.2528	6.86538	8.5932	7.90785
ASHGV40048213	0.0264051	1.51804	up	protein_coding	NM_006833	COPS6	RefSeq	1441	chr7	+	99686582	99689822	ACCAAAACGTGCAACACCATGAACCAGTTTGTGAACAAGTTCAATGTCCTCTACGACCGA	10980	Hs.15591	GO:0005515|GO:0005654|GO:0005737|GO:0008180|GO:0010388|GO:0016032|GO:0070062	COP9 signalosome subunit 6	3004.82	1329.44	11.1404	10.5382	4110.38	2229.66	3841.12	1709.83	3133.1	1415.47	1615.8	671.449	1749.12	1195.39	11.2071	10.7742	11.0069	11.4589	11.2553	10.4446	10.7635	9.94703	11.0823	10.4537
ASHGV40007224	0.0048207	1.52008	up	protein_coding	NM_020441	CORO1B	RefSeq	1927	chr11	-	67205517	67210983	CCGCCCCCTTCCCACTCAGCTTCTGCCAGCGGGTCGCACCGGGCTAGCTGGCTGCCCAGA	57175	Hs.6191	GO:0001725|GO:0005515|GO:0005737|GO:0005829|GO:0005884|GO:0005886|GO:0005925|GO:0015629|GO:0016477|GO:0030027|GO:0030036|GO:0031252|GO:0031529|GO:0034315|GO:0034316|GO:0035767|GO:0035767|GO:0036120|GO:0042060|GO:0042802|GO:0048471|GO:0051015|GO:0051015|GO:0051017|GO:0070062|GO:0071672|GO:0071933|GO:0071933|GO:0071944|GO:0090135|GO:1902463|GO:2000394	coronin, actin binding protein, 1B	1238.92	484.234	9.75112	9.14698	1740.79	1158.5	1818.62	604.608	872.099	537.756	558.9	383.423	329.111	611.981	9.96241	9.71812	9.87341	9.82127	9.3804	9.0888	9.23864	9.15572	8.75534	9.49639
ASHGV40026661	0.0269439	1.51385	up	protein_coding	NM_004718	COX7A2L	RefSeq	1145	chr2	-	42577644	42588356	AAAGAAATGGTGCTTTGCTCTGTGTTTGTGCTCCTGATTTCCCTGGAGGTTCTGGATGAA	9167	Hs.339639	GO:0004129|GO:0005743|GO:0005746|GO:0006367|GO:0010467|GO:0022904|GO:0044237|GO:0044281|GO:1902600|GO:1902600	cytochrome c oxidase subunit VIIa polypeptide 2 like	3805.36	1608.46	11.4008	10.8026	6218.37	2682.51	5303.82	1488.96	3333.12	1799.72	2371.88	785.878	1600.93	1483.9	11.8142	11.0873	11.5299	11.2273	11.3455	10.7756	11.3097	10.1882	10.9596	10.78
ASHGV40048380	0.0330342	1.59331	up	protein_coding	NM_024913	CPED1	RefSeq	5339	chr7	+	120628750	120937498	ATAACAATGGGGCGTTACAAAGAGTTTCTACAGGGGAAGTGTGGATGTCATTTCCATGAG	79974	Hs.189652	GO:0005783	cadherin-like and PC-esterase domain containing 1	58.4198	15.4432	4.92987	4.25784	72.8127	64.4304	97.1583	27.433	30.2644	23.6626	17.949	6.83928	13.5744	15.1908	5.11984	4.86996	5.36076	4.70141	4.59737	4.69396	4.33254	3.40715	4.41497	4.44056
ASHGV40052373	0.0319564	1.72588	up	protein_coding	NM_000755	CRAT	RefSeq	2766	chr9	-	131857072	131873070	TTGGTTCCCTCTTCCTTGGTTCCCTCTTCCCTGGTCCCCCCAAATCTACTGAGCCACGGA	1384	Hs.12068	GO:0004092|GO:0005102|GO:0005739|GO:0005743|GO:0005777|GO:0005782|GO:0005783|GO:0006810|GO:0019254|GO:0033540|GO:0044255|GO:0044281	carnitine O-acetyltransferase	11428.1	3731.17	12.7941	12.0067	19613.8	7742.63	19513.8	2290.16	7980.18	5132.79	4400.52	3382.75	2368.37	3371.43	13.3586	12.7014	13.4001	11.9085	12.6018	12.2387	12.1528	12.1556	11.5291	11.9575
ASHGV40027166	0.000121642	2.36942	up	protein_coding	NM_153836	CREG2	RefSeq	3488	chr2	-	101964815	102003965	TCTGATGAAGAACCCCATGGCCTCGCTGATGCTGCCAGAATCAGAAGGGGAGTTCTGCAG	200407	Hs.732289	GO:0005576|GO:0005783|GO:0005794|GO:0010181|GO:0016491|GO:0055114	cellular repressor of E1A stimulated genes 2	194.006	39.0781	6.84638	5.60185	208.589	159.908	343.95	102.351	155.229	48.8781	39.5774	28.2086	39.1599	39.5666	6.76414	6.36975	7.28471	6.87845	6.93486	5.74548	5.45911	5.26731	5.80594	5.73139
ASHGV40037186	0.0177527	2.09517	up	protein_coding	NM_001313	CRMP1	RefSeq	3074	chr4	-	5822490	5890343	GTGTACGAGGTACCAGCTACACCCAAATATGCAACTCCCGCTCCTTCAGCCAAATCTTCG	1400	Hs.135270	GO:0000226|GO:0005515|GO:0005737|GO:0005815|GO:0005819|GO:0005829|GO:0006139|GO:0007399|GO:0007411|GO:0016810|GO:0030425|GO:0043025	collapsin response mediator protein 1	533.044	118.848	8.22692	7.15985	793.544	728.412	799.446	159.81	184.008	155.939	128.404	95.3489	90.0353	124.514	8.81226	8.9229	8.60433	7.61805	7.17706	7.38138	7.13325	7.02393	6.95461	7.30607
ASHGV40027991	0.000723766	1.94061	up	protein_coding	NM_006891	CRYGD	RefSeq	724	chr2	-	208986330	208989313	CTGAGGAGAGTCATAGATTTCTCCTGAAATATGTCCTCTTTTGTTGTTTCTTAATTTGGA	1421	Hs.546247	GO:0002088|GO:0005212|GO:0005515|GO:0005634|GO:0005737|GO:0007601|GO:0034614|GO:0070306	crystallin gamma D	103.17	22.9736	5.80677	4.85026	126.025	125.409	167.244	47.1355	50.0361	28.8978	30.6178	17.7742	15.994	21.5844	5.9804	5.95631	6.17994	5.59597	5.32125	4.97801	5.0959	4.6334	4.62664	4.91734
ASHGV40017720	0.019836	1.75763	up	protein_coding	NM_001888	CRYM	RefSeq	1559	chr16	-	21269838	21314457	CAAAGCTAGGTAGCCATTTCTTCTGTTCTACCAAGTTATAATAGCATTCATTTCCCTTTA	1428	Hs.924	GO:0000122|GO:0003714|GO:0005634|GO:0005737|GO:0005739|GO:0007605|GO:0042403|GO:0042803|GO:0047127|GO:0050661|GO:0055114|GO:0070062|GO:0070324|GO:0070324|GO:0070327	crystallin mu	105.49	26.8229	5.84659	5.03296	181.195	94.5555	134.004	42.2085	75.4873	27.2713	40.2997	14.6973	28.634	23.2124	6.547	5.50303	5.85351	5.41437	5.91503	4.89292	5.48155	4.38298	5.39149	5.01584
ASHGV40021694	0.00816176	1.52458	up	protein_coding	NM_000759	CSF3	RefSeq	1602	chr17	+	38171613	38174066	GGTCCTGGTTGCCTCCCATCTGCAGAGCTTCCTGGAGGTGTCGTACCGCGTTCTACGCCA	1440	Hs.2233	GO:0005125|GO:0005125|GO:0005130|GO:0005615|GO:0006955|GO:0007275|GO:0008083|GO:0008284|GO:0014068|GO:0019221|GO:0019899|GO:0030838|GO:0030851|GO:0032092|GO:0033138|GO:0042993|GO:0045639|GO:0045944|GO:0050731|GO:0051897|GO:0071222|GO:0071345|GO:1901215|GO:2000251	colony stimulating factor 3	732.806	292.272	9.00414	8.39572	899.148	781.737	1011.98	439.509	531.658	426.81	384.643	205.338	213.15	231.42	8.99482	9.05356	8.97277	9.32413	8.67542	8.7708	8.70368	8.20229	8.14979	8.15205
ASHGV40037605	0.0202392	1.88602	up	protein_coding	NM_001891	CSN2	RefSeq	1081	chr4	-	70820973	70826729	ACGATACCCTTTTTTGACCCTCAAATCCCAAAACTCACTGATCTTGAAAATCTGCATCTT	1447	Hs.2242	GO:0004857|GO:0005215|GO:0005509|GO:0005576|GO:0005615|GO:0006816|GO:0007595|GO:0043086|GO:1903488	casein beta	64.4655	13.5888	5.03146	4.11612	120.76	68.7552	75.6187	33.5687	23.6247	11.9172	18.5256	11.1043	16.0691	10.3276	5.91423	4.97634	4.98542	5.0387	4.24262	3.66315	4.37953	4.00581	4.63326	3.89885
ASHGV40022584	0.00956543	1.57601	up	protein_coding	NM_172241	CTAGE1	RefSeq	4315	chr18	-	19993563	19997878	GAGATTGAAAACGTTACTTCAGTTCCTTGTGTCTGACATTGCTTGTTTGTAACTAAGAAA	64693	Hs.406709	GO:0005575|GO:0008150|GO:0016021	cutaneous T-cell lymphoma-associated antigen 1	75.4464	20.9173	5.36635	4.71007	111.077	88.8457	97.7337	35.9334	43.6424	23.8695	25.4354	24.8952	11.0631	19.3233	5.78512	5.39574	5.37074	5.15307	5.12705	4.70638	4.82878	5.09529	4.15582	4.76408
ASHGV40025094	0.00968879	1.75798	up	protein_coding	ENST00000576789	CTB-133G6.1	GENCODE	1558	chr19	+	7413847	7448271	ACGTCCTTTCAATCATACTCCTGGGGTCTCTTTTGATGTGTGCATCCTCGTTCTGTTTTG					244.83	74.4973	7.22796	6.41404	328.925	303.847	322.525	125.353	143.502	116.356	107.481	53.8774	44.7463	50.0253	7.46633	7.44125	7.19091	7.2138	6.82752	6.965	6.89018	6.16883	5.99386	6.05235
ASHGV40042850	0.0441354	1.50315	up	protein_coding	ENST00000499601	CTC-241N9.1	GENCODE	1454	chr5	+	179286012	179288283	AATAGGCCAGATTCCTCTTTCCTATTCTTTGGTTAATTTCTTTGGTGTATTCACAAGCTT					145.358	43.452	6.3107	5.72271	199.154	158.34	234.048	52.31	82.9386	52.4447	55.9466	26.4544	48.6273	33.7871	6.69324	6.352	6.69283	5.76528	6.05014	5.84156	5.95507	5.18034	6.11381	5.52275
ASHGV40002530	0.026554	1.51404	up	protein_coding	ENST00000588212	CTC-512J12.6	GENCODE	561	chr19	-	44833847	44905774	ATGATTAAGTTCCAGATGGTGACATTCAAGGATGTTGCTGTGGTCTTCACTGAGGAGGAG					170.676	60.6451	6.73383	6.13543	186.685	203.558	225.913	111.925	125.3	90.3264	89.2876	45.7348	42.1454	35.7312	6.59458	6.77671	6.63582	7.02752	6.63451	6.61431	6.6198	5.93577	5.91338	5.59387
ASHGV40031063	0.0313051	2.06153	up	protein_coding	NM_080618	CTCFL	RefSeq	3701	chr20	-	56072223	56100708	CTGTGGGCTGTAGTATGCCATCATTGTGACTGAATTTGTGCAATGGTTTCTTAATTTTTT	140690	Hs.131543	GO:0000978|GO:0001077|GO:0003677|GO:0005515|GO:0005634|GO:0005737|GO:0006349|GO:0006366|GO:0007049|GO:0010628|GO:0016571|GO:0042393|GO:0043046|GO:0043565|GO:0044212|GO:0045893|GO:0045944|GO:0046872|GO:0051569	CCCTC-binding factor (zinc finger protein)-like	37.6259	7.44106	4.12217	3.07846	62.3905	58.9071	39.1152	16.6753	11.0416	7.88666	12.4583	6.8604	5	5	4.8768	4.71848	3.97919	3.89323	3.14316	3.08194	3.82339	3.41037	2.57055	2.50603
ASHGV40011995	0.0304421	2.03286	up	protein_coding	NM_015267	CUX2	RefSeq	6855	chr12	+	111471827	111788358	AGAAGTCAGGAGGCGGAGGCTGCTTTTCTGAGTGTTTACAAGCAATTAATTGAAGCACCA	23316	Hs.124953	GO:0000122|GO:0000977|GO:0000978|GO:0001078|GO:0005634|GO:0006351|GO:0007614|GO:0010628|GO:0043565|GO:0050775|GO:0050890|GO:0051965|GO:0061003|GO:0070062|GO:0071310|GO:2000463	cut-like homeobox 2	4423.17	1579.91	11.7501	10.7266	4523.99	6897.15	4278.03	3131.08	3285.61	2377.92	2229.79	1452.87	1011.37	827.591	11.3487	12.5319	11.1729	12.3811	11.3159	11.1574	11.205	11.0481	10.3046	9.91789
ASHGV40055499	0.0138979	2.18114	up	protein_coding	NM_001171909	CXorf40A	RefSeq	2099	chrX	+	148626065	148632086	AGGCATGGTTCAAGTTCCCAGAAAAGTCTCCCATCTTCTGACAGTCACATTGTGTCAAAG	91966	Hs.534641	GO:0005515	chromosome X open reading frame 40A	86713.4	21371	15.6479	14.5229	151923	50849.4	153920	18238	58636.7	28303.3	23398.2	21258.5	8828.71	25066.2	16.0938	15.3886	16.3187	14.939	15.4997	14.7478	14.572	14.6974	13.5402	15.0569
ASHGV40054358	0.0130058	2.2162	up	protein_coding	NM_022101	CXorf56	RefSeq	2326	chrX	-	118672111	118699397	GCAGAAGGCTTTACGTTGTTTCCCATTGATTCTCCTACATTCAGTGAGGTCTTTAACTGA	63932	Hs.248572		chromosome X open reading frame 56	4076.26	984.903	11.335	10.1869	5481.21	5711.31	6374.67	980.654	1833.45	1062.83	909.263	906.968	888.417	1157.04	11.6146	12.2306	11.7918	10.5821	10.4558	10.0398	9.9492	10.4032	10.13	10.4122
ASHGV40020684	0.0168059	2.16243	up	protein_coding	NM_001915	CYB561	RefSeq	3003	chr17	-	61509664	61523722	GGCCCTGGGGGTTCGCGGGGTGTCTTCTTGCCTGCCCCTGCTGAGGCGTCTTCAGGACTG	1534	Hs.355264	GO:0000293|GO:0005515|GO:0016021|GO:0016491|GO:0022865|GO:0022900|GO:0046872|GO:0055085|GO:0055085|GO:0055114	cytochrome b561	4946.63	1767.73	11.9185	10.8059	5889.62	4345.36	7250.89	3221.82	4025.47	2371.9	2806.89	507.848	1741.84	1410.2	11.7255	11.8259	12.0024	12.446	11.593	11.1497	11.5403	9.55981	11.0781	10.7015
ASHGV40055948	0.000985147	1.58571	up	protein_coding	NM_000102	CYP17A1	RefSeq	1895	chr10	-	104590287	104597290	CCCACTCTGCCTTCTTTTTCAGCTTGTGGCAATGCCAGTGATGTGCATAAACAGTTTTTT	1586	Hs.438016	GO:0004508|GO:0004508|GO:0005506|GO:0005739|GO:0005783|GO:0005789|GO:0006694|GO:0006702|GO:0006704|GO:0006805|GO:0007548|GO:0008202|GO:0008202|GO:0016125|GO:0019825|GO:0020037|GO:0030424|GO:0042446|GO:0042448|GO:0043025|GO:0044281|GO:0047442|GO:0055114	cytochrome P450 family 17 subfamily A member 1	148.413	44.2186	6.43566	5.77053	188.8	180.557	213.263	75.4452	83.9986	50.163	57.0448	45.6697	32.869	35.3464	6.61144	6.57398	6.55033	6.37448	6.06805	5.78154	5.98051	5.9334	5.57673	5.58046
ASHGV40010113	0.0162736	1.70518	up	protein_coding	NM_000785	CYP27B1	RefSeq	2503	chr12	-	58156116	58160976	CCTGTCCCTGCCCAGGCCTCTGGCTTTTTATATTGAAAATTTTTAAATATTCACAAATTT	1594	Hs.524528	GO:0004498|GO:0005506|GO:0005737|GO:0005739|GO:0005739|GO:0005741|GO:0006766|GO:0006805|GO:0006816|GO:0008202|GO:0008285|GO:0010956|GO:0010980|GO:0020037|GO:0030282|GO:0030308|GO:0030500|GO:0032496|GO:0033280|GO:0034341|GO:0036378|GO:0042359|GO:0042359|GO:0042369|GO:0043627|GO:0044281|GO:0045618|GO:0046697|GO:0055074|GO:0055114|GO:0070314|GO:0070564	cytochrome P450 family 27 subfamily B member 1	768.613	256.081	8.96066	8.19073	1312.03	732.23	978.657	338.874	481.276	334.95	317.854	135.249	298.539	193.811	9.54041	8.93252	8.92029	8.8745	8.53558	8.4227	8.4345	7.56109	8.6155	7.91988
ASHGV40039768	0.00116283	1.71998	up	protein_coding	NM_207352	CYP4V2	RefSeq	4713	chr4	+	187112673	187134617	AATGTGTTATTAAGGAGACCCTTCGCCTTTTTCCTTCTGTTCCTTTATTTGCCCGTAGTG	285440	Hs.587231	GO:0004497|GO:0005506|GO:0005789|GO:0007601|GO:0010430|GO:0016021|GO:0016705|GO:0020037|GO:0050896	cytochrome P450 family 4 subfamily V member 2	439.973	135.737	8.12634	7.34395	538.677	479.571	708.825	212.76	260.029	186.048	159.79	122.598	100.305	109.944	8.23126	8.22234	8.41561	8.09157	7.67093	7.62528	7.44315	7.40937	7.10697	7.13499
ASHGV40057351	0.0377795	1.86198	up	protein_coding	NM_001146152	CYP51A1	RefSeq	2934	chr7	-	91741462	91764059	AATTGTGAAGGCAGAATCTCTGCTAATTTTTCAGATTAAAATTCTCTTTGAAAAAATACA	1595	Hs.417077	GO:0005506|GO:0005783|GO:0005789|GO:0006694|GO:0006695|GO:0006805|GO:0008398|GO:0016020|GO:0016021|GO:0016125|GO:0020037|GO:0044281|GO:0055114|GO:0070988|GO:0070988	cytochrome P450 family 51 subfamily A member 1	1811.94	649.092	10.3139	9.41701	2934.91	1960.94	2163.3	851.913	1148.64	880.733	683.754	214.517	924.765	541.691	10.719	10.57	10.1415	10.3568	9.78196	9.78691	9.52765	8.26394	10.1744	9.33216
ASHGV40031678	0.00922917	2.05558	up	protein_coding	NM_018478	DBNDD2	RefSeq	1486	chr20	+	44034860	44039250	GTCCCCTCTGTCTTCTCTTTCGACTTTGCAGCTGTACTTGTTTTGCTCCTCTACCCGCAG	55861	Hs.730643	GO:0005515|GO:0005737|GO:0006469	dysbindin (dystrobrevin binding protein 1) domain containing 2	1297.63	353.44	9.67448	8.63494	2255	1084.95	2016.39	444.305	687.494	585.469	448.522	274.601	225.445	233.165	10.3238	9.62597	10.0353	9.3433	9.044	9.20286	8.93366	8.64401	8.23255	8.16163
ASHGV40054402	0.00104333	1.65398	up	protein_coding	NM_178470	DCAF12L1	RefSeq	3403	chrX	-	125683365	125686842	AATGATTTCTGGGTGAATTACTTTGGTGGCATGGAAGTGTTTCCCAATGCGCTCTACACC	139170	Hs.120403	GO:0003674|GO:0005515|GO:0005575|GO:0008150	DDB1 and CUL4 associated factor 12-like 1	118.452	33.5287	6.09477	5.36883	147.536	146.226	165.944	60.9802	71.5739	43.9229	40.3958	32.5097	19.4092	31.4058	6.22323	6.22273	6.16981	6.02445	5.83365	5.58998	5.4846	5.46239	4.88431	5.42287
ASHGV40004940	0.00998554	1.60534	up	protein_coding	NM_014881	DCLRE1A	RefSeq	4585	chr10	-	115594482	115613975	TGTTCATTACCAACACTGCAGATTCCCATTGAGTTGGTGGGGGTTTTGTTACCTTTGTTT	9937	Hs.1560	GO:0005634|GO:0005730|GO:0006289|GO:0007067|GO:0035312|GO:0051301|GO:0090305	DNA cross-link repair 1A	134.164	37.6376	6.21483	5.53196	192.555	176.822	178.248	55.1995	67.9972	51.5093	47.6987	28.6783	29.7327	30.5692	6.64122	6.53751	6.27565	5.85864	5.76115	5.81711	5.72302	5.28879	5.44258	5.38831
ASHGV40030467	0.000334909	1.65916	up	protein_coding	NM_023935	DDRGK1	RefSeq	1298	chr20	-	3171011	3185295	CCTGGGGAAGTGATGGTGTGGCCAGGCAGTTATAGATTAAAGGCCTGTGAGTACTGCTGA	65992	Hs.471975	GO:0005515|GO:0005783|GO:0005789|GO:0033146|GO:0034976|GO:0044389|GO:0051092|GO:1901800|GO:1903721|GO:1990592	DDRGK domain containing 1	4377.48	1756.54	11.6803	10.9498	6674.35	3722.01	5509.26	2083.65	3898.13	2470.18	2039.6	1064.06	1679.41	1529.43	11.8944	11.5849	11.5886	11.7825	11.551	11.2071	11.0775	10.6225	11.0154	10.8268
ASHGV40041234	0.000110926	1.61605	up	protein_coding	NM_016222	DDX41	RefSeq	2118	chr5	-	176938577	176943967	CTGCCTGTTCCCTGTGCTCTTCAGAATTACTGTTTTTGTTTCCTTTTACCCCAGCTGCCA	51428	Hs.484288	GO:0000398|GO:0003677|GO:0004004|GO:0005515|GO:0005524|GO:0005783|GO:0005829|GO:0006396|GO:0006915|GO:0007275|GO:0008270|GO:0010501|GO:0016020|GO:0032479|GO:0032481|GO:0035458|GO:0044822|GO:0045087|GO:0045944|GO:0051607|GO:0071013	DEAD (Asp-Glu-Ala-Asp) box polypeptide 41	2694.71	1029.57	10.92	10.2276	3704.81	2557.24	3740.52	1104.6	2366.37	1372.76	1208.36	844.756	822.676	899.304	11.0592	11.0051	10.966	10.7558	10.814	10.4025	10.368	10.2941	10.0263	10.0469
ASHGV40048849	0.00269889	2.06956	up	protein_coding	NM_018661	DEFB103B	RefSeq	518	chr8	-	7286415	7287870	CCTGAAACATGACGAGAGTGTTGTAAAGTGTGGAAATGCCTTCTTAAAGTTTATAAAAGT	55894		GO:0005576|GO:0005796|GO:0006965|GO:0042742|GO:0045087	defensin beta 103B	33.5712	7.20107	4.12616	3.07683	48.0084	40.8694	40.8825	17.2556	20.8399	10.8193	9.31961	5	5.86641	5	4.46043	4.11026	4.04853	3.94949	4.06208	3.52363	3.43551	2.53	3.38902	2.50603
ASHGV40043581	0.00830447	2.18913	up	protein_coding	NM_001037497	DEFB110	RefSeq	400	chr6	-	49986555	49989694	CTACCATGAAGATTCAACTTTTTTTCTTTATTCTGCACTTTTGGGTCACAATTTTACCAG	245913	Hs.571093	GO:0005576|GO:0042742	defensin beta 110	66.2128	14.3518	5.1757	4.04534	87.617	90.0249	83.5383	38.5339	31.3502	28.0476	19.408	10.5989	5.37303	8.33143	5.40106	5.42152	5.13354	5.26722	4.65515	4.93508	4.44439	3.94625	3.29579	3.60517
ASHGV40030728	0.0115768	1.9429	up	protein_coding	NM_001037731	DEFB116	RefSeq	309	chr20	-	29891014	29896388	GATTACGACTCTAACTCCAACTTGTCAGTTACAAACAGTTCAAGCTACTCTCACATTTGA	245930	Hs.580703	GO:0005576|GO:0009986|GO:0042742|GO:0045087	defensin beta 116	30.3593	6.35964	3.96912	3.01091	43.1091	40.4982	32.0692	22.4223	13.6976	5	6.32252	7.36519	5	8.11049	4.28348	4.09551	3.65151	4.37057	3.44451	2.42405	3.00124	3.49129	2.57055	3.56741
ASHGV40031464	0.0032215	2.2067	up	protein_coding	NM_153324	DEFB123	RefSeq	481	chr20	+	30028321	30038060	CCATGAAGCTCCTTTTGCTGACTTTGACTGTGCTGCTGCTCTTATCCCAGCTGACTCCAG	245936	Hs.122509	GO:0005576|GO:0009986|GO:0042742|GO:0045087	defensin beta 123	1029.69	306.068	9.51709	8.3752	1328.62	926.484	1457.92	634.774	800.672	566.821	393.688	210.433	174.717	184.681	9.55845	9.34104	9.53106	9.8962	9.25872	9.16024	8.73731	8.2327	7.88926	7.85652
ASHGV40030278	0.0100328	1.68038	up	protein_coding	NM_152879	DGKD	RefSeq	6294	chr2	+	234263152	234380743	TGGTGAATAACTTCAGAGCTCTGCGCAGTGAGACGGAGCTGCTGCTGTCTGGGAAGATGG	8527	Hs.471675	GO:0004143|GO:0004143|GO:0005515|GO:0005524|GO:0005737|GO:0005886|GO:0005886|GO:0006897|GO:0007165|GO:0007173|GO:0007205|GO:0007275|GO:0007596|GO:0010033|GO:0015031|GO:0016023|GO:0016049|GO:0016310|GO:0019932|GO:0019992|GO:0030168|GO:0042803|GO:0046339|GO:0046339|GO:0046872|GO:0046982|GO:0051260	diacylglycerol kinase delta	1347.32	505.609	9.9654	9.21661	1813.16	1245.84	1598.36	1020.19	1059.02	659.73	553.336	531.897	374.447	408.635	10.0227	9.83608	9.66684	10.6346	9.66684	9.36844	9.22316	9.62546	8.92625	8.93975
ASHGV40014795	0.00312875	1.60309	up	protein_coding	NM_005794	DHRS2	RefSeq	1692	chr14	+	24105572	24114848	AATCGTGTCCTTCCTGTGCTCTCCAGATGCCAGCTACGTCAACGGGGAGAACATTGCGGT	10202	Hs.272499	GO:0004090|GO:0005515|GO:0005634|GO:0005635|GO:0005737|GO:0005739|GO:0005759|GO:0008207|GO:0008285|GO:0009636|GO:0034599|GO:0043011|GO:0043066|GO:0055114|GO:0070062	dehydrogenase/reductase (SDR family) member 2	476.609	163.152	8.25374	7.57288	615.801	552.064	659.549	195.045	360.586	227.757	220.619	123.213	114.968	129.2	8.43855	8.4502	8.29933	7.94444	8.13615	7.88944	7.89739	7.4179	7.30181	7.35785
ASHGV40031389	0.0229364	1.69825	up	protein_coding	NM_000792	DIO1	RefSeq	1876	chr1	+	54359860	54376759	GGCCCTTGGAACTACAACCCAGAGGAAGTTCGTGCTGTTCTGGAAAAGCTCCACAGTTAA	1733	Hs.251415	GO:0004800|GO:0005789|GO:0005886|GO:0006590|GO:0008430|GO:0016021|GO:0034641|GO:0042446|GO:0044281|GO:0055114	deiodinase, iodothyronine, type I	32.2603	8.3244	4.0972	3.33316	43.7737	37.4356	39.6898	22.7842	17.6181	9.41636	9.65933	5.48102	5	12.0653	4.30721	3.96274	4.00209	4.39531	3.81869	3.33062	3.48151	3.16724	2.57055	4.11587
ASHGV40049590	0.00938469	5.67385	up	protein_coding	uc010mak.3	DKFZp761D112	UCSC_knowngene	2554	chr8	-	89044236	89046790	CCTAGGGAAGGGTTAAATGGCTTTTTATACTATTGCATCTTCTGTATTTACCATCAATTC					107.951	5	5.00205	2.49772	50.544	397.202	52.1674	23.2777	16.5629	5	5	5	5	5	4.54041	7.89107	4.41915	4.43192	3.7277	2.42405	2.45798	2.53	2.57055	2.50603
ASHGV40022429	0.01895	1.54134	up	protein_coding	NM_004746	DLGAP1	RefSeq	6628	chr18	-	3496029	4455266	AACCCTTTATTTTCTGGGCAAAGCCAAACCCACCTGTGTAGAAGTGATGCCTTTAGGTCA	9229	Hs.594640	GO:0005515|GO:0005575|GO:0007268|GO:0030054|GO:0045211|GO:0097481	discs, large (Drosophila) homolog-associated protein 1	56.5138	15.6423	4.92471	4.30053	78.2031	79.7502	65.1677	33.2957	26.1522	23.6913	18.3957	10.1089	10.5699	15.4459	5.22832	5.22261	4.76001	5.02274	4.38989	4.69533	4.36804	3.88467	4.09223	4.46236
ASHGV40025684	0.0414977	1.63672	up	protein_coding	NM_016941	DLL3	RefSeq	2389	chr19	+	39989556	39999121	CGCGCCTGATCTCCCACTGCCCGACGGCCTCTTGCAGGTGCCCTTCCGGGACGCCTGGCC	10683	Hs.127792	GO:0001501|GO:0001756|GO:0005112|GO:0007219|GO:0007386|GO:0016021|GO:0048339|GO:0050768	delta-like 3 (Drosophila)	2126.8	762.351	10.4434	9.7326	2768.37	2051.55	3525.31	552.135	1736.63	1035.88	875.559	496.957	404.762	998.596	10.6282	10.6441	10.8856	9.68186	10.3772	10.0067	9.90153	9.52969	9.02528	10.1998
ASHGV40016690	0.0167913	1.54254	up	protein_coding	NM_019074	DLL4	RefSeq	3420	chr15	+	41221530	41231258	ATGTACCAGTCTGTGTGTTTGATATCAGAGGAGAGGAATGAATGTGTCATTGCCACGGAG	54567	Hs.511076	GO:0000122|GO:0001525|GO:0001569|GO:0001974|GO:0003208|GO:0003209|GO:0003222|GO:0003344|GO:0005112|GO:0005509|GO:0005886|GO:0007165|GO:0007219|GO:0007220|GO:0007601|GO:0008015|GO:0008285|GO:0010596|GO:0010628|GO:0010629|GO:0016021|GO:0035912|GO:0035924|GO:0044344|GO:0050767|GO:0060579|GO:0061074|GO:0061314|GO:0072554|GO:0090051|GO:0090051|GO:1903588|GO:2000179	delta-like 4 (Drosophila)	65.3092	20.1007	5.23384	4.60853	76.3066	77.4834	83.0183	45.4107	44.327	28.6421	29.8651	13.4423	10.4039	18.1499	5.18961	5.17266	5.12316	5.53524	5.14852	4.96455	5.06168	4.26217	4.071	4.68325
ASHGV40007044	0.0476824	1.74532	up	protein_coding	NM_032110	DMRTA2	RefSeq	3083	chr1	-	50883222	50889119	CAGAGCAGCACTTTGTGCTTTCCTTTGCATAGATATGAGCTAGAAATAAATGTTATTTTC	63950	Hs.334481	GO:0000987|GO:0002052|GO:0003700|GO:0005634|GO:0006355|GO:0007548|GO:0021796|GO:0035914|GO:0042803|GO:0046872|GO:0046982|GO:0048665|GO:0071542	DMRT-like family A2	37.1604	8.51031	4.26358	3.46009	34.6982	38.7637	66.0847	28.9591	17.2963	5	11.0801	10.8255	7.47686	8.16899	3.93331	4.0241	4.78109	4.78892	3.79051	2.42405	3.65719	3.97073	3.67141	3.57708
ASHGV40006112	0.0244411	2.36336	up	protein_coding	NM_015448	DPCD	RefSeq	858	chr10	+	103348088	103369410	CCAAAGGAGGTTGTGGTGGCCGAGTCTGAGCTACAGAAGGAACTAAAGAAGGTGAAGACA	25911	Hs.658128	GO:0003351|GO:0005515|GO:0005634|GO:0007283|GO:0007368|GO:0021670|GO:0021678|GO:0030317|GO:0060972	deleted in primary ciliary dyskinesia homolog (mouse)	2584.52	729.25	10.8727	9.63189	2327.21	4895.61	2209.7	1502.3	1987.78	1017.25	1133.65	710.055	439.396	345.906	10.3801	11.9982	10.1756	11.2379	10.5718	9.98708	10.2849	10.037	9.13714	8.71337
ASHGV40052531	0.0352031	1.96799	up	protein_coding	NM_013379	DPP7	RefSeq	1633	chr9	-	140004991	140009195	GGGGGGCCCAGACTCAGCCTCTGAGCACAGGACTGGAGGGGTCTCAAGGCTCCTCATGGA	29952	Hs.37916	GO:0005764|GO:0005794|GO:0005829|GO:0006508|GO:0008236|GO:0008239|GO:0016023|GO:0031982|GO:0043231|GO:0070062	dipeptidyl-peptidase 7	1884.75	689.762	10.4474	9.47071	2465.92	1738.26	2511.3	1163.66	1544.62	825.008	751.916	186.517	984.613	700.759	10.4681	10.3743	10.3541	10.8409	10.1998	9.68522	9.66492	8.06016	10.2655	9.67772
ASHGV40040967	0.00653158	3.62766	up	protein_coding	NM_001387	DPYSL3	RefSeq	5066	chr5	-	146770370	146833260	CTCGCTTGCCTAGCTTTACGAATATTGCTTTGTTTTCTGTTTATGCATAGCCTTGATTTG	1809	Hs.519659	GO:0005515|GO:0005615|GO:0005829|GO:0005829|GO:0007411|GO:0008152|GO:0010976|GO:0010977|GO:0016810|GO:0017124|GO:0030027|GO:0030336|GO:0030426|GO:0031941|GO:0035374|GO:0044297|GO:0048678|GO:0051017|GO:0051219|GO:0051260|GO:0051491|GO:0051764|GO:0070382|GO:0071345	dihydropyrimidinase like 3	96.0045	13.5946	5.63136	3.77232	143.552	116.421	144.096	39.5447	36.4086	27.8036	22.7174	6.04601	6.40588	5	6.17814	5.83953	5.95776	5.31268	4.86868	4.92201	4.67299	3.27178	3.48878	2.50603
ASHGV40041446	0.0140426	3.07407	up	protein_coding	uc001gfk.2	DQ576756	UCSC_knowngene	1917	chr1	+	168218461	168220378	TCACTGCAGGCTCAGGGAGCAAGAAATAAAATCATGAAATGCATTCCAAATAAAATTACC					391.572	83.5992	8.08892	6.46877	435.597	461.423	360.095	374.092	326.652	33.0034	83.8355	45.4114	157.374	98.3713	7.89546	8.15649	7.35718	9.0432	7.99226	5.17258	6.52362	5.9246	7.74382	6.97923
ASHGV40020209	0.000512081	2.01859	up	protein_coding	uc010cum.2	DQ580766	UCSC_knowngene	881	chr17	-	34578079	34578960	ACTACCCTTGGAGCATCCTGCTGAGGTGGCCATTCAGGTTTTCTTTCCTTTCCTTTTATT					220.686	51.2793	6.99594	5.98259	283.512	253.392	359.927	100.432	106.166	61.7413	60.4101	48.57	37.8405	47.8343	7.23958	7.14138	7.35593	6.84589	6.39693	6.0753	6.06003	6.02377	5.76387	5.98998
ASHGV40007688	0.00784051	1.85807	up	protein_coding	uc001pri.1	DSCAML1	UCSC_knowngene	1691	chr11	-	117389089	117688240	GTTTTTGAGTTCCTTTGCCATCTCTGTGGTTACCATTATTCTTGTGCTGATTAGTACTTA	57453	Hs.659513	GO:0001709|GO:0005615|GO:0005886|GO:0007156|GO:0007409|GO:0007417|GO:0007420|GO:0009953|GO:0009986|GO:0016021|GO:0042803|GO:0048704	Down syndrome cell adhesion molecule like 1	247.157	69.8491	7.22601	6.3322	317.748	310.963	349.982	128.806	128.287	104.314	100.846	58.7858	40.2411	45.0579	7.41421	7.47723	7.31392	7.2555	6.66918	6.81745	6.79368	6.3028	5.84232	5.90474
ASHGV40023773	0.0306435	1.75322	up	protein_coding	NM_020175	DUS3L	RefSeq	2127	chr19	-	5785152	5791249	CTCAGGCTTTCCCAGGGGCACCCTGGGGCGAGGAGAGTACAATAAATTTTATTCTTTTAA	56931	Hs.284297	GO:0002943|GO:0005829|GO:0017150|GO:0044822|GO:0046872|GO:0050660|GO:0055114	dihydrouridine synthase 3-like	1092.46	384.836	9.58018	8.77018	1902.54	994.846	1108.01	785.506	671.41	460.606	492.032	208.627	469.273	293.641	10.0817	9.46697	9.1153	10.2273	9.00963	8.87637	9.05897	8.22302	9.22111	8.4714
ASHGV40012840	0.00233941	2.46989	up	protein_coding	NM_198968	DZIP1	RefSeq	7498	chr13	-	96230455	96296960	AAGCATGTAAAGGTGTTTAAGACTTCCGCTGCTGCTTAAAAATAACATGTCATTGAAGTC	22873	Hs.656580	GO:0005515|GO:0005634|GO:0005654|GO:0005737|GO:0005813|GO:0005814|GO:0007275|GO:0007281|GO:0007283|GO:0036064|GO:0042384|GO:0043231|GO:0043234|GO:0046872	DAZ interacting zinc finger protein 1	142.682	29.7366	6.41934	5.1149	209.027	122.359	190.472	100.364	91.1903	57.1023	29.7989	18.1382	16.2703	27.3732	6.76716	5.9198	6.38105	6.84482	6.18387	5.96256	5.05946	4.65942	4.64882	5.24423
ASHGV40005109	0.0462482	2.03213	up	protein_coding	NM_001005463	EBF3	RefSeq	4412	chr10	-	131633495	131762091	CAACATGCAAACAGCCTACTTCTTCATGAACAATTCCATTTTATTGACTGAACTTTTCTC	253738	Hs.591374	GO:0000978|GO:0001077|GO:0005634|GO:0006366|GO:0007275|GO:0045944|GO:0046872|GO:0046983	early B-cell factor 3	38.1858	8.85861	4.27714	3.25414	51.1301	57.216	44.6253	23.3332	14.6243	21.6737	5	5	6.5757	6.04362	4.56084	4.66443	4.18667	4.43547	3.53828	4.56919	2.45798	2.53	3.51881	3.19475
ASHGV40012574	0.0418609	1.56665	up	protein_coding	NM_032565	EBPL	RefSeq	976	chr13	-	50234811	50265623	CGCTGAGTGGGAGCTGGGGGCCGAGGCTGGCGGTTCGCTGCTGCTGTGCGCCGCGCTGCT	84650	Hs.433278	GO:0005783|GO:0005789|GO:0016021|GO:0016125|GO:0047750	emopamil binding protein-like	709.124	285.56	9.0121	8.36441	716.115	809.204	834.127	574.63	611.546	417.4	379.28	253.178	183.62	194.32	8.65854	9.1115	8.66542	9.74277	8.88226	8.73925	8.68096	8.52254	7.95453	7.92479
ASHGV40023914	0.0497241	1.84387	up	protein_coding	NM_016581	ECSIT	RefSeq	1710	chr19	-	11616730	11639987	GAAGGCATGAGATGCCCTTTGAGTGTACAGCAAATCAATGTTTTCCTGCTTGGGGCTCTC	51295	Hs.515146	GO:0005515|GO:0005634|GO:0005654|GO:0005737|GO:0005739|GO:0016651|GO:0045087|GO:0051341|GO:0055114	ECSIT signalling integrator	950.33	335.524	9.3445	8.46176	1373.45	781.229	1399.24	483.345	714.383	432.764	422.906	94.0801	354.206	373.667	9.61796	9.05162	9.48027	9.47709	9.09556	8.78867	8.84166	7.00292	8.85987	8.8157
ASHGV40036500	0.00100161	1.92041	up	protein_coding	NM_021937	EEFSEC	RefSeq	2252	chr3	+	127872299	128127489	TTCCACATTACAGTGGGCCATGAAACAGTCATGGGCCGGTTGATGTTCTTCAGTCCTGCT	60678	Hs.477498	GO:0000049|GO:0001514|GO:0003746|GO:0003924|GO:0005525|GO:0005622|GO:0005634|GO:0005739|GO:0030529|GO:0035368|GO:0043021	eukaryotic elongation factor, selenocysteine-tRNA-specific	31.4337	6.62272	4.05114	3.10972	35.7092	41.736	41.356	21.5835	16.7837	7.56289	8.61073	6.09016	5.84985	5	3.9849	4.14542	4.06774	4.30862	3.74901	3.03915	3.33776	3.27954	3.38613	2.50603
ASHGV40031500	0.000886271	1.76546	up	protein_coding	ENST00000400522	EFCAB8	GENCODE	1281	chr20	+	31446728	31494679	AGTGCTGCGTTTAAGGAAAGGGATTCTTTGCTTTGATTACTGCCCAGACAGGAACTTCCT	388795		GO:0005509	EF-hand calcium binding domain 8	52.1159	12.5057	4.84125	4.02121	63.5998	64.0749	70.0072	37.7018	25.1959	15.1365	15.8966	12.4493	8.20713	10.8389	4.90849	4.86143	4.86958	5.23041	4.33633	4.02824	4.16479	4.15755	3.78626	3.96919
ASHGV40043287	0.0214862	1.61425	up	protein_coding	NM_006709	EHMT2	RefSeq	4002	chr6	-	31847535	31865484	GTCGGGCCTCTATGCCAACTGGTTCCTTTTGTTCTCAATAAATGTTGGGTTTGGTAATAA	10919	Hs.709218	GO:0000122|GO:0000790|GO:0002039|GO:0005515|GO:0005634|GO:0005634|GO:0005654|GO:0005654|GO:0006275|GO:0006306|GO:0006325|GO:0008270|GO:0016279|GO:0016571|GO:0018024|GO:0018024|GO:0018027|GO:0034968|GO:0043231|GO:0045111|GO:0046974|GO:0046976|GO:0051567|GO:0070734|GO:0070742	euchromatic histone-lysine N-methyltransferase 2	4895.94	2076.45	11.841	11.1501	6433.62	4460.07	7290.77	2161.85	4133.38	2748.13	1894.76	865.57	2680.85	2192.93	11.8516	11.862	12.0134	11.8359	11.6419	11.376	10.987	10.3299	11.7135	11.3441
ASHGV40047445	0.00323812	1.63141	up	protein_coding	NM_001128636	ELFN1	RefSeq	3751	chr7	+	1748797	1787590	AGGTTCAGTTCGCCAAAGACGAGGATCTGCACGACATCCTGGACTACTGGAAGGGCGTGT	392617	Hs.42896	GO:0004864|GO:0010923|GO:0016021|GO:0019902|GO:0030425|GO:0050808|GO:0060076|GO:0070062	extracellular leucine-rich repeat and fibronectin type III domain containing 1	41.0078	10.4926	4.47551	3.76939	54.1161	46.094	53.2291	29.6148	21.9852	10.7684	15.9844	7.63947	8.26554	9.80501	4.65325	4.31113	4.45218	4.82291	4.13809	3.51639	4.17416	3.53418	3.79529	3.82696
ASHGV40009095	0.00143105	1.70789	up	protein_coding	NM_018712	ELMOD1	RefSeq	3006	chr11	+	107461816	107537505	CCCATTTCTACAATATCGCCCCAGAAGCTCCAACATTGTCTCACTTTCAGCAAACATTCT	55531	Hs.495779	GO:0005096|GO:0005654|GO:0005737|GO:0031647|GO:0043547|GO:1903955	ELMO/CED-12 domain containing 1	165.575	46.6976	6.62415	5.85194	237.294	197.659	208.637	99.8904	84.395	54.0889	57.457	38.7833	40.0229	43.136	6.9632	6.72714	6.51816	6.83728	6.07498	5.88531	5.99113	5.7028	5.83442	5.84603
ASHGV40043016	0.0182985	1.62495	up	protein_coding	NM_017770	ELOVL2	RefSeq	4079	chr6	-	10980992	11044624	GGAGGCTGCAGAAGCCATTTCTCTTTGTAGATAAAAAGCATTATCTATGATTGTTGTATA	54898	Hs.656436	GO:0005515|GO:0005783|GO:0005789|GO:0006636|GO:0009922|GO:0016021|GO:0019432|GO:0033559|GO:0034626|GO:0035338|GO:0036109|GO:0042761|GO:0043651|GO:0044255|GO:0044281	ELOVL fatty acid elongase 2	74.3606	20.9938	5.4086	4.7082	83.9072	115.631	77.2338	51.7583	43.2724	24.5898	24.6226	27.2804	16.1184	12.3578	5.335	5.82993	5.01503	5.74769	5.11533	4.74926	4.78462	5.22	4.6361	4.15103
ASHGV40025858	0.00552111	1.53551	up	protein_coding	NM_022142	ELSPBP1	RefSeq	1077	chr19	+	48497907	48528410	GTCCCTGGCTTTCCTTGTCACTTTCCGTTCAACTATAAAAACAAGAATTATTTTAACTGC	64100	Hs.104894	GO:0005576|GO:0007338	epididymal sperm binding protein 1	594.325	215.677	8.62906	8.01034	801.731	707.323	787.176	309.067	366.328	268.208	276.401	201.164	164.361	168.254	8.82968	8.86613	8.57723	8.71463	8.15765	8.11937	8.2308	8.17401	7.80345	7.72408
ASHGV40055572	0.0243366	1.64646	up	protein_coding	NM_000117	EMD	RefSeq	1370	chrX	+	153607596	153609883	TTTCCTGGTCTTTGTGATCGTCCTCTTCTTCATTTACCACTTCATGCAGGCTGAAGAAGG	2010	Hs.522823	GO:0000278|GO:0003779|GO:0005515|GO:0005635|GO:0005635|GO:0005637|GO:0005637|GO:0005640|GO:0005783|GO:0005874|GO:0006936|GO:0007077|GO:0007084|GO:0007517|GO:0016020|GO:0016021|GO:0031965|GO:0035414|GO:0035914|GO:0046827|GO:0048147|GO:0048487|GO:0060828|GO:0071363	emerin	481.766	159.919	8.30818	7.58881	627.373	720.155	495.829	256.04	309.433	152.619	205.983	199.891	120.198	120.903	8.46872	8.90255	7.84511	8.40701	7.9175	7.35039	7.8039	8.16564	7.3621	7.26201
ASHGV40051680	0.000823894	1.5925	up	protein_coding	NM_198573	ENHO	RefSeq	1093	chr9	-	34521039	34523037	CTGGGCCCCTCCCCTGGTCCTCCCAGTGTTTGCTGGATAATAAATGGAACTATGGCTCTA	375704	Hs.522085	GO:0005576	energy homeostasis associated	3195.95	1218.3	11.1315	10.4602	4588.59	2709.91	4966.9	1142.81	2571.57	1632.14	1369.31	874.733	1084.62	1130.68	11.3678	11.1048	11.4233	10.8112	10.9504	10.6307	10.5327	10.3473	10.4151	10.3751
ASHGV40045665	0.00863422	1.61687	up	protein_coding	NM_006208	ENPP1	RefSeq	7442	chr6	+	132129155	132216295	AAACCTAGACACCTTAGCTTTCATTTTGCCTCACAGGACTGATAACAGCGAGAGCTGTGT	5167	Hs.527295	GO:0003676|GO:0004528|GO:0004551|GO:0004551|GO:0005044|GO:0005158|GO:0005509|GO:0005515|GO:0005524|GO:0005615|GO:0005765|GO:0005886|GO:0005886|GO:0005887|GO:0006091|GO:0006766|GO:0006767|GO:0006771|GO:0006796|GO:0006898|GO:0006955|GO:0008270|GO:0009143|GO:0009986|GO:0016021|GO:0016323|GO:0030247|GO:0030279|GO:0030308|GO:0030500|GO:0030505|GO:0030643|GO:0030730|GO:0031214|GO:0031953|GO:0032869|GO:…	ectonucleotide pyrophosphatase/phosphodiesterase 1	69.1005	18.1869	5.2016	4.50839	96.0274	78.7086	103.055	32.7932	34.9184	23.8483	24.1271	17.0301	9.34389	16.5851	5.55011	5.20126	5.44935	4.9976	4.80968	4.70495	4.75619	4.57849	3.94303	4.55931
ASHGV40013750	0.0169162	1.55401	up	protein_coding	NM_004436	ENSA	RefSeq	1252	chr1	-	150594598	150602098	GTCCTGTGCTGGCTCCTGCCCCTTCCTGCTTTTGCAGCCAGGGGTCAGGAGGTGGCTCGG	2029	Hs.632456	GO:0000086|GO:0000278|GO:0004864|GO:0005102|GO:0005654|GO:0005737|GO:0006810|GO:0007067|GO:0007584|GO:0008200|GO:0008601|GO:0009749|GO:0019212|GO:0019870|GO:0034047|GO:0043086|GO:0043086|GO:0050796|GO:0051301|GO:0051721	endosulfine alpha	301.334	101.911	7.53421	6.89821	455.775	267.328	410.576	144.086	228.903	131.536	146.238	70.2458	96.7308	64.8068	7.96277	7.23028	7.55774	7.4376	7.48267	7.14177	7.31487	6.57339	7.05611	6.40491
ASHGV40049015	0.0137035	1.58622	up	protein_coding	NM_004901	ENTPD4	RefSeq	5897	chr8	-	23286664	23315244	AAGGAAAAGCCATTTTTGCCTCAGGGTTTCTCCTCTTTATTTTCCTGTGGTTTTGTTTTT	9583	Hs.444389	GO:0000421|GO:0006256|GO:0030173|GO:0031410|GO:0043231|GO:0045134	ectonucleoside triphosphate diphosphohydrolase 4	562.701	203.099	8.60224	7.93665	708.975	525.07	784.274	417.399	377.786	212.924	233.382	194.406	224.263	150.521	8.64613	8.36674	8.5726	9.23042	8.19533	7.79634	7.97835	8.1196	8.22535	7.56362
ASHGV40026044	0.0179	2.05212	up	protein_coding	NM_004431	EPHA2	RefSeq	3970	chr1	-	16450831	16482582	GGCCCCATCTCTCATCCTTTTGGATAAGTTTCTATTCTGTCAGTGTTAAAGATTTTGTTT	1969	Hs.171596	GO:0001501|GO:0001525|GO:0001570|GO:0001649|GO:0004714|GO:0005003|GO:0005515|GO:0005524|GO:0005622|GO:0005886|GO:0005886|GO:0005887|GO:0005925|GO:0007155|GO:0007275|GO:0007411|GO:0008630|GO:0009986|GO:0010591|GO:0014028|GO:0016032|GO:0016477|GO:0018108|GO:0018108|GO:0021915|GO:0030216|GO:0030316|GO:0031256|GO:0031258|GO:0032587|GO:0033598|GO:0033628|GO:0036342|GO:0043491|GO:0043535|GO:0045765|GO:…	EPH receptor A2	2849.67	869.047	11.0361	9.99903	3137.83	4605.54	3148.4	1866.94	1489.62	882.272	1080.49	944.449	715.452	722.571	10.8153	11.9118	10.7097	11.6019	10.1421	9.7893	10.2144	10.4474	9.81984	9.72417
ASHGV40030897	0.00135823	1.51622	up	protein_coding	NM_020398	EPPIN	RefSeq	1998	chr20	-	44169264	44176065	GAACTCCCAGTTTATACCTGTGTCACTCTCAATTTTTTCCAGTAAAGTACTTGATGTAGT	57119	Hs.121084	GO:0004867|GO:0005515|GO:0005615|GO:0009986|GO:0010466|GO:0010951|GO:0042742|GO:0043234|GO:0051259|GO:0090281|GO:1901318	epididymal peptidase inhibitor	66.0611	19.3642	5.20425	4.60377	84.7468	80.8952	86.8851	36.5154	41.2628	26.2519	25.3186	16.6676	15.7532	12.8298	5.35062	5.24563	5.19573	5.17812	5.05115	4.83866	4.82137	4.55053	4.60515	4.20313
ASHGV40051616	0.00114814	2.16291	up	protein_coding	NM_020641	EQTN	RefSeq	1049	chr9	-	27284653	27297137	GCACTGAGTCTGAAATATCTGTGAGAGCCACAACTGACCTGAATTTTGCTCTAAAAAACG	54586	Hs.163070	GO:0002079|GO:0002081|GO:0005634|GO:0005769|GO:0005886|GO:0006897|GO:0007342|GO:0016021|GO:0060478	equatorin	38.8685	7.61833	4.37393	3.26096	45.4071	46.9122	55.7937	25.291	20.9386	9.39943	9.00618	9.31545	5.3706	5	4.36673	4.34038	4.52272	4.57092	4.06888	3.32818	3.39396	3.78099	3.29563	2.50603
ASHGV40011518	0.0374407	1.92766	up	protein_coding	NM_001982	ERBB3	RefSeq	5765	chr12	+	56473808	56497291	TAGCTTAGAGGCTACAGACTCTGCCTTTGATAACCCTGATTACTGGCATAGCAGGCTTTT	2065	Hs.118681	GO:0003197|GO:0004713|GO:0004888|GO:0005515|GO:0005524|GO:0005615|GO:0005622|GO:0005622|GO:0005886|GO:0005887|GO:0006468|GO:0007162|GO:0007165|GO:0007169|GO:0007173|GO:0007422|GO:0007507|GO:0008543|GO:0009968|GO:0014037|GO:0014065|GO:0014068|GO:0016323|GO:0016324|GO:0016328|GO:0019838|GO:0019838|GO:0021545|GO:0030296|GO:0038095|GO:0042060|GO:0042127|GO:0042802|GO:0042803|GO:0043235|GO:0043235|GO:…	erb-b2 receptor tyrosine kinase 3	43.8621	7.43619	4.30957	3.36272	44.2799	103.697	37.47	19.8734	13.9907	9.34396	6.12238	7.70476	6.51766	7.49219	4.32679	5.65251	3.91271	4.18009	3.47572	3.31928	2.97678	3.54353	3.50868	3.46532
ASHGV40039060	0.00204566	2.3485	up	protein_coding	NM_001432	EREG	RefSeq	4628	chr4	+	75230859	75254477	GGCTTTGACCGTGATTCTTATTATTTTGTTTCTTATCACAGTCGTCGGTTCCACATATTA	2069	Hs.115263	GO:0000187|GO:0001525|GO:0001550|GO:0001556|GO:0001819|GO:0005154|GO:0005154|GO:0005515|GO:0005576|GO:0005615|GO:0005622|GO:0005887|GO:0007143|GO:0007173|GO:0007173|GO:0007173|GO:0007267|GO:0008083|GO:0008284|GO:0008284|GO:0008285|GO:0008543|GO:0009299|GO:0009653|GO:0009887|GO:0019221|GO:0030216|GO:0030728|GO:0038095|GO:0042060|GO:0042108|GO:0042327|GO:0042327|GO:0042700|GO:0043434|GO:0043616|GO:…	epiregulin	36.1505	6.97474	4.25906	3.02732	42.0007	39.9087	43.5775	16.3417	38.9236	8.7596	8.38487	5	5	7.72925	4.24343	4.07283	4.15103	3.85974	4.96826	3.22513	3.30728	2.53	2.57055	3.50362
ASHGV40018183	0.0154489	1.55914	up	protein_coding	NM_024939	ESRP2	RefSeq	4021	chr16	-	68262449	68270136	ATTTTAAAGGGGAGGACTTTCTGCCAACTTTTCTTGTATGCCTTGGGAAAGCCAGTTGCC	80004	Hs.592053	GO:0000166|GO:0003729|GO:0005634|GO:0005654|GO:0006397|GO:0008380|GO:0043484|GO:0044822	epithelial splicing regulatory protein 2	85.4863	26.5089	5.63986	4.99911	104.557	106.528	106.161	56.2615	53.9243	29.6788	42.7917	17.8041	14.7993	27.4708	5.68968	5.69491	5.4933	5.89143	5.42998	5.01527	5.56693	4.63549	4.52826	5.24962
ASHGV40019784	0.0140399	1.73957	up	protein_coding	NM_001438	ESRRG	RefSeq	5260	chr1	-	216676587	216896814	CCAATCAGTTCAGATGTGTAACTCAAATTATTATGCCTTTCAGGATGATGGTAGAGCAAT	2104	Hs.444225	GO:0000977|GO:0001228|GO:0003707|GO:0003708|GO:0005496|GO:0005515|GO:0005654|GO:0006355|GO:0006367|GO:0008270|GO:0010467|GO:0043401|GO:0045893|GO:0045944|GO:0048384|GO:0050682	estrogen-related receptor gamma	22.7615	5.572	3.44976	2.65103	28.8794	36.8406	24.7645	6.89969	16.4234	5	7.86001	5	5	5	3.62536	3.9362	3.22806	2.74625	3.71291	2.42405	3.22452	2.53	2.57055	2.50603
ASHGV40036581	0.00156654	1.59782	up	protein_coding	NM_031913	ESYT3	RefSeq	4449	chr3	+	138153414	138197256	GATGTTGCAGTGAAAAATAGTAGGCCACTTGGCTCACACAGAAGAAAGGAGTTAGGAAAA	83850	Hs.477711	GO:0005515|GO:0005543|GO:0005783|GO:0005887|GO:0006869|GO:0031227|GO:0031234|GO:0044232|GO:0046872	extended synaptotagmin-like protein 3	43.0693	11.4198	4.57554	3.89944	48.5156	62.528	46.3525	31.3545	26.5961	14.6923	13.7851	9.59447	7.5074	11.52	4.47822	4.82062	4.24312	4.92031	4.41545	3.98325	3.96701	3.81697	3.67687	4.0531
ASHGV40046183	0.030645	2.23833	up	protein_coding	NM_004956	ETV1	RefSeq	6824	chr7	-	13930855	14029642	CTGGCACTGATATTATCCATCATCTCTTTTTGGACACTTCTGTAAATGTGATTGGATTGT	2115	Hs.22634	GO:0000978|GO:0001077|GO:0003700|GO:0005515|GO:0005634|GO:0006366|GO:0007411|GO:0007517|GO:0007638|GO:0030154|GO:0045944|GO:0048935	ets variant 1	59.7896	11.4202	4.86721	3.70479	99.4959	55.3677	95.2457	28.7519	20.087	17.3901	15.6025	5	12.4168	6.6915	5.60939	4.61335	5.33061	4.77819	4.00452	4.2346	4.14074	2.53	4.30005	3.31857
ASHGV40015431	0.0248871	1.83051	up	protein_coding	NM_016337	EVL	RefSeq	1853	chr14	+	100531750	100610573	CCCGTCTGTGGCAAAGAGCCCCGAAGCTAAGAGCCCCCTTCAGTCGCAGCCTCACTCTAG	51466	Hs.125867	GO:0003779|GO:0005515|GO:0005522|GO:0005737|GO:0005829|GO:0005856|GO:0005925|GO:0007015|GO:0007166|GO:0007264|GO:0007399|GO:0007411|GO:0008154|GO:0009887|GO:0010633|GO:0016020|GO:0017124|GO:0030027|GO:0030838|GO:0051289|GO:0051496|GO:1900028	Enah/Vasp-like	885.715	307.091	9.31183	8.43959	1122.37	730.244	1199.54	731.395	645.029	295.984	310.097	153.552	457.875	317.945	9.31297	8.92746	9.24237	10.1177	8.95868	8.25813	8.39648	7.76467	9.19269	8.58597
ASHGV40008780	0.0152011	1.78403	up	protein_coding	NM_003824	FADD	RefSeq	1855	chr11	+	70049268	70053508	TTAGTTTTCGCGAGATAACGGTCGAAAACGCGCTCTTGTCGATTTCCTGTAGTGAATCAG	8772	Hs.86131	GO:0001916|GO:0002020|GO:0002224|GO:0002756|GO:0002821|GO:0005123|GO:0005164|GO:0005515|GO:0005829|GO:0005829|GO:0006915|GO:0006915|GO:0006919|GO:0007166|GO:0008625|GO:0010939|GO:0012501|GO:0016032|GO:0031264|GO:0031264|GO:0031265|GO:0032403|GO:0032729|GO:0032757|GO:0032760|GO:0032813|GO:0033077|GO:0033209|GO:0034138|GO:0034142|GO:0035666|GO:0035877|GO:0036462|GO:0042104|GO:0042802|GO:0043005|GO:…	Fas associated via death domain	27.631	6.73222	3.83702	3.00188	32.94	34.0701	37.3471	20.2777	13.5203	5.58632	8.64845	5	5	9.42632	3.84295	3.79809	3.90791	4.20925	3.42691	2.79422	3.34309	2.53	2.57055	3.77153
ASHGV40052329	0.0029541	1.56454	up	protein_coding	NM_022833	FAM129B	RefSeq	3991	chr9	-	130267616	130331396	TTGGGTTCAGTCAACACTTTCTTGCTCCCTGTTTTCTCTTCTGTGGGATGATCTCAGATG	64855	Hs.522401	GO:0005634|GO:0005634|GO:0005654|GO:0005730|GO:0005737|GO:0005829|GO:0005886|GO:0005912|GO:0015629|GO:0043066|GO:0070062	family with sequence similarity 129 member B	615.886	216.18	8.64983	8.00409	756.849	717.536	913.651	257.609	433.784	276.064	286.127	188.298	148.897	181.516	8.74132	8.89716	8.80793	8.41666	8.38607	8.16184	8.28527	8.07427	7.66742	7.83166
ASHGV40007332	0.0025076	1.86186	up	protein_coding	NM_001286050	FAM168A	RefSeq	7305	chr11	-	73111522	73309234	CAGCTGCCCCTGCCTACAATCCCAGCCTGTACCCCACCAATAGTCCCAGTTATGCTCCAG	23201	Hs.475334	GO:0005515	family with sequence similarity 168 member A	3663.08	1303.82	11.4185	10.5217	5736.33	3594.95	4451.91	2005.34	2526.89	1768.98	1780.99	1001.21	858.919	1109.01	11.6829	11.5229	11.2344	11.7248	10.9273	10.7537	10.8914	10.526	10.0896	10.3479
ASHGV40007418	0.0169332	1.73912	up	protein_coding	NM_175885	FAM181B	RefSeq	1875	chr11	-	82443045	82444906	CAGTGTCCTAGTCCCTCCCTTCCCTCTCCTTGAGTGCATTTTGAATTAAAGCCTATATTG	220382	Hs.448218		family with sequence similarity 181 member B	5132.17	1701.85	11.7207	10.9223	8712.85	4050.39	8280.83	1308.73	3308.05	2238.13	1995.98	1592.37	1352.25	1330.53	12.2915	11.7297	12.2143	11.0382	11.3296	11.0685	11.0544	11.1483	10.7248	10.6154
ASHGV40016142	0.0045796	2.04299	up	protein_coding	NM_020447	FAM219B	RefSeq	3563	chr15	-	75192327	75199462	TAAGCCCATGGCCTCTTCAACATGCTCCTGCTGCTGGTGCTGTCTTGGGGACTCTTCTTC	57184	Hs.367690		family with sequence similarity 219 member B	1312.07	421.133	9.85525	8.82456	1965.58	1082.6	1710.13	679.854	1122.21	682.736	632.259	237.569	309.307	243.794	10.134	9.61542	9.78373	9.99889	9.74418	9.40825	9.40363	8.42561	8.6669	8.21842
ASHGV40057525	0.0148841	1.66261	up	protein_coding	ENST00000417276	FAM27D1	GENCODE	2447	chr9	+	46389109	46391556	GGAGGTGGAGCTTCAGGATGCCTGCTGTGTTCTCCGGACTCCCGTTCAGATCCGATTTTG	724094			family with sequence similarity 27 member D1	483.452	172.428	8.35872	7.62527	551.188	644.126	584.648	313.728	323.568	246.96	251.367	130.315	106.382	127.116	8.26549	8.70405	8.1078	8.73663	7.97961	8.0096	8.0886	7.50128	7.19426	7.3326
ASHGV40024604	0.00419237	1.6675	up	protein_coding	NM_017708	FAM83E	RefSeq	2011	chr19	-	49103856	49116694	GGCTTCTGGCCTCGGCGTCTGTCAAGCAGAAGGGATGTTTGTCACTTGTTCTGCAACTTG	54854	Hs.165803		family with sequence similarity 83 member E	84.2911	23.1049	5.54915	4.81146	104.081	107.93	116.865	38.9774	53.6023	32.1299	35.0521	18.3677	14.1517	15.8229	5.68213	5.71643	5.63799	5.28673	5.42245	5.13316	5.28002	4.67689	4.47029	4.49691
ASHGV40016583	0.0178661	1.62917	up	protein_coding	NM_014967	FAN1	RefSeq	4901	chr15	+	31196075	31235310	TGAAGTAGAAGTCTGCCATGTGGTTGCAGTTGGAGCTAAGAGCCAAAGCCTTAGCTAAAA	22909	Hs.584863	GO:0000287|GO:0000724|GO:0004528|GO:0005515|GO:0005634|GO:0005654|GO:0005737|GO:0006281|GO:0006289|GO:0008409|GO:0017108|GO:0033683|GO:0033683|GO:0036297|GO:0043130|GO:0045171|GO:0070336	FANCD2/FANCI-associated nuclease 1	227.722	72.0136	7.16296	6.45882	221.767	378.082	236.057	158.428	144.275	77.0296	95.9092	59.8559	64.9746	62.2989	6.86144	7.80536	6.70644	7.60633	6.83524	6.38134	6.72617	6.33023	6.50619	6.35017
ASHGV40023960	0.00452941	2.86615	up	protein_coding	NM_004461	FARSA	RefSeq	1853	chr19	-	13033283	13044558	TGCTGCTGCGCTCCTTTGCATCCCTGGCCAGTGACCTTGTATTTATGAGGCCTCTGTGAG	2193	Hs.23111	GO:0000049|GO:0004826|GO:0005515|GO:0005524|GO:0005737|GO:0005829|GO:0006418|GO:0006432|GO:0009328|GO:0010467|GO:0016020|GO:0044822	phenylalanyl-tRNA synthetase alpha subunit	806.025	179.356	9.06419	7.54507	1250.14	734.221	1177.31	464.461	403.994	334.161	244.981	69.1886	117.605	130.843	9.47107	8.93747	9.21178	9.41854	8.28208	8.42108	8.04967	6.5483	7.33215	7.37416
ASHGV40042684	0.0152077	2.82972	up	protein_coding	ENST00000338333	FBLL1	GENCODE	1519	chr5	+	167956120	167957639	CCAAGGCTGCGTTGTGTTTGCTATTATTTTCTGTGTGTTTTCTTTGTGAGTGTTTTGTTT	345630	Hs.166262	GO:0003723|GO:0005730|GO:0006364|GO:0008033|GO:0008168|GO:0030529|GO:0032259	fibrillarin-like 1	159.754	31.86	6.45698	4.95632	239.01	204.464	220.465	64.6274	70.2034	79.3969	38.6841	16.1603	9.32443	15.7342	6.97428	6.78471	6.59966	6.12196	5.80427	6.42368	5.42412	4.50559	3.94076	4.48743
ASHGV40055925	0.00471347	2.32114	up	protein_coding	NM_022039	FBXW4	RefSeq	2303	chr10	-	103370420	103454743	CTCAGGCTGGCTGTTGAGACATGCTACAATTTTCATTTTTGTAAAAATAAAGCTTGATTG	6468	Hs.500822	GO:0000151|GO:0002053|GO:0003674|GO:0006511|GO:0016055|GO:0030326|GO:0042733|GO:0051216	F-box and WD repeat domain containing 4	5625.73	1619.89	11.9474	10.7326	10779.6	4520.08	6976.69	2244.92	3607.32	2794.18	1935.36	641.455	1440.99	1287.43	12.5943	11.8838	11.9374	11.8812	11.4403	11.3985	11.0164	9.88251	10.8067	10.5588
ASHGV40042131	0.00361797	2.65039	up	protein_coding	NM_005246	FER	RefSeq	12134	chr5	+	108083522	108532541	ATTTTCATTAGACGCTGCTGCTGGTATGTTGTATCTCGAGAGTAAAAACTGTATACACAG	2241	Hs.221472	GO:0000226|GO:0000278|GO:0000790|GO:0001932|GO:0003779|GO:0004713|GO:0004715|GO:0005154|GO:0005515|GO:0005524|GO:0005634|GO:0005737|GO:0005829|GO:0005938|GO:0006468|GO:0006935|GO:0007155|GO:0008157|GO:0008283|GO:0008284|GO:0008284|GO:0008289|GO:0010591|GO:0010762|GO:0015629|GO:0015630|GO:0016477|GO:0017137|GO:0018108|GO:0019221|GO:0019901|GO:0030027|GO:0030054|GO:0030154|GO:0030335|GO:0030838|GO:…	fer (fps/fes related) tyrosine kinase	473.708	105.122	8.22358	6.81737	739.98	403.091	709.62	262.068	253.784	212.42	114.592	54.7758	55.8223	87.9991	8.70461	7.91663	8.41722	8.44668	7.63275	7.7932	6.97523	6.19522	6.29837	6.82485
ASHGV40039535	0.0121518	2.14758	up	protein_coding	NM_005141	FGB	RefSeq	3628	chr4	+	155484131	155493915	GCAATAGTCCCCAATACGTAGATTTTTGCTCTTCTGTATGTGACAACATTTTTGTACATT	2244	Hs.300774	GO:0002250|GO:0002576|GO:0005102|GO:0005198|GO:0005515|GO:0005576|GO:0005576|GO:0005577|GO:0005615|GO:0005886|GO:0005938|GO:0007160|GO:0007165|GO:0007596|GO:0009897|GO:0009986|GO:0030168|GO:0030198|GO:0030674|GO:0031091|GO:0031093|GO:0031639|GO:0034116|GO:0042730|GO:0043152|GO:0043623|GO:0044320|GO:0045087|GO:0045907|GO:0045921|GO:0050714|GO:0050839|GO:0051087|GO:0051258|GO:0051592|GO:0070062|GO:…	fibrinogen beta chain	61.9174	12.9672	5.01877	3.91606	78.9024	75.8086	96.0593	29.6862	29.1304	21.2185	20.1289	12.797	5.13603	5.55532	5.24368	5.13542	5.34355	4.82771	4.54348	4.53907	4.49578	4.19284	3.25113	3.10147
ASHGV40055828	0.00966815	1.5966	up	protein_coding	NM_152429	FGFBP3	RefSeq	2564	chr10	-	93666344	93669258	AACTGGCAGCCACCTGGCCTTATCATTGTTCTATTTGATTTGCACCCTGGTTCTCTTTCT	143282	Hs.466120	GO:0005576|GO:0008201|GO:0017134|GO:0031012|GO:0043117|GO:0045743	fibroblast growth factor binding protein 3	189.389	59.4626	6.81282	6.13782	251.254	250.668	245.172	94.1016	105.747	79.9484	86.7483	45.5355	41.9594	43.1215	7.04939	7.12402	6.76585	6.73368	6.39114	6.43313	6.57388	5.9295	5.90691	5.84567
ASHGV40005391	0.0108943	1.57472	up	protein_coding	NM_004468	FHL3	RefSeq	1662	chr1	-	38462441	38471187	AATGACTGCTACTGCAGTGCGTTTTCCTCGCAGTGCTCCGCTTGTGGGGAGACTGTCATG	2275	Hs.57687	GO:0001725|GO:0003779|GO:0005515|GO:0005634|GO:0005925|GO:0007517|GO:0008270|GO:0030018|GO:0030036	four and a half LIM domains 3	68.3906	19.397	5.22125	4.56616	84.3759	78.4846	103.763	33.5177	41.8119	32.1265	22.7584	17.3712	9.98898	14.74	5.34425	5.19651	5.46002	5.03623	5.06926	5.13291	4.67558	4.60444	4.02287	4.39498
ASHGV40054582	0.000671247	1.66729	up	protein_coding	NM_001110556	FLNA	RefSeq	8557	chrX	-	153576899	153603006	GAGCACATCCCAGGCAGCCCCTACCGCGTTGTGGTGCCCTGAGTCTGGGGCCCGTGCCAG	2316	Hs.195464	GO:0001837|GO:0001948|GO:0002576|GO:0004871|GO:0005080|GO:0005515|GO:0005576|GO:0005634|GO:0005730|GO:0005737|GO:0005802|GO:0005829|GO:0005884|GO:0005886|GO:0005925|GO:0007195|GO:0007264|GO:0007596|GO:0008134|GO:0015629|GO:0015629|GO:0016020|GO:0016479|GO:0017048|GO:0017160|GO:0030168|GO:0030863|GO:0031267|GO:0031523|GO:0031532|GO:0031852|GO:0032432|GO:0034329|GO:0034394|GO:0034988|GO:0042177|GO:…	filamin A	1597.89	588.511	10.1547	9.41724	2135.59	1519.72	2208.91	762.009	1363.23	613.668	578.988	373.198	742.99	633.713	10.2392	10.1506	10.175	10.1778	10.031	9.26475	9.2885	9.11752	9.87462	9.5408
ASHGV40030562	6.9549e-05	3.69973	up	protein_coding	NM_013281	FLRT3	RefSeq	3830	chr20	-	14304638	14318313	GTCAATGGAATTACAGCTATAGCGGCAGTGTATATAGGATTGCTTTTTCTCGTCTTCCTG	23767	Hs.41296	GO:0005057|GO:0005578|GO:0005615|GO:0005622|GO:0005887|GO:0007155|GO:0007411|GO:0008150|GO:0030674|GO:0035556|GO:0045499|GO:0050919|GO:0051965	fibronectin leucine rich transmembrane protein 3	76.6943	7.85788	5.31792	3.4305	109.715	97.1179	111.003	37.4013	28.235	10.0359	6.16347	8.00079	6.61343	8.47577	5.76482	5.54513	5.56225	5.21825	4.49915	3.42213	2.98157	3.59415	3.52666	3.628
ASHGV40041758	0.0230359	1.92943	up	protein_coding	NM_002021	FMO1	RefSeq	2183	chr1	+	171217609	171255117	AGTCTCCATCTCCCTTTGAAAGTTTTCTTAAAGTCTTTAGCTTTCTGGCTTTGCTTGTGG	2326	Hs.1424	GO:0004497|GO:0004499|GO:0004499|GO:0005788|GO:0005789|GO:0006082|GO:0006805|GO:0006970|GO:0009404|GO:0016021|GO:0017144|GO:0032496|GO:0044281|GO:0050660|GO:0050661|GO:0070995	flavin containing monooxygenase 1	1783.83	534.938	10.1664	9.21822	2874.65	2037.28	2575.91	598.069	833.234	678.47	566.178	337.627	296.32	796.097	10.6836	10.6325	10.398	9.80348	9.3144	9.39845	9.25951	8.96546	8.60478	9.86291
ASHGV40041705	0.00224517	2.00808	up	protein_coding	NM_006894	FMO3	RefSeq	2090	chr1	+	171060017	171086959	AAGCTCTTTGCAATTCCTATTCTGTTAATCGCTGTTTTCCTTGTGTTGACCTAATCATCA	2328	Hs.445350	GO:0004499|GO:0004499|GO:0005789|GO:0006805|GO:0016021|GO:0017144|GO:0034899|GO:0043231|GO:0044281|GO:0050660|GO:0050661|GO:0055114	flavin containing monooxygenase 3	206.863	50.2114	6.90353	5.89771	271.933	255.817	307.232	83.9112	115.421	65.1579	72.3268	46.5344	27.3824	39.6552	7.17455	7.15681	7.11776	6.55295	6.51558	6.14924	6.30949	5.96212	5.33393	5.73379
ASHGV40015112	0.00354759	1.98791	up	protein_coding	NM_002028	FNTB	RefSeq	2836	chr14	+	65453506	65529370	ACACACTGTCTGCTGCTCTCCTGATCATGGCTTCTCCGAGTTCTTTCACCTACTATTGCC	2342	Hs.325531	GO:0004311|GO:0004660|GO:0004660|GO:0005515|GO:0005829|GO:0005875|GO:0005965|GO:0007603|GO:0008144|GO:0008270|GO:0008285|GO:0010035|GO:0014070|GO:0016056|GO:0018343|GO:0019840|GO:0022400|GO:0034097|GO:0042060|GO:0042277|GO:0045787|GO:0048146|GO:0051770	farnesyltransferase, CAAX box, beta	1211.72	372.179	9.71013	8.71888	1751.07	1243.06	1738.93	610.772	714.754	546.647	532.36	284.903	236.768	260.216	9.97068	9.83466	9.81135	9.83767	9.0963	9.1138	9.16809	8.69584	8.3034	8.31329
ASHGV40057806	0.00493402	1.9443	up	protein_coding	ENST00000440961	FOLR4	GENCODE	805	chr11	+	94038758	94040887	ATGGTCTGCTCCCTGTTCCTGCCGTTCCTTTCCTGAGAGCCCTTCTTCTCCCACTCACAT	390243	Hs.553758	GO:0004872|GO:0005515|GO:0005542|GO:0005886|GO:0007155|GO:0007338|GO:0007342|GO:0031225|GO:0035036	IZUMO1 receptor, JUNO	5874.29	1770.71	11.9317	10.9724	10318.6	4242.94	9334.4	1696.46	3779.1	2365.88	2108.95	1598.37	1236.51	1543.83	12.5335	11.794	12.3811	11.4424	11.5073	11.1453	11.1264	11.1527	10.5975	10.8402
ASHGV40057111	0.00487974	1.56698	up	protein_coding	NM_004472	FOXD1	RefSeq	2272	chr5	-	72742084	72744352	GAGGAAGAAGGTAGGAATCCCGGCTCCTTTTCTCGTCTTGGTGGTTCGGTGTTTTGTTCG	2297	Hs.519385	GO:0000981|GO:0003677|GO:0003700|GO:0005634|GO:0005634|GO:0006351|GO:0006357|GO:0008301|GO:0009653|GO:0010628|GO:0030154|GO:0030513|GO:0043565|GO:0045892|GO:0060678|GO:0072213|GO:0072267|GO:0090184	forkhead box D1	139.446	44.0393	6.3688	5.72081	167.808	184.556	180.276	73.4035	91.1884	65.527	58.077	35.1883	28.5477	32.8563	6.42828	6.61033	6.29349	6.32818	6.18371	6.15701	6.00798	5.56739	5.3884	5.48326
ASHGV40056574	0.0288385	1.53046	up	protein_coding	NM_002030	FPR3	RefSeq	2517	chr19	+	52298410	52329334	TTACAAGCAATGTGAGGTCGGGGATATTTTTGGGCTCTGTCTCTTTCTACCCTGCGTTAA	2359	Hs.445466	GO:0004982|GO:0005886|GO:0006928|GO:0006935|GO:0007165|GO:0007186|GO:0016021	formyl peptide receptor 3	763.766	301.983	9.06738	8.45341	907.265	1046.75	894.819	431.275	538.719	413.016	413.836	268.343	189.787	224.932	9.01152	9.55981	8.77633	9.2952	8.69401	8.72558	8.81091	8.61246	8.00313	8.11496
ASHGV40052482	0.0298298	1.54895	up	protein_coding	NM_031866	FZD8	RefSeq	3186	chr10	-	35927176	35930362	TCTTCATGCTCAAGTACTTCATGTGCCTAGTGGTGGGCATCACCTCGGGCGTGTGGGTCT	8325	Hs.302634	GO:0000122|GO:0001525|GO:0004930|GO:0005102|GO:0005515|GO:0005794|GO:0005886|GO:0007186|GO:0016021|GO:0017147|GO:0030165|GO:0030182|GO:0031625|GO:0033077|GO:0035567|GO:0042813|GO:0043507|GO:0045944|GO:0060070	frizzled class receptor 8	58.526	17.6105	5.0692	4.43791	58.273	82.8819	67.9002	44.7072	38.8674	20.3752	27.909	14.7625	8.135	16.8708	4.76887	5.28363	4.81968	5.50795	4.96586	4.47711	4.96537	4.38785	3.77434	4.58488
ASHGV40041095	0.00136463	1.64192	up	protein_coding	NM_021911	GABRB2	RefSeq	7409	chr5	-	160715435	160975130	GCCTATCCTGTGGTCCATTTCATACCATTTGGGTTGCTTCTGCTAAGTAATGAATACACT	2561	Hs.303527	GO:0004890|GO:0005230|GO:0005237|GO:0005254|GO:0005254|GO:0005829|GO:0005886|GO:0005887|GO:0006810|GO:0007214|GO:0007268|GO:0007605|GO:0030054|GO:0034220|GO:0034707|GO:0042391|GO:0043005|GO:0043524|GO:0045202|GO:0045211|GO:0050877|GO:0051932|GO:0055085|GO:0060119|GO:0060384|GO:0070062|GO:0071420|GO:0090102|GO:1902476|GO:1902476|GO:1902711|GO:1902711	gamma-aminobutyric acid (GABA) A receptor, beta 2	170.367	50.8587	6.66362	5.94824	201.057	222.785	239.19	88.1595	100.642	62.129	69.6801	46.5237	40.4085	35.5522	6.70693	6.92843	6.72662	6.6286	6.32753	6.08267	6.25976	5.96185	5.84917	5.58775
ASHGV40043810	0.0133251	1.57405	up	protein_coding	NM_002042	GABRR1	RefSeq	3174	chr6	-	89887222	89927496	CACGCCATTGATAAATACTCCAGGATCATCTTTCCAGCAGCATACATTTTATTCAATTTA	2569	Hs.99927	GO:0004890|GO:0005230|GO:0005254|GO:0005886|GO:0005887|GO:0006810|GO:0007214|GO:0007268|GO:0019904|GO:0030054|GO:0034220|GO:0034707|GO:0042391|GO:0042803|GO:0043005|GO:0045202|GO:0045211|GO:0046982|GO:0050877|GO:0055085|GO:1902476|GO:1902711	gamma-aminobutyric acid (GABA) A receptor, rho 1	104.737	29.8593	5.88374	5.22926	124.016	142.798	146.597	66.7162	43.5545	31.8596	39.6782	24.6723	24.8519	28.2346	5.95687	6.18123	5.98274	6.17385	5.12399	5.12042	5.46126	5.0827	5.19854	5.28335
ASHGV40054970	0.000857905	1.51826	up	protein_coding	NM_001098411	GAGE2B	RefSeq	509	chrX	+	49235707	49242997	GAGGCAGTGCTGTGTGGTTCCTGCCGTCCGGACTCTTTTTCCTCTATTGAGATTCATCTG	645037	Hs.714681	GO:0003674|GO:0005575|GO:0008150	G antigen 2B	160.415	50.3891	6.54743	5.94501	195.381	183.754	236.921	68.878	117.14	62.8678	64.1147	43.0335	36.7708	45.1586	6.66416	6.60164	6.71165	6.22219	6.53751	6.09967	6.14428	5.84691	5.7259	5.90831
ASHGV40008745	0.00449961	2.7183	up	protein_coding	NM_015973	GAL	RefSeq	830	chr11	+	68451942	68458643	GCGCCTTCTGCCCCTGCTGCCGGCCGCGCCATGCGGTGAGCGCCCCAGGCCGCCAGAGCC	51083	Hs.278959	GO:0005184|GO:0005184|GO:0005515|GO:0005576|GO:0005615|GO:0005794|GO:0006954|GO:0007218|GO:0007399|GO:0007631|GO:0010737|GO:0019933|GO:0030073|GO:0030141|GO:0031764|GO:0031765|GO:0031766|GO:0031943|GO:0032868|GO:0035902|GO:0042493|GO:0043025|GO:0043065|GO:0043627|GO:0045944|GO:0050672|GO:0051464|GO:0051795|GO:1902608|GO:1902891	galanin/GMAP prepropeptide	3754.56	959.13	11.3593	9.91663	6570.83	3006.99	5159.74	1564.89	2470.33	1495.4	1588.37	319.214	697.341	695.317	11.8757	11.2553	11.4845	11.2928	10.8885	10.5142	10.743	8.87355	9.7855	9.66684
ASHGV40029659	0.0155296	2.28677	up	protein_coding	NM_052917	GALNT13	RefSeq	5689	chr2	+	154728410	155310489	ATTTTCTTACACTGCTGACAAAGAAATCCGAACCGATGACTTGTGCTTGGATGTTTCTAG	114805	Hs.470277	GO:0000139|GO:0004653|GO:0006493|GO:0016021|GO:0016266|GO:0030246|GO:0043687|GO:0044267|GO:0046872	polypeptide N-acetylgalactosaminyltransferase 13	43.1999	9.28746	4.51472	3.32141	61.0465	43.479	48.6092	18.2695	44.5952	15.9214	12.3591	8.15679	5	5	4.84327	4.21372	4.31394	4.04528	5.15741	4.10192	3.80994	3.61861	2.57055	2.50603
ASHGV40010369	0.00304352	1.63218	up	protein_coding	NM_003774	GALNT4	RefSeq	5408	chr12	-	89913189	89918583	TTTTTAACAGTGGCCTATATCTTCGTGGAGCTCTTGGTCTCTACTTTTCATGCCTCCGCA	8693		GO:0000139|GO:0004653|GO:0005794|GO:0005975|GO:0006493|GO:0016021|GO:0016266|GO:0030246|GO:0043687|GO:0044267|GO:0046872|GO:0048471|GO:0070062	polypeptide N-acetylgalactosaminyltransferase 4	231.321	72.6894	7.19384	6.48705	264.749	321.535	277.225	155.758	137.337	75.8048	81.7422	76.6615	61.3454	67.8933	7.13535	7.5341	6.95696	7.57683	6.76598	6.35604	6.48808	6.69544	6.42844	6.46723
ASHGV40022243	0.00782412	1.72436	up	protein_coding	NM_003857	GALR2	RefSeq	1370	chr17	+	74070881	74073622	TACCAACCTGTTCATCCTTAACCTGGGCGTGGCCGACCTGTGTTTCATCCTGTGCTGCGT	8811	Hs.666366	GO:0004966|GO:0005515|GO:0005829|GO:0005829|GO:0005886|GO:0005887|GO:0006936|GO:0007166|GO:0007188|GO:0007194|GO:0007200|GO:0007204|GO:0007218|GO:0007218|GO:0007218|GO:0007268|GO:0007275|GO:0007586|GO:0007611|GO:0007631|GO:0016021|GO:0017046|GO:0031175|GO:0045944|GO:1902608	galanin receptor 2	173.125	53.0715	6.72755	5.94149	212.025	214.811	224.813	106.124	107.851	81.5455	77.3948	34.3614	34.4227	37.6333	6.78813	6.86715	6.62783	6.93661	6.41801	6.46207	6.40884	5.5367	5.6364	5.66342
ASHGV40025227	0.0342601	1.69684	up	protein_coding	NM_000159	GCDH	RefSeq	1897	chr19	+	13001942	13010813	ACACATGACATTCACGCCCTGATCCTTGGGAGAGCTATCACGGGAATCCAGGCGTTCACG	2639	Hs.532699	GO:0000062|GO:0004361|GO:0005739|GO:0005743|GO:0005759|GO:0006554|GO:0006568|GO:0009055|GO:0033539|GO:0034641|GO:0044281|GO:0046949|GO:0050660|GO:0052890|GO:0055088	glutaryl-CoA dehydrogenase	197.403	56.2258	6.85136	6.08851	376.508	143.63	220.526	125.266	121.083	71.5056	55.8964	36.1231	49.9949	67.6088	7.66542	6.19015	6.60018	7.21245	6.5886	6.27362	5.95361	5.60349	6.15183	6.46
ASHGV40028657	0.00486613	1.61482	up	protein_coding	NM_001486	GCKR	RefSeq	2197	chr2	+	27719705	27746550	GATGATATTCGGGCTGCTCCCATCTCCTGCCATGTCCAGGTTGCACATGAGAAGGAACAG	2646	Hs.89771	GO:0000060|GO:0005515|GO:0005654|GO:0005654|GO:0005737|GO:0005829|GO:0005975|GO:0008645|GO:0009750|GO:0010827|GO:0015758|GO:0030246|GO:0033132|GO:0044281|GO:0046415|GO:0055085|GO:0070095|GO:0070328	glucokinase (hexokinase 4) regulator	2182.91	890.319	10.6815	9.99011	2925.29	2305.32	2573.47	1311.27	1799.19	1087.6	1228.43	535.761	853.656	746.141	10.714	10.8243	10.3959	11.0418	10.4314	10.0723	10.3901	9.63593	10.0821	9.77017
ASHGV40031050	0.00228312	1.76764	up	protein_coding	NM_080615	GCNT7	RefSeq	2064	chr20	-	55066547	55100981	GTTTGCTTTCTTACTGGTATCATTCTGTTTCCTTGACTTGAAACAAGAGAACATTGAACC	140687	Hs.655916	GO:0000139|GO:0006486|GO:0008375|GO:0016021	glucosaminyl (N-acetyl) transferase family member 7	94.1469	24.1164	5.7499	4.92808	112.8	115.725	134.831	56.2636	51.1145	19.5538	27.54	30.4026	18.424	24.6617	5.81036	5.83124	5.86138	5.89156	5.35497	4.41421	4.94586	5.3663	4.81469	5.09933
ASHGV40049665	0.00560005	2.36261	up	protein_coding	NM_001001557	GDF6	RefSeq	3716	chr8	-	97154557	97173020	GTACACCTTTCCTGGATGATATGCAATCGAATGCTATATTATTAAACGCATTTTTCTCCT	392255	Hs.492277	GO:0005125|GO:0005160|GO:0005615|GO:0006915|GO:0008083|GO:0010862|GO:0030509|GO:0032924|GO:0040007|GO:0042803|GO:0042981|GO:0043408|GO:0045666|GO:0045893|GO:0048468|GO:0060389|GO:0060395|GO:1990009	growth differentiation factor 6	58.0735	11.2244	4.9424	3.70202	72.1664	76.0802	84.4838	32.2205	25.4167	17.5914	12.3011	9.95078	5	11.2786	5.10592	5.14179	5.15102	4.96521	4.34806	4.25155	3.8027	3.86285	2.57055	4.02243
ASHGV40007383	0.00402514	2.1675	up	protein_coding	NM_182833	GDPD4	RefSeq	2545	chr11	-	76927602	76998463	GTGTTCATGTGGCTCCTTGCAGATATCATTTCTGTGCTTTTTATTGTTGCCATATTTTGT	220032	Hs.249795	GO:0006071|GO:0006629|GO:0008889|GO:0016021|GO:0046872	glycerophosphodiester phosphodiesterase domain containing 4	267.012	60.3783	7.26349	6.14745	350.929	353.779	397.932	100.176	132.244	86.0293	79.1882	62.1137	32.4647	42.0955	7.55875	7.69282	7.51089	6.84221	6.71276	6.5403	6.44194	6.38258	5.55931	5.81314
ASHGV40007359	0.0216555	1.55968	up	protein_coding	NM_030792	GDPD5	RefSeq	3193	chr11	-	75145684	75236599	AGTCTCAAAGCACAAGGAGGTTCAGCCCAGGAGGAAGCCAGCTGCAATGTGGAGACACGT	81544	Hs.503297	GO:0005515|GO:0006071|GO:0006629|GO:0008889|GO:0016021|GO:0021522|GO:0021895|GO:0030424|GO:0030426|GO:0031175|GO:0043025|GO:0045666|GO:0045787|GO:0047389|GO:0048505|GO:0097038	glycerophosphodiester phosphodiesterase domain containing 5	268.437	94.8134	7.47587	6.83462	273.161	278.99	344.858	216.179	228.999	99.2757	110.022	61.2608	113.881	89.6273	7.18186	7.30101	7.28811	8.12423	7.48416	6.74854	6.92172	6.36356	7.28897	6.85033
ASHGV40041283	0.0137646	1.68915	up	protein_coding	NM_005110	GFPT2	RefSeq	3011	chr5	-	179727699	179780315	GGGCAACTCTGCTCTCTATTTAAAAGCGTGCACAATCAAAAGTACTATGCAATTTTAGGA	9945	Hs.696497	GO:0004360|GO:0005829|GO:0006002|GO:0006047|GO:0006048|GO:0006048|GO:0006112|GO:0006487|GO:0006488|GO:0006541|GO:0018279|GO:0030246|GO:0043687|GO:0044267	glutamine-fructose-6-phosphate transaminase 2	146.574	45.2264	6.51547	5.75917	182.671	167.456	160.849	102.557	119.334	37.9651	54.5248	29.1076	37.1276	67.4068	6.56059	6.44877	6.12165	6.88135	6.56497	5.37729	5.91833	5.3074	5.73707	6.45573
ASHGV40048669	0.0400738	2.08427	up	protein_coding	NM_018384	GIMAP5	RefSeq	1895	chr7	+	150434435	150440737	TCCTAGTCCGCAGAGGTGTGGGGGACACACTCCATAATCTCTACTTTTCTTTTTGTGCAG	55340	Hs.647079	GO:0001659|GO:0002729|GO:0002925|GO:0005515|GO:0005525|GO:0005741|GO:0005764|GO:0010524|GO:0016021|GO:0030217|GO:0032689|GO:0032831|GO:0043011|GO:0043029|GO:0043066|GO:0045019|GO:0045588|GO:0045838|GO:0045954|GO:0046902|GO:0050868|GO:0050995	GTPase, IMAP family member 5	59.2161	14.1681	5.07658	4.01704	65.1454	79.0467	69.1832	51.8841	30.8213	17.999	15.6279	5	18.1949	14.0187	4.94821	5.2084	4.84977	5.7509	4.62564	4.28717	4.14333	2.53	4.79577	4.32893
ASHGV40055074	0.00250891	1.71459	up	protein_coding	NM_000166	GJB1	RefSeq	1674	chrX	+	70443055	70445065	ATGACCAATTCTTCCCCATCTCCCATGTGCGGCTGTGGTCCCTGCAGCTCATCCTAGTTT	2705	Hs.333303	GO:0005243|GO:0005789|GO:0005922|GO:0006810|GO:0007267|GO:0007399|GO:0015868|GO:0016021|GO:0016264|GO:0042803|GO:0051259|GO:0055085|GO:0061024	gap junction protein beta 1	2790.16	1012.61	11.0052	10.2274	3777.77	3429.32	3447.7	1379.93	1916.08	990.08	1216.53	942.237	869.491	1044.71	11.1013	11.4509	10.8503	11.1077	10.516	9.9477	10.3779	10.4428	10.1051	10.2634
ASHGV40011713	0.00360807	2.27763	up	protein_coding	NM_001304964	GLIPR1L1	RefSeq	1043	chr12	+	75728418	75764169	CAGACAGCCTTTAATCCATTCAGCTTAGGTTTTCTTCTTCTGAGAATCTTTTAATGTCAT	256710	Hs.567788	GO:0001669|GO:0005576|GO:0007339|GO:0097224	GLI pathogenesis-related 1 like 1	69.1236	13.1709	5.19849	4.01096	83.2204	91.1641	105.257	35.0503	30.9267	18.2472	12.103	20.4747	6.27699	8.75273	5.3235	5.44356	5.48111	5.11278	4.63149	4.30823	3.77956	4.82889	3.46678	3.6713
ASHGV40010077	0.0285885	2.51111	up	protein_coding	NM_001280796	GLS2	RefSeq	2721	chr12	-	56864727	56882198	GCTGCTGCTACTGCTAACAGCCAATTTTATAGACAGAGAAAGTATTTTGTGTTCAAATAA	27165	Hs.212606	GO:0004359|GO:0005515|GO:0005739|GO:0005759|GO:0006367|GO:0006520|GO:0006541|GO:0007268|GO:0007269|GO:0008652|GO:0010467|GO:0014047|GO:0034641|GO:0042981|GO:0044281|GO:0072593|GO:1903955	glutaminase 2	1794.71	509.144	10.2699	8.94161	2850.53	1255.72	2788.2	1098.13	980.979	936.934	604.779	113.897	473.733	416.379	10.6681	9.84772	10.5305	10.7481	9.55524	9.86739	9.34652	7.29265	9.23179	8.96971
ASHGV40052476	0.0452688	1.56918	up	protein_coding	NM_182974	GLT6D1	RefSeq	1526	chr9	-	138515501	138531386	ATCCTTCCCAAATAAATGTTTCTTCTTGCCATTTTGAGCCATCTTATTTGGCTAATGTAG	360203	Hs.522491	GO:0005975|GO:0016021|GO:0016758	glycosyltransferase 6 domain containing 1	109.109	29.5105	5.85336	5.20335	140.408	132.582	172.531	36.5744	63.4496	21.5403	28.8926	38.7116	27.3217	31.0861	6.14149	6.05245	6.227	5.18022	5.66562	4.56117	5.01395	5.70011	5.33123	5.41028
ASHGV40045145	0.000818898	1.82961	up	protein_coding	NM_001010904	GLYATL3	RefSeq	2130	chr6	+	49467670	49495777	AACTTCCTTCAAGGCTGTTCATTTTTCTCCTGTTTCATCTCTGCCAGATACCAGTTTCCT	389396	Hs.585172	GO:0005739|GO:0008152|GO:0047961	glycine-N-acyltransferase like 3	353.505	96.2761	7.75521	6.88368	456.018	426.067	536.816	156.74	191.885	106.77	107.648	104.615	76.3412	86.0074	7.9636	8.01331	7.97026	7.58799	7.2409	6.84508	6.89254	7.16181	6.72399	6.79497
ASHGV40021693	0.00697889	2.4667	up	protein_coding	NM_004485	GNG4	RefSeq	4885	chr1	-	235710984	235814054	TGGCCGGGGCTTGTCTTATGTTTCCATCTGTTTTCTTCGTGGCATTCAATTTCATTTTTT	2786	Hs.159711	GO:0004871|GO:0005515|GO:0005834|GO:0005886|GO:0006112|GO:0007186|GO:0007268|GO:0008277|GO:0030308|GO:0044281|GO:0070062|GO:0071377	guanine nucleotide binding protein (G protein), gamma 4	246.045	55.0323	7.19754	5.89496	350.812	321.692	316.511	121.921	119.288	96.9747	87.8199	34.7787	28.1788	27.4095	7.55838	7.5346	7.16243	7.16793	6.56438	6.71501	6.59123	5.55227	5.37019	5.24612
ASHGV40014076	0.023987	1.60457	up	protein_coding	NM_198066	GNPNAT1	RefSeq	3945	chr14	-	53241910	53258386	AAGAAAATACCAGTGTTTCTCATCCCATTGACTCACACCACGTCATCTGGATTTTGGATT	64841	Hs.478025	GO:0000139|GO:0004343|GO:0004343|GO:0005770|GO:0005793|GO:0005829|GO:0006048|GO:0006048|GO:0006048|GO:0006488|GO:0010008|GO:0018279|GO:0042802|GO:0043687|GO:0044267	glucosamine-phosphate N-acetyltransferase 1	161.206	51.3546	6.64406	5.96188	216.389	172.459	195.252	125.032	96.8963	55.6813	54.8377	31.5523	67.2235	47.4782	6.82152	6.49826	6.41919	7.20882	6.2725	5.92631	5.9258	5.42296	6.55532	5.97898
ASHGV40037583	0.0113991	1.52254	up	protein_coding	NM_000406	GNRHR	RefSeq	5843	chr4	-	68603098	68621804	TCCTACATTGAACCAATGCCTTGGGCTTCTCTAATTACTATACATTGTGCTCATATGAAT	2798	Hs.407587	GO:0004968|GO:0005886|GO:0005887|GO:0007186|GO:0007275|GO:0016020|GO:0042277|GO:0097211|GO:0097211	gonadotropin releasing hormone receptor	49.201	12.4181	4.63316	4.02668	55.3237	66.4758	79.7097	20.6101	23.8855	12.3455	14.9832	12.0266	10.6819	12.0531	4.6865	4.92124	5.06357	4.23386	4.26061	3.7179	4.08453	4.11067	4.10613	4.11414
ASHGV40016501	0.0240651	1.76819	up	protein_coding	ENST00000562295	GOLGA8S	GENCODE	1878	chr15	+	23599992	23610281	TACAATCAGCGCATAAGTCTCCTGAATGAGGGGCAAAAGGAGAGGCTTCGGGAGCAGCAG	653061	Hs.528454		golgin A8 family member S	263.273	77.4228	7.27428	6.452	328.562	372.49	371.537	108.68	135.097	131.102	100.649	43.4791	47.1994	64.6838	7.46449	7.77909	7.40457	6.98001	6.74322	7.13548	6.7903	5.86217	6.06999	6.40206
ASHGV40029756	0.0282308	2.05284	up	protein_coding	NM_015530	GORASP2	RefSeq	3191	chr2	+	171785035	171823643	GCATTGCACCTCTCCCCCTGCCATCCGAGTTCCTCCCGTCATTCCCCTTGGTTCCAGAGA	26003	Hs.431317	GO:0000139|GO:0000278|GO:0005515|GO:0005794|GO:0006996|GO:0016020	golgi reassembly stacking protein 2	15173.9	3821.66	13.0907	12.0531	26769.2	10048.7	27343.9	2336.74	9370.84	4635.62	4133.87	2972.17	2350.96	5015.7	13.7532	13.0605	13.864	11.9374	12.8386	12.0906	12.0789	11.9975	11.5121	12.5865
ASHGV40054440	0.00451234	1.84434	up	protein_coding	NM_001448	GPC4	RefSeq	3714	chrX	-	132435063	132549205	TTGTTTTCTCATTCAGTTTTGGGAGGAAAAGGGACTGTGCATTGAGTTGGTTCCTGCTCC	2239	Hs.58367	GO:0001523|GO:0005578|GO:0005615|GO:0005634|GO:0005796|GO:0005886|GO:0005887|GO:0005975|GO:0006024|GO:0006027|GO:0007603|GO:0008283|GO:0009653|GO:0009897|GO:0030203|GO:0030204|GO:0031225|GO:0043202|GO:0043395|GO:0044281|GO:0070062	glypican 4	86.7478	21.8591	5.60953	4.72643	112.337	107.994	116.452	44.6606	52.2954	30.0819	27.0195	27.0149	13.6814	11.4981	5.80344	5.71783	5.6319	5.50659	5.3879	5.03651	4.91638	5.20671	4.42317	4.04937
ASHGV40007147	0.011911	1.77341	up	protein_coding	NM_130769	GPHA2	RefSeq	774	chr11	-	64701942	64703360	GGTTACCGACACAACATCACCTCCGTCTCTCAGTGCTGCACCATCAGTGGCCTGAAGAAG	170589	Hs.436119	GO:0005179|GO:0005576|GO:1903955	glycoprotein hormone alpha 2	1034.9	332.764	9.47584	8.64931	1178.24	1594	1290.83	490.727	620.692	329.747	346.841	389.42	263.886	333.926	9.39244	10.2265	9.35998	9.49728	8.90297	8.40333	8.55723	9.17799	8.44487	8.66313
ASHGV40014995	0.0103084	1.51927	up	protein_coding	NM_001099652	GPR137C	RefSeq	3908	chr14	+	53019865	53104431	CATTCTTCTGTACTCTTCCAGAGCTTGTTATAATTTGGTGGTGGTCACCATATCTCAGGA	283554	Hs.416214	GO:0016021	G protein-coupled receptor 137C	124.645	38.0931	6.1387	5.53532	161.992	130.405	192.642	54.6588	83.5288	51.6052	47.2707	40.7603	25.8702	24.9592	6.37256	6.02395	6.3971	5.84031	6.05957	5.82012	5.71249	5.77426	5.25386	5.11586
ASHGV40034800	0.000558999	1.6506	up	protein_coding	NM_153002	GPR156	RefSeq	4200	chr3	-	119884327	119963142	CTGTGGACTTCTGCTGATACTTTTCTTTCTTGCCTTTACAATTCACTGCAGGAAGAACAG	165829	Hs.333358	GO:0004965|GO:0005886|GO:0007186|GO:0016021	G protein-coupled receptor 156	195.774	58.1709	6.88776	6.16477	261.009	229.476	268.924	109.807	109.653	67.4409	65.4546	61.6623	45.2132	51.0835	7.11005	6.97724	6.91042	6.99708	6.44403	6.19411	6.1725	6.37176	6.00729	6.07819
ASHGV40016339	0.00335491	1.62563	up	protein_coding	NM_153832	GPR161	RefSeq	8222	chr1	-	168048779	168105945	AATGTCTACAGTCCACAGCTTCAGCATTTCCAGAGACCACATGTGAGCTTCTTTTAGGTC	23432	Hs.271809	GO:0004930|GO:0005887|GO:0007186|GO:0007275|GO:0007606|GO:0008227|GO:0008589|GO:0010579|GO:0030666|GO:0030819|GO:0055037|GO:0060170|GO:0072372|GO:0072372|GO:1901621	G protein-coupled receptor 161	66.0355	17.367	5.1689	4.4679	86.2378	79.5767	93.9266	40.0319	30.4044	19.5816	24.924	14.3515	12.1005	15.8773	5.37756	5.21825	5.31118	5.33235	4.60515	4.4159	4.80192	4.35127	4.26831	4.5021
ASHGV40029478	0.0198805	1.71682	up	protein_coding	NM_005291	GPR17	RefSeq	2380	chr2	+	128403438	128410213	TACCTTCTGGATTTTATCCTGGCTTTAGTTGGCAATACCCTGGCTCTGTGGCTTTTCATC	2840	Hs.46453	GO:0004950|GO:0005886|GO:0005887|GO:0007186|GO:0070098	G protein-coupled receptor 17	614.253	210.387	8.75936	7.97962	627.432	888.145	694.11	456.961	404.614	243.886	259.072	227.952	165.8	155.224	8.46941	9.27056	8.3821	9.39027	8.28445	7.99207	8.13119	8.35726	7.81313	7.60447
ASHGV40027747	0.00743749	1.50227	up	protein_coding	NM_005281	GPR3	RefSeq	2149	chr1	+	27719147	27722317	TTTATCCACTCTCCAAGAACCATCTGGTAGTTCTGGCCATTGCCTTCTTCATGGTGTTTG	2827	Hs.66542	GO:0004930|GO:0005515|GO:0005887|GO:0007189|GO:0040020	G protein-coupled receptor 3	279.36	98.9327	7.4579	6.87076	356.557	322.685	383.871	157.098	176.589	134.99	134.745	83.6132	70.7969	70.5183	7.58286	7.5395	7.45528	7.59137	7.12049	7.17984	7.20079	6.8313	6.6226	6.51929
ASHGV40029277	0.0155015	2.06829	up	protein_coding	NM_007227	GPR45	RefSeq	1725	chr2	+	105858199	105859924	CTCCTGGGTGTTCATTCATTTTGTTTGACACCAGGGTTCTTCAGCTATTGATGTTTGTGG	11250	Hs.590903	GO:0004930|GO:0005886|GO:0007186|GO:0016021	G protein-coupled receptor 45	43.8829	9.55016	4.51562	3.46718	48.993	40.7653	75.1239	20.7352	33.7971	13.6342	9.20367	14.1825	5	5.73045	4.49272	4.10564	4.974	4.24475	4.76098	3.87013	3.42161	4.33535	2.57055	3.13827
ASHGV40035327	0.00777215	1.53415	up	protein_coding	NM_031936	GPR61	RefSeq	2823	chr1	+	110082493	110088455	ATTGGCTACTTTTGCTTCACTTCCAACCCTTTCTTCTATGGATGTCTCAACCGGCAGATC	83873	Hs.709782	GO:0004930|GO:0005575|GO:0005886|GO:0007186|GO:0008150|GO:0016021|GO:0043235	G protein-coupled receptor 61	211.925	67.2396	6.98711	6.36967	276.938	267.553	295.545	108.834	110.754	71.8635	71.0068	68.0949	74.1634	51.0695	7.20329	7.23152	7.05991	6.98206	6.45874	6.28151	6.28362	6.52137	6.68398	6.07787
ASHGV40035987	0.00249253	2.31068	up	protein_coding	NM_080865	GPR62	RefSeq	2206	chr3	+	51989329	51991520	CAACACCAGTATTTCACAACTTCCTGGTCGCTGAGAATATTTATTCAAAAACAGGGATTG	118442	Hs.232213	GO:0004930|GO:0005575|GO:0005886|GO:0007186|GO:0008150|GO:0016021|GO:0043235	G protein-coupled receptor 62	30.5761	5.20912	4.00262	2.7943	30.1365	49.9618	29.4232	27.5658	15.7934	5.13521	5.66123	5	5.24917	5	3.69577	4.44256	3.50651	4.71019	3.65806	2.74161	2.92202	2.53	3.27185	2.50603
ASHGV40046984	0.00068158	1.91186	up	protein_coding	NM_018970	GPR85	RefSeq	4948	chr7	-	112720467	112727833	CATAGAGCACCTTACTACTTCCTGTTGGATCTTTGCTGTTCAGATATCCTCAGATCTGCA	54329	Hs.152009	GO:0004930|GO:0005886|GO:0007165|GO:0007186|GO:0016021	G protein-coupled receptor 85	181.867	46.4157	6.75373	5.81876	248.128	207.511	259.075	99.4983	95.1228	53.1523	67.1833	34.647	40.0207	37.0751	7.02988	6.80774	6.85233	6.83148	6.24724	5.86035	6.20822	5.54644	5.83428	5.64452
ASHGV40055223	0.00416435	1.70349	up	protein_coding	NM_014710	GPRASP1	RefSeq	5985	chrX	+	101906293	101914010	ACTACTGGACTGGATATTGACTCTAACTCTTGTTTCCAAGCTTATATCCTCAATCACCTA	9737	Hs.729265	GO:0005515|GO:0005634|GO:0005737|GO:0008333|GO:1990172|GO:1990172	G protein-coupled receptor associated sorting protein 1	49.6134	11.7388	4.70744	3.93894	61.823	58.1631	76.5546	27.8358	23.6903	13.9453	11.8968	7.48441	11.4183	13.9493	4.86295	4.69614	5.00385	4.72684	4.24741	3.90619	3.76056	3.51092	4.19577	4.32126
ASHGV40044003	0.00784114	1.99918	up	protein_coding	NM_001286354	GPRC6A	RefSeq	2357	chr6	-	117113247	117150220	TGAATAAGCCTTAGGAGATGCCACATTCCAGAATAAAATGTTTCCAGGGTCTTTGCATCT	222545	Hs.266745	GO:0004930|GO:0005622|GO:0005886|GO:0007186|GO:0009986|GO:0016021|GO:0019722|GO:0043200	G protein-coupled receptor, class C, group 6, member A	63.6546	13.7012	5.09837	4.09896	113.281	67.6562	67.4453	39.3478	30.5427	23.2605	12.3623	11.9305	7.00551	13.947	5.81662	4.95121	4.80852	5.30387	4.61162	4.66782	3.8104	4.10148	3.59404	4.32107
ASHGV40034346	0.0330898	1.65168	up	protein_coding	NM_000581	GPX1	RefSeq	921	chr3	-	49394608	49395791	TTTCCTCTAAACCTACGAGGGAGGAACACCTGATCTTACAGAAAATACCACCTCGAGATG	2876	Hs.76686	GO:0000302|GO:0001659|GO:0001885|GO:0002862|GO:0004602|GO:0004602|GO:0005634|GO:0005737|GO:0005739|GO:0005759|GO:0005829|GO:0006144|GO:0006195|GO:0006641|GO:0006749|GO:0006982|GO:0007568|GO:0007605|GO:0008430|GO:0008631|GO:0009410|GO:0009609|GO:0009636|GO:0009650|GO:0009749|GO:0010269|GO:0010332|GO:0017124|GO:0018158|GO:0019369|GO:0019372|GO:0032355|GO:0033599|GO:0034599|GO:0035094|GO:0040029|GO:…	glutathione peroxidase 1	13523.2	6170.69	13.3705	12.6466	18306.1	10890.1	17969.6	9407	11043	10244.9	8344.84	2961.23	5006.08	4296.35	13.2693	13.1966	13.2811	14.0259	13.0799	13.2224	13.0547	11.9936	12.6302	12.3322
ASHGV40028510	0.00162864	2.21065	up	protein_coding	NM_014668	GREB1	RefSeq	8482	chr2	+	11674241	11782912	TGTACCTCTGTGACTCTTTTGTGGGAGCTAGCTTTTTGAAAAAGTTTCATTTTCTGAAAG	9687	Hs.467733	GO:0016021|GO:0070062	growth regulation by estrogen in breast cancer 1	48.5931	9.32367	4.68262	3.53815	63.9536	59.5681	65.0249	20.7478	33.671	18.1815	11.3286	5.43207	6.09596	5.58033	4.91696	4.73785	4.75609	4.2459	4.75632	4.30185	3.69122	3.15845	3.43247	3.10678
ASHGV40042586	0.00315446	1.61685	up	protein_coding	NM_000827	GRIA1	RefSeq	5747	chr5	+	152870083	153193429	ATGCTGGTTGCCTTAATCGAGTTCTGCTACAAATCCCGTAGTGAATCCAAGCGGATGAAG	2890	Hs.519693	GO:0004971|GO:0005234|GO:0005515|GO:0005789|GO:0005886|GO:0007165|GO:0007268|GO:0007616|GO:0008021|GO:0008066|GO:0009986|GO:0014069|GO:0030054|GO:0030165|GO:0030425|GO:0030425|GO:0030666|GO:0031623|GO:0032281|GO:0032281|GO:0032591|GO:0034220|GO:0035235|GO:0035235|GO:0035249|GO:0043025|GO:0043197|GO:0044308|GO:0044309|GO:0045211|GO:0055037|GO:0060292	glutamate receptor, ionotropic, AMPA 1	68.4211	18.0339	5.22095	4.52777	87.6867	74.0815	102.679	32.6915	44.9663	15.6679	23.6883	15.9434	19.8257	15.0443	5.40263	5.09769	5.44493	4.99301	5.16651	4.08009	4.7326	4.48847	4.91138	4.42631
ASHGV40043607	0.0052387	1.59185	up	protein_coding	NM_001512	GSTA4	RefSeq	1352	chr6	-	52842745	52860178	ACCATTTTAGCTCTAGAAGAGAAAATTCCTAATATCCTGTCTGCATTTCCTTTCCTCCAG	2941	Hs.485557	GO:0004364|GO:0005515|GO:0005829|GO:0006749|GO:0006805|GO:0006805|GO:0042803|GO:0044281|GO:1901687	glutathione S-transferase alpha 4	337.005	104.785	7.68198	7.01127	423.681	399.686	524.674	152.739	184.243	108.269	108.008	119.951	99.5233	88.1743	7.84704	7.90307	7.94024	7.54075	7.17878	6.86357	6.89582	7.37288	7.09699	6.8271
ASHGV40043604	0.00185613	1.52237	up	protein_coding	NM_153699	GSTA5	RefSeq	845	chr6	-	52696540	52710893	AGTTTGCAACAATGAAGTGCTTTACCTAAGTGTGGATTGTGCCTCTTGTAAAGCTAATAA	221357	Hs.646984	GO:0004364|GO:0005737|GO:0006749|GO:0070062	glutathione S-transferase alpha 5	158.404	52.9761	6.62388	6.01757	192.788	191.687	187.625	110.083	109.838	67.8072	65.5704	46.2455	42.5482	42.7091	6.64343	6.67114	6.3566	7.00163	6.44663	6.20222	6.17464	5.95181	5.92778	5.83138
ASHGV40012151	0.0247543	1.80883	up	protein_coding	NM_001516	GTF2H3	RefSeq	3434	chr12	+	124118285	124147151	CTTGCTTCTGTCATCGAAATCTCATTGAAATTGGTTATGTCTGTTCTGTGTGTTTGTCAA	2967	Hs.355348	GO:0000439|GO:0000718|GO:0003684|GO:0003700|GO:0004672|GO:0005515|GO:0005654|GO:0005654|GO:0005675|GO:0006281|GO:0006283|GO:0006289|GO:0006289|GO:0006360|GO:0006361|GO:0006362|GO:0006363|GO:0006366|GO:0006366|GO:0006367|GO:0006368|GO:0006370|GO:0006412|GO:0008094|GO:0008135|GO:0008353|GO:0010467|GO:0016032|GO:0040029|GO:0045814|GO:0046872|GO:0047485|GO:0050434|GO:0070816	general transcription factor IIH subunit 3	338.279	99.9195	7.68149	6.82644	447.659	337.628	534.449	139.506	232.152	113.288	119.2	42.5621	142.234	82.3134	7.93701	7.61334	7.96511	7.38801	7.504	6.9311	7.02912	5.83221	7.60463	6.73513
ASHGV40000028	0.0255901	1.62838	up	protein_coding	NM_001304382	GYPB	RefSeq	609	chr4	-	144917256	144940498	ACTGTACCAGCTCCTGTAGTGATAATACTCATTATTTTGTGTGTGATGGCTGGTATTATT	2994	Hs.654368	GO:0005515|GO:0005886|GO:0005887	glycophorin B (MNS blood group)	56.3894	15.3145	4.92797	4.22454	77.7805	72.5115	67.2829	25.6968	38.6754	25.5423	16.4329	8.75029	16.8668	8.98022	5.21895	5.06221	4.80544	4.59484	4.95842	4.80067	4.21162	3.70739	4.6972	3.70581
ASHGV40034893	0.0301389	2.10826	up	protein_coding	NM_006026	H1FX	RefSeq	1524	chr3	-	129033613	129035120	ACCTACCTCAAGTACTCGATCAAGGCGCTGGTGCAGAACGACACGCTTCTGCAGGTGAAG	8971	Hs.75307	GO:0000786|GO:0003677|GO:0005634|GO:0005730|GO:0006334|GO:0044822	H1 histone family member X	172.636	41.2141	6.67997	5.60392	264.838	100.66	241.923	130.968	124.79	41.4937	38.5763	18.6168	57.618	49.7659	7.13589	5.60635	6.74579	7.28163	6.63022	5.50927	5.41932	4.69636	6.34833	6.04631
ASHGV40055244	0.00312896	1.52451	up	protein_coding	NM_001164416	H2BFM	RefSeq	1893	chrX	+	103294515	103297021	GCTGCTGCCGGGGAAGATGGGCAAGCTCGCCGAGGCCCAGGGCACGAATGCCGCCCTCAG	286436	Hs.376474	GO:0000788|GO:0003677|GO:0005654|GO:0006334|GO:0046982	H2B histone family member M	221.975	74.9279	7.1003	6.49195	268.2	222.554	303.501	107.977	207.643	90.0898	104.136	68.0213	47.4481	64.9442	7.15655	6.92699	7.1021	6.96942	7.34643	6.60965	6.84285	6.51948	6.07918	6.40862
ASHGV40024924	0.0242855	1.67198	up	protein_coding	NM_004285	H6PD	RefSeq	9117	chr1	+	9294862	9331394	AACCTTTTAAGAACATTTTTAAAATGTCTTTTTCTATGTCAAATGTAACGTTTATTTTTT	9563	Hs.463511	GO:0004345|GO:0005788|GO:0006006|GO:0006098|GO:0017057|GO:0047936|GO:0050661|GO:0055114	hexose-6-phosphate dehydrogenase (glucose 1-dehydrogenase)	4536.22	1558.04	11.5358	10.7943	10240.6	3069.01	4894.4	1618.84	2858.2	2265.31	1585.31	1037.41	1265.89	1636.27	12.5199	11.2879	11.3985	11.3559	11.1169	11.0802	10.7389	10.5805	10.6346	10.9371
ASHGV40018401	0.0114333	1.65026	up	protein_coding	uc021tmj.1	hCG_1980662	UCSC_knowngene	4444	chr16	-	87731753	87736197	CATTCCGTAGTTCATTTTCAAGGCAGGGGGCACATGGTGAAAATACAGCCTGGCTTTTTT					38.2358	9.39982	4.36508	3.64238	34.6421	55.6752	48.3004	33.2767	19.2846	11.2749	11.3713	7.22362	9.09298	8.03625	3.93045	4.62142	4.3051	5.02174	3.94668	3.58207	3.69668	3.47053	3.90905	3.55358
ASHGV40045198	0.00528553	1.71595	up	protein_coding	NM_001526	HCRTR2	RefSeq	1834	chr6	+	55039070	55147418	ACCACTGTGTCTCATGGTGTTGGCTTATCTGCAAATATTTCGCAAACTCTGGTGTCGACA	3062	Hs.151624	GO:0005886|GO:0005887|GO:0007200|GO:0007218|GO:0007268|GO:0007631|GO:0008188|GO:0016499|GO:0017046|GO:0022410|GO:0032870|GO:0042277|GO:0045187|GO:1901652	hypocretin (orexin) receptor 2	148.405	40.5156	6.40178	5.62278	201.852	211.005	178.771	60.7352	89.6628	60.0609	49.1026	29.2569	33.2265	30.9311	6.71308	6.83755	6.28022	6.01829	6.15977	6.03709	5.76638	5.31393	5.59177	5.40471
ASHGV40009842	0.0191358	2.0349	up	protein_coding	uc001doc.1	HFM1	UCSC_knowngene	2004	chr1	-	91842999	91866666	CATGTGGACATCTCGTTTGCTAGTATCTAACAGTCTTAGTTTCCTGGGTTTCAGGTGCCT	164045	Hs.454818	GO:0000712|GO:0003676|GO:0004386|GO:0005524|GO:0043231	HFM1, ATP-dependent DNA helicase homolog	90.539	22.3679	5.66626	4.6413	114.457	117.389	124.166	56.444	40.2395	46.7283	28.1636	13.4854	9.35019	14.1121	5.83365	5.85203	5.73079	5.89836	5.01646	5.68048	4.97832	4.26729	3.94406	4.33633
ASHGV40033458	0.000674352	1.63087	up	protein_coding	NM_015094	HIC2	RefSeq	6812	chr22	+	21771692	21805750	TCAGGAGCCCCCCCCGCCGCTGGCTGCTGCTCACATGGTGTCTGGGCCCTTGGCACTCCG	23119	Hs.632767	GO:0003677|GO:0005634|GO:0005654|GO:0005886|GO:0006351|GO:0008022|GO:0045892|GO:0046872	hypermethylated in cancer 2	1415.9	537.236	9.98692	9.28128	1839.96	1304.51	2056.8	760.704	1117.54	744.79	640.106	433.932	368.907	498.448	10.0473	9.90842	10.0662	10.1736	9.73905	9.53151	9.42403	9.33703	8.90372	9.2101
ASHGV40017828	0.0335517	2.02406	up	protein_coding	NM_003609	HIRIP3	RefSeq	3065	chr16	-	30003641	30007417	CAGCTTCACGCTGTCCCTTTAAGGTGTTTATTTTTTAAGACTCAATAAAGGAGTGTTTTT	8479	Hs.567370	GO:0005515|GO:0005634|GO:0005654|GO:0005730|GO:0006333	HIRA interacting protein 3	1113.94	374.598	9.60281	8.58555	1395.33	905.687	1759.63	584.187	924.889	574.947	402.323	98.3483	411.619	385.75	9.64248	9.30248	9.82882	9.76805	9.47222	9.17571	8.77054	7.07112	9.04731	8.8631
ASHGV40057177	0.0498818	2.2581	up	protein_coding	NM_005325	HIST1H1A	RefSeq	781	chr6	-	26017259	26018040	CGCATCCTGCTTCGTCAGGTTTATACCACTTTATTTGGTGTGCTGTGTTAGTCACCATGT	3024	Hs.150206	GO:0000786|GO:0000790|GO:0005515|GO:0005719|GO:0006334|GO:0007283|GO:0031490	histone cluster 1, H1a	80.2325	19.6911	5.46871	4.29361	96.5132	101.135	118.707	42.1513	42.6553	32.2712	30.9258	9.19273	5	21.0659	5.5601	5.61368	5.66129	5.41249	5.096	5.13827	5.10997	3.76451	2.57055	4.88473
ASHGV40043174	0.00116328	2.81626	up	protein_coding	NM_003535	HIST1H3J	RefSeq	478	chr6	-	27858092	27858570	CTCTATCTTGGGTTTCTTAATTGCTTCCAAGCTTCCAAAGGCTCTTTTCAGAGCCACTTA	8356	Hs.484990	GO:0000183|GO:0000228|GO:0000786|GO:0000788|GO:0002230|GO:0003677|GO:0005515|GO:0005576|GO:0005634|GO:0005654|GO:0006325|GO:0006334|GO:0006334|GO:0006335|GO:0007264|GO:0007596|GO:0010467|GO:0016020|GO:0032776|GO:0040029|GO:0042393|GO:0043234|GO:0045814|GO:0046982|GO:0051290|GO:0060968|GO:0070062	histone cluster 1, H3j	58.8785	9.19763	4.95364	3.45987	76.1365	65.8956	93.5457	30.07	28.7445	14.4816	10.3406	5	5.08486	11.0812	5.18602	4.90849	5.30452	4.84706	4.52214	3.96326	3.56729	2.53	3.2412	3.99757
ASHGV40044780	0.0120151	1.86751	up	protein_coding	NM_021968	HIST1H4J	RefSeq	356	chr6	+	27791902	27792258	ACGGTTTCGGTGGTTGAGCGTCCCTTTCTATCAATAAAAGGCCCTTTTCAGGGCCACCCT	8363	Hs.278483	GO:0000183|GO:0000228|GO:0000278|GO:0000723|GO:0000786|GO:0000786|GO:0003677|GO:0005515|GO:0005576|GO:0005634|GO:0005654|GO:0006325|GO:0006334|GO:0006334|GO:0006335|GO:0006336|GO:0007264|GO:0010467|GO:0016020|GO:0032776|GO:0034080|GO:0035574|GO:0035575|GO:0040029|GO:0042393|GO:0043234|GO:0044822|GO:0045653|GO:0045814|GO:0046982|GO:0051290|GO:0070062	histone cluster 1, H4j	534.282	162.22	8.41308	7.51197	667.384	423.177	843.059	226.994	510.799	194.605	249.182	72.4463	157.243	137.624	8.56094	8.00123	8.68293	8.20401	8.6163	7.68169	8.07492	6.61678	7.74285	7.44361
ASHGV40043170	0.010547	1.83327	up	protein_coding	NM_003541	HIST1H4K	RefSeq	354	chr6	-	27798951	27799305	TACGGTTTCGGTGGTTGAGCGTCCCTTTCTATCAACAAAAGGCCCTTTTTAGGGCCCCCA	8362	Hs.528055	GO:0000183|GO:0000228|GO:0000278|GO:0000723|GO:0000786|GO:0000786|GO:0003677|GO:0005515|GO:0005576|GO:0005634|GO:0005654|GO:0006325|GO:0006334|GO:0006334|GO:0006335|GO:0006336|GO:0007264|GO:0010467|GO:0016020|GO:0032776|GO:0034080|GO:0035574|GO:0035575|GO:0040029|GO:0042393|GO:0043234|GO:0044822|GO:0045653|GO:0045814|GO:0046982|GO:0051290|GO:0070062	histone cluster 1, H4k	526.303	158.445	8.37702	7.5026	703.035	387.402	844.612	230.035	466.429	162.789	257.943	83.2705	154.715	133.507	8.63411	7.84704	8.68545	8.22716	8.49134	7.43951	8.12701	6.82497	7.71932	7.40219
ASHGV40028221	0.00202336	2.41483	up	protein_coding	NM_018410	HJURP	RefSeq	3189	chr2	-	234745346	234763212	GCTCAATTAGAATTTTTAGGGTTCTCTTTGATAGGCCTGTTTTTCTGATGTGTGTGTTTT	55355	Hs.532968	GO:0000775|GO:0000777|GO:0003677|GO:0005515|GO:0005634|GO:0005654|GO:0005730|GO:0005737|GO:0006334|GO:0007049|GO:0007059|GO:0034080|GO:0034080|GO:0042393|GO:0042393|GO:0042802|GO:0043254|GO:0051101	Holliday junction recognition protein	103.35	19.2502	5.80211	4.53019	167.018	110.526	142.523	46.0961	50.585	34.1981	23.8536	10.8987	14.3613	12.9392	6.42017	5.75568	5.9391	5.55931	5.33629	5.22216	4.74173	3.98146	4.48886	4.21672
ASHGV40043338	0.0415887	1.66978	up	protein_coding	NM_006120	HLA-DMA	RefSeq	1122	chr6	-	32916390	32920899	CGGCCATCCAAACAGAGGATGCTCAGATTTCTCACATCCTGCCCAGGATCTCCTCTTAGG	3108	Hs.728759	GO:0002503|GO:0005765|GO:0005771|GO:0009986|GO:0015031|GO:0016020|GO:0016021|GO:0016064|GO:0019886|GO:0023026|GO:0031902|GO:0042613|GO:0045059|GO:0045582|GO:0048839|GO:0050778|GO:0051085|GO:0070062	major histocompatibility complex, class II, DM alpha	1854.36	738.137	10.3541	9.61444	2305.25	1669.15	2866.94	782.579	1647.87	996.092	940.742	239.166	663.59	851.096	10.3629	10.3072	10.5775	10.2224	10.3006	9.95553	10.0023	8.43532	9.71437	9.96468
ASHGV40043340	0.0197547	2.16219	up	protein_coding	NM_002119	HLA-DOA	RefSeq	3485	chr6	-	32971959	32977389	GGGCTTCCTCGTGGGCACCGTCCTCATCATCATGGGCACATATGTGTCCAGTGTCCCCAG	3111	Hs.631991	GO:0002587|GO:0005515|GO:0005765|GO:0005886|GO:0006955|GO:0007165|GO:0010008|GO:0016021|GO:0019886|GO:0023026|GO:0032395|GO:0042613|GO:0045580	major histocompatibility complex, class II, DO alpha	1903.43	616.2	10.4087	9.2962	2514.24	1497	2762.97	898.985	1843.96	830.887	785.574	157.291	574.215	733.033	10.4987	10.1235	10.5149	10.442	10.4643	9.69453	9.7309	7.80108	9.51097	9.74352
ASHGV40043342	0.0375958	2.15518	up	protein_coding	NM_033554	HLA-DPA1	RefSeq	1697	chr6	-	33032345	33041454	TAGTCGGCATCATCGTGGGCACCGTCCTCATCATAAAGTCTCTGCGTTCTGGCCATGACC	3113	Hs.347270	GO:0000139|GO:0005765|GO:0005886|GO:0005887|GO:0006955|GO:0009986|GO:0010008|GO:0012507|GO:0019221|GO:0019886|GO:0019886|GO:0030658|GO:0030666|GO:0030669|GO:0031295|GO:0032395|GO:0032588|GO:0032729|GO:0042102|GO:0042605|GO:0042613|GO:0050852|GO:0050870|GO:0060333|GO:0071346|GO:0071556	major histocompatibility complex, class II, DP alpha 1	3880.65	1405.83	11.4907	10.3829	4829.05	2910.64	5808.12	1786.53	4068.9	1759.17	1537.78	228.275	1518.8	1409.11	11.4318	11.2165	11.6678	11.5229	11.6146	10.7464	10.6932	8.36125	10.8865	10.2273
ASHGV40044903	0.0429733	3.84097	up	protein_coding	NM_002122	HLA-DQA1	RefSeq	1542	chr6	+	32605182	32611429	GCGTTCAGTTGGTGCTTCCAGACACCAAGGGCCATTGTGAATCCCATCCTGGAAGGGAAG	3117	Hs.387679	GO:0000139|GO:0005765|GO:0005886|GO:0005887|GO:0006955|GO:0010008|GO:0012507|GO:0016020|GO:0019221|GO:0019886|GO:0030658|GO:0030666|GO:0030669|GO:0031295|GO:0032395|GO:0032395|GO:0032588|GO:0042605|GO:0042613|GO:0050852|GO:0060333|GO:0071556	major histocompatibility complex, class II, DQ alpha 1	3061.04	816.391	10.9491	9.00762	3216.94	2599.46	6793.78	1785.41	909.618	101.256	1540.1	186.803	228.188	1625.6	10.8509	11.0375	11.8935	11.5216	9.44193	6.77552	10.0192	8.06211	8.24996	10.9313
ASHGV40044945	0.00789276	1.99286	up	protein_coding	NM_145899	HMGA1	RefSeq	2031	chr6	+	34204576	34214008	TTTGTTCAATGTTCCATTCTTCGACATCCGTCATTGCTGCTGCTACCAGCGCCAAATGTT	3159	Hs.518805	GO:0001205|GO:0003677|GO:0003680|GO:0003680|GO:0003682|GO:0003700|GO:0003906|GO:0005515|GO:0005634|GO:0005654|GO:0005667|GO:0005829|GO:0005925|GO:0006268|GO:0006284|GO:0006337|GO:0006355|GO:0006366|GO:0006461|GO:0008134|GO:0008285|GO:0009615|GO:0016032|GO:0019899|GO:0030374|GO:0031936|GO:0035985|GO:0035986|GO:0042974|GO:0042975|GO:0045892|GO:0045893|GO:0045944|GO:0046965|GO:0051575|GO:0075713|GO:…	high mobility group AT-hook 1	337.665	95.5384	7.77696	6.78212	441.392	296.502	481.367	234.129	234.934	129.272	107.012	42.8872	89.6096	108.911	7.91359	7.40034	7.79648	8.25517	7.51921	7.1135	6.88407	5.84283	6.94915	7.12104
ASHGV40046304	0.029112	1.91604	up	protein_coding	NM_018951	HOXA10	RefSeq	2648	chr7	-	27210209	27213955	ACAGCCAACTTTAATTTTTCCTGATGAATCTCCAGGCGACGCGGTTTTTTCACTTCCCGA	3206	Hs.110637	GO:0000978|GO:0001077|GO:0001501|GO:0005515|GO:0005634|GO:0005667|GO:0005737|GO:0006366|GO:0007275|GO:0007283|GO:0007338|GO:0008584|GO:0009952|GO:0009954|GO:0030326|GO:0042826|GO:0045944|GO:0060065	homeobox A10	38.7812	7.07449	4.20835	3.27022	50.3796	50.7934	60.0694	11.8126	20.8509	5	5.71684	7.35792	8.43717	8.86052	4.53519	4.46997	4.63823	3.3355	4.06285	2.42405	2.92898	3.49014	3.81924	3.6887
ASHGV40030416	0.00299488	1.66313	up	protein_coding	NM_032756	HPDL	RefSeq	1803	chr1	+	45792544	45794346	GTCATTATTAGCCCTTTGCTTTTCTGTATTGTTTCACTCCGTATGTAACATAACCCTAAA	84842	Hs.162717	GO:0003868|GO:0009072|GO:0046872|GO:0055114	4-hydroxyphenylpyruvate dioxygenase-like	186.518	52.8449	6.74163	6.00773	241.296	216.692	287.345	73.3758	113.882	70.7408	58.3217	54.2848	34.9293	45.9479	6.98673	6.88326	7.01563	6.32742	6.49513	6.25951	6.0124	6.18023	5.65569	5.93081
ASHGV40055890	0.000931692	1.67222	up	protein_coding	NM_021828	HPSE2	RefSeq	4349	chr10	-	100216833	100995632	GTAATTCCTGCTTCTTTTATCTTTCTCTGTGTATTAAATGCTGCTCTCACGAGATTTAAG	60495	Hs.500750	GO:0005578|GO:0005622|GO:0005886|GO:0005975|GO:0006027|GO:0008150|GO:0030203|GO:0030305|GO:0030305|GO:0043395|GO:0044281	heparanase 2 (inactive)	233.066	69.3706	7.146	6.40424	295.798	298.105	322.183	121.757	127.485	88.773	79.7262	66.4286	54.501	57.4239	7.30541	7.40926	7.18917	7.16588	6.6603	6.58645	6.45154	6.48516	6.2612	6.23686
ASHGV40004953	0.0255415	1.94318	up	protein_coding	NM_025015	HSPA12A	RefSeq	5739	chr10	-	118430702	118502085	CTGTGTCTGCAAACTCTCTTGTCTTCACAGACGCCTAATAAAGCAAAACTCTGAATCTCA	259217	Hs.648448	GO:0003674|GO:0005524|GO:0008150|GO:0070062	heat shock protein family A (Hsp70) member 12A	46.1093	10.2427	4.63945	3.68103	53.6413	51.7086	58.9561	21.0765	45.1639	12.0314	5	11.6486	11.3441	11.1892	4.63949	4.49978	4.61139	4.27359	5.17299	3.67934	2.45798	4.06813	4.18905	4.01063
ASHGV40039006	0.00210499	1.71691	up	protein_coding	NM_000200	HTN3	RefSeq	601	chr4	+	70894129	70902255	CAGCCAACTATGAAGTTTTTTGTTTTTGCTTTAATCTTGGCTCTCATGCTTTCCATGACT	3347	Hs.654442	GO:0005515|GO:0005576|GO:0031214|GO:0031640|GO:0042742|GO:0046872|GO:0050832	histatin 3	175.155	46.065	6.62405	5.84424	215.956	210.626	287.336	71.5718	90.2834	49.2459	52.8132	48.8911	38.3009	41.0741	6.81745	6.8342	7.01552	6.28387	6.16921	5.75429	5.87459	6.03384	5.77893	5.77954
ASHGV40057757	0.000796067	2.64349	up	protein_coding	NM_000864	HTR1D	RefSeq	2857	chr1	-	23518387	23521222	GTCTTATTCGGTGATGACTCTTGTTATCTTTTGTGTCCTGTAACCTCATCGGGATTGTCT	3352	Hs.121482	GO:0004993|GO:0005886|GO:0005887|GO:0007187|GO:0007193|GO:0007210|GO:0007210|GO:0007210|GO:0007268|GO:0009636|GO:0014827|GO:0040012|GO:0042310|GO:0050795|GO:0051378	5-hydroxytryptamine (serotonin) receptor 1D, G protein-coupled	111.301	19.5148	5.95964	4.55719	166.594	134.542	144.468	60.8961	50.0046	30.5418	27.6844	16.3783	11.6995	11.27	6.41565	6.07892	5.96212	6.02191	5.31957	5.05715	4.95425	4.5252	4.22817	4.02118
ASHGV40038459	0.0110444	1.52596	up	protein_coding	uc031sdb.1	HV535487	UCSC_knowngene	15948	chr4	+	1205821	1224816	TCTTAATACACTTTTTTCAGGTCCTTGCCCTTTTCCCTACTGAATACAGGTTTAACAACA					1242.38	482.472	9.73578	9.12606	1964.19	1191.16	1630.8	568.04	857.714	530.988	693.252	343.343	493.407	351.368	10.1323	9.76907	9.69851	9.72289	9.35613	9.07094	9.55005	8.99239	9.28696	8.72997
ASHGV40048401	0.0136775	1.57285	up	protein_coding	NM_012269	HYAL4	RefSeq	2411	chr7	+	123485222	123517531	CAGTTAAAGCTTTGTGTTGTTCAACCAGTACATCTCACTTCATGGCTCCTTATATTTTTT	23553	Hs.28673	GO:0004415|GO:0005975|GO:0006027|GO:0009986|GO:0016021|GO:0030207	hyaluronoglucosaminidase 4	97.4113	27.1975	5.72775	5.07437	120.911	122.131	151.756	50.0688	42.1901	38.0067	34.6736	19.6828	23.2735	20.3507	5.91621	5.91621	6.03319	5.6932	5.07995	5.37851	5.2654	4.77183	5.11649	4.83963
ASHGV40003243	0.0228268	1.96648	up	protein_coding	NM_002171	IFNA10	RefSeq	963	chr9	-	21206179	21207142	GTATACCTGTGCAGGCACTAGTCCTTTACAGATGACCATTCTGATGTCTCTGTTCATCTT	3446	Hs.282275	GO:0002250|GO:0002286|GO:0002323|GO:0005125|GO:0005132|GO:0005576|GO:0005615|GO:0006959|GO:0007596|GO:0019221|GO:0019221|GO:0030183|GO:0033141|GO:0042100|GO:0043330|GO:0045087|GO:0051607|GO:0060337|GO:0060338	interferon, alpha 10	41.4374	9.29919	4.37029	3.39468	53.7677	51.6604	64.57	20.5701	16.6189	15.9376	14.5396	5.7038	5	5.31494	4.64342	4.49855	4.74602	4.23079	3.73269	4.1041	4.04051	3.20408	2.57055	3.05415
ASHGV40029251	0.0135875	1.54313	up	protein_coding	NM_003854	IL1RL2	RefSeq	1964	chr2	+	102803432	102855811	GGATGTGGTCCTTGCTGCTCTGCGGGTTGTCCATCGCCCTTCCACTGTCTGTCACAGCAG	8808	Hs.659863	GO:0004908|GO:0004909|GO:0005887|GO:0006954|GO:0006968|GO:0007165|GO:0019221|GO:0032755|GO:0045087|GO:0045582|GO:0050727|GO:0070498	interleukin 1 receptor-like 2	1016.51	403.305	9.49602	8.87016	1316.89	1269.19	1207.08	532.966	756.454	534.465	549.36	358.752	278.95	295.001	9.54636	9.86669	9.25172	9.63284	9.18248	9.07856	9.21178	9.06159	8.52138	8.4775
ASHGV40036566	0.0257721	1.5171	up	protein_coding	NM_144717	IL20RB	RefSeq	2171	chr3	+	136676706	136729926	CCTTTGTTGGCTTCATGCTGATCCTTGTGGTCGTGCCACTGTTCGTCTGGAAAATGGGCC	53833	Hs.61232	GO:0001808|GO:0002437|GO:0002765|GO:0004896|GO:0005886|GO:0016021|GO:0019221|GO:0032689|GO:0032703|GO:0032733|GO:0032753|GO:0042015|GO:0042130|GO:0048873	interleukin 20 receptor subunit beta	269.209	97.8427	7.4568	6.85548	309.695	355.385	305.28	197.077	178.608	125.246	136.1	91.8753	63.0952	72.8973	7.37576	7.70117	7.11005	7.96264	7.13439	7.066	7.21556	6.96584	6.46669	6.56333
ASHGV40044137	0.00477269	1.8466	up	protein_coding	NM_052962	IL22RA2	RefSeq	2910	chr6	-	137464956	137494785	GCAAGTGCAAAATACTCTATGGAAATCATAATTGTCATCTTCTTCATGGTGTTAGGGATA	116379	Hs.126891	GO:0005615|GO:0005829|GO:0005886|GO:0016021|GO:0019221|GO:0042017|GO:0042018|GO:0042516|GO:0050728	interleukin 22 receptor subunit alpha 2	87.3064	20.8403	5.58241	4.69754	131.171	100.522	116.013	51.9142	36.9117	27.2095	29.5149	18.247	15.4516	13.7786	6.03961	5.60292	5.62713	5.752	4.8904	4.88938	5.04648	4.66845	4.58083	4.30256
ASHGV40015543	0.0242002	1.72591	up	protein_coding	NM_022489	INF2	RefSeq	4725	chr14	+	105155942	105185947	AGAGGCGTTCTTCCTGGTATGTGGATGCCAGCGATGTCCTAACCACTGAGGATCCCCAGT	64423	Hs.24956	GO:0003779|GO:0005634|GO:0005737|GO:0005783|GO:0017048|GO:0030036|GO:0032535|GO:0048471|GO:0090140	inverted formin, FH2 and WH2 domain containing	611.506	190.952	8.5823	7.79494	856.885	891.045	774.19	244.054	291.358	298.043	213.948	146.725	124.945	171.098	8.92185	9.27873	8.55393	8.32694	7.83005	8.26495	7.85493	7.69123	7.41663	7.74698
ASHGV40054033	0.00617268	1.96444	up	protein_coding	NM_015075	IQSEC2	RefSeq	5248	chrX	-	53262057	53310796	GGGTTCAGGCATTGTCTTTTTTCCTCCTTGTATATAAGAATGTATATTTGATGCCTCATA	23096	Hs.496138	GO:0005086|GO:0005802|GO:0016192|GO:0030036|GO:0032012|GO:0043547|GO:0043547	IQ motif and Sec7 domain 2	762.987	240.311	9.03039	8.05627	1143.29	795.175	926.462	411.726	538.281	377.43	287.873	106.188	196.341	233.724	9.33676	9.08614	8.82942	9.2073	8.69233	8.59095	8.29481	7.18471	8.04524	8.16564
ASHGV40049465	0.00099355	2.16317	up	protein_coding	NM_020647	JPH1	RefSeq	4373	chr8	-	75146938	75233562	AATCATGATTGTCCTTGTCATGCTGTTGAATATCGGGTTGGCCATTCTTTTTGTTCACTT	56704	Hs.657367	GO:0003674|GO:0005886|GO:0007517|GO:0008307|GO:0014701|GO:0016021|GO:0030018|GO:0030314|GO:0060314|GO:0060402	junctophilin 1	82.7102	17.459	5.51977	4.40662	117.565	95.3146	110.786	40.2692	49.6163	27.8965	24.2039	13.3321	11.998	9.86461	5.87425	5.51531	5.55873	5.34138	5.30917	4.92702	4.76132	4.25097	4.25912	3.83469
ASHGV40013851	0.0125126	1.67442	up	protein_coding	NM_032452	JPH4	RefSeq	4404	chr14	-	24037243	24048009	GGTTCTGGCTTTGGTTGCGTGCCTCTTCACCCCTTTGACCTGCCTTTTTTCTCTTCTCCT	84502	Hs.597841	GO:0005790|GO:0005886|GO:0007612|GO:0014701|GO:0016021|GO:0043198|GO:0048167|GO:0050885|GO:0060314|GO:0060402	junctophilin 4	754.599	266.499	8.98434	8.24068	970.641	915.174	1039.24	338.201	509.734	390.632	389.915	210.269	171.545	170.137	9.1037	9.31967	9.01643	8.87029	8.61163	8.64659	8.72589	8.2317	7.86119	7.73803
ASHGV40023903	0.0192105	1.79398	up	protein_coding	NM_001136191	KANK2	RefSeq	5224	chr19	-	11274942	11308243	GACGCAGGGCAGAGTGAGATTGCGTCCATGCTGTATTCCCGCATGAACATCAAGTGCTCG	25959	Hs.284208	GO:0000122|GO:0005515|GO:0005737|GO:0005739|GO:0006351|GO:0006915|GO:0008285|GO:0033147|GO:0043069|GO:0070563|GO:2000134	KN motif and ankyrin repeat domains 2	93.3172	22.8777	5.69378	4.85061	84.5785	110.126	99.1322	37.8932	134.855	33.1073	24.8628	18.1916	18.2414	19.9854	5.34743	5.75067	5.39209	5.2386	6.74008	5.17721	4.79918	4.66349	4.79848	4.81469
ASHGV40024629	0.0115997	1.54399	up	protein_coding	NM_031886	KCNA7	RefSeq	4372	chr19	-	49570674	49576198	TCCGTGCTGGTCATCCTCGTCTCCATCGTCGTCTTCTGCCTCGAGACGCTGCCTGACTTC	3743	Hs.306973	GO:0005251|GO:0005886|GO:0007268|GO:0008076|GO:0016021|GO:0034765|GO:0051260|GO:0071805	potassium channel, voltage gated shaker related subfamily A, member 7	725.853	258.813	8.88893	8.26226	924.436	936.143	1031.22	284.548	452.911	365.875	288.333	230.727	193.031	216.1	9.04013	9.36332	9.00446	8.58821	8.44854	8.5484	8.29726	8.38191	8.02244	8.0613
ASHGV40028214	0.00401796	1.598	up	protein_coding	NM_002242	KCNJ13	RefSeq	3609	chr2	-	233630511	233641275	CCTACCGTCTGAAATCATGTTACATCACTGTTTTGCATCTCTGTTGACCCGAGGTTCCAA	3769	Hs.467338	GO:0005242|GO:0005242|GO:0005887|GO:0006813|GO:0010107|GO:0034765	potassium channel, inwardly rectifying subfamily J, member 13	107.964	31.3744	5.9412	5.26493	140.667	134.857	147.893	56.5918	59.8099	35.8342	48.4472	22.0953	22.6008	27.8946	6.14459	6.08247	5.99425	5.90274	5.58193	5.29556	5.74863	4.93134	5.07975	5.26936
ASHGV40043447	0.0103101	1.96945	up	protein_coding	NM_032115	KCNK16	RefSeq	1251	chr6	-	39282473	39290330	AGGGCTTCTACTTTGCTTTCATCACTCTCAGCACCATTGGCTTTGGGGACTATGTTGTTG	83795	Hs.287765	GO:0005244|GO:0005267|GO:0005515|GO:0005886|GO:0005887|GO:0006813|GO:0007268|GO:0022841|GO:0030322|GO:0034765|GO:0071805	potassium channel, two pore domain subfamily K, member 16	220.837	59.8501	7.0735	6.09571	309.076	279.789	271.345	136.748	107.226	93.6533	88.148	46.8625	33.9108	36.6758	7.37313	7.30596	6.92394	7.35362	6.41085	6.66315	6.59731	5.97178	5.61751	5.62878
ASHGV40046175	0.00129275	2.09636	up	protein_coding	NM_001017425	KCNK2	RefSeq	3398	chr1	+	215256559	215410436	CAAACATTCATATCCCAACATTCCTGTGTCAATTCGACGGAGCTGGATGAACTCATTCAG	3776	Hs.497745	GO:0003231|GO:0005634|GO:0005783|GO:0005789|GO:0005886|GO:0005886|GO:0005887|GO:0007186|GO:0007268|GO:0007613|GO:0008076|GO:0009612|GO:0009986|GO:0010942|GO:0015271|GO:0015271|GO:0016324|GO:0019870|GO:0019870|GO:0022841|GO:0022841|GO:0030322|GO:0043025|GO:0044305|GO:0048678|GO:0060044|GO:0071456|GO:0071805|GO:0071805|GO:0090102|GO:0097449|GO:1900039|GO:2000279	potassium channel, two pore domain subfamily K, member 2	29.3236	6.66522	3.9315	2.86362	39.6626	33.8692	38.2387	18.7197	16.1275	10.1521	8.17403	5	5	5	4.15269	3.78853	3.94641	4.08286	3.68703	3.43641	3.27512	2.53	2.57055	2.50603
ASHGV40025649	0.0234179	1.53615	up	protein_coding	NM_004823	KCNK6	RefSeq	2671	chr19	+	38810483	38819649	TTGGATGCCTTCTACTTCTGCTTTATCTCTCTGTCCACCATCGGCCTGGGCGACTACGTG	9424	Hs.240395	GO:0003085|GO:0005242|GO:0005886|GO:0005887|GO:0006813|GO:0007268|GO:0008076|GO:0022841|GO:0030322|GO:0034765|GO:0060075|GO:0071805	potassium channel, two pore domain subfamily K, member 6	613.996	236.413	8.75333	8.13401	619.843	803.146	787.947	412.123	446.92	301.945	293.651	247.376	171.031	168.06	8.44819	9.10126	8.57861	9.20959	8.42897	8.28181	8.32387	8.48305	7.85841	7.72291
ASHGV40018859	0.00392419	1.52464	up	protein_coding	NM_024773	KDM8	RefSeq	2481	chr16	+	27214806	27233089	AGTTTGCCAAGGCCCCATTCCTGTCCTGCATCCTGTCTCCTGGAGAGATCCTGTTCATCC	79831	Hs.145717	GO:0000086|GO:0003682|GO:0005634|GO:0006351|GO:0045893|GO:0046872|GO:0051864|GO:0055114|GO:0070544	lysine (K)-specific demethylase 8	1656.26	676.024	10.212	9.6035	2135.19	1875.51	2198.7	758.275	1313.6	960.635	831.088	554.677	494.408	539.311	10.2389	10.5035	10.1699	10.1708	9.97684	9.90342	9.81626	9.6828	9.2909	9.32413
ASHGV40010383	0.00083568	4.45199	up	protein_coding	NM_007035	KERA	RefSeq	2543	chr12	-	91444270	91452131	GCAGTCACTTCTAGTTCATTACCATTTCTTGTAGCTGTTGTTTTTAGATATAGTCCACTG	11081	Hs.125750	GO:0003674|GO:0005576|GO:0005578|GO:0005796|GO:0005975|GO:0007601|GO:0018146|GO:0030203|GO:0042339|GO:0042340|GO:0043202|GO:0044281|GO:0050896|GO:0061303	keratocan	68.2893	8.15863	5.20366	3.04921	94.058	85.2383	86.8265	52.084	23.2398	14.9252	10.8679	5	5	5	5.51647	5.33111	5.19482	5.75955	4.21634	4.0087	3.63077	2.53	2.57055	2.50603
ASHGV40046371	0.0177918	1.71815	up	protein_coding	NM_001100425	KIAA0895	RefSeq	4230	chr7	-	36363758	36429734	TCTCAGATGAAGTGTGTGGCTATGTATGCATGTAACTTGGTTTCTTTGAAAACCCAATTA	23366	Hs.6224		KIAA0895	49.4686	12.0622	4.67697	3.89612	60.5317	67.304	72.3846	24.7923	22.3303	22.1065	13.4739	6.22815	7.08167	11.4208	4.83025	4.94127	4.91668	4.53497	4.16169	4.59637	3.93122	3.30675	3.60671	4.03955
ASHGV40042285	0.0137741	2.73409	up	protein_coding	NM_001257308	KIAA1024L	RefSeq	573	chr5	+	129083883	129100756	GGGTCTGATTTTACTTGTCGTTATCTCCATCTTGGTTACCATAGTGACTATCATTACTTT	100127206	Hs.582534	GO:0016021	KIAA1024-like	45.2602	8.74331	4.49365	3.04259	66.9957	62.4574	57.6406	23.9091	15.2983	7.50842	21.2081	5	5	5	4.99143	4.81818	4.57586	4.47431	3.60848	3.03091	4.57546	2.53	2.57055	2.50603
ASHGV40047227	0.0075989	1.82333	up	protein_coding	NM_001080392	KIAA1147	RefSeq	7296	chr7	-	141356527	141401953	CAAAGTAACTTGATGGTGGCCATGCAATGTAATGTTCCTCTTTGTCTGAACCTTCCTCTT	57189	Hs.521240		KIAA1147	248.502	71.6802	7.27501	6.40844	340.102	260.808	345.302	158.069	138.231	72.3969	96.5695	40.8249	87.2547	61.355	7.51391	7.19073	7.29013	7.60283	6.77747	6.29167	6.73439	5.77653	6.91072	6.32889
ASHGV40033246	0.00427221	2.00333	up	protein_coding	NM_001099294	KIAA1644	RefSeq	6741	chr22	-	44639556	44708731	CGCTGTTGCTCTGCTTTTGTCTTTATATACAGTAGTTTTTATAACAATGTCCCTAGGTTT	85352	Hs.6829	GO:0016021	KIAA1644	129.018	29.3224	6.15978	5.15738	180.809	168.749	178.355	63.9132	53.2613	42.1192	40.3763	20.6914	18.1199	25.3054	6.54307	6.46234	6.27665	6.10345	5.41338	5.53122	5.4839	4.84483	4.78981	5.13716
ASHGV40045522	0.00654548	1.72626	up	protein_coding	NM_153369	KIAA1919	RefSeq	3930	chr6	+	111580481	111590261	CAATATTACTCACTGTCATGATGTCTATCTTCGGTGTTTCAATTGGCATTCTGGATACAG	91749	Hs.400572	GO:0006814|GO:0008643|GO:0015293|GO:0016021|GO:0016324|GO:0055085	major facilitator superfamily domain containing 4B	84.9447	22.9672	5.60355	4.8159	105.499	92.6052	122.685	51.7629	52.1713	26.8112	32.4554	11.3673	22.6581	21.5442	5.7057	5.46838	5.71069	5.74802	5.38497	4.87085	5.17709	4.03431	5.0827	4.91456
ASHGV40045994	0.000321347	2.05141	up	protein_coding	NM_030615	KIF25	RefSeq	1510	chr6	+	168418552	168445769	CCGGATTGAATGCATTAACAAGTTTTTCTCCTAAAACTGTGTTTCTTGTCCTTGCTTTAT	3834	Hs.150013	GO:0000070|GO:0003777|GO:0005524|GO:0005737|GO:0005871|GO:0005874|GO:0006996|GO:0007018|GO:0008017|GO:0008152|GO:0010507|GO:0016887	kinesin family member 25	81.6931	17.0525	5.46105	4.42444	97.3979	99.7807	130.531	36.9615	43.7939	25.01	22.0543	12.9756	11.8391	13.3833	5.57547	5.5904	5.81002	5.19756	5.13182	4.77269	4.62928	4.21425	4.24239	4.2636
ASHGV40026484	0.0483277	1.51748	up	protein_coding	NM_002254	KIF3C	RefSeq	5431	chr2	-	26149454	26205443	CTCCTTTATTTAATTCATGTTATTTATTCGCGGAGCTCTGTTCGTGTTGGGGAGATGCCC	3797	Hs.21611	GO:0003774|GO:0003777|GO:0005524|GO:0005829|GO:0005871|GO:0005874|GO:0006996|GO:0007018|GO:0007018|GO:0007596|GO:0008017|GO:0008152|GO:0016887|GO:0019886|GO:0030705|GO:0072372|GO:0072384|GO:0097542	kinesin family member 3C	39.7393	11.5191	4.46431	3.86264	47.5472	38.6389	52.6508	35.1688	24.6906	12.5551	15.6774	15.1265	5.98208	8.25439	4.44217	4.01807	4.4349	5.11779	4.30862	3.74396	4.14732	4.4201	3.40921	3.5926
ASHGV40042599	0.00293559	2.40548	up	protein_coding	NM_001099293	KIF4B	RefSeq	4426	chr5	+	154393259	154397685	ACCCCCTCTGAATTGTAAGTGTTTCAATAGTACTCTTGATTGTATGCCATGTTGTTGAAG	285643	Hs.567824	GO:0000281|GO:0003677|GO:0003777|GO:0005524|GO:0005654|GO:0005829|GO:0005871|GO:0005874|GO:0007018|GO:0007018|GO:0007411|GO:0007596|GO:0008017|GO:0008152|GO:0016363|GO:0016887|GO:0019886|GO:0051256	kinesin family member 4B	287.929	59.5029	7.39293	6.1266	434.45	228.852	476.214	125.763	174.364	45.9234	87.1482	32.953	56.3638	75.1258	7.89028	6.97301	7.78212	7.21863	7.1006	5.65263	6.58077	5.47995	6.31319	6.60646
ASHGV40026060	0.00292372	1.5899	up	protein_coding	NM_006737	KIR3DL2	RefSeq	1885	chr19	+	55361897	55378670	ACAGTCATCCTGCAATGTTGGTCAGATGTCATGTTTGAGCACTTCTTTCTGCACAGAGAG	3812		GO:0005886|GO:0005887|GO:0006968|GO:0050776	killer cell immunoglobulin-like receptor, three domains, long cytoplasmic tail, 2	138.346	41.6264	6.36106	5.69212	175.53	160.612	189.848	77.9366	87.8012	45.0778	37.5726	42.1989	51.5001	31.7828	6.49445	6.37692	6.37481	6.4279	6.13123	5.62776	5.38326	5.82148	6.18922	5.43889
ASHGV40050122	0.0468445	1.59778	up	protein_coding	ENST00000377412	KM-PA-2	GENCODE	1969	chr8	-	145317002	145331153	ACCCAGCCGTGGGTCTTCTCCTCGGGGGCAGACGGGACTGTCCGCCTCTTCACCTAGCTG					723.183	282.745	8.96934	8.29327	970.777	757.08	968.117	427.813	492.13	352.724	292.484	115.702	366.924	285.89	9.10434	8.99558	8.90511	9.27686	8.5648	8.5001	8.31741	7.31831	8.89604	8.4345
ASHGV40006686	0.0123099	1.76083	up	protein_coding	NM_001097611	KNCN	RefSeq	2392	chr1	-	47011315	47016887	TCAGCTTTGTTGCCTGTTCAATCTACTGATTTGTTTCTCTGGAATTTGGGGTCCAAGGCC	148930	Hs.350764	GO:0016021|GO:0016324|GO:0032437|GO:0036064|GO:0043025|GO:0060091	kinocilin	144.36	38.9303	6.39234	5.57609	179.512	215.594	175.157	83.7781	67.7613	39.4481	46.5237	23.062	44.6379	40.9796	6.53139	6.8735	6.24958	6.55033	5.7569	5.43445	5.69019	4.98965	5.98989	5.77625
ASHGV40020288	0.000475989	1.98181	up	protein_coding	NM_181537	KRT27	RefSeq	1612	chr17	-	38933059	38938786	ATTTCTTTGGCTTTTTCTCTATGGTGGTGTTTCAATAAAAGTTCTTCCTGTTGCAAGTCA	342574	Hs.59363	GO:0003674|GO:0005198|GO:0005737|GO:0005882|GO:0008150|GO:0031069|GO:0070062	keratin 27, type I	244.296	60.8778	7.19516	6.20834	313.906	298.645	361.129	121.205	126.594	70.3502	82.4664	58.7719	43.1033	49.6973	7.39641	7.41161	7.36125	7.15681	6.64972	6.25112	6.50135	6.3025	5.94283	6.04392
ASHGV40009984	0.00113867	1.67814	up	protein_coding	NM_005554	KRT6A	RefSeq	2450	chr12	-	52880957	52887181	TATCTCTGTGATGATTTCTGTGCTCTTCGCTGTTTGCAATTGCTAAATAAAGCAGATTTA	3853	Hs.700779	GO:0002009|GO:0002230|GO:0005200|GO:0005515|GO:0005634|GO:0008284|GO:0016020|GO:0030154|GO:0042060|GO:0045095|GO:0070062|GO:0098779	keratin 6A, type II	94.2739	23.8446	5.68168	4.93481	131.86	119.929	128.026	39.5948	51.9604	25.0402	27.2377	22.1537	20.5817	24.2098	6.04767	5.88727	5.77972	5.31549	5.37823	4.77492	4.92974	4.93497	4.96047	5.07395
ASHGV40009983	0.00780034	1.60719	up	protein_coding	NM_173086	KRT6C	RefSeq	2345	chr12	-	52862299	52867569	CTTTCTCCCTGTGATGATTTCTCTGCTCTTTGCTCTTTGTAATTTCTAAATAAAGCAGGT	286887	Hs.709234	GO:0005198|GO:0005515|GO:0005882|GO:0045095|GO:0045104|GO:0070062	keratin 6C, type II	441.886	139.671	8.09034	7.4058	628.271	525.795	623.784	169.904	261.675	164.121	164.028	149.695	102.626	117.885	8.47299	8.36803	8.20978	7.72178	7.67912	7.45071	7.48267	7.7261	7.14177	7.22776
ASHGV40009981	0.00964084	1.99917	up	protein_coding	NM_004693	KRT75	RefSeq	2125	chr12	-	52817853	52828110	AGTGGCTTTGGTGGCAGGGCCAGCAACAGGTTTGGAGTCAACAGTGGATTTGGCTATGGG	9119	Hs.697046	GO:0002244|GO:0005198|GO:0005882|GO:0045095|GO:0070062	keratin 75, type II	77.1191	19.38	5.48907	4.48967	96.177	99.9426	75.6598	45.9276	67.8883	29.9545	32.7984	12.5235	11.9014	9.72199	5.55371	5.59328	4.98628	5.55267	5.75942	5.02909	5.19079	4.16627	4.25	3.81222
ASHGV40009995	0.00665939	1.63259	up	protein_coding	NM_015848	KRT76	RefSeq	2529	chr12	-	53161938	53171129	AGATCCTCTGGTGATGAGTATGTTGCACTTTCTTTTCTCAATAAATTGCACTGAACTTCA	51350	Hs.654392	GO:0005198|GO:0005634|GO:0005882|GO:0007010|GO:0008544|GO:0045095|GO:0048733|GO:0070062	keratin 76, type II	131.849	35.9515	6.20135	5.49419	213.894	143.516	174.229	63.9712	63.6331	34.6786	44.1914	36.7674	29.3997	34.7204	6.80123	6.18937	6.24185	6.10567	5.66862	5.24404	5.61482	5.62747	5.42743	5.55719
ASHGV40009979	0.00595072	1.77738	up	protein_coding	NM_033045	KRT84	RefSeq	2073	chr12	-	52771595	52779417	ATGTCCTCTTGGAGGATTTTTCTGCCATGTAGATGCTCCATTAGCAGTTCCAGCTAAGCT	3890	Hs.272336	GO:0001942|GO:0005200|GO:0030280|GO:0035878|GO:0045095|GO:0045616|GO:0070062	keratin 84, type II	59.6328	14.3414	5.01245	4.18269	73.6305	73.4851	86.4359	38.2983	26.314	14.4303	21.4978	11.7877	14.6045	9.38653	5.13542	5.08372	5.18839	5.25635	4.39836	3.9581	4.59437	4.08264	4.51241	3.76596
ASHGV40032155	0.000765532	2.25451	up	protein_coding	NM_181622	KRTAP13-3	RefSeq	520	chr21	-	31797710	31798230	CTAGAAGGTGGTTCCATTCATCTTGTTATCAGCCATTCTGTAGATCTGGTTTCTACTGAC	337960	Hs.553687	GO:0005515|GO:0005882	keratin associated protein 13-3	80.5004	16.4582	5.50533	4.33252	112.355	101.46	96.9073	45.7341	46.0458	30.2609	15.1346	14.6777	8.83772	13.3803	5.80378	5.61902	5.35614	5.54611	5.20161	5.04377	4.09888	4.38107	3.8754	4.2635
ASHGV40020299	0.0221453	1.51829	up	protein_coding	NM_031957	KRTAP1-5	RefSeq	1193	chr17	-	39182278	39183454	AATGATCTTGCCTGCTGGATATTTCAGTTATATCTGTGATACAATGTCTTCTGTCATTTC	83895	Hs.534499	GO:0003674|GO:0005575|GO:0008150|GO:0045095	keratin associated protein 1-5	89.1686	25.6229	5.58204	4.9796	113.465	119.766	130.727	39.3132	42.5704	33.0985	35.5009	25.5324	15.6764	18.3061	5.8199	5.88397	5.81172	5.30161	5.093	5.17675	5.29801	5.12877	4.59977	4.69469
ASHGV40032157	0.0167493	1.81378	up	protein_coding	NM_181608	KRTAP19-2	RefSeq	159	chr21	-	31859508	31859667	GGAGATGGCTGCTGCTGCCCATCATGCTACAGAAGATATAGATTCACTGGCTTCTACTAA	337969	Hs.553692	GO:0005882	keratin associated protein 19-2	427.489	131.314	8.0965	7.2375	587.881	345.149	686.503	269.095	248.816	183.572	123.644	83.8862	81.3128	184.156	8.36365	7.65118	8.36426	8.49673	7.60665	7.60864	7.07889	6.83633	6.81076	7.85287
ASHGV40020303	0.0024207	1.53528	up	protein_coding	NM_033032	KRTAP2-2	RefSeq	714	chr17	-	39210750	39211463	CAGTCTAACTCCTATATCATGTTGTCTGCTTTCTAATAAACTCAATACTCCTACCATAGA	728279	Hs.650131		keratin associated protein 2-2	136.618	40.5426	6.28491	5.66642	183.195	163.522	197.337	65.6754	73.3607	45.6538	39.9232	44.0406	37.5316	35.5637	6.56497	6.40685	6.43376	6.14706	5.87194	5.64452	5.46898	5.87875	5.75163	5.58821
ASHGV40032571	0.00221784	1.77415	up	protein_coding	NM_181620	KRTAP22-1	RefSeq	147	chr21	+	31973439	31973586	GGCTATGCCTGCTACTGCCCATGGTGTTATGAAAGATCTTGGTTTTCTGGCTGCTTCTGA	337979	Hs.553700	GO:0005882	keratin associated protein 22-1	130.67	35.7589	6.2677	5.44058	169.382	151.505	179.581	77.3419	75.537	49.3841	42.8867	40.5154	21.8314	24.1771	6.44041	6.28058	6.28782	6.41371	5.91599	5.75977	5.56989	5.76557	5.03567	5.072
ASHGV40020305	0.0103978	1.6364	up	protein_coding	NM_033184	KRTAP2-4	RefSeq	812	chr17	-	39221367	39222131	GTCACCATCATCTTTTGCAATGTGTTGCTCACTGTTGTCAATAAACTAATTTTTCCTGGC	85294	Hs.560502	GO:0045095	keratin associated protein 2-4	82.6644	24.3378	5.56581	4.85528	92.8438	110.038	108.312	47.7983	54.3305	32.585	40.6225	19.4824	13.6064	15.3925	5.49365	5.74933	5.52552	5.61931	5.44125	5.15102	5.49216	4.75788	4.41775	4.45761
ASHGV40032148	0.0274151	1.75376	up	protein_coding	NM_001085455	KRTAP24-1	RefSeq	1666	chr21	-	31653626	31655276	GCCTTGCCAATTTATTGCATTCTGACTCTGGAAAATGTCCTAGTTCTTAGTTAATAAACA	643803	Hs.580883	GO:0005198|GO:0045095	keratin associated protein 24-1	39.2247	9.55657	4.35136	3.54091	47.7488	61.0674	45.8477	22.8121	18.6474	11.8794	10.7196	5	8.68323	11.5006	4.45045	4.78099	4.22687	4.3977	3.9008	3.6577	3.61307	2.53	3.85396	4.04984
ASHGV40032150	0.0416992	1.63015	up	protein_coding	NM_203405	KRTAP26-1	RefSeq	1172	chr21	-	31691449	31692607	CTATTCAATGTTGCTCTGGTCTGGGAAGAATGTATTTGTTTTGCACTATAATAAATGCGA	388818	Hs.28704	GO:0005515|GO:0005882	keratin associated protein 26-1	151.065	46.7693	6.43166	5.72666	217.723	179.885	208.053	71.345	78.3189	75.7891	71.5878	33.3285	28.1805	24.9606	6.83086	6.56757	6.51251	6.27801	5.96935	6.3559	6.29536	5.49552	5.37028	5.11621
ASHGV40020312	0.000137321	1.62315	up	protein_coding	NM_001257309	KRTAP29-1	RefSeq	1026	chr17	-	39458077	39459103	AACTGTTGCAAACCAGCTTCTTGTGACACTGTGATTTCTGGCCAACCAACTTGTGATGGA	100533177	Hs.744833	GO:0045095	keratin associated protein 29-1	78.2221	21.6815	5.47455	4.77576	98.894	97.795	99.9773	43.2077	51.2364	27.3525	27.9287	18.7303	19.1011	15.295	5.59848	5.55518	5.40648	5.45326	5.35938	4.89772	4.96656	4.70472	4.86135	4.44846
ASHGV40020297	0.00374358	3.03595	up	protein_coding	NM_031959	KRTAP3-2	RefSeq	749	chr17	-	39155444	39156138	GCTCTTGTTTCTTGTACTGGGTATTTTCATAGAAGAAAATTTCTTGGTGGGTTTTCCAAT	83897	Hs.307026	GO:0005198|GO:0005515|GO:0045095	keratin associated protein 3-2	69.8045	9.74178	5.12432	3.52217	109.241	96.3238	89.7549	30.3978	23.3046	10.4526	17.1279	7.61226	8.51608	5	5.75795	5.53267	5.24323	4.86642	4.22133	3.47699	4.26626	3.53099	3.83059	2.50603
ASHGV40020296	0.0279427	1.80311	up	protein_coding	NM_033185	KRTAP3-3	RefSeq	754	chr17	-	39149681	39150385	GGGAATTCTGTTTTCAGTCTTGGGTGGTATCTTTCTGAAAATTAAGGAAGTTCTTCATGA	85293	Hs.662759	GO:0005198|GO:0005515|GO:0045095	keratin associated protein 3-3	50.4027	12.9275	4.75784	3.90735	64.2599	69.7977	62.6252	25.8488	29.4819	21.2416	21.8549	10.1013	6.15965	5.27993	4.92571	5.00137	4.69665	4.60417	4.56132	4.54117	4.61913	3.88363	3.44482	3.04803
ASHGV40020308	0.0420397	1.52183	up	protein_coding	NM_031854	KRTAP4-12	RefSeq	1077	chr17	-	39279344	39280419	CTTGAAGTCCAGTGAAGTCTCTCTCTTAAAGTCTTTTGCAAACATTTTTGTACCTTGTTA	83755	Hs.572443	GO:0005515|GO:0045095	keratin associated protein 4-12	124.906	38.0456	6.13043	5.52463	159.11	144.298	151.619	42.3344	127.168	59.7708	42.4283	27.8397	25.6339	34.5555	6.34578	6.19834	6.032	5.41952	6.65654	6.02945	5.55453	5.24835	5.24047	5.55035
ASHGV40020306	0.00259834	1.74706	up	protein_coding	NM_031960	KRTAP4-8	RefSeq	1143	chr17	-	39253233	39254375	TACTATTTGTCTGTCAGCCTTTCAGTCATTCTTTTCTTTTGGAAAGGTAGGAGGCTGCCC	728224	Hs.307019	GO:0007568|GO:0042633|GO:0045095	keratin associated protein 4-8	56.7839	14.1824	4.96961	4.16468	62.6097	82.0584	72.2269	37.3133	29.7113	15.5187	22.0503	12.6361	11.3051	9.40174	4.88267	5.26654	4.91303	5.21383	4.57199	4.06546	4.62886	4.17662	4.18367	3.76878
ASHGV40008804	0.0148836	1.92942	up	protein_coding	NM_001012710	KRTAP5-10	RefSeq	1058	chr11	+	71276608	71277666	GCTGTGGTTCTTGTGGCTGCTCCCAGTGCAATTGCTGTAAGCCCTGCTGCTGCTCCTCAG	387273	Hs.661887	GO:0045095	keratin associated protein 5-10	1667.07	593.688	10.2545	9.30637	2213.07	1497.93	2312.48	1141.97	1169.87	985.699	891.09	314.199	329.07	448.38	10.2918	10.1266	10.2366	10.8092	9.80855	9.93901	9.92693	8.849	8.75509	9.06183
ASHGV40032570	0.0170412	1.54621	up	protein_coding	NM_181605	KRTAP6-3	RefSeq	616	chr21	+	31964758	31965374	GGCTATGTCTCCCACTCCTTCTGTGGCTGTGGCTATAGGTGCGGCTCTGGCTATGGCTCC	337968	Hs.553691	GO:0005882	keratin associated protein 6-3	116899	41477.6	16.2143	15.5855	193097	89282.7	183332	32098	86682.7	52311.3	47599.8	43994.1	22328.1	41154.6	16.5449	16.1786	16.5332	15.7252	16.0895	15.6636	15.6251	15.7886	15.0312	15.8192
ASHGV40032168	0.0243097	1.50201	up	protein_coding	NM_181606	KRTAP7-1	RefSeq	708	chr21	-	32201357	32202051	TACAAATTGGGTGTGGGTAGTAAGGGGATTTTCTGTCAGTCTCTTAATAAATCTATTTCC	337878	Hs.407656	GO:0005882	keratin associated protein 7-1 (gene/pseudogene)	64.1869	19.3401	5.17599	4.5891	86.7839	88.9709	65.5623	39.9809	39.6365	18.7579	28.8247	21.5224	10.5022	17.0933	5.38755	5.39828	4.76917	5.32968	4.99526	4.35256	5.00922	4.89622	4.08401	4.60347
ASHGV40021720	0.0037518	2.64345	up	protein_coding	NM_033191	KRTAP9-4	RefSeq	990	chr17	+	39405938	39406905	CCTTCTTTCTTCTTTTCATAACTTTGGGTTATGTTTCTGCTACCAGCAGAGATTCTTAGC	85280	Hs.528700	GO:0005515|GO:0045095	keratin associated protein 9-4	57.3103	9.29698	4.88343	3.48101	76.2366	70.4473	87.8709	26.3192	25.6777	15.947	6.5771	10.5508	8.40997	5	5.18822	5.01787	5.2136	4.63486	4.36261	4.10529	3.03735	3.94161	3.81477	2.50603
ASHGV40022445	0.0178805	1.5802	up	protein_coding	NM_173464	L3MBTL4	RefSeq	3604	chr18	-	5954704	6414910	TTTGTTTGTTTTGCTTTTTGTAGACTGCCATGTGCAAGTAAAATTCCTGCTTCTGCCATG	91133	Hs.128279	GO:0003700|GO:0005515|GO:0005634|GO:0006351|GO:0006355|GO:0008270|GO:0016568	l(3)mbt-like 4 (Drosophila)	282.813	91.4265	7.41083	6.75073	444.933	282.968	377.039	123.38	185.745	139.579	91.2261	57.3108	97.4349	71.5817	7.92708	7.32474	7.4232	7.18751	7.19164	7.22593	6.65532	6.26571	7.06839	6.5383
ASHGV40025808	0.00770222	3.09106	up	protein_coding	ENST00000598357	L47234.1	GENCODE	195	chr19	+	45842444	45842639	CTCAAGTTATATTAGAATCGTGTCCTCCCAGCTTTGGCCAGCTTACTATTCTAGGACTTG					32196.4	5682.83	14.1276	12.4995	64371.6	23793.8	55446.9	6259.84	11109.8	10068.8	6886.46	3613.11	2519.89	5325.9	14.939	14.2746	14.8968	13.4426	13.085	13.1809	12.7734	12.246	11.6146	12.6827
ASHGV40010981	0.0109988	1.78315	up	protein_coding	NM_002286	LAG3	RefSeq	1995	chr12	+	6881669	6887621	GTCCTTTCTCTGCTCCTTTTGGTGACTGGAGCCTTTGGCTTTCACCTTTGGAGAAGACAG	3902	Hs.409523	GO:0003823|GO:0004888|GO:0007166|GO:0009897|GO:0016021|GO:0042289|GO:0045085|GO:0045954|GO:0050868	lymphocyte-activation gene 3	450.563	145.859	8.23684	7.40241	565.969	493.558	615.934	296.017	281.337	182.688	151.365	71.5965	160.694	162.95	8.30625	8.26523	8.18982	8.64694	7.77597	7.60183	7.3634	6.59966	7.77341	7.67377
ASHGV40022451	0.00705404	2.25955	up	protein_coding	NM_005559	LAMA1	RefSeq	9657	chr18	-	6941742	7117813	CTCTTCAGTTCATATTTCATTTCCAACTCAGGTTAAGTGTTTCTGGGGAGAGATGTTGTG	284217	Hs.270364	GO:0002011|GO:0005102|GO:0005201|GO:0005515|GO:0005576|GO:0005578|GO:0005604|GO:0005606|GO:0005606|GO:0005608|GO:0005615|GO:0005911|GO:0007155|GO:0007166|GO:0007411|GO:0030155|GO:0030198|GO:0030334|GO:0031012|GO:0031012|GO:0043208|GO:0045198|GO:0045995|GO:0060441|GO:0060445|GO:0061304	laminin subunit alpha 1	34.3782	6.76464	4.05431	2.87827	46.5263	48.6719	46.9763	19.2852	10.4314	9.86152	8.96168	5	5	5	4.40583	4.40045	4.26272	4.13144	3.0711	3.39733	3.38745	2.53	2.57055	2.50603
ASHGV40046953	0.0407006	1.89803	up	protein_coding	NM_002291	LAMB1	RefSeq	5866	chr7	-	107564245	107643804	CACATGCTTGTAACAGAGGAGAATAAAAAATGGCTGAGGTGAACAAGGTAAAACAACTAC	3912	Hs.650585	GO:0005178|GO:0005198|GO:0005201|GO:0005576|GO:0005604|GO:0005604|GO:0005606|GO:0005606|GO:0005606|GO:0005607|GO:0005607|GO:0005615|GO:0007155|GO:0007411|GO:0007566|GO:0019899|GO:0021812|GO:0022617|GO:0030198|GO:0030335|GO:0031012|GO:0031012|GO:0031175|GO:0034446|GO:0035987|GO:0042476|GO:0043208|GO:0043257|GO:0043257|GO:0043259|GO:0048471|GO:0050679|GO:0070062	laminin subunit beta 1	38.349	9.39345	4.41491	3.49041	27.5448	47.6484	46.324	40.7171	29.5105	13.1155	9.85731	10.5781	5	8.41639	3.54323	4.36757	4.24226	5.3585	4.56299	3.80994	3.50622	3.94511	2.57055	3.62023
ASHGV40050984	0.00379347	1.58	up	protein_coding	NM_018407	LAPTM4B	RefSeq	2242	chr8	+	98787808	98864830	AAGATGGTCGCGCCCTGGACGCGGTTCTACTCCAACAGCTGCTGCTTGTGCTGCCATGTC	55353	Hs.492314	GO:0005515|GO:0006810|GO:0012505|GO:0016020|GO:0016021	lysosomal protein transmembrane 4 beta	163.784	52.3658	6.64029	5.98037	186.06	164.085	252.274	106.35	110.15	73.9476	57.2939	40.3512	34.4921	55.7441	6.5889	6.41189	6.80849	6.94077	6.45141	6.32042	5.98711	5.75955	5.63888	6.19589
ASHGV40056642	0.00352226	1.81568	up	protein_coding	NM_178353	LCE1E	RefSeq	1210	chr1	+	152758752	152760901	GAGGCTGCTGCTGAAGTGGACCTTGACTTCCTCTTCCTTCTGATTCTGCCTGAATAGCTG	353135	Hs.250236	GO:0031424	late cornified envelope 1E	881.967	287.079	9.25727	8.39675	1163.43	968.699	1249.88	478.013	549.816	383.449	359.42	293.904	185.328	213.294	9.36877	9.42232	9.30862	9.46052	8.72611	8.61461	8.61163	8.74503	7.96803	8.04446
ASHGV40038516	0.0201023	1.85803	up	protein_coding	NM_014357	LCE2B	RefSeq	619	chr1	+	152658598	152659876	ATGTTCCCCTGCAGTCTCTTCTTGCTGTGGTCCCATCTCTGGGGGCTGCTGTGGTCCCAG	26239	Hs.234766	GO:0003674|GO:0005575|GO:0008544|GO:0031424	late cornified envelope 2B	2033.71	747.585	10.5537	9.65988	2460.02	2535.02	2486.95	1063.48	1623.08	1187.4	1106.28	625.297	399.144	419.81	10.4661	10.9854	10.3437	10.6953	10.2777	10.2091	10.2511	9.85078	9.00998	8.97845
ASHGV40056639	0.00449784	3.60182	up	protein_coding	NM_178429	LCE2C	RefSeq	594	chr1	+	152647790	152649049	CTGCTGCTGACCTGGGCTACAGAAGAGCTCTTGGGACTGAATGGCCAAGAACCTGCTACG	353140	Hs.553713	GO:0031424	late cornified envelope 2C	874.559	170.038	9.16751	7.31879	1575.39	691.032	1130.53	463.18	512.66	384.241	241.317	72.6906	66.3024	85.6373	9.82363	8.82876	9.15083	9.41267	8.62168	8.6183	8.02935	6.62205	6.53526	6.78897
ASHGV40056638	0.00942836	1.57267	up	protein_coding	NM_178430	LCE2D	RefSeq	594	chr1	+	152635886	152637135	CTGCTGCTGACCTGGGCTGCAGAAGAGCTCTGGTACTGAATGGTCAAAAACCTGCTACAG	353141	Hs.490225	GO:0005515|GO:0031424	late cornified envelope 2D	83.9611	23.9744	5.5731	4.91988	122.581	94.5486	105.051	53.739	43.8858	26.836	26.9282	15.6446	24.3817	26.0814	5.9402	5.50272	5.47794	5.81023	5.13443	4.8723	4.9122	4.46251	5.17511	5.1773
ASHGV40056635	0.00535366	2.97611	up	protein_coding	NM_032563	LCE3D	RefSeq	617	chr1	-	152551859	152552980	CTGCTGCTGACCTGGATCCTGATGCTGAGACAAGCGATTTTGGAGGAAACAAGAATCCCA	84648	Hs.244349	GO:0031424	late cornified envelope 3D	1435.33	321.329	9.89517	8.32174	2690.57	1014.82	1907.3	722.277	841.693	661.584	421.043	133.761	145.243	245.014	10.5914	9.50633	9.95276	10.0967	9.32868	9.37136	8.8352	7.54415	7.63081	8.22716
ASHGV40056634	0.0167824	3.81167	up	protein_coding	NM_178435	LCE3E	RefSeq	547	chr1	-	152538174	152539229	CTGCTGCTGATCCAGATCCTGATGCTGAGACAAGCGATCTTTGGAGGAAACAAGAATCCC	353145	Hs.490208	GO:0005515|GO:0031424	late cornified envelope 3E	987.611	202.477	9.31505	7.38463	1777.24	817.023	1385.54	507.924	450.331	424.188	363.798	37.4443	79.5471	107.408	9.99049	9.12885	9.46329	9.5531	8.43954	8.76174	8.62754	5.65382	6.77998	7.10006
ASHGV40016879	0.0203054	1.60121	up	protein_coding	NM_033195	LDHAL6B	RefSeq	1773	chr15	+	59499014	59500785	ATACAATCTTTTGTTTTGCTTCCTTTGATAGTTAATAAATTCCGTTTGTTGAATCAATAA	92483	Hs.307052	GO:0004459|GO:0005515|GO:0005634|GO:0005739|GO:0005975|GO:0019752|GO:0055114	lactate dehydrogenase A-like 6B	89.3907	22.8883	5.53899	4.85983	122.151	104.164	145.157	34.7999	40.6805	29.1909	21.1593	20.1314	25.9935	17.9666	5.9348	5.65928	5.96983	5.09895	5.03212	4.99245	4.57137	4.80467	5.26008	4.6706
ASHGV40025693	0.0106752	1.74662	up	protein_coding	NM_001143832	LEUTX	RefSeq	672	chr19	+	40267233	40276775	AGCCTAAATCAATATCTTTTTCCAGTATGCCTTGAGTATGACCAGCTCCAATCTTCAGTG	342900	Hs.451638	GO:0005634|GO:0006355|GO:0043565	leucine twenty homeobox	115.16	31.8339	6.08629	5.28172	135.316	165.444	132.522	86.486	56.0335	39.8922	47.4433	27.6802	21.431	22.7226	6.08456	6.42712	5.83465	6.59856	5.48656	5.45205	5.71701	5.23899	5.01302	4.98755
ASHGV40024782	0.0308916	13.152	up	protein_coding	NM_006865	LILRA3	RefSeq	1608	chr19	-	54799849	54804265	GTCCTGGGTGGACATTTGAAGAATTATATTCATTCCAACTTGAAGAATTATTCAACACCT	11026	Hs.113277	GO:0002250|GO:0003823|GO:0004872|GO:0005576|GO:0005886|GO:0006952|GO:0007165	leukocyte immunoglobulin-like receptor, subfamily A (without TM domain), member 3	15698.1	1444.75	12.7482	9.03096	41891.6	1049.45	13272.9	5385.46	16891.1	109.122	202.593	5601.76	1201.19	109.103	14.3724	9.56592	12.8913	13.2197	13.6916	6.87397	7.78181	12.8167	10.5588	7.12356
ASHGV40038816	0.0192939	1.56117	up	protein_coding	NM_001112717	LIMCH1	RefSeq	6106	chr4	+	41362801	41702061	AAAGGAGCTGCAATGATCATCGAGACCCTCAATCTCTATTTTCACATCCAGTGTTTCAGG	22998	Hs.335163	GO:0003779|GO:0008270|GO:0031032	LIM and calponin homology domains 1	99.125	29.6823	5.8596	5.21697	110.725	156.295	100.525	74.7867	53.2934	35.6919	38.7799	24.3108	22.4498	27.179	5.77984	6.32985	5.41508	6.35931	5.41392	5.28905	5.42864	5.06298	5.07087	5.23332
ASHGV40016116	0.0079358	2.00161	up	protein_coding	NM_177398	LMX1A	RefSeq	3555	chr1	-	165171103	165325952	GGAAACCCCATTGACCATCTGTACTCCATGCAGAATTCTTACTTCACATCTTGAGTCTTC	4009	Hs.667312	GO:0001558|GO:0005515|GO:0005634|GO:0006351|GO:0006355|GO:0007411|GO:0008270|GO:0021542|GO:0021549|GO:0021953|GO:0030901|GO:0043565|GO:0045665|GO:0071542	LIM homeobox transcription factor 1, alpha	187.413	47.4449	6.82402	5.82286	216.311	289.298	214.732	131.117	85.6061	63.2907	66.6305	44.7135	27.367	35.223	6.82075	7.35931	6.56092	7.28369	6.09544	6.10816	6.19589	5.90082	5.33326	5.57616
ASHGV40060871	0.0360549	1.93073	up	protein_coding	uc010lzi.1	LOC100130301	UCSC_knowngene	495	chr8	-	74153658	74171737	CCAAAAAAGTGCTAAAGAAGACTAAGGAGACATGCAGTGTGGCACCACTTTGGGAGAAAT	100130301	Hs.202296		chromosome 8 open reading frame 89	101.307	26.3526	5.83337	4.88422	151.048	88.5198	146.817	53.1619	66.9898	35.6633	45.371	8.42251	25.1635	17.1428	6.25976	5.39082	5.9845	5.79263	5.73912	5.28761	5.65103	3.6596	5.21493	4.60795
ASHGV40028020	0.00119233	1.74891	up	protein_coding	NM_001242575	LOC100130451	RefSeq	1726	chr2	-	214141276	214148929	CATTTCCTTAAACAAGCCTCACCATTGACCTTTCTTTTAAAACAATAAATTCCTTTTGCT	100130451			uncharacterized LOC100130451	63.0667	15.1858	5.11432	4.30787	80.5481	74.7585	89.5513	39.5623	30.9135	14.8693	16.2014	15.2073	16.0337	13.6171	5.27518	5.11209	5.24023	5.31328	4.63082	4.00261	4.19108	4.42795	4.63149	4.28622
ASHGV40027576	0.000419757	4.55842	up	protein_coding	NM_001256368	LOC100144595	RefSeq	2362	chr2	-	155292364	155313950	TGTGTACCTGGGAAATAATCTCGTTTGTATGCTTGTTTCTAGGATGTCTTTTACTCTTCA	100144595	Hs.683952		uncharacterized LOC100144595	72.8585	8.31373	5.25733	3.06879	103.125	94.7854	101.581	34.0611	30.7395	14.9915	11.5772	5	5	5	5.66542	5.50682	5.4291	5.06456	4.62075	4.01476	3.72263	2.53	2.57055	2.50603
ASHGV40044161	0.00167803	1.62985	up	protein_coding	NM_001242740	LOC100507462	RefSeq	2712	chr6	-	139046347	139094816	TTGTGTTCGCTCTTTTTAGGACCAAGAAAAAATTATTGGTTGCTGTTTTCTCAGTTTTGG	100507462	Hs.571054		GVQW motif containing 2	106.419	28.8733	5.89376	5.18902	134.173	125.361	160.535	49.8241	62.1999	37.5433	23.8165	29.192	27.1914	26.6232	6.073	5.95558	6.11947	5.68503	5.63572	5.36237	4.74019	5.31041	5.32648	5.20564
ASHGV40025522	0.0303558	1.82835	up	protein_coding	NM_001300891	LOC101929983	RefSeq	1437	chr1	+	13424002	13427859	ATGCCTTGTCTGGAGGCCTTCCAAGCTGTGCTCGATGGGCTTGATGCACTGCTTACCCAA	101929983			PRAME family member 27	157.048	48.6778	6.61245	5.74191	202.457	187.085	174.228	111.412	110.057	79.0127	79.8299	28.3571	34.4759	21.7133	6.71846	6.63213	6.24175	7.01986	6.45006	6.41745	6.45302	5.27426	5.6382	4.92661
ASHGV40035678	0.017767	1.53175	up	protein_coding	NM_001257177	LOC339862	RefSeq	2344	chr3	+	18004063	18310410	CTTCCTTGATGACCCAGCTACTTTACATCTCTGGATGGAATCCTCCTCTTTGCTCTAATG	339862	Hs.652981		uncharacterized LOC339862	251.657	83.5972	7.3	6.68482	261.905	360.427	336.838	164.067	135.048	82.7462	95.8304	96.8243	71.6467	70.9385	7.1168	7.72497	7.25613	7.65975	6.74236	6.48446	6.72501	7.04672	6.64014	6.52779
ASHGV40003364	0.0357091	1.55406	up	protein_coding	NM_203423	LOC389199	RefSeq	1296	chr4	+	7940727	7942023	AACGTAATCCCATTCACTCGTTCATCTTGTAGTCATTCAGCAAACATTTGGAAGCACGTA	389199	Hs.375210		uncharacterized LOC389199	49.7737	13.5137	4.71763	4.08159	62.5314	66.7491	68.4422	27.8754	23.2706	12.8185	21.0914	6.73269	12.5927	14.3333	4.88084	4.92639	4.83275	4.72934	4.21884	3.77409	4.56536	3.39027	4.32006	4.35817
ASHGV40057025	0.00012142	2.1018	up	protein_coding	uc003hhq.1	LOC541467	UCSC_knowngene	1856	chr4	-	75022231	75024087	ACCTGGCTGAACAAGGAAGGTCTGGACTTTAGGATTTCTATACTTCTACTTTATCATCTC	541467	Hs.728530		uncharacterized LOC541467	26.3091	5.32289	3.74467	2.67305	38.6469	29.8287	31.9328	17.4288	13.7083	5.55314	6.06131	5	5	5	4.1124	3.55694	3.64301	3.9654	3.44561	2.78992	2.96874	2.53	2.57055	2.50603
ASHGV40056430	0.0432183	1.64008	up	protein_coding	NM_001270945	LOC643355	RefSeq	3036	chr1	+	112533189	112541463	GTGCCCCAGCAGGGACGGGGAACGCTTGGCTTGAGAGATCACATTTCTGGGTGTGGAGAG	643355	Hs.279714		uncharacterized LOC643355	55.6895	16.2072	4.98654	4.27278	61.3853	67.0589	73.2036	42.586	34.2136	21.9138	19.5648	23.1941	6.10501	10.2583	4.85324	4.93442	4.93521	5.4298	4.78005	4.58545	4.45578	4.99851	3.43428	3.88987
ASHGV40037088	0.0410648	1.56142	up	protein_coding	uc003fyk.2	LRCH3	UCSC_knowngene	2063	chr3	+	197556434	197611043	TTATGTTTGCCTCTCCACATTTTAGAAGAGAAAGGTTTGAGCCAGGTTGCAGTGACGGTC	84859	Hs.518414	GO:0005515|GO:0005576|GO:0005737	leucine-rich repeats and calponin homology (CH) domain containing 3	438.102	156.213	8.19573	7.55287	417.767	707.82	465.866	307.486	291.571	182.289	206.501	149.112	110.465	132.7	7.82626	8.86736	7.74675	8.7066	7.83166	7.59922	7.8075	7.71846	7.24437	7.39481
ASHGV40046864	0.0133258	2.17975	up	protein_coding	NM_002319	LRCH4	RefSeq	3255	chr7	-	100171633	100183811	TGCTGCTCTATGTCACCTACACTCGGCTCCTGGGTTCCTAGGCCCCAAAATCGGCCCTCC	4034	Hs.125742	GO:0005515|GO:0007399|GO:0016605	leucine-rich repeats and calponin homology (CH) domain containing 4	6088.37	1578.86	11.9582	10.8341	8281.93	8598.93	9196.18	1513.29	2851.54	1807.59	1878.9	1318.56	1070.82	1818.41	12.2177	12.8425	12.3698	11.2496	11.1116	10.7817	10.974	10.9261	10.3971	11.0914
ASHGV40010859	0.0269325	2.1693	up	protein_coding	NM_001195520	LRCOL1	RefSeq	885	chr12	-	133179735	133187037	AGGAGTGTCACAGCCAGTGCTGCATCCAGCTGAGGGAGTACAGCCCCTTCCGCTGCATTC	100507055	Hs.282811	GO:0005576|GO:0007586|GO:0008047|GO:0016042|GO:0043085	leucine-rich colipase like 1	428.077	124.648	8.20838	7.09115	588.831	408.728	393.749	436.753	312.326	174.049	214.68	66.8075	98.8453	68.8565	8.36542	7.93762	7.49389	9.3144	7.93057	7.53038	7.85927	6.49307	7.08709	6.48594
ASHGV40008700	0.0297036	1.56607	up	protein_coding	NM_024036	LRFN4	RefSeq	2546	chr11	+	66624875	66627946	AGAGAGTGTGGTGTGATGGACGGGCAGCTTCCTGTGTGCTCCAAGGGATGAGCCTCGTGG	78999	Hs.209979	GO:0005515|GO:0016021	leucine rich repeat and fibronectin type III domain containing 4	371.614	141.062	7.9523	7.30516	460.876	442.933	442.492	240.453	271.314	217.869	203.769	78.4532	99.1414	106.079	7.98248	8.08332	7.66721	8.30164	7.72687	7.82739	7.79097	6.73555	7.09221	7.07965
ASHGV40055766	0.000391819	2.12609	up	protein_coding	NM_001017924	LRIT2	RefSeq	3157	chr10	-	85980248	85985345	CTAATTGTCCGCTCATTTCTTCAGATTCTACTCATTTGTTTTCTTCTGGGCATTAGAAAA	340745	Hs.450425	GO:0016021	leucine-rich repeat, immunoglobulin-like and transmembrane domains 2	124.248	25.8711	6.11944	5.03123	173.728	149.345	178.382	64.6047	55.181	35.5512	27.8177	23.3323	21.985	20.6692	6.47772	6.25552	6.27694	6.1213	5.46572	5.28255	4.96105	5.00645	5.0452	4.86092
ASHGV40011542	0.0394661	1.73225	up	protein_coding	NM_002332	LRP1	RefSeq	14905	chr12	+	57522281	57607125	ACAAGATGTACGAAGGCGGAGAGCCTGATGATGTGGGAGGCCTACTGGACGCTGACTTTG	4035	Hs.162757	GO:0001523|GO:0002020|GO:0004872|GO:0005509|GO:0005515|GO:0005730|GO:0005737|GO:0005765|GO:0005768|GO:0005886|GO:0005887|GO:0005905|GO:0005925|GO:0006898|GO:0007205|GO:0007568|GO:0007603|GO:0008283|GO:0010875|GO:0010977|GO:0014912|GO:0030136|GO:0030178|GO:0030425|GO:0030666|GO:0032370|GO:0032374|GO:0032403|GO:0032429|GO:0032956|GO:0034185|GO:0034185|GO:0035909|GO:0042157|GO:0042953|GO:0042954|GO:…	LDL receptor related protein 1	107.568	30.9498	5.95304	5.1604	121.93	113.251	154.713	49.9796	97.9682	48.1144	36.5221	10.8924	26.0067	33.2135	5.93142	5.79513	6.06095	5.69045	6.28725	5.721	5.34262	3.98063	5.26056	5.49718
ASHGV40003362	0.00579757	1.56876	up	protein_coding	NM_201550	LRRC10	RefSeq	2620	chr12	-	70002344	70004942	ATAGGAAGTCTCTGCCTCTTTCGCCTAGTATCTCTGCCTTTGTTTCAATTTGTTTTGATT	376132	Hs.448708	GO:0003779|GO:0005634|GO:0005739|GO:0005856|GO:0030017|GO:0051393|GO:0055013	leucine rich repeat containing 10	468.082	165.599	8.24208	7.59246	594.008	552.038	670.644	225.424	298.298	241.572	214.997	130.976	112.712	127.736	8.37886	8.44994	8.32864	8.18825	7.86472	7.97609	7.86235	7.51034	7.27282	7.34067
ASHGV40019937	0.0456929	1.60181	up	protein_coding	NM_001113567	LRRC75A	RefSeq	2831	chr17	-	16345318	16395505	AACCTGGTGGACCCCATCACACACGACCTCATCATCAGCCTGGCACGCTACATCCACTGT	388341	Hs.25425		leucine rich repeat containing 75A	986.299	376.306	9.4905	8.81079	925.428	1464.99	1078.62	733.645	728.814	414.052	466.71	410.222	289.197	301.348	9.04182	10.0917	9.07188	10.1216	9.12546	8.72853	8.9866	9.25698	8.57101	8.51083
ASHGV40034440	0.0318546	1.51186	up	protein_coding	NM_020678	LRTM1	RefSeq	1338	chr3	-	54952380	54962101	GTGTCTGAGTAGGGCTGATGTGTTTCCTGTTAGTCTGATTTTGCTTTTGCCAAAAGACAA	57408	Hs.591668	GO:0016021|GO:0051965	leucine-rich repeats and transmembrane domains 1	317.583	109.012	7.59404	6.99771	383.211	442.237	425.145	125.431	211.89	153.229	141.87	108.557	68.0575	73.3482	7.69282	8.08161	7.60477	7.21523	7.37576	7.35523	7.27295	7.21901	6.57131	6.57008
ASHGV40035639	3.91958e-05	2.19036	up	protein_coding	NM_014463	LSM3	RefSeq	695	chr3	+	14220227	14239869	TCTATTTCCGGTGTATTGTATCCTCACGTTTCCGGAGATTGACGTTGCTCTTGTGTTCTC	27258	Hs.111632	GO:0000288|GO:0000398|GO:0000398|GO:0000932|GO:0000956|GO:0005515|GO:0005634|GO:0005688|GO:0005829|GO:0006397|GO:0010467|GO:0033962|GO:0043928|GO:0044822|GO:0046540|GO:0071011|GO:0071013|GO:1990726	LSM3 homolog, U6 small nuclear RNA and mRNA degradation associated	54.169	9.84147	4.82587	3.6947	76.2295	61.9416	78.4203	24.7454	29.508	12.9303	12.5135	8.43384	7.4483	7.88145	5.18776	4.80518	5.04011	4.53339	4.56288	3.7878	3.82857	3.66211	3.66646	3.52855
ASHGV40023703	0.0209262	2.21359	up	protein_coding	NM_016199	LSM7	RefSeq	536	chr19	-	2321519	2328614	CCACCGCAGTACCGCCTCCTGGAACGGAAGCATTTTCCTTTTTGTATAGGTTGAATTTTT	51690	Hs.512610	GO:0000288|GO:0000398|GO:0005515|GO:0005681|GO:0005732|GO:0005829|GO:0010467|GO:0017070|GO:0043928	LSM7 homolog, U6 small nuclear RNA and mRNA degradation associated	5046.21	1749.53	11.9094	10.7631	7469.38	4851.43	6351.08	2917.42	3641.76	2775.46	2305.27	434.173	1835.42	1397.33	12.0537	11.9834	11.7865	12.2702	11.4534	11.3902	11.2636	9.33779	11.1341	10.6896
ASHGV40035965	0.027176	1.68817	up	protein_coding	NM_153215	LSMEM2	RefSeq	1586	chr3	+	50316457	50325545	TGTGTACAGACGAGGAGGGTTCCTGCTGCTGCTCGCGCTGCTGGTGCTCACTTGCCTAGT	132228	Hs.315177	GO:0005515|GO:0016021	leucine-rich single-pass membrane protein 2	1957.03	779.182	10.5102	9.75471	2424.52	1510.25	2816.23	1515.31	1518.86	1095.26	1008.48	352.673	701.951	737.548	10.442	10.1381	10.5437	11.2534	10.1736	10.0817	10.1129	9.03232	9.79544	9.75117
ASHGV40016152	0.000596055	1.88756	up	protein_coding	NM_006715	MAN2C1	RefSeq	3291	chr15	-	75648132	75660968	CTCCTAATTTCTGCTTCCCCAGCCTAAAGCAGGGATCAGTCTTTTCTTGTGGAATAAATC	4123	Hs.26232	GO:0004559|GO:0005773|GO:0006013|GO:0006517|GO:0008270|GO:0030246	mannosidase, alpha, class 2C, member 1	4191.29	1485.28	11.6448	10.7283	5865.54	3160.46	5644.12	2505.22	3781.11	2120.14	1397.37	1144.3	1621.68	1142.93	11.7145	11.3334	11.62	12.0473	11.5087	11.0026	10.5582	10.7176	10.9734	10.3897
ASHGV40022022	0.0127251	1.7541	up	protein_coding	NM_001004343	MAP1LC3C	RefSeq	1192	chr1	-	242158791	242162385	ATTTTAAGTGTCTTCTGTGGTATATGTGGGAGGGCCATTAAGGAGTGGGTTTCACTCCCT	440738	Hs.534971	GO:0000045|GO:0000407|GO:0000421|GO:0000422|GO:0005515|GO:0005776|GO:0005829|GO:0005874|GO:0006995|GO:0008017|GO:0012505|GO:0019898|GO:0031090|GO:0031410|GO:0031625|GO:0044804|GO:0061025	microtubule associated protein 1 light chain 3 gamma	79.8361	21.445	5.4787	4.66797	101.51	109.283	101.484	44.7734	42.1298	34.7307	30.8614	17.6069	12.4705	11.5556	5.64101	5.73606	5.42796	5.51041	5.07805	5.24622	5.10701	4.6218	4.30695	4.05785
ASHGV40033347	0.0130686	2.41124	up	protein_coding	NM_002751	MAPK11	RefSeq	2463	chr22	-	50702141	50708822	AACATCGTCAAGTGCCAGGCGCTGAGCGACGAGCACGTTCAATTCCTGGTTTACCAGCTG	5600	Hs.57732	GO:0000187|GO:0002224|GO:0002755|GO:0002756|GO:0004674|GO:0004707|GO:0005515|GO:0005524|GO:0005654|GO:0005829|GO:0006351|GO:0006950|GO:0006996|GO:0007005|GO:0007165|GO:0007265|GO:0010467|GO:0010628|GO:0034134|GO:0034138|GO:0034142|GO:0034146|GO:0034162|GO:0034166|GO:0035556|GO:0035666|GO:0038123|GO:0038124|GO:0042692|GO:0045087|GO:0045648|GO:0048010|GO:0048011|GO:0051090|GO:0051149|GO:0051403|GO:…	mitogen-activated protein kinase 11	39.3927	7.84713	4.37999	3.11022	63.0583	37.0509	47.0695	31.7631	18.0218	5.41749	16.521	7.29716	5	5	4.89493	3.94611	4.26574	4.94046	3.85274	2.77347	4.21909	3.48197	2.57055	2.50603
ASHGV40011566	0.00868007	1.62889	up	protein_coding	NM_138396	MARCH9	RefSeq	2985	chr12	+	58148880	58154193	AGGATCTGCTCTTTCAGATCTGCTACGGCATGTATGGCTTCATGGATGTCGTCTGCATAG	92979	Hs.632709	GO:0000139|GO:0005765|GO:0005795|GO:0005802|GO:0008270|GO:0016021|GO:0016567|GO:0016874	membrane associated ring-CH-type finger 9	92.3461	26.2329	5.73551	5.03162	107.693	90.2795	143.744	56.0322	63.9818	24.7736	28.0374	18.1585	36.1797	24.0152	5.7366	5.42711	5.95481	5.88356	5.67548	4.76001	4.97237	4.66127	5.70079	5.06368
ASHGV40020036	0.00431692	1.74407	up	protein_coding	NM_006610	MASP2	RefSeq	2471	chr1	-	11086579	11107296	GGCTGTTGGCATTTCTGTAAACTGCCTGTCCATGCTCTTTGTTTTTAAACTTGTTCTTAT	10747	Hs.655645	GO:0001855|GO:0001867|GO:0001867|GO:0004252|GO:0005509|GO:0005515|GO:0005576|GO:0006508|GO:0006956|GO:0006958|GO:0008233|GO:0045087|GO:0048306|GO:0070062	mannan-binding lectin serine peptidase 2	151.576	41.0433	6.43236	5.6299	208.251	188.639	212.339	67.056	81.5942	58.9244	54.7336	35.6893	28.4538	27.4155	6.7612	6.6454	6.54446	6.18143	6.02931	6.00965	5.92314	5.58633	5.38381	5.24657
ASHGV40023732	0.0420755	2.61466	up	protein_coding	NM_139355	MATK	RefSeq	2163	chr19	-	3777966	3786415	CGGCCCGTGGACACCCCAGACCTGCGAAGGATGATCGCCCGATAAAGACGGATTCTAAGG	4145	Hs.631845	GO:0002009|GO:0004713|GO:0004715|GO:0005102|GO:0005515|GO:0005524|GO:0005829|GO:0006468|GO:0007169|GO:0007498|GO:0008283|GO:0008284|GO:0016477|GO:0030154|GO:0031234|GO:0038083|GO:0045087	megakaryocyte-associated tyrosine kinase	7898.1	2599.35	12.6119	11.2253	10630.6	8697.03	9093.92	4782.28	6286.72	2757.01	2316.07	382.715	4213.42	3327.57	12.5702	12.8583	12.3519	13.0284	12.2508	11.3832	11.274	9.15402	12.3756	11.9396
ASHGV40018334	0.0498424	1.66038	up	protein_coding	NM_003791	MBTPS1	RefSeq	4393	chr16	-	84087365	84150548	GAGGTCTTGATTTCACCATTGTCGGTGAAGAAAATTTTCAATAAATATGTATTACCCGTC	8720	Hs.75890	GO:0000139|GO:0004252|GO:0005788|GO:0005789|GO:0005794|GO:0005795|GO:0006508|GO:0006629|GO:0007040|GO:0008203|GO:0016021|GO:0030968|GO:0031293|GO:0034976|GO:0036500|GO:0044267|GO:0044281	membrane bound transcription factor peptidase, site 1	5843.4	2459.33	12.0548	11.3233	9392.13	4696.69	8389.25	2427.91	4311.02	3893.09	2760.88	784.507	2492.86	2365.3	12.4012	11.931	12.2419	11.9994	11.7008	11.8529	11.5194	10.1853	11.6046	11.4545
ASHGV40031800	0.00925844	2.47602	up	protein_coding	NM_019888	MC3R	RefSeq	1084	chr20	+	54823787	54824871	GAATTGCGCAACACCTTTAGGGAGATTCTCTGTGGCTGCAACGGCATGAACTTGGGATAG	4159	Hs.248018	GO:0002027|GO:0004977|GO:0004980|GO:0005515|GO:0005886|GO:0005887|GO:0007187|GO:0007188|GO:0007200|GO:0008217|GO:0017046|GO:0030819|GO:0032922|GO:0042309|GO:0042923|GO:0045475|GO:0055078|GO:0060259	melanocortin 3 receptor	122.813	22.9103	6.04915	4.74112	136.548	118.521	235.125	82.6952	41.1762	34.3546	36.59	19.7868	11.7491	12.0708	6.09805	5.868	6.70025	6.53139	5.04804	5.2299	5.3459	4.77937	4.23304	4.11742
ASHGV40032793	0.00140558	2.26055	up	protein_coding	uc002zis.2	MCM3AP-AS1	UCSC_knowngene	570	chr21	+	47656137	47671743	GTGGCACATATCTGTGATTGAAACTCTGTTTTTGCATCTTTAACCACTGAAGGAAGAATG	114044	Hs.655095		MCM3AP antisense RNA 1	36.1413	7.52648	4.26502	3.08835	49.171	46.949	41.6992	22.0186	20.8689	11.9107	9.6681	5	5	6.05357	4.49812	4.34213	4.08151	4.33912	4.06424	3.66229	3.48266	2.53	2.57055	3.19626
ASHGV40043766	0.0056716	2.08667	up	protein_coding	NM_002395	ME1	RefSeq	3519	chr6	-	83920109	84140938	AACATCACATGAGACAATTTTGCTTCACTTTGCCTTCTGGTTATTTATGGTTTCTGTCTG	4199	Hs.21160	GO:0004470|GO:0004470|GO:0004471|GO:0004473|GO:0004473|GO:0005739|GO:0005829|GO:0005829|GO:0005975|GO:0006108|GO:0006741|GO:0008948|GO:0009055|GO:0009725|GO:0009743|GO:0030145|GO:0043531|GO:0044255|GO:0044281|GO:0050661|GO:0051262|GO:0051287|GO:0055114|GO:1902031	malic enzyme 1, NADP(+)-dependent, cytosolic	406	111.739	8.06302	7.00182	419.451	349.321	607.485	248.539	405.202	150.202	120.905	48.9819	126.759	111.845	7.83227	7.67377	8.16722	8.35554	8.28632	7.32819	7.04846	6.03668	7.43951	7.15627
ASHGV40021384	0.0374845	1.5376	up	protein_coding	NM_018019	MED9	RefSeq	2222	chr17	+	17380299	17396534	CCGCGCGAGGGAGGAAGAGAACTACTCCTTTTTACCTTTGGTTCACAACATCATCAAATG	55090	Hs.244595	GO:0001104|GO:0005515|GO:0006351|GO:0006357|GO:0016592	mediator complex subunit 9	47.9367	12.2815	4.62968	4.00901	87.9865	45.4645	55.1017	27.5037	23.6269	13.8489	10.8126	13.2334	13.0522	10.4606	5.40711	4.28785	4.50416	4.70618	4.24312	3.89582	3.62479	4.2414	4.36536	3.91768
ASHGV40005348	0.000754173	1.61469	up	protein_coding	NM_001080836	MEIG1	RefSeq	638	chr10	+	15001437	15014850	TGAAAATTTATGCTTACTAGCCTGTCTTCTTTGTATTACTTGTCAATTATATTTTAAGTA	644890	Hs.257249	GO:0005634|GO:0007283|GO:0030154	meiosis/spermiogenesis associated 1	141.399	40.8886	6.36522	5.67396	213.227	142.329	191.021	77.7283	82.6914	48.6325	47.1371	38.9581	34.023	35.6924	6.79643	6.17517	6.38552	6.42332	6.04564	5.73887	5.70742	5.70924	5.62216	5.59212
ASHGV40057773	0.0164632	1.86896	up	protein_coding	NM_001043229	METTL12	RefSeq	1382	chr11	+	62432778	62434923	TCCTACCATAGTCTGTGTCCGCGTTCTTTTTTCCGGGACTGCAGAGTTCGGGGAAGCTGT	751071	Hs.640726	GO:0005739|GO:0008168|GO:0032259	methyltransferase like 12	65.1074	16.0154	5.15853	4.25629	78.1923	69.8785	87.4573	27.6486	62.3602	15.2879	29.8782	10.4932	7.19457	17.2233	5.22809	5.00424	5.20591	4.71507	5.63934	4.04367	5.06221	3.93526	3.6267	4.61362
ASHGV40016319	0.0305315	1.59708	up	protein_coding	NM_005928	MFGE8	RefSeq	2042	chr15	-	89441913	89456700	AGAAGAACTTGTTTGAGACGCCCATCCTGGCTCGCTATGTGCGCATCCTGCCTGTAGCCT	4240	Hs.3745	GO:0001525|GO:0001786|GO:0005178|GO:0005576|GO:0005615|GO:0006910|GO:0006911|GO:0007155|GO:0007338|GO:0008284|GO:0008429|GO:0009897|GO:0016020|GO:0016032|GO:0019897|GO:0031012|GO:0043627|GO:0070062|GO:1903561|GO:2000427	milk fat globule-EGF factor 8 protein	357.223	123.768	7.89062	7.21518	359.503	534.686	398.76	269.869	223.297	158.955	150.647	125.886	89.1083	94.2461	7.59641	8.39406	7.5131	8.50163	7.44791	7.40905	7.35593	7.44996	6.94077	6.9202
ASHGV40029326	0.00193704	1.57328	up	protein_coding	NM_001136493	MFSD2A	RefSeq	2231	chr1	+	40420783	40435640	TCTTCTCCTTCTATGTCTTCTTCACCAAGTTTGCCTCTGGAGTGTCACTGGGCATTTCTA	84879	Hs.655177	GO:0005548|GO:0005737|GO:0005789|GO:0005886|GO:0005887|GO:0015293|GO:0015908|GO:0015914|GO:0045056|GO:0055085|GO:0055085|GO:0060856|GO:1990379	major facilitator superfamily domain containing 2A	308.602	100.435	7.56517	6.91139	385.596	374.497	451.014	141.269	190.633	136.835	123.806	84.0564	74.1904	83.2843	7.70117	7.78794	7.69873	7.40836	7.22966	7.19957	7.08185	6.83997	6.68464	6.75094
ASHGV40016700	0.0115926	1.51486	up	protein_coding	NM_001080541	MGA	RefSeq	11425	chr15	+	41952609	42062141	AGCTGTTTCTCCTGATCTCTTAGAATCTGATCTTAAGCCTCAAGTTGCCGGTAGTGCTGT	23269	Hs.187569	GO:0003677|GO:0003700|GO:0005654|GO:0005667|GO:0005737|GO:0006351|GO:0006355|GO:0046983|GO:0071339	MGA, MAX dimerization protein	161.117	53.2922	6.61391	6.01472	212.454	186.769	208.164	105.037	93.1592	70.6348	59.3783	61.5858	37.6963	37.1657	6.79131	6.6297	6.5142	6.91801	6.21631	6.25771	6.0376	6.37006	5.75977	5.64845
ASHGV40034865	0.0439658	1.87429	up	protein_coding	NM_001003794	MGLL	RefSeq	4246	chr3	-	127407904	127542093	TTCCTGAAGTCACCAACTCCGTCTTCCATGAAATAAACATGTGGGTCTCTCAAAGGACAG	11343	Hs.277035	GO:0004622|GO:0005654|GO:0005789|GO:0005829|GO:0005886|GO:0006629|GO:0006633|GO:0006644|GO:0006954|GO:0007596|GO:0009966|GO:0009966|GO:0016020|GO:0019369|GO:0019433|GO:0019433|GO:0019898|GO:0030168|GO:0036155|GO:0042803|GO:0044281|GO:0046464|GO:0046464|GO:0046474|GO:0047372|GO:0047372|GO:0047372|GO:0050727|GO:0051930|GO:2000124	monoglyceride lipase	2852.27	893.226	10.8722	9.96587	3899.87	3780.76	4465.14	1034.11	1081.48	1320.75	900.132	635.574	507.916	1101.76	11.1497	11.6129	11.239	10.6606	9.69881	10.3485	9.93901	9.8724	9.33071	10.3388
ASHGV40014919	0.0412474	1.50643	up	protein_coding	NM_054024	MIA2	RefSeq	2351	chr14	+	39703124	39722575	GGAAAATACCCTGCTAAATAGTCAGATGGTTTCAACTGATAACTCTTTGTCTTCTCAAAA	117153	Hs.287694	GO:0005576|GO:0042632|GO:0070328|GO:0070971	melanoma inhibitory activity 2	59.8607	15.4022	4.91521	4.32407	92.2607	68.5308	87.8717	24.6645	25.9757	14.858	14.6362	18.0002	13.3147	16.202	5.48317	4.97097	5.21383	4.52887	4.37919	4.00152	4.04886	4.65034	4.39014	4.52949
ASHGV40017063	0.0113822	1.66485	up	protein_coding	NM_002435	MPI	RefSeq	3077	chr15	+	75182351	75191798	TTACTGAGCCGAAGGACCTGCTGATATTCCGTGCCTGCTGTCTGCTGTAAAGGCTGCAGC	4351	Hs.75694	GO:0004476|GO:0005829|GO:0006488|GO:0008270|GO:0009298|GO:0009298|GO:0018279|GO:0043687|GO:0044267|GO:0070062	mannose phosphate isomerase	516.228	183.824	8.45962	7.72423	644.717	469.975	733.418	351.465	381.566	290.085	216.287	156.699	102.027	154.021	8.505	8.18701	8.46806	8.93181	8.20622	8.22976	7.87013	7.79535	7.13286	7.59306
ASHGV40029901	0.0108146	2.03217	up	protein_coding	NM_005373	MPL	RefSeq	3645	chr1	+	43803474	43820135	GGGCCTCAGCGCCGTCCTGGGCCTGCTGCTGCTGAGGTGGCAGTTTCCTGCACACTACAG	4352	Hs.82906	GO:0004888|GO:0005515|GO:0005794|GO:0005886|GO:0005886|GO:0005887|GO:0007166|GO:0007596|GO:0008283|GO:0009986|GO:0030168|GO:0032642|GO:0038163|GO:0038164|GO:0048872	MPL proto-oncogene, thrombopoietin receptor	1258.7	414.802	9.83485	8.81183	1681.25	1003.33	1775.04	952.652	881.199	665.308	616.439	237.473	234.036	320.752	9.91155	9.48716	9.84147	10.5387	9.39538	9.37628	9.3723	8.42489	8.28668	8.59901
ASHGV40025350	0.0220766	1.50727	up	protein_coding	NM_032683	MPV17L2	RefSeq	1360	chr19	+	18304039	18307550	AAGAAGGTCCTCGTGGATCAGCTGGTAGCCTCTCCATTGCTGGGCGTCTGGTACTTCTTG	84769	Hs.515254	GO:0005743|GO:0005762|GO:0016021|GO:0061668|GO:0070131	MPV17 mitochondrial membrane protein-like 2	306.171	111.74	7.65301	7.06108	356.722	410.622	331.469	209.696	222.344	140.357	142.379	118.184	75.6047	82.1758	7.58305	7.94493	7.23247	8.06465	7.43997	7.23353	7.27754	7.35144	6.71054	6.73233
ASHGV40006729	0.0255084	1.56964	up	protein_coding	NM_054030	MRGPRX2	RefSeq	2130	chr11	-	19076002	19082228	CTGGAAGGATTCTGATGTCTTATTTTGTCATATTCATCCAGTTTCAGTTGTCCTGTCATC	117194	Hs.350566	GO:0004930|GO:0005887|GO:0007186|GO:0016021|GO:0019233|GO:0030431|GO:0032467|GO:0042629|GO:0042923|GO:0043303|GO:0045576|GO:1990595	MAS related GPR family member X2	92.6451	28.298	5.73244	5.082	119.399	122.868	113.271	54.5795	53.1084	39.526	36.1618	33.8331	16.564	15.4051	5.89553	5.92642	5.59342	5.83747	5.40935	5.43734	5.32675	5.51446	4.67307	4.4584
ASHGV40020839	0.00350245	1.52392	up	protein_coding	NM_181441	MRPL55	RefSeq	707	chr1	-	228294379	228297013	CCACCCCGGGACATTGCTAAGATGGGAGGGCTGTTCTTAAATCACTCGTTCTTGAAGCTG	128308	Hs.63236	GO:0003735|GO:0005743|GO:0005762|GO:0006412|GO:0006996|GO:0032543|GO:0070124|GO:0070125|GO:0070126	mitochondrial ribosomal protein L55	4447.62	1949.37	11.7132	11.1054	7065.81	4087.7	5053.1	2255.93	3775.55	2628.45	2112.53	1132.56	2027.31	1846.01	11.9713	11.7455	11.4534	11.8913	11.5045	11.3016	11.1287	10.7028	11.281	11.1129
ASHGV40017471	0.0292147	1.64749	up	protein_coding	NM_023936	MRPS34	RefSeq	1020	chr16	-	1821895	1823140	TGAAAGAAACCGTCTTTGCGTTACACCCGAGTCTGCCTCTCGGAGCAGGGAGCTCACCTT	65993	Hs.720388	GO:0005739|GO:0005743|GO:0005840|GO:0006996|GO:0032543|GO:0032543|GO:0070124|GO:0070125|GO:0070126	mitochondrial ribosomal protein S34	1876.45	765.882	10.4381	9.71786	2311.51	1758.49	2730.22	1181.86	1400.16	921.309	761.295	310.376	950.425	886.004	10.3673	10.3901	10.4978	10.8709	10.0647	9.84477	9.68221	8.83058	10.2091	10.0227
ASHGV40008496	0.0432728	1.68603	up	protein_coding	NM_001012417	MS4A13	RefSeq	941	chr11	+	60282885	60310191	AGAGCACTCCTTAAAAACCCTAGAAATATGAGAATTTTGCTGTTGCTGATGCCTGGTGTG	503497	Hs.523704	GO:0016021	membrane-spanning 4-domains, subfamily A, member 13	102.684	31.263	5.89714	5.1435	114.685	132.678	144.249	62.0815	59.7257	47.9561	49.1364	28.1168	11.0373	20.0685	5.83712	6.05382	5.95978	6.05524	5.57973	5.71613	5.76699	5.26147	4.1528	4.82013
ASHGV40008490	0.0193782	2.29465	up	protein_coding	NM_021201	MS4A7	RefSeq	3024	chr11	+	60145957	60163426	GAGCTCTTATTAGCTGCATACAGTTCTGTCTTTTGGTGGAAACAGCTCTACTCCAACAAC	58475	Hs.530735	GO:0016021	membrane-spanning 4-domains, subfamily A, member 7	2739.56	948.682	11.0332	9.83493	3104.45	2888.7	3423.1	1570.47	2711.07	1943.66	787.993	241.515	960.758	809.488	10.7997	11.205	10.8326	11.3006	11.0281	10.8806	9.73603	8.44819	10.2224	9.88745
ASHGV40039416	0.00358322	3.28405	up	protein_coding	NM_018116	MSTO1	RefSeq	2500	chr1	+	155579960	155584758	ATGTGGGGAGCCTTCTGGAACACGTTGCTTTGCCCAGTCAGTGGTGCTGAGGGGTATAGA	55154	Hs.656547	GO:0003674|GO:0003924|GO:0005737|GO:0005741|GO:0007005|GO:0008152|GO:0048311	misato 1, mitochondrial distribution and morphology regulator	940.692	177.563	9.19324	7.47776	1605.39	697.264	1483.89	361.255	555.659	362.93	241.875	69.0658	118.753	95.1936	9.84812	8.84578	9.55915	8.97665	8.73648	8.53623	8.03159	6.54417	7.34459	6.93221
ASHGV40028331	0.00499654	1.75117	up	protein_coding	uc002wan.1	MTERFD2	UCSC_knowngene	2594	chr2	-	242034544	242039910	TTATGGTGTCCATTACACTGGAATAGTGAGGAATTAATTGTCTTTTGGTCCTGTGTCTTA	130916	Hs.159556	GO:0003690|GO:0005515|GO:0005737|GO:0005739|GO:0005762|GO:0006355|GO:0006364|GO:0006390|GO:0006626|GO:0007507|GO:0019843|GO:0042255|GO:0043010	mitochondrial transcription termination factor 4	131.387	33.2693	6.18956	5.38125	215.434	114.147	189.134	59.649	78.57	39.1923	32.9741	40.4005	28.3304	25.4494	6.81243	5.80682	6.36824	5.98668	5.97365	5.42359	5.19938	5.76135	5.37716	5.14476
ASHGV40013623	0.0412804	1.61612	up	protein_coding	NM_001145862	MTMR11	RefSeq	2879	chr1	-	149900542	149908791	GCTCCAACTCTTGTCTTGCTTAGTTTCTACAAATATTTTTGCTTCTTGTCATTTGAAGGA	10903	Hs.425144	GO:0070062	myotubularin related protein 11	657.164	250.651	8.80397	8.11144	778.165	745.749	904.494	324.019	533.391	317.162	279.94	94.5862	296.938	264.626	8.78104	8.96685	8.79299	8.79888	8.68009	8.35237	8.25176	7.01165	8.60867	8.33275
ASHGV40054059	0.0152003	2.05654	up	protein_coding	NM_001190708	MTRNR2L10	RefSeq	1121	chrX	-	55207823	55208944	TGATGCTATCTCAATCTAACAAATCATCACATACCCTACCCAAGAACAGGGTTTGTTAAG	100463488	Hs.722730	GO:0005576|GO:0005737	MT-RNR2-like 10	7127.76	2085.65	12.1945	11.1543	7792.55	3467.01	16101.1	2604.7	5673.44	2374.42	3474.18	1501.36	1204.87	1873.41	12.1319	11.4674	13.1543	12.1058	12.113	11.152	11.8341	11.0859	10.5615	11.1377
ASHGV40021861	0.0132067	1.94044	up	protein_coding	ENST00000604646	MTRNR2L11	GENCODE	1552	chr1	-	238107023	238108575	CATAGATGATATTATCTCAATCTAACAAATCATCACACACCCTACCCAAGAACAGGGTTT	100463489		GO:0005576|GO:0005737	MT-RNR2-like 11 (pseudogene)	11316.6	4181.61	13.0376	12.0812	11569.2	7374.34	21444.6	6257.88	9937.24	5375.28	7257.79	2638.08	2255.12	3381.78	12.6682	12.624	13.5188	13.4408	12.9362	12.3009	12.8488	11.8494	11.4459	11.9611
ASHGV40031058	0.00835198	2.01213	up	protein_coding	NM_001190472	MTRNR2L3	RefSeq	1383	chr20	-	55933495	55934878	GATGCCATCCCAGTCTCTTAAATCATCACACATCCTACCCAAGAACAGGGTTTGTTAAGA	100462983	Hs.727477	GO:0005576|GO:0005737	MT-RNR2-like 3	14431.1	4402.94	13.223	12.2142	16294	7608.06	31867.2	4875.82	11510.5	5163.1	6862.3	3267.31	2728.81	3993.2	13.139	12.6735	14.116	13.0662	13.1199	12.2436	12.7645	12.1081	11.7385	12.2164
ASHGV40048574	0.00578749	3.28118	up	protein_coding	NM_001190487	MTRNR2L6	RefSeq	1395	chr7	+	142374130	142375525	CGAGCAACCTATGCTAAGACTAAACAAGTTTAAGCGAATTACTATACATATATTGACCCA	100463482	Hs.727419	GO:0005576|GO:0005737	MT-RNR2-like 6	51.0178	7.07434	4.69245	2.97823	50.3091	34.815	106.205	39.1311	24.629	5	7.11335	5	5	13.2584	4.53385	3.83581	5.49443	5.29326	4.30489	2.42405	3.11657	2.53	2.57055	4.25
ASHGV40052557	0.017229	1.67498	up	protein_coding	NM_001190489	MTRNR2L7	RefSeq	1494	chr10	-	37890365	37891859	GGATGCTATCTCAATCTAAAAAATCATCACCACCCTACCCAAGAACAGGGTTTGTTAAGA	100288485	Hs.727092	GO:0005576|GO:0005737	MT-RNR2-like 7	21749.7	7953.35	13.8458	13.1017	23536.5	12233.5	46807.2	8424.65	17746.6	8728.02	11730	6233.27	5874.99	7200.48	13.5969	13.3214	14.6466	13.8741	13.7902	13.002	13.5323	12.9683	12.9012	13.1046
ASHGV40045218	0.0192792	2.08426	up	protein_coding	NM_001190706	MTRNR2L9	RefSeq	527	chr6	+	62284007	62284534	TCAAAACGAGTTACCACGTACAATTGATCCAATAATTTGACTAACGGAACAAGTTACCCT	100463487		GO:0005576|GO:0005737	MT-RNR2-like 9	33315.2	12181	14.6031	13.5435	44087.4	30328	47120.1	22618.7	22421.8	18370.5	21505.4	9309.58	5535.46	6184.28	14.4608	14.572	14.6661	15.1939	14.1225	14.0533	14.4317	13.5433	12.8131	12.8763
ASHGV40053302	0.0109031	2.06456	up	protein_coding	NM_005592	MUSK	RefSeq	2754	chr9	+	113431050	113563278	ATGCCACCAGAGTCCATTTTTTATAACCGCTACACTACAGAGTCTGATGTGTGGGCCTAT	4593	Hs.521653	GO:0001934|GO:0001934|GO:0004713|GO:0004714|GO:0005515|GO:0005524|GO:0005887|GO:0006355|GO:0007169|GO:0007275|GO:0007528|GO:0007528|GO:0007613|GO:0008582|GO:0010628|GO:0018108|GO:0018108|GO:0030054|GO:0030154|GO:0030198|GO:0031594|GO:0043235|GO:0043525|GO:0045211|GO:0046777|GO:0071340|GO:2000541	muscle, skeletal, receptor tyrosine kinase	31.6156	7.9104	4.06879	3.02296	31.6807	45.6133	39.734	21.2993	19.7505	13.7205	10.8315	5	5	5	3.77877	4.293	4.00387	4.28948	3.97884	3.88183	3.62639	2.53	2.57055	2.50603
ASHGV40053723	0.0117523	1.6253	up	protein_coding	NM_015419	MXRA5	RefSeq	9800	chrX	-	3226608	3264684	CCCATGAATAATACACGACCTGTTATTTCCATGACTGCTTTACTGTATTTTTAAGGTCAA	25878	Hs.369422	GO:0003674|GO:0008150|GO:0070062	matrix-remodelling associated 5	81.2908	22.3893	5.52362	4.82291	128.955	77.2727	99.5251	58.375	42.3265	27.4525	27.6655	23.0773	18.1176	15.6334	6.01625	5.16883	5.39878	5.95052	5.08372	4.90292	4.9528	4.99103	4.78959	4.47822
ASHGV40013847	0.0258066	1.53724	up	protein_coding	NM_002471	MYH6	RefSeq	5941	chr14	-	23851198	23877486	GAGTGGACATTCATTGACTTTGGCATGGACCTGCAGGCCTGCATTGACCTCATCGAGAAG	4624	Hs.278432	GO:0000146|GO:0000146|GO:0001701|GO:0001725|GO:0002026|GO:0002026|GO:0002027|GO:0003779|GO:0005516|GO:0005524|GO:0005654|GO:0005737|GO:0005739|GO:0005829|GO:0005859|GO:0005925|GO:0006936|GO:0006941|GO:0006941|GO:0007512|GO:0007522|GO:0008016|GO:0008217|GO:0009408|GO:0016459|GO:0016887|GO:0019901|GO:0030016|GO:0030017|GO:0030018|GO:0030049|GO:0030049|GO:0030239|GO:0030509|GO:0030898|GO:0030899|GO:…	myosin, heavy chain 6, cardiac muscle, alpha	47.1492	13.5346	4.73203	4.11168	67.7038	52.2447	47.2829	36.2622	32.2524	11.1959	19.8363	14.6644	9.71088	12.2653	5.00656	4.51683	4.27323	5.16696	4.69656	3.57321	4.47431	4.38036	3.9898	4.14074
ASHGV40019863	8.65335e-05	3.28389	up	protein_coding	NM_002472	MYH8	RefSeq	6038	chr17	-	10293641	10325267	GCACAAAATGTGCTATTTTTGGTCACTTGCTTTATGACGTTTATTTTCCTGTTAAAGCTG	4626	Hs.700484	GO:0000146|GO:0003009|GO:0005516|GO:0005524|GO:0005737|GO:0005829|GO:0005859|GO:0006936|GO:0008307|GO:0016887|GO:0030017|GO:0030049|GO:0030049|GO:0032027|GO:0032982|GO:0046034|GO:0051015	myosin, heavy chain 8, skeletal muscle, perinatal	42.055	5.95604	4.40549	2.69008	59.5411	54.0803	58.0266	17.8882	20.739	9.78021	5	5	5	5	4.80534	4.57346	4.58654	4.00752	4.05459	3.38586	2.45798	2.53	2.57055	2.50603
ASHGV40033218	0.0454515	1.68518	up	protein_coding	NM_000262	NAGA	RefSeq	3726	chr22	-	42454337	42466846	TTCGAATTAGGAGTAGAGAGATCTGACCTCTTGCCAGGAATGCCCATGGATCATGTGATT	4668	Hs.75372	GO:0004557|GO:0005737|GO:0005764|GO:0008456|GO:0009311|GO:0016052|GO:0016139|GO:0019377|GO:0042803|GO:0046477|GO:0070062	N-acetylgalactosaminidase, alpha-	1159.08	470.463	9.70091	8.948	1375.83	1003.48	1590.99	639.957	1185.16	758.524	564.751	153.206	418.823	457.011	9.62013	9.48772	9.66157	9.91104	9.82407	9.55754	9.25561	7.76144	9.07462	9.0908
ASHGV40026368	0.000322714	1.64534	up	protein_coding	NM_005380	NBL1	RefSeq	2184	chr1	+	19970666	19984949	CCCCGCTGCCCCCGCCCTCGCGCCCTGTTTGGAGGGAGCCACCCTGACGTCGGAGCCGCT	4681	Hs.654502	GO:0005515|GO:0005615|GO:0007399|GO:0016015|GO:0030514|GO:0035582|GO:0036122|GO:0038098|GO:0042803|GO:0045666|GO:0048263|GO:0048812|GO:0090027	neuroblastoma 1, DAN family BMP antagonist	2528.24	960.314	10.8299	10.1116	3101.45	2365.63	3911.7	1113.1	2149.33	1249.7	1229.89	704.471	700.395	917.111	10.7978	10.8655	11.0324	10.7731	10.681	10.2762	10.3922	10.0192	9.79166	10.0785
ASHGV40049716	0.0191536	1.80878	up	protein_coding	NM_032041	NCALD	RefSeq	3735	chr8	-	102698769	102803439	CCCACCAATCGAATTGTAGAGCTGCTTGTGTTCCCTTTTGATTCTTCTTTTTAACAATTT	83988	Hs.492427	GO:0003073|GO:0003779|GO:0005509|GO:0005515|GO:0005622|GO:0005829|GO:0005829|GO:0007268|GO:0015631|GO:0016192|GO:0019722|GO:0030130|GO:0030276|GO:0043014|GO:0070062	neurocalcin delta	305.049	92.076	7.52581	6.67079	375.201	390.458	447.464	127.669	184.451	155.916	134.885	63.1767	54.9935	51.4081	7.66171	7.86053	7.68395	7.2415	7.18134	7.38119	7.20227	6.4095	6.27565	6.08533
ASHGV40029197	0.0104038	1.5665	up	protein_coding	NM_015341	NCAPH	RefSeq	6059	chr2	+	97001478	97042833	GCTCAGAACCTCTCCATACCTCTGGCTTTTGCCTGTCTCCTACATTTAGCCAATGAAAAG	23397	Hs.308045	GO:0000278|GO:0000796|GO:0005515|GO:0005634|GO:0005737|GO:0005829|GO:0007076|GO:0016020|GO:0051301	non-SMC condensin I complex subunit H	1034.68	368.296	9.44159	8.79404	1486.79	1272.59	1391.4	436.368	586.234	379.813	434.295	337.91	319.967	369.495	9.73603	9.86913	9.47107	9.31319	8.81851	8.60148	8.88468	8.9672	8.7138	8.80303
ASHGV40008150	0.0127153	1.85764	up	protein_coding	NM_001202439	NCR3LG1	RefSeq	6382	chr11	+	17373308	17398868	GTGGCCTATTTCATTCATTGGTGTTGGACTGGTTTTATTAATTGTTTTGATTCCTTGGAA	374383	Hs.146274	GO:0005198|GO:0005886|GO:0016021|GO:0019028	natural killer cell cytotoxicity receptor 3 ligand 1	68.158	16.9031	5.21928	4.32581	91.4123	86.1509	91.4301	39.2939	32.503	25.259	27.2947	11.9216	6.8168	13.2231	5.46716	5.34938	5.27082	5.3007	4.70834	4.78508	4.93295	4.10067	3.56486	4.24549
ASHGV40007429	0.00380911	1.78777	up	protein_coding	NM_018087	NDC1	RefSeq	4840	chr1	-	54231133	54304225	CTCTTATTAGTTAAACACAGTTGTGTGGAATCACTGTTCCTGGTTAGAAATTTCTGCATT	55706	Hs.476525	GO:0005643|GO:0005737|GO:0007129|GO:0007283|GO:0015031|GO:0016020|GO:0017056|GO:0031081|GO:0031965|GO:0051028|GO:0051292	NDC1 transmembrane nucleoporin	67.1393	16.7691	5.21041	4.37224	89.0568	76.0723	94.332	35.5777	40.6578	19.1449	27.5139	8.78844	13.1847	15.2137	5.42574	5.1417	5.31748	5.13572	5.03139	4.38366	4.94447	3.71335	4.37736	4.44239
ASHGV40049978	0.001742	1.95284	up	protein_coding	NM_006096	NDRG1	RefSeq	3123	chr8	-	134249413	134309547	CCTCCCCGGCCCCTTTTCGCCCCCTGCCTGCCATACTGCGCCTAACTCGGTATTAATCCA	10397	Hs.372914	GO:0005515|GO:0005634|GO:0005737|GO:0005813|GO:0005829|GO:0005874|GO:0005886|GO:0005913|GO:0008017|GO:0008285|GO:0010038|GO:0015630|GO:0017137|GO:0030330|GO:0032287|GO:0043015|GO:0043209|GO:0045296|GO:0045576|GO:0048471|GO:0055038|GO:0070062|GO:0071456|GO:0090232	N-myc downstream regulated 1	10026.2	3116.25	12.7354	11.7699	16035.2	8502.15	16107.3	2874.62	6611.76	4420.07	3332.3	2562.91	2306.02	2959.95	13.1133	12.822	13.1584	12.2419	12.3415	12.0239	11.7786	11.8073	11.4783	11.7612
ASHGV40053964	0.016767	1.61326	up	protein_coding	NM_001135998	NDUFB11	RefSeq	1108	chrX	-	47001614	47004609	CCCCTGCCTGCCATTCTGACCTCTTCTCAGAGCACCTAATTAAAGGGGCTGAAAGTCTGA	54539	Hs.521969	GO:0005515|GO:0005739|GO:0005743|GO:0005747|GO:0016021|GO:0022904|GO:0044237|GO:0044281	NADH:ubiquinone oxidoreductase subunit B11	4090.96	1757	11.6037	10.9138	6206.19	3704.52	4983.75	2155.07	3405.29	2340.08	1771.18	820.764	2357.05	1495.92	11.8133	11.5753	11.4307	11.8316	11.3678	11.131	10.8806	10.2499	11.5165	10.7909
ASHGV40003174	0.0346428	1.92101	up	protein_coding	NM_001203261	NDUFC2-KCTD14	RefSeq	2341	chr11	-	77726760	77791265	GAAATTACATCCAGAGGATTTTCCTGAAGAAGATGTCTACTGTTGTGGAGCTGAACGTCG	100532726		GO:0005743|GO:0006120|GO:0008137|GO:0016021|GO:0070469	NDUFC2-KCTD14 readthrough	5368.99	2261.57	12.0196	11.0778	6923.48	5004.16	6481.83	2747.96	5687.53	4473.33	3036.76	658.808	1629.42	1509.54	11.9431	12.0293	11.8246	12.1838	12.1172	12.0432	11.6399	9.9228	10.9795	10.8034
ASHGV40008724	0.0302541	1.68362	up	protein_coding	NM_007103	NDUFV1	RefSeq	1631	chr11	+	67374322	67380012	GTTTCGTGAGGGGGGATGCCCGGCCGGCCGAGATCGACTCCCTGTGGGAGATCAGCAAGC	4723	Hs.7744	GO:0003954|GO:0005743|GO:0005743|GO:0005747|GO:0005747|GO:0005747|GO:0006120|GO:0006120|GO:0006120|GO:0008137|GO:0009060|GO:0010181|GO:0022904|GO:0044237|GO:0044281|GO:0046872|GO:0051287|GO:0051539	NADH:ubiquinone oxidoreductase core subunit V1	517.498	189.325	8.49123	7.73966	657.303	499.47	626.851	372.133	431.734	248.63	218.167	81.4089	219.274	179.147	8.53926	8.28445	8.21897	9.03517	8.37828	8.01933	7.88197	6.79142	8.19168	7.81389
ASHGV40051257	0.01863	2.03569	up	protein_coding	NM_006393	NEBL	RefSeq	9231	chr10	-	21068902	21186531	TCTGGACACCTGGTGCTGCTAATTGTGTTCATGGTTTCCTTTGATTGGCTATTGAACCCT	10529	Hs.5025	GO:0001725|GO:0005515|GO:0005523|GO:0008092|GO:0008092|GO:0008307|GO:0030018|GO:0031005|GO:0031674|GO:0051015|GO:0070062|GO:0071691	nebulette	236.077	58.5286	7.10248	6.07696	237.43	219.285	282.175	82.6879	358.809	82.6797	89.0989	53.0874	32.4902	35.287	6.96399	6.90206	6.98578	6.53114	8.12941	6.48298	6.61534	6.14745	5.56025	5.57877
ASHGV40008667	0.00344799	1.56815	up	protein_coding	NM_173808	NEGR1	RefSeq	5669	chr1	-	71868624	72748277	TGGAATTACCGGGAGCGCTGATGTTCTTTTCTCCTGCTGGTACCTTGTGTTGACACTGTC	257194	Hs.146542	GO:0005515|GO:0005886|GO:0005911|GO:0007626|GO:0007631|GO:0009986|GO:0010976|GO:0016337|GO:0031225|GO:0043005|GO:0043025|GO:0050767|GO:0070062	neuronal growth regulator 1	264.277	85.252	7.33752	6.68845	302.865	348.934	379.627	125.716	164.241	99.3602	111.008	89.3151	59.2545	67.322	7.34087	7.67112	7.43726	7.21816	7.02021	6.74942	6.93316	6.92159	6.38383	6.45427
ASHGV40008186	0.0386455	1.905	up	protein_coding	NM_006157	NELL1	RefSeq	3270	chr11	+	20691096	21597229	ACATCACCTATGACATCAGAAAAACTTGCCTGGACAGCTATGGTGTTTCACGGCTTAGTG	4745	Hs.657172	GO:0005509|GO:0005515|GO:0005576|GO:0005635|GO:0005737|GO:0007399|GO:0010468|GO:0030154|GO:0030501|GO:0033689|GO:0045669|GO:0048471|GO:2000599	neural EGFL like 1	36.5367	8.46502	4.12341	3.19361	28.5954	47.8823	71.5178	16.2525	18.4355	11.2273	14.9817	5	5	6.11609	3.60746	4.37521	4.89912	3.85098	3.88426	3.57638	4.08443	2.53	2.57055	3.20673
ASHGV40014344	0.000751603	1.60839	up	protein_coding	NM_021257	NGB	RefSeq	1885	chr14	-	77731833	77737655	ATTTGCTCTGTGCTGACTGTGGTCCTATAAATTCATGAGAAATAAACTGGTTCTGTGTGC	58157	Hs.274363	GO:0005344|GO:0005506|GO:0005515|GO:0005739|GO:0006915|GO:0015671|GO:0020037|GO:0043204	neuroglobin	152.261	47.5318	6.5381	5.85249	187.623	184.838	192.136	93.7249	102.985	57.5199	66.6293	42.6089	35.7794	35.1214	6.60106	6.61204	6.39382	6.72644	6.35715	5.97456	6.1958	5.83395	5.68644	5.57169
ASHGV40041681	0.039613	1.74078	up	protein_coding	NM_153361	NIM1K	RefSeq	2483	chr5	+	43192169	43280952	AATAAAGGCCGGCTAAAGTGACATTGCAGGGATTAAATCCTTCTTTGGCTGCCTGTGTGA	167359	Hs.25845	GO:0000287|GO:0004674|GO:0005524|GO:0006468	NIM1 serine/threonine protein kinase	48.1138	11.6032	4.63491	3.83518	52.094	88.0482	51.8155	25.1201	23.4911	14.4091	14.3424	17.1364	7.00588	5.12201	4.59189	5.38243	4.40856	4.55793	4.23374	3.95684	4.02172	4.58685	3.59415	3.01632
ASHGV40045631	0.0030803	3.24276	up	protein_coding	NM_001040214	NKAIN2	RefSeq	3393	chr6	+	124124990	125146786	GCACCTATCCTGGCAAATTTTGTACATATTATTATCGTCATTCTTGGTTTGTTTGGAACT	154215	Hs.656604	GO:0002028|GO:0005886|GO:0016021	Na+/K+ transporting ATPase interacting 2	89.9815	13.9924	5.66199	3.96477	120.675	125.757	105.46	57.4251	40.5901	18.1348	20.5596	10.5444	5	15.7232	5.91326	5.96078	5.48334	5.92326	5.02932	4.29889	4.52732	3.94065	2.57055	4.48644
ASHGV40017560	0.0311543	1.63452	up	protein_coding	NM_020677	NMRAL1	RefSeq	1385	chr16	-	4511677	4524896	TTGTGGGGATCGGGGGCACCAGAGGGGCAGAGGCACCAACATCTGAATAAAGCCATTGTT	57407	Hs.288969	GO:0005634|GO:0005737|GO:0048471	NmrA-like family domain containing 1	4381.96	1869.09	11.7391	11.0303	6615.35	4222.11	3673.43	3189.83	4209.07	2923.71	1940.38	1291.53	1826.38	1363.44	11.8828	11.7804	10.9447	12.4205	11.6673	11.4575	11.0201	10.8953	11.1264	10.6522
ASHGV40022662	0.00369963	3.32008	up	protein_coding	NM_003787	NOL4	RefSeq	3968	chr18	-	31431063	31803515	GTAACTGTGGACATTGCTATGCTTTTTTCTTCTAGTGTTTCTAGAATTACTGTTCCTTAC	8715	Hs.514795	GO:0003723|GO:0005515|GO:0005634|GO:0005730	nucleolar protein 4	84.8582	12.0511	5.4725	3.74128	100.034	118.718	131.783	44.4972	29.2583	20.4458	18.7432	5	6.49685	9.56978	5.61627	5.87034	5.82451	5.5007	4.55065	4.48289	4.39763	2.53	3.50471	3.79116
ASHGV40015227	0.0181427	2.11074	up	protein_coding	NM_024654	NOL9	RefSeq	6728	chr1	-	6581406	6614658	GTTCTGCTGTGTGTGTGTGTATTTTACAAAATATGTATGGTTTCTGTTCAGCTCTTTTCA	79707	Hs.59425	GO:0000448|GO:0000460|GO:0003723|GO:0005515|GO:0005524|GO:0005634|GO:0005730|GO:0006396|GO:0016020|GO:0016310|GO:0051731	nucleolar protein 9	10752.3	3162.78	12.739	11.6613	21329.2	8839.48	15446.8	2902.34	5243.56	6220.03	3723.5	1782.65	2049.82	2037.91	13.4545	12.8828	13.1012	12.2605	11.9961	12.5065	11.9342	11.3059	11.2988	11.261
ASHGV40031236	0.0161442	1.67581	up	protein_coding	NM_006392	NOP56	RefSeq	2068	chr20	+	2633177	2639039	CTGGCTGCACTTGCCCTCGCGTCTTCAGAAAACAGCAGTAGTACTCCAGAGGAGTGTGAG	10528	Hs.376064	GO:0000154|GO:0003723|GO:0005515|GO:0005654|GO:0005730|GO:0005732|GO:0005737|GO:0006364|GO:0016020|GO:0030515|GO:0031428|GO:0031428|GO:0032040|GO:0044822|GO:0070761	NOP56 ribonucleoprotein	8232.48	3490.27	12.6562	11.9113	10674.5	8945.59	10981.1	4880.17	5681.09	4332.97	3737.09	1701.84	4200.53	3478.91	12.5764	12.898	12.624	13.068	12.1143	11.9917	11.9414	11.2436	12.3711	12.0087
ASHGV40056267	0.000592776	1.87229	up	protein_coding	uc002dpe.2	NPIPL1	UCSC_knowngene	719	chr16	-	28355661	28367975	TTGCAACTGGGTAAGTTTGTTTGTTTTCCTTGCTTTTGAACATAGTCTGCCAGGTCAGGA					260.366	68.5792	7.28554	6.38073	358.118	313.901	360.43	112.295	157.087	81.6982	88.7259	68.6374	55.3196	48.5148	7.59058	7.49443	7.35873	7.03174	6.9522	6.46503	6.60938	6.53428	6.28423	6.01074
ASHGV40021745	0.00393749	1.85629	up	protein_coding	NM_006172	NPPA	RefSeq	858	chr1	-	11905766	11907840	GTCTCTGCTGCATTTGTGTCATCTTGTTGCCATGGAGTTGTGATCATCCCATCTAAGCTG	4878	Hs.75640	GO:0001666|GO:0003085|GO:0005102|GO:0005102|GO:0005184|GO:0005515|GO:0005576|GO:0005576|GO:0005615|GO:0005634|GO:0006182|GO:0006367|GO:0007168|GO:0007218|GO:0007565|GO:0008217|GO:0010460|GO:0010467|GO:0014898|GO:0030308|GO:0032868|GO:0035994|GO:0042629|GO:0048471|GO:0050880|GO:0051428|GO:0060372|GO:0060452|GO:0061049|GO:0071260|GO:0071855|GO:1901841|GO:1902261|GO:1902514|GO:1903766|GO:1903815	natriuretic peptide A	352.56	102.15	7.79057	6.89814	466.598	439.806	480.016	186.264	190.114	150.342	136.77	84.8727	64.7487	74.0156	7.99908	8.0695	7.7921	7.86604	7.22612	7.32955	7.22265	6.85211	6.50234	6.58407
ASHGV40047616	0.0133801	1.82326	up	protein_coding	NM_000905	NPY	RefSeq	576	chr7	+	24323806	24331484	AGAGACACTGATTTCAGACCTCTTGATGAGAGAAAGCACAGAAAATGTTCCCAGAACTCG	4852	Hs.1832	GO:0004930|GO:0005102|GO:0005184|GO:0005246|GO:0005576|GO:0005615|GO:0005615|GO:0005623|GO:0005794|GO:0006816|GO:0006928|GO:0007187|GO:0007218|GO:0007268|GO:0007586|GO:0007610|GO:0007631|GO:0008015|GO:0008217|GO:0008283|GO:0008343|GO:0021954|GO:0021987|GO:0031175|GO:0031841|GO:0032098|GO:0032100	neuropeptide Y	22.0009	5.17026	3.52741	2.66088	23.4394	28.5317	20.3666	15.0485	22.6183	5	5	5	5.85132	5	3.28164	3.48206	2.97004	3.72209	4.18121	2.42405	2.45798	2.53	3.38637	2.50603
ASHGV40043999	0.0226213	2.00632	up	protein_coding	NM_205860	NR5A2	RefSeq	5094	chr1	+	199996729	200146550	CTCTCCAGTTTGATCAACGAGAGTTCGTATGTCTGAAATTCTTGGTGCTCTTTAGTTTAG	2494	Hs.33446	GO:0000978|GO:0000980|GO:0001077|GO:0003677|GO:0003682|GO:0003690|GO:0003700|GO:0003705|GO:0003707|GO:0004879|GO:0005515|GO:0005543|GO:0005634|GO:0005654|GO:0005737|GO:0006355|GO:0006355|GO:0006367|GO:0008206|GO:0008270|GO:0009790|GO:0010467|GO:0030522|GO:0030855|GO:0031018|GO:0042127|GO:0042592|GO:0042632|GO:0043401|GO:0043565|GO:0044212|GO:0045070|GO:0045893|GO:0045893|GO:0045944|GO:0061113|GO:…	nuclear receptor subfamily 5 group A member 2	44.7103	10.8398	4.56825	3.56369	58.1406	56.7977	59.9799	24.0264	24.6072	23.5564	9.57898	9.6613	5	6.40206	4.76508	4.65258	4.63591	4.48429	4.30337	4.68714	3.47279	3.82629	2.57055	3.26169
ASHGV40034997	0.0262942	2.05895	up	protein_coding	NM_001113226	NTNG1	RefSeq	3434	chr1	+	107682628	108024475	TCCCCAGCGCTGCTGCTGCTGACCACGCTGCTGGGAACCGCCAGCCCCCTGGTGTTCTAG	22854	Hs.732535	GO:0005515|GO:0007409|GO:0046658	netrin G1	2122.27	718.66	10.5941	9.55222	2804.71	1509.58	3289.27	1612.81	1394.98	1120.58	1034.19	245.189	582.002	611.335	10.6476	10.1362	10.7826	11.345	10.0591	10.1138	10.145	8.47121	9.53593	9.49516
ASHGV40046566	0.041654	1.79682	up	protein_coding	NM_001145712	NUPR1L	RefSeq	682	chr7	-	56182373	56184090	TGCCCAAGTGGATTAGCCTTTTTAGAGTTTATTAATTAAAAGAGAGCAGCAAGAATGGCA	389493	Hs.177948		nuclear protein 2, transcriptional regulator	54.1625	12.998	4.84074	3.99529	94.3342	41.2326	69.571	39.7429	25.9321	17.4691	21.4276	5.8065	9.79776	10.4889	5.52034	4.1259	4.85924	5.32151	4.3767	4.24144	4.59005	3.2236	3.99986	3.92149
ASHGV40054260	0.0276027	1.51415	up	protein_coding	ENST00000372750	NXF2B	GENCODE	2884	chrX	-	101615318	101718085	ATTGTGGACTCCCTCAGTGCGTTGCCCAAAACTCAGCATGACCTCAGCTCCATCCTGGTG	728343	Hs.648337	GO:0000166|GO:0003723|GO:0005515|GO:0005634|GO:0005737|GO:0006406|GO:0007275|GO:0042272|GO:0050658	nuclear RNA export factor 2B	641.323	231.786	8.69207	8.09357	887.428	857.179	837.693	264.976	359.339	300.923	310.394	193.369	156.616	197.629	8.97304	9.21417	8.67427	8.46617	8.13271	8.27783	8.39773	8.11151	7.7376	7.94317
ASHGV40030923	0.0194978	1.67163	up	protein_coding	NM_080721	OCSTAMP	RefSeq	1958	chr20	-	45169669	45179213	GCTCCTGGAACTTATTTATATGCCTCAAAATCCTCTAAACTCATTTATAGTAACCCATAG	128506	Hs.526636	GO:0016021|GO:0034241|GO:0045672|GO:0071356|GO:0071391|GO:0072674|GO:0090290	osteoclast stimulatory transmembrane protein	36.8385	8.49717	4.23855	3.49729	61.3731	39.692	43.2877	24.3438	15.4957	9.30033	11.1929	8.51292	8.38452	5.09521	4.85299	4.06424	4.14197	4.5065	3.62703	3.3145	3.67376	3.67515	3.81222	3.01085
ASHGV40009300	0.00306729	1.7409	up	protein_coding	uc021qrt.1	OLFR959	UCSC_knowngene	714	chr11	+	124029124	124029838	TGAGGTGGACTATTATTTCTGTGATATCCCAGTCATGCTGAAGCTGGCTTGTGCAGATAC					47.3113	11.6819	4.67722	3.87738	57.6311	66.8157	58.0983	28.1129	25.8983	15.7328	18.0496	8.53271	9.13513	6.95926	4.75222	4.92899	4.5888	4.74143	4.37465	4.0859	4.34026	3.67762	3.91535	3.3678
ASHGV40009580	0.0195006	2.78088	up	protein_coding	NM_002543	OLR1	RefSeq	2533	chr12	-	10310898	10324790	CCTGGCACCTTTATGTCAACATTTTTGATTCTAGCTACCTGTATTATTTCACCTAGCTTG	4973	Hs.412484	GO:0005041|GO:0005515|GO:0005654|GO:0005886|GO:0005886|GO:0005887|GO:0006508|GO:0006898|GO:0006954|GO:0007155|GO:0007596|GO:0008015|GO:0016020|GO:0030246|GO:0043231|GO:0043235|GO:0045121|GO:0050900|GO:0070062	oxidized low density lipoprotein (lectin-like) receptor 1	61.6165	10.5208	4.92073	3.44518	99.6348	70.5894	86.8105	35.3058	15.7419	16.3579	17.4087	8.8372	5	5	5.61116	5.02108	5.19458	5.1246	3.65221	4.14282	4.28848	3.71804	2.57055	2.50603
ASHGV40024528	0.00648686	1.78032	up	protein_coding	NM_025136	OPA3	RefSeq	7889	chr19	-	46049538	46088122	TTTTTGTCAATCGGCACAGACCACTGTAAGGAAATGCAGTGTGTTGCAGTGGCCTTTTCT	80207	Hs.466945	GO:0005739|GO:0005739|GO:0007601|GO:0019216|GO:0040007|GO:0050896|GO:0050905|GO:0070584	optic atrophy 3 (autosomal recessive, with chorea and spastic paraplegia)	102.545	27.6627	5.96192	5.12979	112.4	127.313	114.079	96.1485	62.7847	31.4146	30.2028	21.0846	26.0413	29.5705	5.80442	5.98389	5.60237	6.76949	5.64946	5.09942	5.07746	4.86795	5.26253	5.34159
ASHGV40047119	0.00389289	1.75338	up	protein_coding	NM_001708	OPN1SW	RefSeq	1114	chr7	-	128412542	128415844	ATACCGCAGCGAGTCCTATACGTGGTTCCTCTTCATCTTCTGCTTCATTGTGCCTCTCTC	611	Hs.656404	GO:0001523|GO:0004872|GO:0004930|GO:0005887|GO:0007165|GO:0007186|GO:0007601|GO:0007602|GO:0007603|GO:0009881|GO:0018298|GO:0042622	opsin 1 (cone pigments), short-wave-sensitive	560.598	180.325	8.52523	7.71509	717.42	672.381	800.257	278.953	333.979	262.993	237.154	150.426	126.007	125.045	8.66145	8.7815	8.60622	8.55429	8.02268	8.09605	8.00267	7.73468	7.43018	7.31188
ASHGV40005328	0.0497306	2.47883	up	protein_coding	NM_021980	OPTN	RefSeq	3376	chr10	+	13142081	13180276	TCATTTAAGTGTTGATGTATCACCTCCCCAAAACTGTTGGTAAATGTCAGATTTTTTCCT	10133	Hs.332706	GO:0000042|GO:0000086|GO:0000139|GO:0000278|GO:0001155|GO:0001920|GO:0005515|GO:0005634|GO:0005654|GO:0005737|GO:0005776|GO:0005794|GO:0005802|GO:0005829|GO:0007030|GO:0007165|GO:0008022|GO:0008219|GO:0008284|GO:0016023|GO:0016236|GO:0017137|GO:0030674|GO:0031593|GO:0042060|GO:0042802|GO:0043001|GO:0043122|GO:0043124|GO:0043524|GO:0048471|GO:0050663|GO:0050829|GO:0051260|GO:0055037|GO:0070530|GO:…	optineurin	4096.74	1362.75	11.5928	10.2831	5449.4	3600.17	6133.96	2250.18	3050	1425.1	1284.29	211.851	2549.34	1343.14	11.5996	11.5266	11.7375	11.8864	11.2138	10.4558	10.4484	8.24281	11.638	10.6307
ASHGV40040167	0.0485952	2.27122	up	protein_coding	NM_012351	OR10J1	RefSeq	1089	chr1	+	159409511	159410600	CAACATCCACACTAGGCAGGAATATGAGGTGTAAACTCACAAACACTTGGCTCCTAGAGA	26476	Hs.532661	GO:0004930|GO:0004984|GO:0005549|GO:0005886|GO:0005887|GO:0007186|GO:0007338|GO:0007606|GO:0007608|GO:0050911|GO:0050911	olfactory receptor family 10 subfamily J member 1	1412.87	276.878	9.54237	8.3589	2128.71	1952.32	2322.86	249.223	411.23	335.862	297.993	239.163	183.043	328.33	10.2335	10.5648	10.2428	8.36097	8.30978	8.42813	8.34367	8.43512	7.94928	8.63831
ASHGV40043207	0.00258226	1.94238	up	protein_coding	NM_013937	OR11A1	RefSeq	2229	chr6	-	29393280	29395509	GTCACGAACAACTTTTTCTATTAACAAGCATCTATTTCTTTATTCTTCTGGGCTTCATCG	26531	Hs.676010	GO:0004930|GO:0004984|GO:0005886|GO:0005887|GO:0007186|GO:0050911	olfactory receptor family 11 subfamily A member 1	52.6531	11.1371	4.78752	3.8297	61.223	71.3472	77.9056	31.4604	21.3293	17.1843	14.4533	7.08782	7.35372	9.60656	4.8483	5.03794	5.02932	4.92522	4.09681	4.2166	4.03127	3.449	3.6544	3.79721
ASHGV40022589	0.0418021	1.92543	up	protein_coding	NM_001005487	OR13G1	RefSeq	924	chr1	-	247835419	247836343	TTCCAGAATAGGGAGATGCAGGCAGGAATTAGGAAGGTGTTTGCATTTCTGAAACACTAG	441933	Hs.553834	GO:0004888|GO:0004930|GO:0004984|GO:0005886|GO:0007186|GO:0016021|GO:0050907|GO:0050911	olfactory receptor family 13 subfamily G member 1	24.4963	6.1058	3.72486	2.77969	32.0958	26.5481	14.683	30.9004	18.2544	8.8368	6.6922	5	5	5	3.7999	3.35727	2.69964	4.89493	3.87259	3.23826	3.05361	2.53	2.57055	2.50603
ASHGV40018621	0.0416477	1.58564	up	protein_coding	NM_012360	OR1F1	RefSeq	939	chr16	+	3254246	3255185	AACAGGTACTTGAAAGGGGCTCTGAAAAAAGTAGTTGGCAGGGTGGTGTTTTCTGTCTGA	4992	Hs.664502	GO:0004930|GO:0004984|GO:0005886|GO:0007165|GO:0007186|GO:0016021|GO:0050907|GO:0050911|GO:0050911	olfactory receptor family 1 subfamily F member 1	105.697	33.9988	5.9645	5.29944	121.277	149.89	112.374	58.0964	86.8458	51.9683	51.9066	29.6774	19.3999	17.0416	5.92085	6.26103	5.58151	5.94265	6.11645	5.82932	5.84996	5.33384	4.88368	4.60039
ASHGV40052278	0.0250724	1.5258	up	protein_coding	NM_001004454	OR1L8	RefSeq	930	chr9	-	125329826	125330756	CCACGTGGCAACAATTGTTTACACAGTTTTGTCATCCATGCTCAATCCTTTTATCTACAG	138881	Hs.632695	GO:0004930|GO:0004984|GO:0005886|GO:0007186|GO:0016021|GO:0050907|GO:0050911|GO:0050911	olfactory receptor family 1 subfamily L member 8	57.5105	16.1626	4.94688	4.33732	73.9862	79.7885	74.2146	30.9379	28.625	19.8446	22.9287	8.84041	16.8673	12.3319	5.14228	5.22307	4.95583	4.89697	4.51626	4.43571	4.6869	3.7184	4.69746	4.1481
ASHGV40025141	0.00641686	1.82797	up	protein_coding	NM_001004456	OR1M1	RefSeq	942	chr19	+	9203920	9204862	TACTTCTTCCATTTCTTTGGCATCGTGGACAGCGTCATAATCGCCATGATGGCTTATGAC	125963	Hs.553577	GO:0004930|GO:0004984|GO:0005886|GO:0007186|GO:0016021|GO:0050907|GO:0050911|GO:0050911	olfactory receptor family 1 subfamily M member 1	52.1423	12.1829	4.78994	3.91969	70.1655	64.9325	71.764	29.8423	24.0072	15.5084	19.8631	7.63331	10.6679	7.24205	5.05956	4.88368	4.90335	4.83498	4.2681	4.06431	4.47628	3.53335	4.10398	3.42056
ASHGV40048604	0.000147165	2.16585	up	protein_coding	NM_012365	OR2A5	RefSeq	936	chr7	+	143747494	143748430	CTTTTGCTCACACTGAGTGTCTCATCTTGGTAATGATGTCCTACGATCGGTACATGGCTA	393046	Hs.553793	GO:0004930|GO:0004984|GO:0005886|GO:0007186|GO:0007608|GO:0016021|GO:0050911|GO:0050911	olfactory receptor family 2 subfamily A member 5	50.2928	9.41522	4.7455	3.63057	72.7829	61.7152	63.0866	30.1217	23.7575	12.1514	12.4582	7.33038	8.14549	6.99063	5.11902	4.79766	4.70897	4.85021	4.25163	3.69297	3.82328	3.48643	3.77697	3.37318
ASHGV40043204	0.0450013	2.07771	up	protein_coding	NM_001005226	OR2B3	RefSeq	1106	chr6	-	29053984	29055090	TCCTTATCTTCAATGATGGTAATGACCTTTGAACTCATTTTCCTATTTTCCAGGCTCTGG	442184	Hs.553835	GO:0004930|GO:0004984|GO:0005886|GO:0007186|GO:0007608|GO:0016021|GO:0050911|GO:0050911	olfactory receptor family 2 subfamily B member 3	57.3524	11.9327	4.80519	3.75019	77.8305	74.3723	90.9306	25.8258	17.8029	15.7384	19.1931	5	5.91316	13.8189	5.21986	5.10512	5.26299	4.60315	3.83481	4.08686	4.42917	2.53	3.39785	4.3071
ASHGV40018625	0.0201791	1.76637	up	protein_coding	NM_012368	OR2C1	RefSeq	1036	chr16	+	3405888	3406924	AGAGAAGTTGGCTGAGAGAACACTCCTTCGTTATTTATTGCGTCTTCATCTCTACATGCG	4993	Hs.258574	GO:0004930|GO:0004984|GO:0005886|GO:0005938|GO:0007186|GO:0007608|GO:0016021|GO:0050911|GO:0050911	olfactory receptor family 2 subfamily C member 1	308.192	81.5441	7.46572	6.64493	399.147	464.578	433.049	128.147	116.036	90.6646	88.4268	70.3094	66.9605	91.3593	7.75337	8.16886	7.63559	7.24744	6.52335	6.61928	6.60224	6.57521	6.54976	6.87817
ASHGV40049142	0.00486236	1.82113	up	protein_coding	NM_001004687	OR2L3	RefSeq	939	chr1	+	248223983	248224922	AGCACTACTTTTGGCATCTATGGCCTATGATCGTTACATTGCTATTTGCTTTCCTCTTCA	391192	Hs.690412	GO:0003674|GO:0004930|GO:0004984|GO:0005886|GO:0007186|GO:0007608|GO:0008150|GO:0016021|GO:0050911|GO:0050911	olfactory receptor family 2 subfamily L member 3	80.5435	17.5086	5.36034	4.4955	81.529	106.882	146.408	33.6049	34.2935	20.6317	21.1675	17.1996	12.0932	16.4512	5.29547	5.70002	5.98066	5.0412	4.78433	4.49616	4.57199	4.59138	4.26756	4.55041
ASHGV40049164	0.00176107	3.14049	up	protein_coding	NM_001004688	OR2M2	RefSeq	1044	chr1	+	248343287	248344331	AGGGCAAGTCTGAGAGTGAGTTACCTCATAAACTTTATGTTTTGCTGTTTGCTAAATTCT	391194	Hs.534728	GO:0004930|GO:0004984|GO:0005886|GO:0007186|GO:0007608|GO:0016021|GO:0050911|GO:0050911	olfactory receptor family 2 subfamily M member 2	37.019	5.38026	4.27419	2.6232	53.5729	41.578	36.2307	40.6781	13.0353	5	6.9013	5	5	5	4.63733	4.13985	3.862	5.35684	3.37493	2.42405	3.08538	2.53	2.57055	2.50603
ASHGV40003068	0.00718325	1.64097	up	protein_coding	NM_001005513	OR4C45	RefSeq	921	chr11	-	48366899	48373999	ACCATATCCTTCAATGGCTGCATGACTCAGCTCTTCACAGAACATTTCTTTGAGGCAGCT	403257	Hs.554533	GO:0004930|GO:0004984|GO:0005886|GO:0007186|GO:0016021|GO:0050911	olfactory receptor family 4 subfamily C member 45	50.5204	12.4346	4.71223	3.99768	69.9398	59.6188	73.8481	28.3009	20.8943	18.8661	14.1164	11.1399	8.42142	9.62911	5.05405	4.73962	4.94821	4.75343	4.06582	4.3606	4.00137	4.00976	3.81706	3.79961
ASHGV40056078	0.015031	1.57352	up	protein_coding	NM_001005486	OR4K15	RefSeq	1047	chr14	+	20443677	20444724	CATACTACCAGCCAGTTGGCATTCACTGTTAATCTGCCATTTTGTGGTCCTAATAAGGTA	81127	Hs.554583	GO:0004888|GO:0004930|GO:0004984|GO:0005886|GO:0007186|GO:0016021|GO:0050907|GO:0050911	olfactory receptor family 4 subfamily K member 15	64.6848	17.2706	5.09102	4.43703	90.8276	84.9221	86.8945	31.773	29.0069	27.5964	18.9438	13.2316	14.5176	12.0638	5.45616	5.32427	5.19586	4.94097	4.53785	4.91207	4.41238	4.24126	4.50373	4.11568
ASHGV40014710	0.00466549	2.67478	up	protein_coding	NM_001005483	OR4K5	RefSeq	972	chr14	+	20388765	20389737	CATTACCTGAGGCCAAGGAGAATTTCTGAAATGTCACTAGTAGTGAGAACTTCCTTTCAT	79317	Hs.554585	GO:0004888|GO:0004930|GO:0004984|GO:0005886|GO:0007186|GO:0016021|GO:0050907|GO:0050911	olfactory receptor family 4 subfamily K member 5	54.4742	8.06692	4.86315	3.44373	60.0309	89.7134	52.2593	51.3752	18.9921	6.03835	11.4343	9.14184	5.74978	7.97033	4.81818	5.41376	4.42286	5.73411	3.92685	2.84511	3.70408	3.75763	3.36793	3.5439
ASHGV40056076	0.000565808	1.79278	up	protein_coding	NM_001004723	OR4N2	RefSeq	1008	chr14	+	20271928	20296531	AGTCTCAAGATATTCAGCTCCTGGTCTTTGTGCTAGTTTTAATATTCTACTTCATCATCC	390429	Hs.512490	GO:0004888|GO:0004930|GO:0004984|GO:0005886|GO:0007186|GO:0016021|GO:0050907|GO:0050911	olfactory receptor family 4 subfamily N member 2	151.429	40.72	6.48972	5.64753	176.365	214.853	196.249	84.7782	84.8981	54.2341	50.8162	33.6339	32.6042	32.3114	6.50274	6.86817	6.42645	6.56804	6.08321	5.88868	5.81622	5.50636	5.56575	5.46063
ASHGV40006588	0.00166167	1.81479	up	protein_coding	ENST00000332249	OR52L1	GENCODE	1094	chr11	-	6007121	6008215	ACACAAAAGGATTGATCTGAACATATTCTCATTGTTTCCTTCGGAGGCTTCTTCTGCGGA	338751	Hs.553703	GO:0004930|GO:0004984|GO:0005886|GO:0007186|GO:0016021|GO:0050911	olfactory receptor family 52 subfamily L member 1	110.751	27.9002	5.96917	5.10937	152.108	137.426	146.816	53.4525	63.9539	37.5434	31.1292	30.362	24.1637	16.3029	6.27194	6.11271	5.98433	5.80181	5.67506	5.36252	5.1182	5.36445	5.16403	4.53762
ASHGV40008424	0.00923356	1.76923	up	protein_coding	NM_001001921	OR5AS1	RefSeq	975	chr11	+	55797894	55798869	CACTGATAAGGTGGTGGCAGTGTTTTATACTGTTGTATTTCCCATGTTTAATCCAATAAT	219447	Hs.553625	GO:0004930|GO:0004984|GO:0005549|GO:0005886|GO:0005887|GO:0007186|GO:0007608|GO:0050911|GO:0050911	olfactory receptor family 5 subfamily AS member 1	141.763	40.986	6.39508	5.57196	157.391	191.686	193.264	78.445	88.0286	64.4675	59.7343	33.5071	22.9489	24.2721	6.32871	6.67104	6.40196	6.44015	6.13356	6.13486	6.04631	5.50195	5.10007	5.07661
ASHGV40053415	0.0109663	1.80579	up	protein_coding	NM_001001923	OR5C1	RefSeq	963	chr9	+	125551211	125552174	TGGTCATCCCGTCTCTCAACCCACTCATCTACAGCCTCCGCAATAAGGAGGTCAAGGAGG	392391	Hs.534761	GO:0004930|GO:0004984|GO:0005549|GO:0005886|GO:0005887|GO:0007186|GO:0007608|GO:0050911|GO:0050911	olfactory receptor family 5 subfamily C member 1	2536.76	831.818	10.7915	9.93886	3755.37	3174.13	3344.78	1083.24	1326.27	809.208	1028.96	852.664	727.324	740.937	11.0924	11.3414	10.806	10.7255	9.99207	9.64828	10.1393	10.3083	9.84266	9.7558
ASHGV40036257	0.00999485	2.17192	up	protein_coding	NM_001005515	OR5H15	RefSeq	942	chr3	+	97887543	97888485	CTGTCATCATTCCTTTGTTAAATCCTATCATCTACAGTCTGAGAAATAAGCAAGTCATAG	403274	Hs.554713	GO:0004930|GO:0004984|GO:0005549|GO:0005886|GO:0005887|GO:0007186|GO:0007608|GO:0050911|GO:0050911	olfactory receptor family 5 subfamily H member 15	62.4787	11.6399	4.99709	3.87812	96.9858	72.4117	84.1743	40.8375	17.9841	14.684	18.7192	9.17247	7.31084	8.31294	5.56821	5.05987	5.14383	5.36367	3.84988	3.98272	4.39591	3.76154	3.6485	3.60193
ASHGV40015348	0.00257462	1.85171	up	protein_coding	NM_001160325	OR6P1	RefSeq	954	chr1	-	158532440	158533394	CATGTACACCTTCAACCACAACAAGATTATCTCTGTGCTCTACACTATCATTGTACCATT	128366	Hs.723122	GO:0004930|GO:0004984|GO:0005549|GO:0005886|GO:0005887|GO:0007186|GO:0007608|GO:0050911|GO:0050911	olfactory receptor family 6 subfamily P member 1	96.4814	24.595	5.82587	4.93701	119.792	126.61	112.212	69.6852	54.1071	28.082	33.0085	14.9381	25.3079	21.6386	5.90082	5.97263	5.57958	6.241	5.43533	4.93694	5.20079	4.40288	5.22361	4.92085
ASHGV40057828	0.000739256	2.35189	up	protein_coding	NM_001005468	OR8B2	RefSeq	942	chr11	-	124252297	124253239	TTATCTCCAATGTTGGGTGCATGACTCGGCTGTTTTTCTTTCTCTTTTTCGTCATCTCTG	26595	Hs.576944	GO:0004930|GO:0004984|GO:0005549|GO:0005886|GO:0005887|GO:0007186|GO:0007608|GO:0050911|GO:0050911	olfactory receptor family 8 subfamily B member 2	240.038	49.0548	7.11481	5.88098	306.203	266.683	394.53	91.0271	141.748	70.9781	52.2118	56.878	34.8022	30.4039	7.35973	7.22577	7.49747	6.67818	6.81288	6.26315	5.85864	6.25216	5.65129	5.37969
ASHGV40007775	0.00201732	1.57666	up	protein_coding	NM_001005467	OR8B3	RefSeq	942	chr11	-	124266305	124267247	AGATCATCCAGAGTTCCAGCAACCCCTCTTTTTCCTGTTTCTAGTGGTCTACATTGTCAC	390271	Hs.690456	GO:0004930|GO:0004984|GO:0005549|GO:0005886|GO:0005887|GO:0007186|GO:0007608|GO:0050911|GO:0050911	olfactory receptor family 8 subfamily B member 3	310.648	98.9631	7.55916	6.90229	401.9	357.271	459.497	130.444	204.129	119.175	121.539	102.677	72.5812	78.8429	7.76534	7.70868	7.72452	7.27518	7.32207	6.9976	7.05722	7.12883	6.65666	6.67114
ASHGV40008426	0.00439861	1.98826	up	protein_coding	NM_001003750	OR8I2	RefSeq	933	chr11	+	55860783	55861716	GATATCTGTCTGGGTGATAAGCAGTTTGGCGTTCTGTGATTCCAGCATCAATCATTTTTT	120586	Hs.554524	GO:0004930|GO:0004984|GO:0005549|GO:0005886|GO:0005887|GO:0007186|GO:0007608|GO:0050911|GO:0050911	olfactory receptor family 8 subfamily I member 2	81.2735	19.5833	5.55213	4.56062	91.3268	120.692	90.092	52.7919	51.4654	26.7565	30.4873	13.3184	17.2264	10.1279	5.46588	5.89824	5.24962	5.78102	5.36592	4.8678	5.0895	4.24947	4.7242	3.87215
ASHGV40007026	0.0303554	2.00398	up	protein_coding	NM_002556	OSBP	RefSeq	5083	chr11	-	59341870	59383617	AGAATTCTCTAGAACAGCTCTGTTATGTTGCAGCTTTCACCGTGTCCTCCTACTCCACTA	5007	Hs.597091	GO:0000139|GO:0005515|GO:0005634|GO:0005654|GO:0005730|GO:0005737|GO:0005794|GO:0006869|GO:0008142|GO:0016020|GO:0019904|GO:0030054|GO:0044128	oxysterol binding protein	3545.95	941.767	11.1096	10.1068	4512.5	5099.8	5745.97	828.244	1543.26	1100.85	1117.71	829.956	662.974	997.341	11.3441	12.0506	11.6466	10.3104	10.1965	10.0896	10.2634	10.2709	9.71272	10.1972
ASHGV40026491	0.0147289	1.53749	up	protein_coding	NM_194248	OTOF	RefSeq	7171	chr2	-	26680070	26781566	TACTTCTTGTGGCACACGTATCGCTGGCTGCTCCTCAAACTGTTGCTGCTCCTGCTGCTG	9381	Hs.91608	GO:0003674|GO:0005509|GO:0005789|GO:0005829|GO:0007605|GO:0016021|GO:0016079|GO:0016323|GO:0030054|GO:0030672|GO:0035612|GO:0061025	otoferlin	588.876	230.518	8.69503	8.07446	699.957	577.077	745.063	419.449	502.833	294.002	334.898	190.332	167.389	165.972	8.62787	8.52055	8.49447	9.24069	8.59158	8.24996	8.50757	8.08701	7.82659	7.70117
ASHGV40033976	0.0256491	1.89691	up	protein_coding	NM_000916	OXTR	RefSeq	4361	chr3	-	8792094	8811300	GGGGGCTCTGGGCTTGTGGCCGGTAGAGGATTCCCGCTCATTTGCAGTGGCTCAGAGGAG	5021	Hs.2820	GO:0001967|GO:0001975|GO:0001992|GO:0004990|GO:0005000|GO:0005829|GO:0005886|GO:0005887|GO:0005902|GO:0005913|GO:0006936|GO:0007166|GO:0007186|GO:0007204|GO:0007507|GO:0007565|GO:0007595|GO:0007613|GO:0010701|GO:0016324|GO:0017046|GO:0021537|GO:0030431|GO:0032230|GO:0032355|GO:0032570|GO:0032870|GO:0034059|GO:0034097|GO:0035176|GO:0042220|GO:0042277|GO:0042493|GO:0042711|GO:0042713|GO:0042755|GO:…	oxytocin receptor	453.024	146.382	8.25045	7.3268	497.341	700.848	447.772	287.714	331.447	258.155	196.725	114.377	85.2635	77.3886	8.09669	8.85428	7.68559	8.60478	8.01089	8.06822	7.74465	7.29802	6.87716	6.64595
ASHGV40008837	0.0353579	1.6143	up	protein_coding	NM_176796	P2RY6	RefSeq	2532	chr11	+	72975549	73009670	ATGGCTCTCACTGTCATCGGCTTCCTGCTGCCCTTTGCTGCCCTGCTGGCCTGCTACTGT	5031	Hs.16362	GO:0004930|GO:0005515|GO:0005886|GO:0005887|GO:0007200|GO:0014911|GO:0016323|GO:0016324|GO:0030321|GO:0035589|GO:0045028|GO:0045029|GO:0071380|GO:0071407	pyrimidinergic receptor P2Y, G-protein coupled, 6	2275.02	942.515	10.6899	9.99903	3396.04	2087.66	2942	1112.75	1836.63	1464.23	1340.01	828.776	504.395	575.165	10.9279	10.6764	10.6154	10.7721	10.4579	10.4887	10.5059	10.2661	9.321	9.41339
ASHGV40055090	0.00342503	1.60645	up	protein_coding	NM_001042506	PABPC1L2B	RefSeq	2200	chrX	+	72223351	72225551	AAGGGTGTTTCCCTGTCCTCAGTGGTTTTGCTGCAATCAAACACTGTTTATTACCCCCTT	645974	Hs.567854	GO:0000166|GO:0003723|GO:0070062	poly(A) binding protein, cytoplasmic 1-like 2B	108.984	31.8504	5.96627	5.2824	136.215	148.748	139.452	57.4941	63.0134	46.7858	41.1519	23.5013	24.2804	23.5326	6.09423	6.24914	5.90831	5.9246	5.65509	5.68213	5.51063	5.01638	5.16941	5.03346
ASHGV40044583	0.0388116	1.52064	up	protein_coding	NM_017906	PAK1IP1	RefSeq	1511	chr6	+	10695187	10709970	GAATCACAGATGTCTCCTGAAAGAACTCTTTTAGATGAAATCATTCTACTCAAATGTACC	55003	Hs.310231	GO:0005515|GO:0005654|GO:0005730|GO:0005886|GO:0008283|GO:0009968|GO:0060021	PAK1 interacting protein 1	1704.03	665.765	10.1847	9.58	2371.98	2206.21	2310.54	695.568	935.835	804.353	687.931	380.827	760.574	695.137	10.4099	10.7573	10.2348	10.0327	9.4887	9.64092	9.53826	9.14483	9.91104	9.66492
ASHGV40046113	0.00822528	1.66336	up	protein_coding	NM_020144	PAPOLB	RefSeq	4271	chr7	-	4897368	4901625	GTATCTGTACTCCTGGTATATTCAAGCACTGTTTTGAAAACAGATGACTTATTTCTCCAT	56903	Hs.487409	GO:0003723|GO:0004652|GO:0005524|GO:0005634|GO:0005737|GO:0006378|GO:0046872	poly(A) polymerase beta	48.7783	12.6616	4.72529	3.99119	61.3568	58.8055	66.4431	26.4603	30.8256	12.0021	19.3244	7.86548	14.9738	9.14213	4.85215	4.71484	4.78947	4.64381	4.62616	3.67482	4.43875	3.57098	4.5422	3.72919
ASHGV40035014	0.00441742	1.73899	up	protein_coding	NM_198504	PAQR9	RefSeq	2119	chr3	-	142680073	142682178	TTTCCTTCTCTACTTATTTAAATTGCCACTGGAATAAATGTGCCTTTTGAAGCAAAGTCC	344838	Hs.408385	GO:0004872|GO:0016021	progestin and adipoQ receptor family member IX	81.2125	20.9734	5.5097	4.71145	94.7047	102.482	117.695	48.5538	42.6273	21.5243	27.7856	18.4461	24.5871	12.5241	5.52709	5.63329	5.64769	5.64579	5.09462	4.56043	4.9598	4.68285	5.18511	4.16906
ASHGV40044159	0.00507447	2.5789	up	protein_coding	NM_021635	PBOV1	RefSeq	2505	chr6	-	138537126	138539627	CTGTCCACGATTCACTCATCTGTGTATTTTCTATAGATGTTTACTAGGCGTTTGTTATAT	59351	Hs.302016	GO:0005634|GO:0005737	prostate and breast cancer overexpressed 1	56.9342	9.75436	4.87438	3.50762	97.7429	65.3516	68.4048	26.3365	26.835	15.6254	14.9868	5.56833	7.59132	5	5.58142	4.89414	4.83207	4.63637	4.42788	4.07561	4.08509	3.18099	3.69037	2.50603
ASHGV40034397	0.0422162	1.55948	up	protein_coding	NM_033008	PCBP4	RefSeq	2040	chr3	-	51991469	52001482	ACTGATACCCTTTTGACTGGAATGAACTGGCTGGGCTTGTCAGGGGGCACCCCAAAGAGG	57060	Hs.20930	GO:0003677|GO:0003723|GO:0005737|GO:0030529|GO:0044822	poly(rC) binding protein 4	407.258	150.358	8.07263	7.43156	561.071	445.116	506.264	243.307	280.532	171.32	159.303	69.4484	194.028	157.693	8.29326	8.09299	7.8837	8.32072	7.77247	7.50767	7.43843	6.55382	8.03074	7.62716
ASHGV40042442	0.00333333	1.87037	up	protein_coding	NM_019119	PCDHB9	RefSeq	4412	chr5	+	140566700	140571111	ATAATCTGCCTTTTTTTCTGAAACCGTCTGTTGACAATTTTTACATCCTAATGACTGAAG	56127	Hs.662726	GO:0005509|GO:0005886|GO:0007156|GO:0007268|GO:0007416|GO:0016021|GO:0016339	protocadherin beta 9	75.8508	17.5587	5.38667	4.48335	99.1836	91.6771	106.511	37.9857	43.8968	14.8837	15.6119	21.4548	21.4795	14.3636	5.60364	5.45311	5.49919	5.24265	5.1348	4.00466	4.14197	4.89156	5.01706	4.3615
ASHGV40042453	0.00069875	1.5002	up	protein_coding	NM_018922	PCDHGB1	RefSeq	4590	chr5	+	140729827	140892546	GTTGTATGTGCCAGTAATGAAGATCACAAAATCGCTTATGACCCTTCTTTGTCTTCGCAC	56104		GO:0005509|GO:0005886|GO:0007156|GO:0016021|GO:0030426	protocadherin gamma subfamily B, 1	121.579	36.9203	6.11455	5.52939	153.772	151.242	173.108	57.4975	72.2748	44.2021	42.1108	37.2296	32.0774	28.9817	6.28944	6.27801	6.23055	5.92468	5.85005	5.60039	5.54373	5.64321	5.5435	5.31613
ASHGV40042462	0.00115086	1.59116	up	protein_coding	NM_018925	PCDHGB5	RefSeq	4578	chr5	+	140777694	140892546	ACTTTGTGGTGATTCATCTGGGGCCTTATTTCCACTTTGTAATTCCAGCGAGTCGACTTC	56101		GO:0003674|GO:0005509|GO:0005886|GO:0007156|GO:0008150|GO:0016021|GO:0070062	protocadherin gamma subfamily B, 5	173.978	54.3631	6.721	6.05092	228.93	208.488	228.077	103.338	101.057	63.5435	72.3217	49.3324	38.8369	47.7809	6.90998	6.81621	6.652	6.89391	6.33288	6.11381	6.30922	6.04718	5.79609	5.9883
ASHGV40042464	0.00312556	1.6664	up	protein_coding	NM_018926	PCDHGB6	RefSeq	4599	chr5	+	140787769	140892546	ATTCCAATGAAGACATGGTTTGCAGTGTTTCTCCTGGAGCCTTAATTCCACCTCATGGTG	56100		GO:0005509|GO:0005886|GO:0007156|GO:0016021	protocadherin gamma subfamily B, 6	204.359	63.8537	6.97782	6.24108	238.761	254.612	283.045	118.861	126.518	88.2982	90.6902	49.0608	44.9591	46.2602	6.97284	7.14973	6.9906	7.12722	6.6487	6.57814	6.64473	6.03927	6.00048	5.94277
ASHGV40042471	0.00514858	1.74918	up	protein_coding	NM_018928	PCDHGC4	RefSeq	4623	chr5	+	140864740	140892546	TAGTGGCAATTTGCTTTGTCTCCTTTGGCTCATTCGTGGCACTACTCTCTAAGTGTCTTC	56098		GO:0005509|GO:0005886|GO:0007156|GO:0016021	protocadherin gamma subfamily C, 4	285.108	82.9439	7.42302	6.61634	384.471	337.982	416.471	131.649	154.965	115.94	109.486	78.0348	52.8808	58.3778	7.69747	7.61545	7.57791	7.29122	6.93305	6.96083	6.91447	6.72445	6.22047	6.26148
ASHGV40036030	0.00617503	1.57366	up	protein_coding	NM_177966	PDE12	RefSeq	3993	chr3	+	57541980	57547768	CAAAGGACTCTTCTAAAAGGATATGTGTTGCTAATACCCATCTTTACTGGCATCCTAAAG	201626	Hs.572993	GO:0004535|GO:0005759|GO:0006397|GO:0046872|GO:0090503	phosphodiesterase 12	159.718	50.7088	6.61702	5.9629	202.346	209.584	181.806	106.247	98.608	51.3626	63.9592	39.4903	57.1417	41.5902	6.7172	6.82514	6.30693	6.93821	6.29764	5.81408	6.13988	5.72689	6.33587	5.79776
ASHGV40046338	0.00158755	2.611	up	protein_coding	NM_001191057	PDE1C	RefSeq	4804	chr7	-	31790792	32110474	GTACAGATGTTGAGATTTTGCACTGCTTATAAAATGCCTACCATGTTTTTTGCATAATGG	5137	Hs.728862	GO:0004117|GO:0005516|GO:0005829|GO:0007165|GO:0007173|GO:0007202|GO:0008152|GO:0008543|GO:0045087|GO:0046872|GO:0048011	phosphodiesterase 1C	48.7191	8.54093	4.76436	3.37975	66.1482	62.7706	48.9953	39.7025	25.9789	11.5931	12.6848	7.00021	6.42645	5	4.97176	4.82684	4.32387	5.3199	4.37942	3.62147	3.84627	3.43275	3.49226	2.50603
ASHGV40054572	0.00113747	2.2774	up	protein_coding	NM_032512	PDZD4	RefSeq	3782	chrX	-	153067620	153096022	TGTGGTTTTTCTCCCTTTCTGTGCTTGCCAATAGTTGTTTTGTTTTGTGGACCTGCCCTG	57595	Hs.92732	GO:0005938|GO:0016567|GO:0061630	PDZ domain containing 4	792.217	206.135	9.0554	7.86801	1058.6	883.892	1155.74	379.911	482.94	310.08	302.286	150.266	135.587	132.454	9.22662	9.26355	9.18389	9.06293	8.54004	8.3186	8.36097	7.7329	7.53594	7.39166
ASHGV40015604	0.00158835	2.03577	up	protein_coding	NM_002857	PEX19	RefSeq	3722	chr1	-	160246598	160254941	TGGTGAACAGTGTCTGATCATGTGAAACACAACACGTTTTCCTCTCTGAGTCCCAGCTAT	5824	Hs.517232	GO:0005515|GO:0005634|GO:0005654|GO:0005737|GO:0005737|GO:0005737|GO:0005777|GO:0005777|GO:0005778|GO:0005829|GO:0005829|GO:0006625|GO:0006625|GO:0007031|GO:0007031|GO:0016021|GO:0016557|GO:0016559|GO:0031526|GO:0036105|GO:0043231|GO:0043234|GO:0045046|GO:0047485|GO:0050821|GO:0051117|GO:0055085|GO:0061077|GO:0072321|GO:0072663|GO:1900131	peroxisomal biogenesis factor 19	566.777	157.405	8.62104	7.59546	558.25	855.855	609.353	371.275	439.151	168.662	165.342	161.528	142.704	148.791	8.28527	9.2114	8.17337	9.03142	8.40375	7.48649	7.4946	7.84014	7.60901	7.54708
ASHGV40039052	0.013344	1.64374	up	protein_coding	NM_002620	PF4V1	RefSeq	741	chr4	+	74719012	74720198	AACCCCAGCCCGACTTTCCCTGCGCACTGGGATCCTGCTGGAACCTCAGCTGCAACATGA	5197	Hs.72933	GO:0002690|GO:0005615|GO:0006954|GO:0006955|GO:0007186|GO:0008009|GO:0008201|GO:0032496|GO:0042127|GO:0045236|GO:0060326|GO:0060326|GO:0070098	platelet factor 4 variant 1	1321.83	448.114	9.73768	9.0207	1838.44	845.259	2430.83	524.018	970.606	504.227	578.131	283.763	360.584	513.863	10.0453	9.18891	10.3046	9.60983	9.53976	8.99988	9.28654	8.68924	8.87611	9.25172
ASHGV40040896	0.0297123	1.6136	up	protein_coding	NM_002622	PFDN1	RefSeq	1324	chr5	-	139624634	139682689	TAAGCCTGGTTTTCTTGAGCAGAGGGATGGAACAGAGGGTGAGAGAGGCAGTGGCCGTCT	5201	Hs.483564	GO:0003700|GO:0006355|GO:0006457|GO:0007049|GO:0016272|GO:0044183|GO:0044267|GO:0051082|GO:0051084	prefoldin subunit 1	188.786	62.9703	6.87812	6.18783	272.263	176.13	230.391	129.764	135.382	96.0498	84.2103	32.8813	54.9362	46.7741	7.17608	6.53231	6.66871	7.26794	6.74554	6.70074	6.5299	5.47728	6.27401	5.95723
ASHGV40020261	0.0463087	1.83042	up	protein_coding	NM_033419	PGAP3	RefSeq	2721	chr17	-	37827374	37844323	GAAAACTTTTAAGGTGGGAGGGTGGCAAGGGATGTGCTTAATAAATCAATTCCAAGCCTC	93210	Hs.462971	GO:0000139|GO:0006505|GO:0006506|GO:0016021|GO:0016788|GO:0031227	post-GPI attachment to proteins 3	1749.16	682.358	10.3456	9.47342	2302.62	1703.45	2250.71	1148.36	1340.65	801.179	687.264	219.406	1118.09	585.847	10.3615	10.3388	10.1987	10.819	10.0101	9.63738	9.53593	8.29805	10.4587	9.43708
ASHGV40018224	0.000141932	2.03783	up	protein_coding	NM_015020	PHLPP2	RefSeq	8317	chr16	-	71678828	71758604	GTGGAGGAAAAAAGTGAAGATTGATTCTCTTTACTAGTTGCTGCTGATGGATCTCTGTGA	23035	Hs.709458	GO:0001917|GO:0004722|GO:0005634|GO:0005737|GO:0005829|GO:0006470|GO:0007173|GO:0008543|GO:0021766|GO:0038095|GO:0042622|GO:0045087|GO:0046872|GO:0048011|GO:0048015	PH domain and leucine rich repeat protein phosphatase 2	90.3772	20.861	5.73378	4.70675	111.127	110.857	111.345	62.2416	56.3144	32.6921	22.7463	17.1853	15.5496	16.1314	5.78622	5.76115	5.56619	6.05996	5.49539	5.15726	4.67481	4.59044	4.5881	4.52315
ASHGV40037165	0.0329675	2.13526	up	protein_coding	NM_006099	PIAS3	RefSeq	2902	chr1	+	145575987	145586546	TGTCCAGTCTCCCACTACATGAGTACCCACCTGCCTTCCCACTGGGAGCCGACATCCAAG	10401	Hs.435761	GO:0005515|GO:0005634|GO:0005737|GO:0006351|GO:0006355|GO:0008022|GO:0008270|GO:0009725|GO:0010628|GO:0015459|GO:0016874|GO:0016925|GO:0016925|GO:0019789|GO:0019899|GO:0030425|GO:0033235|GO:0045202|GO:0045838|GO:0047485	protein inhibitor of activated STAT 3	59383.8	14404.9	14.9854	13.891	120066	34000.7	104265	10813.8	27773.4	18601.2	16761.4	16358.9	5548.7	14754	15.8004	14.7756	15.706	14.2046	14.4402	14.0786	14.0427	14.3304	12.82	14.183
ASHGV40015767	0.000967927	1.61993	up	protein_coding	NM_001206670	PLA2G4E	RefSeq	4798	chr15	-	42273779	42342901	ATTCTTTCCGAGAAATCCTTACCCATCGGTCCTTCGTGTCTGAGTTTCACAACTTCCTGT	123745	Hs.668060	GO:0004623|GO:0005765|GO:0005829|GO:0006644|GO:0009395|GO:0036149|GO:0036150|GO:0036151|GO:0036152|GO:0044281|GO:0046474|GO:0046872	phospholipase A2 group IVE	116.147	33.0908	6.06919	5.37326	152.983	140.907	157.617	67.4514	61.7749	35.8026	41.0767	35.8679	25.9958	26.7111	6.28247	6.15629	6.09162	6.18981	5.62576	5.29346	5.50866	5.59342	5.26025	5.21052
ASHGV40005882	0.0113528	1.55031	up	protein_coding	NM_001012973	PLAC9	RefSeq	691	chr10	+	81892257	81904784	AACCAGCCCTGTCCTCTCGACTTCCTTCCTTAGCTTCATGTGAAATAAAAGCTATTCTGG	219348	Hs.204947	GO:0005515|GO:0005576	placenta specific 9	808.603	300.613	9.09526	8.46271	1087.81	977.669	1102.86	392.863	481.813	432.816	354.061	259.821	216.602	239.764	9.26805	9.44017	9.10795	9.12309	8.53704	8.78899	8.58998	8.56377	8.17401	8.19678
ASHGV40051554	0.0357995	1.82876	up	protein_coding	NM_001122	PLIN2	RefSeq	2029	chr9	-	19115758	19127604	GAAAAGGCGTCTTCACTGCTTTATCTCATGATGCTTGCTTGTAAAACTTGATTTTAGTTT	123	Hs.3416	GO:0005576|GO:0005634|GO:0005783|GO:0005811|GO:0005829|GO:0005886|GO:0014070|GO:0015909|GO:0019915|GO:0042493|GO:0044255|GO:0044281	perilipin 2	2249.77	766.686	10.5447	9.67388	4542.1	1724.32	2559.8	919.278	1503.35	1232.92	695.004	287.383	915.482	702.635	11.3526	10.362	10.3834	10.4707	10.1551	10.2571	9.55489	8.71236	10.1638	9.68122
ASHGV40033348	0.0171689	1.94099	up	protein_coding	NM_012401	PLXNB2	RefSeq	6356	chr22	-	50713407	50746001	GACCACCCCACCCCTTTTTGTAAATCTTGTTCATTGTAAATCAAATACAGCGTCTTTTTC	23654	Hs.3989	GO:0001843|GO:0001932|GO:0005515|GO:0005887|GO:0007405|GO:0007420|GO:0008360|GO:0009986|GO:0017154|GO:0043087|GO:0050772|GO:0070062|GO:0071526|GO:2001222	plexin B2	12345.1	4557.73	13.1311	12.1743	19447.9	9243.44	17996.2	4927.16	10111	7844.17	5364.94	1405.75	4035.9	4137.9	13.3444	12.9582	13.2844	13.1012	12.9672	12.8442	12.4282	11.0044	12.3144	12.2803
ASHGV40034899	0.0377554	2.33025	up	protein_coding	NM_015103	PLXND1	RefSeq	6977	chr3	-	129274055	129325582	GGCTGTAGCTGGGCTACTTGATCTTGCTGAAAGTGTTTCTAAAGATAGCACCACTTTTTT	23129	Hs.301685	GO:0001525|GO:0001569|GO:0003151|GO:0005515|GO:0005886|GO:0005887|GO:0007411|GO:0007416|GO:0017154|GO:0019904|GO:0030027|GO:0030334|GO:0032092|GO:0043542|GO:0045765|GO:0060666|GO:0071526	plexin D1	1314.49	434.422	9.91077	8.69029	1627.11	1038.85	1792.62	863.744	1250.14	755.163	589.001	86.8806	330.236	410.828	9.86542	9.5478	9.85671	10.3786	9.90533	9.55035	9.31069	6.88242	8.75864	8.94934
ASHGV40024558	0.0451031	1.67375	up	protein_coding	NM_020709	PNMAL2	RefSeq	4739	chr19	-	46994447	46999169	TCAATTTGGGGTAATTCACTTAAAATCCAGTTTTGGTTCTTCTGGGCTGAGTGGGCCCTG	57469	Hs.7193		paraneoplastic Ma antigen family-like 2	113.139	34.9184	6.0425	5.29942	127.125	161.176	146.192	65.8441	65.3582	50.6427	59.1162	31.5436	15.9445	17.3448	5.99425	6.38239	5.97867	6.15155	5.70562	5.79625	6.03254	5.42287	4.62167	4.62376
ASHGV40031485	0.0462516	1.94412	up	protein_coding	NM_015352	POFUT1	RefSeq	5249	chr20	+	30795695	30826467	GGTCGACCTGTACATCCTCGGCCAAGCCGACCACTTTATTGGCAACTGTGTCTCCTCCTT	23509	Hs.472409	GO:0001525|GO:0001756|GO:0005783|GO:0006004|GO:0006355|GO:0006493|GO:0007219|GO:0007219|GO:0007399|GO:0007507|GO:0008417|GO:0009790|GO:0016020|GO:0016266|GO:0036066|GO:0046922|GO:0046922	protein O-fucosyltransferase 1	4977.23	1390.92	11.5956	10.6364	6320.09	6933.13	8386.17	1021.39	2225.38	1901.3	1484.36	1111.97	931.836	1525.11	11.8341	12.5368	12.241	10.6368	10.7291	10.8497	10.6461	10.6789	10.1853	10.8222
ASHGV40055924	0.0287061	1.56507	up	protein_coding	NM_013274	POLL	RefSeq	2741	chr10	-	103338638	103348027	ACCCTCTGGGGTAGGAGAACAGCCATTCCACATGTGTTCCCTCTATCCGTCCTGCTTCCT	27343	Hs.523230	GO:0003677|GO:0003887|GO:0005515|GO:0005634|GO:0006260|GO:0006289|GO:0016446|GO:0016829|GO:0046872|GO:0071897	polymerase (DNA directed), lambda	686.961	266.415	8.88612	8.2399	754.894	773.824	1041.45	399.057	465.575	329.227	282.773	123.683	285.413	310.977	8.73663	9.0344	9.02117	9.15005	8.48837	8.40179	8.26644	7.42464	8.55303	8.55358
ASHGV40029297	0.00948039	1.98788	up	protein_coding	NM_006112	PPIE	RefSeq	4392	chr1	+	40204516	40222441	GGCAAGCATGTGGTGTTTGGAGAGGTCACCGAAGGCCTAGATGTCTTGCGGCAAATTGAG	10450	Hs.524690	GO:0000166|GO:0000398|GO:0000413|GO:0003723|GO:0003755|GO:0005515|GO:0005634|GO:0006355|GO:0006457|GO:0016018|GO:0044822|GO:0045070|GO:0071013	peptidylprolyl isomerase E (cyclophilin E)	4183.22	1431.33	11.5547	10.5635	5798.68	3905.81	6402.89	1565.35	3243.36	2060.28	1868.11	536.649	1665.4	1026.23	11.6992	11.6754	11.7991	11.2947	11.305	10.9673	10.9645	9.638	11.0083	10.2392
ASHGV40011377	0.00701428	1.72494	up	protein_coding	NM_005167	PPM1J	RefSeq	1762	chr1	-	113252615	113257950	CTCCATACTTACTCCTCTCACAGCCCAAATTCTGAAGTTGTCTCCCTGACCCTTCTTTAG	333926	Hs.655231	GO:0004722|GO:0006470	protein phosphatase, Mg2+/Mn2+ dependent 1J	81105	24474.3	15.6337	14.8471	127803	56801.3	142033	19677.2	59211	28824.5	28558	27687.1	17419.1	19882.8	15.8992	15.5481	16.1786	15.0201	15.5223	14.7862	14.8931	15.2034	14.6466	14.7063
ASHGV40055825	0.00350046	2.29146	up	protein_coding	NM_005398	PPP1R3C	RefSeq	2576	chr10	-	93388196	93392858	TCTCCTCTAGCTATCCTTGATGAGCTTCTCACTTTAAGAATAAATGTGTTTGATATAAGG	5507	Hs.303090	GO:0004722|GO:0005515|GO:0005829|GO:0005975|GO:0005978|GO:0006006|GO:0006470|GO:0019888|GO:0019903|GO:0044281|GO:0050790	protein phosphatase 1 regulatory subunit 3C	32.6262	5.44698	3.93368	2.73741	49.2249	37.2075	49.4078	10.128	17.1627	5.902	5	6.33291	5	5	4.49989	3.95292	4.3357	3.10061	3.7793	2.82725	2.45798	3.32526	2.57055	2.50603
ASHGV40026321	0.0160889	1.62114	up	protein_coding	NM_017765	PQLC2	RefSeq	1909	chr1	+	19638739	19655794	ATCGGCTCCATCTCCAGCGTGTTGTACCTGCTTTCCCGGCTGCCTCAGATCCGCACCAAC	54896	Hs.647620	GO:0005765|GO:0015174|GO:0015181|GO:0015189|GO:0015809|GO:0015819|GO:0031301|GO:0043231|GO:0080144|GO:1903401|GO:1903826	PQ loop repeat containing 2	1074.04	388.762	9.55778	8.86077	1116.61	1588.97	1409.9	576.409	678.319	477.011	444.259	391.704	293.977	336.859	9.30578	10.2229	9.48959	9.7484	9.02218	8.92653	8.91964	9.18603	8.59381	8.67784
ASHGV40022515	0.0256193	2.00553	up	protein_coding	NM_001009611	PRAMEF4	RefSeq	1840	chr1	-	12939032	12946025	ATGCCTTGTCTGGAGGCCTTCCAAGCTGTGCTCGATGGGCTGGATGCACTGCTTAACCTA	400735		GO:0008284|GO:0042974|GO:0043066|GO:0045596|GO:0045892|GO:0048387	PRAME family member 4	248.135	74.9182	7.33119	6.3272	311.895	312.256	261.214	185.629	169.681	130.026	116.243	31.8735	52.5676	43.8803	7.38574	7.48468	6.86274	7.86082	7.06197	7.12239	6.99474	5.43585	6.21339	5.86965
ASHGV40017620	0.0023372	5.43908	up	protein_coding	NM_002761	PRM1	RefSeq	426	chr16	-	11374692	11375192	AAATCAGGAGCCTGCTAAGGAACAATGCCGCCTGTCAATAAATGTTGAAAAGTCATCCCA	5619	Hs.2909	GO:0000786|GO:0003677|GO:0005654|GO:0006323|GO:0007275|GO:0007283|GO:0030154|GO:0030261	protamine 1	208.03	18.4635	7.00758	4.56422	176.888	251.88	96.2034	306.902	208.275	25.6173	16.5938	18.7588	14.9997	16.3479	6.50827	7.13095	5.34584	8.70368	7.34918	4.80482	4.22518	4.70628	4.54427	4.54055
ASHGV40019303	0.0337606	1.74176	up	protein_coding	NM_019023	PRMT7	RefSeq	2478	chr16	+	68344876	68391169	TCATGGAGTTCAGGCATGCAGATACCCCAGACTGACCACTCTTGAGCAATAAAGTGGCCT	54496	Hs.653193	GO:0000387|GO:0005634|GO:0005654|GO:0005654|GO:0005730|GO:0005829|GO:0005886|GO:0006325|GO:0006349|GO:0006351|GO:0006355|GO:0008469|GO:0008757|GO:0016277|GO:0016571|GO:0018216|GO:0018216|GO:0019918|GO:0019918|GO:0019919|GO:0019919|GO:0030154|GO:0034969|GO:0034969|GO:0035241|GO:0035242|GO:0035243|GO:0035243|GO:0035246|GO:0035247|GO:0042393|GO:0043021|GO:0043046|GO:0043393|GO:0043985|GO:0044020	protein arginine methyltransferase 7	879.263	323.553	9.26259	8.46205	1147.44	706.75	1279.35	526.926	735.847	392.549	335.448	125.863	470.657	293.245	9.3436	8.86544	9.34518	9.61762	9.14112	8.65507	8.51002	7.44961	9.22529	8.47025
ASHGV40041246	0.00633786	1.79438	up	protein_coding	ENST00000308304	PROP1	GENCODE	1464	chr5	-	177419235	177423243	ACCCCGCCATCTCAATCAGTCACTGACTTTTGTTTATTCTGTCCTAGAAATACCTTTTTT	5626	Hs.158301	GO:0000122|GO:0000980|GO:0001205|GO:0001206|GO:0001568|GO:0003682|GO:0005515|GO:0005634|GO:0005667|GO:0006366|GO:0007417|GO:0008013|GO:0008022|GO:0009953|GO:0016477|GO:0021979|GO:0043066|GO:0045944|GO:0048850|GO:0060070|GO:0060126	PROP paired-like homeobox 1	111.617	27.692	5.96098	5.11749	140.661	150.354	155.402	68.4211	43.2497	36.2487	33.2309	23.2964	18.9381	26.7459	6.14438	6.26729	6.06735	6.21171	5.11414	5.31226	5.20852	5.00438	4.8501	5.2122
ASHGV40046214	0.00290656	2.41556	up	protein_coding	NM_175886	PRPS1L1	RefSeq	1091	chr7	-	18066399	18067486	GTTTCCTACCTGTTCAGCCATGTTCCTTTATAACAGAATAACTTCTAGGTTATGCTATTT	221823	Hs.169284	GO:0000287|GO:0004749|GO:0004749|GO:0005524|GO:0005575|GO:0006015|GO:0009156|GO:0009165|GO:0016301|GO:0016310|GO:0042803	phosphoribosyl pyrophosphate synthetase 1-like 1	373.529	88.7412	7.88678	6.61442	531.893	392.471	517.537	194.744	231.001	137.729	136.716	39.6205	64.859	64.7812	8.20828	7.86931	7.9175	7.94257	7.49621	7.20855	7.22183	5.73252	6.50493	6.40427
ASHGV40028304	0.0256534	1.63455	up	protein_coding	NM_001080835	PRR21	RefSeq	1170	chr2	-	240981229	240982399	ATGCCTCTTCACCCACGGCCCTTCGTCCATGCCTCTTCACCCACGGCCCTTCCTCCATGC	643905	Hs.693479		proline rich 21	1559.34	612.088	10.1891	9.48019	1709.22	1972.82	1925.68	1200.21	988.772	820.425	698.683	547.323	469.266	524.742	9.93481	10.5816	9.97148	10.8953	9.56218	9.67283	9.56265	9.6655	9.22082	9.27913
ASHGV40033831	0.0117457	2.28839	up	protein_coding	NM_181333	PRR5	RefSeq	1878	chr22	+	45098077	45133561	AGATCCTGGAGTCCGTGGACTCGGATTCTGAAGGGATTTTCATTGACTTTGGCCGGGGCC	55615	Hs.102336	GO:0001934|GO:0007049|GO:0014068|GO:0031932	proline rich 5	107.125	24.0377	5.99969	4.80536	136.95	100.867	143.379	71.8716	82.5594	24.1216	17.0975	9.8695	32.8962	36.2037	6.10274	5.60987	5.95071	6.29218	6.04297	4.71862	4.26424	3.85405	5.57798	5.6119
ASHGV40051868	0.0102059	1.63107	up	protein_coding	NM_015225	PRUNE2	RefSeq	12602	chr9	-	79226291	79521003	ATATCTACCTGAAAGAGACAGGGCTGATGTTACCTTTTTCCACTTTGCACTACCTGGTGC	158471	Hs.262857	GO:0005737|GO:0006915|GO:0008152|GO:0016462|GO:0046872	prune homolog 2 (Drosophila)	156.74	48.3421	6.54479	5.83898	198.465	176.77	226.478	90.5742	91.4119	75.5055	56.6291	43.8852	39.619	26.0715	6.68792	6.53689	6.64029	6.67076	6.18812	6.35048	5.9712	5.87459	5.8221	5.17653
ASHGV40024453	0.000198614	2.05635	up	protein_coding	NM_002782	PSG6	RefSeq	1478	chr19	-	43407767	43422076	TCATAAAGCGAGGCGATGGGACTGGAGGAGTAACTGGATATTTCACTGTCACCTTATACT	5675	Hs.646353	GO:0003674|GO:0005576|GO:0007565	pregnancy specific beta-1-glycoprotein 6	26.6606	6.0008	3.80641	2.76632	32.849	34.5671	30.5791	17.0431	18.2647	8.9405	6.06351	5	5	5	3.83725	3.82317	3.56845	3.9299	3.87327	3.25582	2.96923	2.53	2.57055	2.50603
ASHGV40022078	0.0305547	1.60901	up	protein_coding	NM_002805	PSMC5	RefSeq	1372	chr17	+	61904769	61909387	AAGGACAGTGAGAAAAACATGTCCATCAAGAAATTATGGAAGTGAGTGGACAGCCTTTGT	5705	Hs.79387	GO:0000082|GO:0000209|GO:0000278|GO:0000502|GO:0002223|GO:0002474|GO:0002479|GO:0003712|GO:0005515|GO:0005524|GO:0005634|GO:0005654|GO:0005737|GO:0005829|GO:0006366|GO:0006521|GO:0006915|GO:0006977|GO:0008134|GO:0008540|GO:0010467|GO:0012501|GO:0016020|GO:0016032|GO:0016234|GO:0016887|GO:0016887|GO:0017025|GO:0022624|GO:0030433|GO:0031145|GO:0031410|GO:0031531|GO:0031595|GO:0031597|GO:0034641|GO:…	proteasome 26S subunit, ATPase 5	8560.55	4028.15	12.751	12.0649	11020	8696.98	9984.09	5539.36	7562.37	6133.07	4800.02	1739.02	4120.91	3347.74	12.6268	12.8561	12.4877	13.2693	12.5154	12.4877	12.2651	11.2683	12.3534	11.9498
ASHGV40025203	0.0210032	1.94905	up	protein_coding	NM_020780	PTCHD2	RefSeq	5231	chr1	+	11539294	11597640	AGCCATCTCCCTGTCCATCCTCGTTGGCTCCTCCGTGGATTACTGCGTCCACCTGGTCGA	57540	Hs.202355	GO:0003674|GO:0005783|GO:0007224|GO:0008158|GO:0016021|GO:0031965|GO:0032368|GO:0042632	patched domain containing 2	3488.2	1008.38	11.1086	10.1459	6893.58	3077.13	4814.46	1054.68	1601.13	1331.12	1298.46	673.507	592.866	1145.94	11.9342	11.294	11.3636	10.6874	10.264	10.36	10.4595	9.95088	9.56121	10.3977
ASHGV40005401	0.00164481	1.52991	up	protein_coding	NM_178161	PTF1A	RefSeq	1339	chr10	+	23481459	23483181	GCCTTTCCTTCTTCGTACTTCGACGAGGACGACTTCTTCACCGACCAGTCTTCACGGGAC	256297	Hs.351503	GO:0000980|GO:0001077|GO:0003677|GO:0003682|GO:0005634|GO:0005667|GO:0005737|GO:0006355|GO:0006366|GO:0009790|GO:0009888|GO:0010842|GO:0021549|GO:0031016|GO:0031017|GO:0031018|GO:0035881|GO:0045944|GO:0046983|GO:0048384|GO:0048663|GO:0061074|GO:0070888	pancreas specific transcription factor, 1a	159.398	51.2086	6.60454	5.99109	188.926	207.671	203.142	103.655	93.5949	54.423	59.6981	53.4181	44.9205	43.5832	6.61204	6.80904	6.47841	6.90048	6.22273	5.89422	6.04548	6.15652	5.99918	5.86005
ASHGV40014993	0.0412599	2.31326	up	protein_coding	NM_000956	PTGER2	RefSeq	2494	chr14	+	52781015	52795322	GCTGACCTTTGAGGTCAGTAGTTTAAAAGTTCTTAGTTATATAGCATCTGGAAGATCATT	5732	Hs.2090	GO:0004957|GO:0005886|GO:0005887|GO:0007186|GO:0007189|GO:0032496|GO:0032570|GO:0042127|GO:0071380	prostaglandin E receptor 2	605.559	174.585	8.66581	7.45588	782.668	523.825	912.201	335.696	473.405	229.178	196.37	34.3769	233.594	179.405	8.79059	8.36341	8.8036	8.85812	8.51332	7.90001	7.74201	5.5372	8.28365	7.81655
ASHGV40052395	0.00150827	1.57051	up	protein_coding	NM_004878	PTGES	RefSeq	1787	chr9	-	132500614	132515344	AACGACATGGAGACCATCTACCCCTTCCTTTTCCTGGGCTTCGTCTACTCCTTTCTGGGT	9536	Hs.146688	GO:0001516|GO:0002526|GO:0002544|GO:0005641|GO:0005789|GO:0006693|GO:0007165|GO:0008285|GO:0014070|GO:0016020|GO:0016021|GO:0019369|GO:0019371|GO:0032496|GO:0032526|GO:0034097|GO:0043295|GO:0044281|GO:0048471|GO:0050220|GO:0050220|GO:0051592	prostaglandin E synthase	768.721	280.11	9.02041	8.36918	998.198	863.603	1071.77	352.484	557.55	337.999	382.612	242.109	201.752	236.077	9.13465	9.22885	9.06325	8.93366	8.74165	8.43705	8.69607	8.45261	8.08054	8.1796
ASHGV40020379	0.0106621	2.06281	up	protein_coding	NM_001142653	PTGES3L	RefSeq	1923	chr17	-	41120104	41132545	AACTTTCTGTGACGCAAAGCTGGGAAGGCAGCTGTGGCTATTTTCCAGTTGTTCTAGAAA	100885848			prostaglandin E synthase 3 (cytosolic)-like	46.259	9.79423	4.58411	3.5395	63.7814	54.4098	67.1288	24.2954	21.6796	17.4755	9.44466	5	8.39221	8.65877	4.91279	4.58388	4.80348	4.50249	4.11792	4.24226	3.45472	2.53	3.81367	3.65686
ASHGV40033211	0.0421101	2.10905	up	protein_coding	NM_000959	PTGFR	RefSeq	5360	chr1	+	78956727	79006386	AATGGTAATCCAGCTCCTGGCGATAATGTGTGTCTCCTGTATTTGTTGGAGCCCATTTCT	5737	Hs.654365	GO:0004958|GO:0005576|GO:0005737|GO:0005886|GO:0005886|GO:0005887|GO:0007186|GO:0007567|GO:0008284|GO:0010628|GO:0032355|GO:0032496|GO:0035584|GO:0043066|GO:0071799	prostaglandin F receptor (FP)	1989.4	483.105	10.1952	9.11861	2710.92	2827.58	3284.19	477.39	646.937	573.647	672.635	369.018	292.574	507.648	10.5996	11.1757	10.7804	9.45731	8.96295	9.17356	9.49639	9.09865	8.58852	9.23594
ASHGV40043643	0.0448504	1.72246	up	protein_coding	NM_016277	RAB23	RefSeq	4837	chr6	-	57051790	57087112	CTTGTATGTATTGCTATTTGGTTGCAGTTACACTCTGGAGCTTAATTTAAAACACTACTC	51715	Hs.555016	GO:0000045|GO:0001843|GO:0003924|GO:0005515|GO:0005525|GO:0005737|GO:0005776|GO:0005886|GO:0006886|GO:0006968|GO:0008589|GO:0010008|GO:0021513|GO:0030670|GO:0032482|GO:0042384|GO:0042733|GO:0042992|GO:0045335|GO:0045861|GO:0070062|GO:0097094	RAB23, member RAS oncogene family	87.2736	22.9089	5.60784	4.82337	163.89	75.2409	78.0729	51.3899	67.7742	27.6335	20.5042	12.3	26.0321	28.0748	6.39044	5.12353	5.03309	5.73478	5.75735	4.91387	4.52228	4.14024	5.26208	5.27838
ASHGV40007166	0.0267922	1.74218	up	protein_coding	NM_002867	RAB3B	RefSeq	12844	chr1	-	52373627	52456436	ACACAGTAGCAAAAGAGAAGATCTCATTTACAAATATCTATGGTGTTTCCTTGTTCTGTG	5865	Hs.123072	GO:0003924|GO:0005515|GO:0005525|GO:0005737|GO:0005768|GO:0005829|GO:0005886|GO:0006886|GO:0006904|GO:0008021|GO:0009306|GO:0016079|GO:0017157|GO:0018125|GO:0019003|GO:0019882|GO:0030667|GO:0031489|GO:0031982|GO:0032482|GO:0048471|GO:0051586|GO:0070062|GO:0072659|GO:0097494	RAB3B, member RAS oncogene family	64.3947	16.0731	5.08165	4.28076	70.759	88.4184	99.4692	27.3721	35.9546	23.348	19.285	17.6922	5.19356	14.8468	5.0734	5.3887	5.39786	4.69789	4.85039	4.67427	4.43503	4.62675	3.26024	4.40749
ASHGV40021387	9.11745e-07	3.3816	up	protein_coding	NM_030665	RAI1	RefSeq	7668	chr17	+	17584786	17714765	TTGGGTGCTGCCACAAAGGATGCCTCCACACCTACCACTACCCGTGTGCCAGCGATGCAG	10743	Hs.655395	GO:0001501|GO:0005515|GO:0005634|GO:0005654|GO:0005739|GO:0006357|GO:0008270|GO:0032922|GO:0035326|GO:0040015|GO:0045893	retinoic acid induced 1	938.532	154.866	9.30807	7.55036	931.489	820.877	1689.73	435.961	814.601	177.2	182.364	119.91	141.59	153.265	9.05162	9.13714	9.75952	9.31192	9.28015	7.55417	7.64204	7.37221	7.59746	7.58594
ASHGV40046238	0.00690525	1.68047	up	protein_coding	NM_012294	RAPGEF5	RefSeq	6629	chr7	-	22157907	22396533	GAATTGCCATTAACAGTGTTTTCTTTCCCATATTCCATGCTTTCTGCCTCTGTGTATATA	9771	Hs.174768	GO:0005088|GO:0005634|GO:0007264|GO:0007399|GO:0017034|GO:0030742|GO:0043547|GO:0043547|GO:0043547	Rap guanine nucleotide exchange factor 5	539.22	167.568	8.40555	7.65668	692.244	642.872	841.881	226.072	293.03	185.056	218.687	177.424	125.047	131.624	8.61343	8.70133	8.67963	8.19533	7.83802	7.61885	7.88565	7.97856	7.41764	7.38271
ASHGV40006931	0.00944022	2.0462	up	protein_coding	NM_005055	RAPSN	RefSeq	1671	chr11	-	47459307	47470730	GCTCCCCTCCCTGCCTCTTTGTACTTTGCTCTTTATAGAAAAATAAACTGTTTGTACCTG	5913	Hs.81218	GO:0005737|GO:0005794|GO:0005813|GO:0005886|GO:0007268|GO:0007271|GO:0008270|GO:0030054|GO:0031594|GO:0033130|GO:0043495|GO:0043525|GO:0045211	receptor associated protein of the synapse	16645.7	4493.34	13.299	12.2661	34209.1	12034.7	24429.3	3674.26	8881.25	6352.32	5936.82	3558.4	3496.82	3122.35	14.0866	13.2991	13.6893	12.6419	12.7781	12.5452	12.5849	12.2259	12.1283	11.846
ASHGV40016204	0.0130593	2.1649	up	protein_coding	NM_002891	RASGRF1	RefSeq	6414	chr15	-	79252288	79383215	TTACCTCTTGCTAATAAATCTATTCTATCTCAGGGTGAACAGCGAGTTTTGATGGGTTTC	5923	Hs.459035	GO:0005085|GO:0005088|GO:0005089|GO:0005829|GO:0005886|GO:0005886|GO:0007165|GO:0007264|GO:0007268|GO:0007616|GO:0008283|GO:0030426|GO:0031175|GO:0035020|GO:0035023|GO:0035254|GO:0043005|GO:0043547|GO:0046578|GO:0046579|GO:0048167|GO:0048168|GO:0090630|GO:2000310	Ras protein specific guanine nucleotide releasing factor 1	40.472	8.38209	4.34392	3.22962	59.7153	38.7175	64.3488	18.7043	20.8741	15.0091	10.1533	5	6.748	5	4.81074	4.02213	4.74066	4.08139	4.06468	4.0166	3.54252	2.53	3.55294	2.50603
ASHGV40038884	0.00367721	2.35849	up	protein_coding	NM_023940	RASL11B	RefSeq	1979	chr4	+	53728494	53733002	ACAAGTTCAGATAGAAGGTGAAACCCTGGCTCTTCAGGTTCAAGACACTCCAGGTATTCA	65997	Hs.8035	GO:0005525|GO:0005622|GO:0007264|GO:0016020	RAS-like family 11 member B	4445.5	1284.24	11.7504	10.5126	4951.17	6514.86	4819.24	2614.24	3327.99	1216.83	1727.68	1582.94	1001.74	892.004	11.4845	12.4494	11.3678	12.1121	11.3383	10.2439	10.8526	11.1408	10.2923	10.0332
ASHGV40010344	0.000977996	1.84508	up	protein_coding	NM_005447	RASSF9	RefSeq	1796	chr12	-	86198330	86230318	GTCAACATAGTTCCAATGGCTCCTTTCTGACCTGCTTTCATGTTTTAATGTTTGTTTAAT	9182	Hs.527881	GO:0005215|GO:0005515|GO:0005768|GO:0005829|GO:0006605|GO:0007165|GO:0012510|GO:0016197|GO:0070062	Ras association (RalGDS/AF-6) domain family (N-terminal) member 9	260.971	72.5475	7.32724	6.44356	345.643	314.822	355.412	136.742	152.234	94.2379	97.3468	69.3597	50.1453	51.648	7.53631	7.49939	7.33722	7.35328	6.90998	6.6737	6.7446	6.55206	6.15501	6.0924
ASHGV40052812	0.0105274	1.76117	up	protein_coding	NM_021111	RECK	RefSeq	4427	chr9	+	36036909	36124452	GTTGGCTTAGGCTGCTGTGAACTGGCTATTGCCTTGGAGTGTCGACAGGCATGCAAGCAG	8434	Hs.388918	GO:0001955|GO:0004866|GO:0004867|GO:0005515|GO:0005886|GO:0007566|GO:0008191|GO:0010951|GO:0010951|GO:0016020|GO:0030198|GO:0031225	reversion-inducing-cysteine-rich protein with kazal motifs	133.681	32.821	6.15785	5.34131	148.099	134.151	266.027	62.9189	57.2085	40.5493	44.1238	27.8943	20.643	30.8944	6.22935	6.07378	6.89003	6.07829	5.51781	5.47553	5.61098	5.25185	4.96415	5.40406
ASHGV40029080	0.00485845	1.62348	up	protein_coding	NM_002909	REG1A	RefSeq	821	chr2	+	79347583	79350545	CTCAGACCAGCTCATACTTCATGCTGATCTCCTGCCTGATGTTTCTGTCTCAGAGCCAAG	5967	Hs.49407	GO:0008083|GO:0008284|GO:0030246|GO:0070062	regenerating family member 1 alpha	448.39	146.662	8.14174	7.44266	512.715	570.499	661.894	176.77	320.071	168.25	200.548	127.716	90.8974	145.895	8.14662	8.50573	8.30625	7.78675	7.96338	7.48347	7.7691	7.47246	6.96742	7.52082
ASHGV40026989	0.00975668	1.53107	up	protein_coding	NM_002580	REG3A	RefSeq	830	chr2	-	79384131	79386880	CCCTGCCCAGTGTATCTTGGATGCTGCTTTCCTGCCTCATGCTGCTGTCTCAGGTTCAAG	5068	Hs.567312	GO:0005515|GO:0005615|GO:0005737|GO:0006953|GO:0007157|GO:0007275|GO:0008283|GO:0010838|GO:0030246|GO:0045617|GO:0090303	regenerating family member 3 alpha	1420.17	583.589	9.98606	9.37152	2028.04	1376	1842.15	754.252	1100.42	842.543	750.676	423.658	343.196	557.873	10.1679	9.98865	9.8901	10.1632	9.72047	9.71437	9.65959	9.30248	8.81044	9.3707
ASHGV40028086	0.0155527	1.69899	up	protein_coding	NM_001007089	RESP18	RefSeq	795	chr2	-	220192130	220197899	CTTCAGAGGAGCAGTTCTTGGATGACCCAGATTTGAATCATTAAAGTAGACTCTCATGCA	389075	Hs.290551	GO:0001701|GO:0005576|GO:0005783|GO:0005794	regulated endocrine specific protein 18	27.2956	7.02335	3.82787	3.0632	39.1121	33.2182	29.4879	16.9549	17.7049	9.29457	8.71688	5	7.10529	5	4.12807	3.75369	3.51092	3.92075	3.82592	3.3135	3.35486	2.53	3.6116	2.50603
ASHGV40033590	0.00534807	1.78115	up	protein_coding	NM_021026	RFPL1	RefSeq	1496	chr22	+	29834571	29838444	AATGGTGATAAGAGTGTCTTGAGTATCTGTCCTGTGATAAACCCGGGCACTACTGATGCT	5988	Hs.648249	GO:0008270	ret finger protein-like 1	82.5031	21.5705	5.54434	4.71152	100.223	109.494	108.842	52.5697	41.3874	31.7195	32.1651	14.1246	13.557	16.2864	5.61902	5.74079	5.53253	5.77415	5.05518	5.11366	5.16424	4.33031	4.41308	4.53634
ASHGV40009920	0.0312017	1.53814	up	protein_coding	NM_144593	RHEBL1	RefSeq	1235	chr12	-	49458458	49463808	TGGCACATCAATTTGTGGAAGGCGAGTTCTCGGAAGGCTACGATCCTACAGTGGAGAATA	121268	Hs.159013	GO:0005515|GO:0005525|GO:0005737|GO:0007264|GO:0012505|GO:0016020|GO:0031929|GO:0046872|GO:0051092	Ras homolog enriched in brain like 1	82.0589	24.6524	5.55456	4.93338	117.364	74.6674	107.433	48.1751	62.6555	23.5756	27.247	23.6652	33.9629	14.8115	5.87091	5.11053	5.51264	5.63256	5.64615	4.68796	4.93044	5.02577	5.61954	4.40318
ASHGV40054296	0.00103785	1.72645	up	protein_coding	NM_138382	RIPPLY1	RefSeq	1206	chrX	-	106143292	106146561	GTTGGCATGAGATGAATCAGGAGAAAAATAAACTGGATGGTGTTTTCCTTTTTCTTGGAA	92129	Hs.334726	GO:0001757|GO:0005515|GO:0005634|GO:0006351|GO:0007219|GO:0009880|GO:0032525|GO:0045892|GO:0060349	ripply transcriptional repressor 1	85.5562	20.701	5.52661	4.73881	103.167	104.469	138.248	41.2159	40.6812	21.4723	24.6707	18.6045	18.809	19.9486	5.6661	5.66416	5.89478	5.3758	5.03223	4.55765	4.78738	4.6948	4.84204	4.81217
ASHGV40007173	0.028268	1.51604	up	protein_coding	NM_032193	RNASEH2C	RefSeq	2785	chr11	-	65485143	65488409	TCATTGGAGCCACTGCCAACTTCAGCCGCTTCACCCTGTGGGGTCTGGAGACCATCCCTG	84153	Hs.718438	GO:0005634|GO:0006401|GO:0032299	ribonuclease H2 subunit C	1610.22	697.744	10.2286	9.62832	1828.2	1947.93	2072.38	1055.61	1146.99	993.675	871.439	382.847	637.746	603.013	10.0353	10.5609	10.079	10.6896	9.77822	9.95224	9.89512	9.15483	9.66094	9.47847
ASHGV40023278	0.0164667	2.92487	up	protein_coding	NM_017831	RNF125	RefSeq	5888	chr18	+	29598444	29653154	CTCGAACACCACATAATTTTATTAAAACGAAGGGAAAAGGGACCACTGAATTGCACCATT	54941	Hs.633703	GO:0000209|GO:0002250|GO:0005622|GO:0008270|GO:0016874|GO:0031624|GO:0032436|GO:0032480|GO:0045087|GO:0061630	ring finger protein 125, E3 ubiquitin protein ligase	938.495	245.558	9.39879	7.85042	924.463	890.711	1317.69	557.178	1002.43	117.218	226.205	78.1553	590.182	216.029	9.04049	9.27719	9.39381	9.69646	9.58601	6.97577	7.93382	6.72802	9.55387	8.06061
ASHGV40055261	0.0288003	1.71971	up	protein_coding	NM_194463	RNF128	RefSeq	2851	chrX	+	105969893	106040246	TTGTGCTGTGTGCATTGAATTGTATAAACCAAATGATTTGGTACGCATCTTAACGTGCAA	79589	Hs.496542	GO:0005515|GO:0005770|GO:0005783|GO:0005794|GO:0005856|GO:0008270|GO:0016021|GO:0016874|GO:0031647|GO:0042036|GO:0042787|GO:0048471|GO:0061462|GO:0061630|GO:1904352	ring finger protein 128, E3 ubiquitin protein ligase	58.6849	14.2533	4.91623	4.13406	105.718	64.8525	64.2747	23.1829	35.3963	20.8321	18.966	15.3683	6.56571	9.53418	5.70912	4.88163	4.73771	4.42541	4.82727	4.51207	4.41488	4.44117	3.51693	3.78526
ASHGV40052198	0.00906784	1.65894	up	protein_coding	NM_145051	RNF183	RefSeq	1237	chr9	-	116059372	116061320	ATCCTCAGTGTCACTCTGTTGCTCATATTCTCCATCTTTTGGACCAAGCAGTTCCTTTGG	138065	Hs.729641	GO:0005515|GO:0008270|GO:0016021	ring finger protein 183	210.797	64.7087	6.97205	6.24179	274.228	256.052	304.004	100.368	119.334	96.2278	88.1413	50.4907	37.5703	51.1134	7.18722	7.15835	7.10481	6.84508	6.56481	6.70284	6.59661	6.07746	5.7536	6.07845
ASHGV40019832	0.0121936	2.28745	up	protein_coding	NM_001146684	RNF222	RefSeq	3067	chr17	-	8294022	8301144	ATTCCTCAGCAAGAAGAGCTCCCGCTGGCCCTCCATGCTGGACAAGAGCTCCCAGACGCT	643904	Hs.526550	GO:0008270|GO:0016021	ring finger protein 222	12884.9	4201.88	13.2374	12.0437	23656.4	13596.6	10777.3	7983.13	8411.26	6308.29	7158.7	1900.17	3044.09	2598.15	13.6014	13.4885	12.5982	13.8011	12.698	12.5335	12.828	11.3889	11.9015	11.5666
ASHGV40014125	0.0110717	1.63445	up	protein_coding	NM_005060	RORC	RefSeq	3084	chr1	-	151778546	151804348	AATAAGCCTTTGAAATACCTCATTGCATTTCCCTTTGGGCTTCGGCTTGGGGAGATGGAT	6097	Hs.256022	GO:0003677|GO:0003700|GO:0003707|GO:0004879|GO:0005515|GO:0005634|GO:0005634|GO:0005654|GO:0006367|GO:0006805|GO:0008142|GO:0008270|GO:0010467|GO:0010906|GO:0019218|GO:0030522|GO:0030522|GO:0032922|GO:0036315|GO:0042093|GO:0042753|GO:0043401|GO:0043565|GO:0043565|GO:0045598|GO:0045893|GO:0048535|GO:0048541|GO:0060612|GO:0060850|GO:0070244|GO:0072539|GO:0098531	RAR-related orphan receptor C	260.439	83.8916	7.33888	6.63007	267.202	233.024	457.552	170.663	173.753	109.927	121.964	62.9373	64.2519	60.3784	7.15056	7.00054	7.71893	7.72895	7.09542	6.8845	7.06125	6.40434	6.49198	6.30831
ASHGV40015351	0.0188436	1.83379	up	protein_coding	ENST00000557646	RP11-131H24.4	GENCODE	553	chr14	+	94405900	94410475	ATTTAAAAACGAGGGAGGCAGAAGTAAGGCCCAGAATGCAAGTCTGTGTTTTCTGTTGGC					40.0492	10.3129	4.43712	3.56229	39.2335	57.0385	52.0068	24.3562	27.6108	16.0984	15.0962	8.42934	5	6.94039	4.13327	4.65992	4.41553	4.50782	4.46905	4.12011	4.09551	3.66107	2.57055	3.36422
ASHGV40057666	0.0182368	4.12811	up	protein_coding	NM_001256577	RPL10	RefSeq	2337	chrX	+	153626405	153630680	TACTTCCTGTCCACCTATGTCTTTGTATCTACATTCTTGACGGGGAAGGAACTTCCTCTG	6134	Hs.534404	GO:0000027|GO:0000184|GO:0003735|GO:0003735|GO:0005515|GO:0005783|GO:0005829|GO:0006412|GO:0006412|GO:0006412|GO:0006412|GO:0006413|GO:0006414|GO:0006415|GO:0006614|GO:0010467|GO:0016020|GO:0016032|GO:0019058|GO:0019083|GO:0022625|GO:0044267|GO:0044822	ribosomal protein L10	2566.33	419.562	10.5854	8.53989	5539.09	1304.96	3855.98	975.258	1156.37	482.079	712.403	59.3837	579.007	264.935	11.6352	9.90944	11.0181	10.5732	9.79088	8.94171	9.57975	6.31797	9.52583	8.33417
ASHGV40039255	0.0162374	2.32474	up	protein_coding	NM_000995	RPL34	RefSeq	918	chr4	+	109541721	109551639	AGAGTCAGAAAGCTAAATAAAAAAATGAAACTTTTTTGAGTAATAAAAATGAAAAGACGC	6164	Hs.438227	GO:0000184|GO:0003723|GO:0003735|GO:0005730|GO:0005737|GO:0005829|GO:0006412|GO:0006412|GO:0006413|GO:0006414|GO:0006415|GO:0006614|GO:0010467|GO:0016032|GO:0019058|GO:0019083|GO:0022625|GO:0042254|GO:0044267|GO:0070062	ribosomal protein L34	15033.1	4758.26	13.4032	12.1861	27458.2	10656.5	19874.7	8149.43	9026.6	7049.67	7996.96	1385.92	4095.34	3263.43	13.8029	13.1556	13.4285	13.8344	12.7945	12.7102	12.9785	10.9863	12.3439	11.9118
ASHGV40031560	0.0307279	1.69221	up	protein_coding	NM_002951	RPN2	RefSeq	2538	chr20	+	35807455	35870025	GCACATTAGTTCCAGAAGAAAGATGGAAATTCTGAAAACTGAATGTCAAGAAAAGGAGTC	6185	Hs.370895	GO:0000421|GO:0004579|GO:0004579|GO:0005634|GO:0005783|GO:0005789|GO:0005791|GO:0006412|GO:0006464|GO:0006487|GO:0006614|GO:0007568|GO:0008250|GO:0010467|GO:0016020|GO:0016021|GO:0018279|GO:0018279|GO:0042493|GO:0043022|GO:0043687|GO:0044267	ribophorin II	9484.23	4291.09	12.8875	12.1286	12440.2	8805.76	11680.3	5605.78	8889.14	6574.27	4940.5	1572.01	4880.31	3488.37	12.7781	12.8779	12.7117	13.2881	12.7816	12.5966	12.3108	11.1341	12.5879	12.0134
ASHGV40016251	0.0453271	1.8096	up	protein_coding	ENST00000561157	RPS17L	GENCODE	1909	chr15	-	83205505	83209210	CATCATAGAAAAGTACTACACGCGCCTGGGCAACGACTTCCACACGAACAAGCGCGTGTG	100505503	Hs.433427			4747.9	1917.4	11.8215	10.9658	7019.6	3875.84	6134.6	2714.56	3994.89	2022.83	2240.88	563.385	2834.75	1925.15	11.967	11.6559	11.7385	12.1648	11.581	10.9394	11.2148	9.70374	11.7877	11.1833
ASHGV40032321	0.00634798	1.57506	up	protein_coding	NM_080860	RSPH1	RefSeq	1445	chr21	-	43892596	43916464	GCTTCTGTCAGTTAACAATCTTTATTAGAGGGTTTTTAGTCTTTCTTTCTCAGCTGTATG	89765	Hs.661069	GO:0005515|GO:0005634|GO:0005829|GO:0031514|GO:0035082|GO:0051321	radial spoke head 1 homolog (Chlamydomonas)	131.37	38.5289	6.2267	5.5713	195.881	123.389	194.269	71.2082	72.102	45.9554	52.757	29.0213	31.1214	33.7895	6.6682	5.93256	6.41189	6.27498	5.84588	5.65382	5.87265	5.3036	5.50347	5.52295
ASHGV40049764	0.0108029	1.89539	up	protein_coding	NM_178565	RSPO2	RefSeq	3149	chr8	-	108911543	109095913	GCTTCATCGTTAATAAGTCAATACCTGTTGTTCCTGGGATGTTCTTTTTTGTGCATTAAA	340419	Hs.444834	GO:0001649|GO:0001664|GO:0005102|GO:0005515|GO:0005576|GO:0005615|GO:0008201|GO:0009986|GO:0016055|GO:0030282|GO:0035115|GO:0035116|GO:0042489|GO:0060437|GO:0060441|GO:0060535|GO:0071542|GO:0090263	R-spondin 2	225.412	64.655	7.10455	6.18206	284.714	278.409	313.903	118.907	131.127	99.9886	102.096	33.9245	45.0286	42.2369	7.24549	7.2969	7.152	7.12761	6.70074	6.75828	6.81392	5.51859	6.00229	5.81721
ASHGV40030438	0.0247644	2.03486	up	protein_coding	NM_001029871	RSPO4	RefSeq	2725	chr20	-	939095	982907	TGCAAACGTTTGTGCCTCTGAAATGCTCCGTTGTTATTGTTTCAAGACCCTAACTTTTTT	343637	Hs.444980	GO:0001664|GO:0005576|GO:0005615|GO:0008201|GO:0016055|GO:0090263	R-spondin 4	44.0033	9.84765	4.48309	3.45816	51.7798	64.0517	62.5476	25.3679	16.2697	18.0664	14.4339	5.70018	5	6.03776	4.58156	4.86092	4.69522	4.57576	3.70198	4.293	4.02999	3.20349	2.57055	3.19374
ASHGV40003349	0.00744317	2.10304	up	protein_coding	NM_178568	RTN4RL1	RefSeq	3625	chr17	-	1837970	1928639	ATGCTTCGCAAAGGGTGCTGTGTGGAGTTGCTGCTGCTGTTGGTAGCTGCGGAGCTGCCC	146760	Hs.22917	GO:0004872|GO:0005515|GO:0009897|GO:0009986|GO:0031103|GO:0045121|GO:0046658|GO:0070062	reticulon 4 receptor-like 1	2046.12	667.877	10.548	9.47552	2841.3	1612.73	2942.36	1347.06	1487.15	1135.47	892.332	299.394	431.276	580.911	10.6627	10.2482	10.616	11.0738	10.1393	10.1351	9.9294	8.77411	9.1115	9.42749
ASHGV40003165	7.99493e-05	1.5633	up	protein_coding	NM_001199744	SAA2-SAA4	RefSeq	850	chr11	-	18252901	18270221	TGCAGAAGTGATCAGCACAATGAGGCTTTTCACAGGCATTGTTTTCTGCTCCTTGGTCAT	100528017			SAA2-SAA4 readthrough	150.662	46.9289	6.49193	5.84733	174.102	174.834	218.837	80.9375	104.599	63.7312	53.4146	40.4992	34.1189	42.8804	6.48067	6.5215	6.58681	6.49323	6.37744	6.11774	5.89021	5.76482	5.6263	5.83759
ASHGV40003275	0.0170754	1.95095	up	protein_coding	NM_006512	SAA4	RefSeq	675	chr11	-	18252901	18258384	TTTCATCTGGAGAAAGGTCCACAGCACAATGAGGCTTTTCACAGGCATTGTTTTCTGCTC	6291	Hs.1955	GO:0005576|GO:0005615|GO:0006953|GO:0034364|GO:0042056|GO:0050918|GO:0060326|GO:0070062	serum amyloid A4, constitutive	31.0392	7.33457	3.91301	2.94883	41.1697	49.206	37.3833	14.3336	13.1036	9.63885	12.034	5	5	5	4.21297	4.41762	3.90944	3.64321	3.38184	3.36482	3.77277	2.53	2.57055	2.50603
ASHGV40055422	0.0338468	1.72147	up	protein_coding	NM_018666	SAGE1	RefSeq	3069	chrX	+	134975784	134995220	CAACGGTTCCACCTGGTTGTATTAATCTGTCAGGAGCTGGTATTTCATGCAGAAGTACCA	55511	Hs.195292	GO:0005634|GO:0005654	sarcoma antigen 1	48.5694	11.8675	4.64792	3.86428	44.1031	90.2651	58.2394	26.2637	23.9758	20.4152	15.8488	6.3449	5.75382	10.9749	4.32126	5.42684	4.59367	4.6314	4.26641	4.48026	4.16113	3.32628	3.36846	3.98525
ASHGV40017984	0.0190898	1.73662	up	protein_coding	NM_002968	SALL1	RefSeq	5143	chr16	-	51169885	51185183	GTCACGAGTTAAAGCAGCTCGGGCTGGAGACATAGCATTCATTCCTGTTCAGAATGCGAC	6299	Hs.135787	GO:0000122|GO:0000792|GO:0000978|GO:0001078|GO:0001657|GO:0001658|GO:0001822|GO:0001843|GO:0003281|GO:0003337|GO:0003340|GO:0003677|GO:0003682|GO:0003700|GO:0004407|GO:0005515|GO:0005634|GO:0005737|GO:0006351|GO:0007507|GO:0008013|GO:0008406|GO:0010369|GO:0016575|GO:0016581|GO:0021553|GO:0021889|GO:0021983|GO:0030177|GO:0030325|GO:0031129|GO:0035136|GO:0035137|GO:0042473|GO:0042733|GO:0045666|GO:…	spalt-like transcription factor 1	30.7423	7.22843	3.99859	3.20232	39.299	38.5369	39.0104	23.2264	13.6389	6.73104	9.31812	5	5.33854	9.75446	4.13676	4.01357	3.97603	4.42774	3.43888	2.93887	3.43521	2.53	3.28882	3.81869
ASHGV40049826	0.0162198	2.1608	up	protein_coding	NM_207506	SAMD12	RefSeq	2164	chr8	-	119390226	119634184	TTGTCTCATATGCATTATTTGCATTTTGTCCTCAGAGATTTCCAATGGTGAATTTACTGG	401474	Hs.359393		sterile alpha motif domain containing 12	42.3203	9.56427	4.44316	3.33159	50.8259	52.2318	66.1786	21.9004	20.4648	15.4407	15.3571	5	5	7.02359	4.55136	4.5165	4.78384	4.33077	4.03332	4.05748	4.11925	2.53	2.57055	3.38067
ASHGV40030812	0.00135851	2.21958	up	protein_coding	NM_015474	SAMHD1	RefSeq	3189	chr20	-	35520226	35580246	TCAGAGCTCCTCAGACCTGGGACTTTGTTTTTGCTGGTTCAGTGCATTTTGTGTATTTAA	25939	Hs.580681	GO:0003676|GO:0003723|GO:0005515|GO:0005622|GO:0005634|GO:0005654|GO:0005654|GO:0005886|GO:0006203|GO:0006955|GO:0008270|GO:0008832|GO:0019221|GO:0032567|GO:0045088|GO:0046061|GO:0051289|GO:0051607|GO:0060337	SAM domain and HD domain 1	1105.87	291.496	9.57752	8.42723	1032.75	829.343	2064.05	677.972	925.237	269.414	335.19	203.819	370.887	278.168	9.19208	9.15216	10.0734	9.99492	9.47498	8.12485	8.50844	8.19211	8.91211	8.39863
ASHGV40024364	0.00603907	1.57991	up	protein_coding	NM_017827	SARS2	RefSeq	2077	chr19	-	39405903	39421536	CCCGGACACCTGGGACCTGTGTTGCTGAGCCCGTCCTGACATCTGTGTTCTTCCTGTCAG	54938	Hs.709416	GO:0004828|GO:0004828|GO:0005524|GO:0005739|GO:0005759|GO:0006418|GO:0006434|GO:0010467|GO:0044822|GO:0097056	seryl-tRNA synthetase 2, mitochondrial	336.073	117.091	7.74887	7.08903	424.766	359.973	457.544	173.705	264.377	176.355	149.331	105.548	79.6723	74.5496	7.85119	7.72291	7.71861	7.75852	7.69313	7.54798	7.3425	7.17737	6.78187	6.59543
ASHGV40019801	0.0270345	1.53389	up	protein_coding	NM_133491	SAT2	RefSeq	983	chr17	-	7529555	7531194	GTTGGCAGGAAAGTGACGCCATCCCTAGGAGGATCTCTGTCTTGAGTTTCTCCTTCCCCA	112483	Hs.10846	GO:0004145|GO:0005737|GO:0009447|GO:0032918|GO:0032919|GO:0032920|GO:0046204|GO:0070062	spermidine/spermine N1-acetyltransferase family member 2	2616.81	1163.34	10.9269	10.3097	3463.26	2238.32	3680.2	1456.86	2245.42	1799.3	1328.42	489.28	1106.87	1092.84	10.966	10.7804	10.9465	11.2005	10.7411	10.7749	10.4931	9.50777	10.4446	10.3283
ASHGV40034066	0.0037569	1.59583	up	protein_coding	NM_002971	SATB1	RefSeq	5556	chr3	-	18389132	18466829	TTGTTTGGTATTAAAATTTGTGTTCACGGGATGCACCAAAGTGTGTACCCCGTAAGCATG	6304	Hs.517717	GO:0000122|GO:0000977|GO:0001227|GO:0003682|GO:0003690|GO:0005515|GO:0005634|GO:0005654|GO:0005720|GO:0006325|GO:0006338|GO:0006351|GO:0006915|GO:0006921|GO:0008544|GO:0012501|GO:0016032|GO:0016363|GO:0016571|GO:0016605|GO:0043367|GO:0043374|GO:0050798|GO:0060004	SATB homeobox 1	4207.33	1794.99	11.6565	10.9822	4817.53	3845.84	6303.79	2409.6	3659.91	2712.38	2012.66	1273.36	1197.53	1779.03	11.4289	11.638	11.7793	11.979	11.4575	11.3584	11.0636	10.88	10.5538	11.0552
ASHGV40051550	0.0358473	1.71291	up	protein_coding	NM_153707	SAXO1	RefSeq	2183	chr9	-	18927657	19033256	AACCTCGGGACAGTAAATATCCATGTAGCGACAAGATGGAGTGTTTGCCTACTTATAAAG	158297	Hs.731593	GO:0005515|GO:0005814|GO:0005879|GO:0008017|GO:0009631|GO:0030030|GO:0031512|GO:0036064|GO:0036126|GO:0045724|GO:0070417	stabilizer of axonemal microtubules 1	30.1452	7.92275	3.93478	3.15833	34.5794	39.4969	44.6309	16.565	15.4541	10.4182	7.42432	11.7713	5	5	3.92834	4.05434	4.18702	3.88165	3.62254	3.47237	3.1614	4.08129	2.57055	2.50603
ASHGV40043363	0.0124347	1.53754	up	protein_coding	ENST00000594414	SBP1	GENCODE	279	chr6	-	33663195	33663474	TGTCGATGTCAGCACCAAACCCTTGTTCTCAATTAGCGTGTCACAAACCCTGGATTTGAT					65.6065	17.5107	5.12218	4.50155	80.4249	87.2503	96.6362	37.3697	26.3515	19.2294	21.5259	13.913	15.7741	17.1112	5.27253	5.36897	5.35276	5.21673	4.3999	4.38948	4.59637	4.30914	4.6072	4.60558
ASHGV40037713	5.38567e-05	1.50145	up	protein_coding	NM_001037582	SCD5	RefSeq	3108	chr4	-	83550689	83720010	TACCGGGCCAAGCTGCCTCTGAGGATATTTCTGGCTGTCGCCAACTCCATGGCTTTCCAG	79966	Hs.379191	GO:0004768|GO:0005789|GO:0006636|GO:0016021|GO:0016491|GO:0046872|GO:0055114	stearoyl-CoA desaturase 5	116.65	36.7315	6.1058	5.51945	131.908	131.446	169.463	67.7573	82.6767	39.8931	47.6878	30.5144	33.9691	31.5933	6.04814	6.03855	6.20033	6.1966	6.04539	5.45213	5.72215	5.37228	5.61989	5.43079
ASHGV40024253	0.000507315	2.40051	up	protein_coding	NM_001025591	SCGB2B2	RefSeq	441	chr19	-	35084345	35085490	GTCCAGCAATGCTTTGCCAATGTCTCCGTGACAGAAAGATTTGCTCATTCAGTTGTTATT	284402	Hs.656990	GO:0005576	secretoglobin family 2B member 2	32.8873	6.05703	4.03903	2.77569	40.4605	53.0498	38.485	14.7162	17.7247	6.31247	8.9727	5	5	5	4.18507	4.54241	3.95589	3.68407	3.82771	2.8819	3.38998	2.53	2.57055	2.50603
ASHGV40041286	0.0382864	1.71963	up	protein_coding	NM_052863	SCGB3A1	RefSeq	517	chr5	-	180017104	180018487	AGTGTTTGGCTGAGCCGAGACTGGAGCATCTACACCTGAGGACAAGACGCTGCCCACCCG	92304	Hs.62492	GO:0005125|GO:0005615|GO:0030308|GO:0042127|GO:0070062|GO:1901741	secretoglobin family 3A member 1	176.951	45.0561	6.578	5.79589	286.66	278.902	177.97	64.4207	76.8033	61.2816	36.4118	45.2567	40.367	41.9632	7.25751	7.29991	6.27401	6.11749	5.94106	6.06575	5.33791	5.91971	5.84754	5.80856
ASHGV40011390	0.0429935	1.91021	up	protein_coding	NM_014191	SCN8A	RefSeq	11570	chr12	+	51985019	52206648	CAAAATGTTTGCGTTGAGGCACTACTACTTCACCATTGGCTGGAACATCTTCGACTTCGT	6334	Hs.436550	GO:0001518|GO:0005248|GO:0005248|GO:0005524|GO:0005886|GO:0006814|GO:0007399|GO:0007422|GO:0007517|GO:0007605|GO:0007628|GO:0009636|GO:0016021|GO:0016023|GO:0019228|GO:0030018|GO:0030425|GO:0033268|GO:0034765|GO:0035725|GO:0035725|GO:0035725|GO:0042552|GO:0043025|GO:0043194|GO:0050905|GO:0086010	sodium channel, voltage gated, type VIII alpha subunit	39.2399	10.3848	4.36294	3.42922	52.4856	43.7056	56.0825	20.7232	23.2026	20.1671	12.1025	5	5	9.65439	4.60417	4.2219	4.53176	4.24273	4.21415	4.46312	3.77937	2.53	2.57055	3.80304
ASHGV40003267	0.0240281	1.78158	up	protein_coding	NM_005138	SCO2	RefSeq	1005	chr22	-	50961996	50964034	CCGCCGCGAGGAGCATCAGATCCATGCTGCTGCTGACTCGGAGCCCCACAGCTTGGCACA	9997		GO:0001654|GO:0001701|GO:0003012|GO:0005507|GO:0005654|GO:0005739|GO:0005739|GO:0005743|GO:0005759|GO:0006367|GO:0006825|GO:0006878|GO:0008535|GO:0010467|GO:0014823|GO:0022904|GO:0030016|GO:0055114	SCO2 cytochrome c oxidase assembly protein	1361.39	496.36	9.95036	9.1172	1724.59	1101.31	2034.86	1043.83	902.375	782.224	653.069	427.226	305.971	313.311	9.94811	9.64828	10.0493	10.6739	9.43224	9.59907	9.45562	9.3144	8.65167	8.56523
ASHGV40046322	0.0111986	1.52488	up	protein_coding	NM_014766	SCRN1	RefSeq	5278	chr7	-	29959718	30029425	CTCCTTTTCTGAAGCCAGATCAAACTGTTACCTTGTGTTCCACCTTGAATCTCACAGCGT	9805	Hs.520740	GO:0003674|GO:0005515|GO:0005634|GO:0005737|GO:0006508|GO:0006887|GO:0006887|GO:0016805|GO:0031965	secernin 1	113.157	33.0819	5.96504	5.35633	153.703	138.76	166.098	54.9097	52.3162	44.9984	41.5256	27.5537	24.1451	27.1869	6.28873	6.12941	6.17131	5.84754	5.38819	5.62619	5.52417	5.23397	5.16345	5.23389
ASHGV40037656	0.0174621	1.53963	up	protein_coding	NM_018115	SDAD1	RefSeq	3044	chr4	-	76871058	76912115	TCCTGGCAAGTTTTCCATTCCTAGAAGAATGCTAAGTTTGTGTCCTTGCTCTGAAAATTG	55153	Hs.632604	GO:0000055|GO:0003674|GO:0005634|GO:0005730|GO:0015031|GO:0030036|GO:0042273	SDA1 domain containing 1	329.517	117.971	7.71595	7.09336	358.148	324.251	499.652	172.13	293.404	155.527	157.822	60.4779	113.3	102.726	7.59077	7.54691	7.85998	7.74221	7.83988	7.37731	7.42441	6.34508	7.28223	7.03778
ASHGV40046548	0.0227009	1.66043	up	protein_coding	NM_014302	SEC61G	RefSeq	484	chr7	-	54819939	54826939	GCAATAGGATTTGCTATAATGGGATTCATTGGCTTCTTTGTGAAATTGATCCATATTCCT	23480	Hs.488282	GO:0002474|GO:0002479|GO:0005515|GO:0005789|GO:0005829|GO:0006412|GO:0006614|GO:0008565|GO:0010467|GO:0015450|GO:0016020|GO:0016021|GO:0030968|GO:0036498|GO:0042590|GO:0044267|GO:0045047|GO:0071806	Sec61 translocon gamma subunit	2461.1	973.997	10.8052	10.0736	3831.37	2027.04	3153.28	1214.04	2079.76	1007.21	932.658	450.498	1533.29	946.329	11.1264	10.6282	10.714	10.9148	10.6425	9.96858	9.98915	9.38904	10.899	10.1223
ASHGV40023756	0.0037168	2.15995	up	protein_coding	NM_032108	SEMA6B	RefSeq	3961	chr19	-	4542599	4559771	TTGCAGTTTTGGTTTCTTTTGCGGTTTTCTAACCAATTGCACAACTCCGTTCTCGGGGTG	10501	Hs.465642	GO:0005886|GO:0007399|GO:0016021|GO:0030154|GO:0030215	sema domain, transmembrane domain (TM), and cytoplasmic domain, (semaphorin) 6B	74.7314	16.0758	5.36455	4.25355	93.1183	106.097	95.3834	41.8164	37.242	25.9523	24.4326	13.1605	7.5466	9.28703	5.49909	5.68968	5.33336	5.39796	4.90266	4.82353	4.7732	4.23419	3.68305	3.75379
ASHGV40057107	0.0197188	1.61833	up	protein_coding	NM_021967	SERF1A	RefSeq	1935	chr5	+	69321071	69338940	ATGTCAAACTCCATTTTCTAGCAAGTATTAATAATTAAGGGAAGTATGTCTGAAATGGCA	8293	Hs.726820	GO:0003674|GO:0005575|GO:0007399	small EDRK-rich factor 1A (telomeric)	1898.1	692.319	10.31	9.61549	3113.19	1489.53	2605.57	645.835	1636.38	778.214	621.664	403.772	1021.61	636.336	10.8041	10.1157	10.4186	9.92372	10.2879	9.59045	9.38117	9.23628	10.3195	9.55005
ASHGV40040448	0.0024046	1.57043	up	protein_coding	NM_178276	SERINC5	RefSeq	1937	chr5	-	79407049	79551901	TCTACATCTACTCCTACTTCCACTTCGTGTTCTTCCTAGCTTCCCTGTATGTGATGATGA	256987	Hs.288232	GO:0005789|GO:0005794|GO:0006658|GO:0006665|GO:0008654|GO:0015194|GO:0015825|GO:0016021|GO:0042552|GO:0043209|GO:0070062|GO:1904219|GO:1904222	serine incorporator 5	652.732	229.56	8.76284	8.11169	848.671	760.201	935.13	327.609	392.05	266.145	281.465	213.664	179.381	207.145	8.90681	9.00276	8.84578	8.81432	8.24455	8.11151	8.25948	8.2566	7.92354	8.00732
ASHGV40013277	0.00709794	1.94973	up	protein_coding	NM_001010897	SERP2	RefSeq	842	chr13	+	44947977	44971850	AAGAGGAGAAATATCCTGTGGGACCATGGCTGTTGGCACTGTTTGTTTTTGTTGTCTGTG	387923	Hs.377972	GO:0005515|GO:0005789|GO:0015031|GO:0016021	stress-associated endoplasmic reticulum protein family member 2	168.685	44.968	6.64012	5.67685	232.578	215.372	210.804	81.0871	103.585	76.5971	64.9032	27.7542	26.1145	29.4711	6.93395	6.87142	6.5333	6.49666	6.36528	6.37448	6.16227	5.24374	5.26654	5.33721
ASHGV40014480	0.00339382	1.73611	up	protein_coding	NM_016186	SERPINA10	RefSeq	2467	chr14	-	94749649	94759361	ATGGATGGCAGGGGAGAGTGTTCCTTTTGTTCTTAACTAGTTTAGGGTGTTCTCAAATAA	51156	Hs.118620	GO:0004867|GO:0005615|GO:0007596|GO:0008201|GO:0010951|GO:0060046|GO:0070062	serpin peptidase inhibitor, clade A (alpha-1 antiproteinase, antitrypsin), member 10	116.191	32.5624	6.11288	5.31702	133.719	168.137	131.816	78.1025	69.1802	45.515	42.6363	29.5913	20.9217	24.1475	6.06805	6.45549	5.82528	6.43198	5.78361	5.64077	5.56213	5.32922	4.98193	5.07105
ASHGV40014486	0.0147542	1.69935	up	protein_coding	NM_001080451	SERPINA11	RefSeq	1471	chr14	-	94908800	94919122	ATGTGGTTCAGTTAATCAGTGTGCCAAGATTCTAATAAAGTTGACCTTGGGTTCTGTGAA	256394	Hs.145890	GO:0004867|GO:0005615|GO:0010951	serpin peptidase inhibitor, clade A (alpha-1 antiproteinase, antitrypsin), member 11	67.5411	18.4933	5.24058	4.47559	86.5002	94.9443	77.5452	40.5488	38.1669	26.8553	27.8485	15.9464	7.82521	13.991	5.38233	5.50912	5.02156	5.35087	4.93902	4.87307	4.9629	4.48893	3.72753	4.32553
ASHGV40005373	0.0239278	1.511	up	protein_coding	NM_006802	SF3A3	RefSeq	2855	chr1	-	38422651	38455761	TTCTCCCAACCAAATCCTCTTAAAGACCCTTTGCTATGTAGTCTCATGGTCTAGCATGCA	10946	Hs.77897	GO:0000375|GO:0000389|GO:0000398|GO:0000398|GO:0000398|GO:0005515|GO:0005654|GO:0005654|GO:0005681|GO:0006397|GO:0008270|GO:0008380|GO:0010467|GO:0016607|GO:0044822|GO:0071013	splicing factor 3a subunit 3	2816.79	1215.39	11.0267	10.4312	3065.62	2374.97	3320.65	1391.52	3931.17	1447.31	1244.7	664.328	1552.81	1167.82	10.7867	10.8717	10.7961	11.1155	11.5636	10.4778	10.404	9.93441	10.918	10.4219
ASHGV40038152	0.0195775	1.89232	up	protein_coding	NM_003013	SFRP2	RefSeq	2005	chr4	-	154701741	154710228	TACCTTCAATGGGAACTTAAACTGTTACATGTATCACATTCCAGCTACAATACTTCCATT	6423	Hs.481022	GO:0001569|GO:0001968|GO:0002063|GO:0003151|GO:0003214|GO:0004930|GO:0005178|GO:0005615|GO:0005615|GO:0007267|GO:0007584|GO:0008284|GO:0008285|GO:0008285|GO:0008584|GO:0010577|GO:0010629|GO:0010667|GO:0010719|GO:0010950|GO:0016021|GO:0017147|GO:0030178|GO:0030199|GO:0030307|GO:0030308|GO:0030336|GO:0030514|GO:0031012|GO:0031668|GO:0033138|GO:0033630|GO:0035413|GO:0035567|GO:0036342|GO:0042493|GO:…	secreted frizzled-related protein 2	39.5525	9.35177	4.42168	3.50152	43.4967	52.8818	51.2349	28.1886	21.9606	9.1399	10.8164	9.30317	12.4994	5	4.29748	4.53684	4.39068	4.74677	4.13663	3.28725	3.62522	3.77937	4.30973	2.50603
ASHGV40046380	0.0080862	1.51708	up	protein_coding	NM_003014	SFRP4	RefSeq	2974	chr7	-	37945534	37956525	CTTCAGTTTTTCTTTGTAAGCCATCACAAGCCATAGTGGTAGGTTTGCCCTTTGGTACAG	6424	Hs.658169	GO:0002092|GO:0004930|GO:0005515|GO:0005615|GO:0005634|GO:0005737|GO:0007275|GO:0008285|GO:0009725|GO:0009986|GO:0010628|GO:0016021|GO:0017147|GO:0030154|GO:0035567|GO:0042813|GO:0043065|GO:0043433|GO:0045606|GO:0055062|GO:0060070|GO:0090090|GO:0090090|GO:0090263|GO:0098779|GO:1902174|GO:2000119	secreted frizzled-related protein 4	125.742	40.8127	6.22089	5.6196	161.594	148.704	159.46	67.6184	91.3312	42.8738	63.981	42.4783	28.0364	26.6937	6.36764	6.248	6.10842	6.19443	6.18598	5.55484	6.14082	5.82932	5.36367	5.20934
ASHGV40056102	0.022053	1.88754	up	protein_coding	NM_001101341	SFTA3	RefSeq	1502	chr14	-	36942493	36982990	CTTCTCAGGCGATCCAGATAAGAGGAAATGAGAGCCGGGTTTTCTGACTTCCAACTCATT	253970	Hs.509165	GO:0005576|GO:0005737	surfactant associated 3	35.6667	7.56506	4.14892	3.23241	53.5957	42.2982	47.7392	22.6872	12.013	9.86515	6.00843	10.1554	5	6.79627	4.63803	4.16809	4.28964	4.38929	3.25955	3.39848	2.96225	3.89223	2.57055	3.33854
ASHGV40020076	0.007909	1.70276	up	protein_coding	NM_001174103	SGK494	RefSeq	3779	chr17	-	26934981	26941211	TTGGCTGCTTTCCTGAGGCTTCCATCCGTCTCTTTGCTGCCGAGTTGGTGCTGGTACTGT	124923	Hs.729077	GO:0004674|GO:0005524|GO:0006468	uncharacterized serine/threonine-protein kinase SgK494	343.716	113.997	7.78854	7.02066	413.728	413.552	460.467	185.865	244.967	161.794	178.201	81.6038	67.6736	80.7143	7.81191	7.95757	7.7268	7.86357	7.58286	7.4319	7.60799	6.79546	6.5631	6.70488
ASHGV40017190	0.015613	1.7235	up	protein_coding	NM_003027	SH3GL3	RefSeq	1843	chr15	+	84115979	84287493	CCCATTAATTACGTGGAAGTGATCGTGCCTTTACCTCAGTAAATGTGTAACACAAACTCT	6457	Hs.270055	GO:0005515|GO:0006897|GO:0007165|GO:0007417|GO:0008289|GO:0031901|GO:0042802|GO:0070062	SH3-domain GRB2-like 3	78.8553	21.1387	5.53605	4.75071	66.6489	125.681	75.4941	66.4098	60.0427	27.5164	23.7623	18.5157	20.1307	15.7683	4.98445	5.96003	4.98208	6.16628	5.58741	4.9066	4.73711	4.68842	4.92998	4.49145
ASHGV40036374	0.00115268	1.61689	up	protein_coding	NM_017699	SIDT1	RefSeq	5021	chr3	+	113251217	113348422	ATTTCTTCGATGACCATGACATCTGGCACTTCCTCTCTGCTACTGCTCTGTTTTTCTCAT	54847	Hs.591291	GO:0016021|GO:0033227|GO:0051033	SID1 transmembrane family member 1	462.823	157.371	8.24664	7.55342	543.53	567.387	664.786	248.209	290.204	204.478	198.665	130.079	120.48	133.155	8.24476	8.49485	8.31543	8.35208	7.82607	7.74788	7.75656	7.49883	7.36521	7.3986
ASHGV40009186	0.0496635	1.61382	up	protein_coding	NM_001040455	SIDT2	RefSeq	3919	chr11	+	117049938	117068161	TTGCACCTCCGTGGTCTGGGGCTTCGCGCTCTTCTTCTTCTTCCAGGGACTCAGCACCTG	51092	Hs.712144	GO:0000902|GO:0003323|GO:0005765|GO:0009749|GO:0016021|GO:0033227|GO:0042593|GO:0044342|GO:0051033|GO:0061178	SID1 transmembrane family member 2	1223.17	446.872	9.68371	8.99323	2077.77	1471.93	1327.57	539.991	698.568	542.097	695.271	417.085	297.394	282.513	10.2002	10.0985	9.40363	9.65054	9.06559	9.10242	9.55524	9.27913	8.61052	8.41882
ASHGV40023743	0.00616721	1.60875	up	protein_coding	NM_016539	SIRT6	RefSeq	1657	chr19	-	4174105	4182596	AAACTGTGGATTCTTTTTCTCTCGTGGTCTCACTTTGTTACTTGTTTCTGTCCCCGGGAG	51548	Hs.423756	GO:0003247|GO:0003682|GO:0003714|GO:0003950|GO:0003956|GO:0005515|GO:0005634|GO:0005634|GO:0005654|GO:0005724|GO:0005730|GO:0005730|GO:0005737|GO:0006284|GO:0006471|GO:0006471|GO:0008270|GO:0008285|GO:0010569|GO:0016575|GO:0017136|GO:0031648|GO:0031667|GO:0042593|GO:0043231|GO:0045820|GO:0045892|GO:0046325|GO:0046969|GO:0048146|GO:0061647|GO:0070403|GO:1990619|GO:2000648	sirtuin 6	458.149	145.639	8.15617	7.47023	575.574	517.514	712.694	173.684	311.277	155.722	161.612	173.578	103.492	133.793	8.3337	8.34121	8.4238	7.75816	7.92398	7.37933	7.46115	7.95051	7.15428	7.4059
ASHGV40014151	0.0149244	1.70514	up	protein_coding	NM_005982	SIX1	RefSeq	2687	chr14	-	61111416	61116155	AGGAACATTTTTGCAGCTTGTTTCTGGAGTTGTTTGCGCATAAAGGAATGGTGGACTTTC	6495	Hs.633506	GO:0000122|GO:0000978|GO:0000978|GO:0001077|GO:0001077|GO:0001657|GO:0001658|GO:0001759|GO:0001822|GO:0003151|GO:0003677|GO:0003682|GO:0003700|GO:0003700|GO:0005515|GO:0005634|GO:0005654|GO:0005667|GO:0005730|GO:0005737|GO:0006355|GO:0006366|GO:0006915|GO:0007389|GO:0007519|GO:0007605|GO:0008582|GO:0014842|GO:0021610|GO:0030855|GO:0030878|GO:0030910|GO:0032880|GO:0034504|GO:0035909|GO:0042472|GO:…	SIX homeobox 1	64.3979	17.4186	5.16077	4.39088	96.4774	74.4529	75.5926	41.8605	33.606	27.0006	26.4368	12.5408	10.4129	10.7019	5.55958	5.10642	4.98436	5.39974	4.75374	4.8801	4.88318	4.16873	4.07255	3.94983
ASHGV40040244	0.026404	1.72582	up	protein_coding	NM_020125	SLAMF8	RefSeq	3316	chr1	+	159796478	159807282	AAGATGTGCTGCTGGTGGTGGTGCCTGTCTCGCTGCTCCTGATGCTGGTTACTCTCTTCT	56833	Hs.438683	GO:0004872|GO:0005623|GO:0016021|GO:0033860|GO:0035690|GO:0042742|GO:0043549|GO:0090383	SLAM family member 8	26500	11225.2	14.2384	13.4511	34329	30076.1	35420.7	10291.4	22383	17480.5	18446	8380.59	5762.46	6056.43	14.0988	14.5668	14.2746	14.133	14.1186	13.9824	14.186	13.3647	12.8722	12.8502
ASHGV40016776	0.0321459	2.72399	up	protein_coding	NM_000338	SLC12A1	RefSeq	4717	chr15	+	48498497	48596275	CCAAGTTCGACTGAATGAACTCTTACAGGAGCACTCCAGAGCTGCTAATCTCATTGTCCT	6557	Hs.123116	GO:0001822|GO:0005886|GO:0005887|GO:0006810|GO:0006811|GO:0006884|GO:0007588|GO:0008511|GO:0010107|GO:0015081|GO:0015378|GO:0015379|GO:0016020|GO:0016324|GO:0022820|GO:0034220|GO:0035725|GO:0055064|GO:0055075|GO:0055078|GO:0055085|GO:0070062|GO:1902476|GO:1902476|GO:1902476	solute carrier family 12 (sodium/potassium/chloride transporter), member 1	55.0587	7.13571	4.49857	3.05285	21.8944	135.992	76.1723	25.7619	15.4732	8.88378	9.57445	7.22031	5	5	3.17766	6.09512	4.99666	4.599	3.62439	3.24545	3.47216	3.47003	2.57055	2.50603
ASHGV40019166	0.00355397	1.61697	up	protein_coding	NM_001126107	SLC12A3	RefSeq	5579	chr16	+	56899118	56949762	GCAGGTGAGGCTGAATGAGATTGTGCTGGATTACTCCCGAGACGCTGCTCTCATCGTCAT	6559	Hs.669115	GO:0005215|GO:0005515|GO:0005829|GO:0005886|GO:0005887|GO:0006810|GO:0006811|GO:0006814|GO:0006884|GO:0008511|GO:0010107|GO:0015081|GO:0015378|GO:0015379|GO:0016020|GO:0016324|GO:0016324|GO:0022820|GO:0035725|GO:0035725|GO:0055064|GO:0055075|GO:0055078|GO:0055085|GO:0070062|GO:1902476|GO:1902476|GO:1902476	solute carrier family 12 (sodium/chloride transporter), member 3	132.751	39.2046	6.28915	5.59586	129.509	200.05	175.015	73.8213	85.3598	45.4755	44.0142	33.0421	26.3568	47.1343	6.02165	6.74769	6.2485	6.3373	6.09062	5.63957	5.60702	5.48416	5.2798	5.96873
ASHGV40045521	0.0141724	1.73313	up	protein_coding	NM_018593	SLC16A10	RefSeq	2918	chr6	+	111408780	111544606	GTGTGGGCAGTTGGAATACCACTTGCACTTTTTGGATACTTTGTGCCTTATGTTCACTTG	117247	Hs.591327	GO:0005215|GO:0005886|GO:0005887|GO:0006811|GO:0006865|GO:0015173|GO:0015349|GO:0015801|GO:0016021|GO:0016323|GO:0034220|GO:0055085|GO:0070327	solute carrier family 16 (aromatic amino acid transporter), member 10	80.8132	21.5615	5.49503	4.70164	101.514	99.3673	115.092	49.073	39.0195	34.8377	26.7424	10.5206	15.7383	19.9686	5.64132	5.58365	5.61544	5.66207	4.97265	5.25111	4.90151	3.93839	4.60358	4.81361
ASHGV40055807	0.018691	1.95312	up	protein_coding	uc001kgl.3	SLC16A12	UCSC_knowngene	3778	chr10	-	91190050	91196561	GGAGATTTGACTTTATACATGCATAGATTTGCATTTTACTTTCCCTTTTGAGGCAGCATT	387700	Hs.530338	GO:0005308|GO:0005887|GO:0015129|GO:0015293|GO:0035879|GO:1902598	solute carrier family 16 member 12	72.0893	15.1323	5.17897	4.21319	83.3414	87.1886	130.239	27.3371	32.34	14.5883	19.2656	21.5323	5.9668	14.3084	5.32518	5.36778	5.80564	4.69533	4.7009	3.97341	4.43338	4.89713	3.40636	4.35567
ASHGV40054118	0.0323225	1.64044	up	protein_coding	NM_194298	SLC16A9	RefSeq	4001	chr10	-	61410521	61469649	TGTACATAGAATGGCTGGATGCCTTTGGTGAAGGAAAAGGAAAAACAGCCTGGGTTGGAT	220963	Hs.499709	GO:0005515|GO:0005886|GO:0008028|GO:0015293|GO:0015718|GO:0016021|GO:0034220|GO:0046415	solute carrier family 16 member 9	128.307	38.3307	6.27934	5.56526	109.074	188.156	158.859	113.002	72.4431	34.4136	49.5642	40.454	26.2858	40.9358	5.75628	6.64132	6.10235	7.04322	5.85351	5.2318	5.78035	5.76354	5.27585	5.77474
ASHGV40043128	0.037525	2.1096	up	protein_coding	NM_005074	SLC17A1	RefSeq	1859	chr6	-	25783125	25832287	ATAGTTGCTACAGCAGAAATTCAGGACTGGGCTAAAGAAAAACAACACACACGTCTCTGA	6568	Hs.205816	GO:0005436|GO:0005886|GO:0005887|GO:0006811|GO:0006817|GO:0015321|GO:0016020|GO:0035435|GO:0035725|GO:0044341|GO:0046415|GO:0055085	solute carrier family 17 (organic anion transporter), member 1	1899.46	456.466	10.1583	9.0813	2807.45	2895.43	2664.19	534.498	595.751	479.949	447.986	410.255	341.733	602.406	10.6499	11.2091	10.453	9.63593	8.84347	8.93546	8.93181	9.2573	8.80513	9.47682
ASHGV40035804	0.00263082	2.14718	up	protein_coding	NM_004803	SLC22A14	RefSeq	1977	chr3	+	38347444	38359859	TTCATGAACAGCTTTCACCTGTATTTGTTCTTTCGCTTTGGCATCTCGCAGTCAGTGGTG	9389	Hs.165559	GO:0005887|GO:0005887|GO:0015101|GO:0015695|GO:0022891|GO:0055085	solute carrier family 22 member 14	126.294	28.1535	6.17474	5.0723	157.596	151.43	188.411	62.1779	71.8556	32.8347	38.1844	27.2506	10.9875	31.5102	6.33095	6.28034	6.36301	6.05875	5.84067	5.16461	5.40406	5.21814	4.14745	5.42725
ASHGV40008632	0.0306748	2.10486	up	protein_coding	NM_001004326	SLC22A20	RefSeq	1427	chr11	+	64981310	64993511	TCTTGGACCTCTTCCGAACCCCGGCCATCCGCAAGGTCACATGCTGTCTCATGGTGATTT	440044	Hs.532372	GO:0005452|GO:0005887|GO:0015347|GO:0043252|GO:0098656	solute carrier family 22 member 20	724.755	158.875	8.6635	7.58978	868.604	1041.65	1261.78	170.144	281.598	175.79	156.078	183.314	108.263	170.928	8.93933	9.55365	9.32193	7.72497	7.77764	7.54427	7.40881	8.03225	7.21829	7.74526
ASHGV40007107	0.00965936	1.56425	up	protein_coding	NM_173586	SLC22A24	RefSeq	1685	chr11	-	62885994	62911693	CTGGCACATATTGCAACTGACTGTGTCTACACCCATAATTGTCCTCTTCTTGTCCTCTTG	283238	Hs.375139	GO:0005452|GO:0005887|GO:0015347|GO:0043252|GO:0098656	solute carrier family 22 member 24	210.211	63.7309	6.92352	6.27806	251.423	246.286	333.05	77.1396	143.157	76.3288	69.9452	73.6476	40.8952	57.8379	7.05035	7.09542	7.23821	6.40932	6.82431	6.36852	6.26414	6.64307	5.86767	6.24688
ASHGV40020412	0.0421537	1.69341	up	protein_coding	NM_001143780	SLC25A39	RefSeq	1628	chr17	-	42396992	42402217	TCAGCACCTATGAGTTCGGCAAAAGCTTCTTCCAGAGGCTGAACCAGGACCGGCTTCTGG	51629	Hs.744880	GO:0005743|GO:0006783|GO:0006810|GO:0016021	solute carrier family 25 member 39	170.346	53.142	6.69604	5.93611	182.486	204.036	246.001	94.4273	124.781	49.74	48.9853	22.3858	76.132	68.4671	6.55898	6.78112	6.77124	6.73918	6.6297	5.76981	5.76249	4.94898	6.72018	6.4791
ASHGV40039751	0.0183556	2.21831	up	protein_coding	NM_001151	SLC25A4	RefSeq	4420	chr4	+	186064416	186071538	TGTCCTACCCCTTTGACACTGTTCGTCGTAGAATGATGATGCAGTCCGGCCGGAAAGGGG	291	Hs.246506	GO:0000002|GO:0005515|GO:0005634|GO:0005739|GO:0005743|GO:0005887|GO:0006091|GO:0006112|GO:0006810|GO:0008637|GO:0015207|GO:0015853|GO:0016032|GO:0043209|GO:0044281|GO:0050796|GO:0055085|GO:0060546	solute carrier family 25 (mitochondrial carrier; adenine nucleotide translocator), member 4	1012.22	301.846	9.47873	8.32927	1671.62	780.542	1105.29	731.129	772.533	375.7	474.493	106.208	326.522	226.307	9.90408	9.05016	9.11267	10.1157	9.21105	8.5824	9.01271	7.18484	8.74379	8.12262
ASHGV40055328	0.0200776	1.56677	up	protein_coding	NM_001152	SLC25A5	RefSeq	1351	chrX	+	118602362	118605359	GCTTGTCTTGTATGATGAAATCAAGAAGTACACATAAGTTATTTCCTAGGATTTTTCCCC	292	Hs.632282	GO:0005515|GO:0005634|GO:0005739|GO:0005743|GO:0005887|GO:0006112|GO:0006810|GO:0007059|GO:0008284|GO:0015207|GO:0015853|GO:0016020|GO:0016032|GO:0031625|GO:0042645|GO:0043209|GO:0044281|GO:0044822|GO:0050796|GO:0055085|GO:0070062|GO:0071817|GO:1901029	solute carrier family 25 (mitochondrial carrier; adenine nucleotide translocator), member 5	9757.67	4423.35	12.8862	12.2384	14795.7	7733.19	11667	4999.74	9592.69	4963.7	5743.5	2134.17	5451.78	3823.58	12.9984	12.6996	12.7102	13.1343	12.8884	12.1901	12.5261	11.5525	12.7834	12.1399
ASHGV40053709	0.0394982	2.01405	up	protein_coding	NM_001636	SLC25A6	RefSeq	1502	chrX	-	1505044	1511039	CCAAGAACACGCACATCGTGGTGAGCTGGATGATCGCGCAGACCGTGACGGCCGTGGCCG	293	Hs.350927	GO:0005471|GO:0005515|GO:0005634|GO:0005739|GO:0005743|GO:0005744|GO:0006112|GO:0006626|GO:0006915|GO:0015866|GO:0015867|GO:0016021|GO:0016032|GO:0019048|GO:0019058|GO:0044267|GO:0044281|GO:0046732|GO:0050796|GO:0055085	solute carrier family 25 (mitochondrial carrier; adenine nucleotide translocator), member 6	2680.53	984.209	11.0472	10.0371	2891.59	2333.05	2901.28	2721.88	2554.86	1146.44	1360.05	337.368	1241.96	835.238	10.6938	10.8397	10.5945	12.169	10.9389	10.1573	10.5241	8.9645	10.6065	9.93308
ASHGV40045094	0.00348013	2.06502	up	protein_coding	NM_001078175	SLC29A1	RefSeq	2308	chr6	+	44191240	44201888	TCAACAATGTCATGACCCTATGTGCCATGCTGCCCCTGCTGTTATTCACCTACCTCAACT	2030	Hs.25450	GO:0005337|GO:0005886|GO:0005887|GO:0006139|GO:0007595|GO:0015858|GO:0015862|GO:0016020|GO:0016323|GO:0016324|GO:0030431|GO:0055085|GO:0060079|GO:0071333|GO:0071456|GO:1901642|GO:1901642	solute carrier family 29 (equilibrative nucleoside transporter), member 1	1710.58	508.88	10.1741	9.12796	2721.51	1380.57	2599.38	729.944	1121.51	733.67	746.796	252.034	405.74	406.159	10.6047	9.99622	10.4155	10.111	9.74311	9.50992	9.65172	8.51588	9.02975	8.93252
ASHGV40007203	0.0011467	1.8258	up	protein_coding	NM_001532	SLC29A2	RefSeq	2529	chr11	-	66129991	66139291	CCCGTTTTTGCTGTTTCTCCTTCTGACCCTGCTCTTGGGTCTAATAACCCCATTTATTTG	3177	Hs.569017	GO:0005337|GO:0005730|GO:0005886|GO:0005887|GO:0006139|GO:0008283|GO:0015858|GO:0016323|GO:0031965|GO:0055085|GO:1901642|GO:1901642	solute carrier family 29 (equilibrative nucleoside transporter), member 2	654.322	200.2	8.73815	7.86962	886.072	659.535	997.662	290.379	437.963	268.277	220.574	117.595	204.044	190.513	8.97072	8.75153	8.95177	8.61785	8.39887	8.11975	7.89681	7.34296	8.09177	7.89681
ASHGV40044102	0.00887785	1.97064	up	protein_coding	NM_145176	SLC2A12	RefSeq	5599	chr6	-	134308718	134373789	GCTTCTTTCTCATTTCCATCTAGTGGGTAAGAGGTTTCTCTTCTTAAAACTACAATTTCT	154091	Hs.486508	GO:0005351|GO:0005355|GO:0005886|GO:0005887|GO:0012505|GO:0015992|GO:0035428|GO:0046323|GO:0048471|GO:0055085	solute carrier family 2 (facilitated glucose transporter), member 12	104.604	23.0404	5.84674	4.86807	145.23	102.254	165.367	71.3129	38.8589	19.954	29.3932	24.6	23.8702	17.3845	6.19714	5.62931	6.16446	6.2774	4.96537	4.44544	5.04035	5.07924	5.14816	4.62719
ASHGV40000020	0.008017	1.93004	up	protein_coding	NM_017515	SLC35F2	RefSeq	3184	chr11	-	107661716	107729914	CCAGTACACAACTCTAACCAGTGTCCAGCTTTTGGATTGCTTTGGGATTCCTGTGTTGAT	54733	Hs.524014	GO:0003674|GO:0005575|GO:0006810|GO:0008150|GO:0016021	solute carrier family 35 member F2	108.575	28.446	6.00263	5.05399	124.596	148.965	134.886	71.5437	62.8827	48.0773	39.9333	14.5114	20.2257	19.4822	5.96338	6.25249	5.86217	6.28352	5.65158	5.71977	5.4694	4.36626	4.93726	4.77729
ASHGV40050359	0.0170726	2.35951	up	protein_coding	NM_001128431	SLC39A14	RefSeq	4699	chr8	+	22224761	22280249	GCCAACTGGATTTTTGCGCTAGCTGGAGGAATGTTCTTGTATATTTCTCTGGCTGATATG	23516	Hs.491232	GO:0005385|GO:0005783|GO:0005794|GO:0005886|GO:0005886|GO:0005887|GO:0006882|GO:0015093|GO:0016021|GO:0030027|GO:0055085|GO:0071577|GO:0071577|GO:0071578|GO:1903874	solute carrier family 39 (zinc transporter), member 14	36.0973	8.30449	4.22894	2.99045	45.4719	41.8588	53.3478	22.395	17.4132	5.50864	21.0138	5	5	5	4.36935	4.15113	4.45578	4.36824	3.8002	2.78573	4.55994	2.53	2.57055	2.50603
ASHGV40023712	0.000733079	1.65291	up	protein_coding	NM_144564	SLC39A3	RefSeq	1441	chr19	-	2732522	2740074	TCAAGGTCCTCTTCCTGGTGCTGGGCTACACCGTCCTGGCCGGGATGGTCTTCCTCAAGT	29985	Hs.515046	GO:0000902|GO:0001701|GO:0005385|GO:0005886|GO:0016021|GO:0043029|GO:0048701|GO:0055085|GO:0060173|GO:0071577	solute carrier family 39 (zinc transporter), member 3	767.111	276.946	9.0706	8.34559	1049.51	811.091	946.42	442.601	585.934	356.895	357.743	191.502	234.67	243.919	9.21244	9.11752	8.86784	9.33738	8.81781	8.51502	8.60478	8.09669	8.29117	8.22028
ASHGV40019998	0.022991	1.88976	up	protein_coding	NM_152908	SLC47A2	RefSeq	2355	chr17	-	19581627	19620043	GTCTGCGGAGTTTCTGTAGGAGTTGGTTTGTCTTCGGCATGTGACACCTTGATGTCTCAG	146802	Hs.126830	GO:0005886|GO:0006855|GO:0015238|GO:0015297|GO:0016021|GO:0055085	solute carrier family 47 (multidrug and toxin extrusion), member 2	86.6037	22.6711	5.62643	4.70823	108.53	98.2238	123.209	50.2231	52.8321	31.6288	31.3499	26.4061	6.37564	17.5952	5.74954	5.56421	5.71715	5.69898	5.40229	5.10948	5.12809	5.17684	3.48434	4.6424
ASHGV40018967	0.0253866	2.734	up	protein_coding	NM_003041	SLC5A2	RefSeq	2279	chr16	+	31494438	31502091	CGCATCCGCCTCTACCTGTCTGTGCTCTCCCTTTTCCTGTACATCTTCACCAAGATCTCA	6524	Hs.709195	GO:0005362|GO:0005886|GO:0005975|GO:0006810|GO:0006814|GO:0015758|GO:0016021|GO:0031526|GO:0055085|GO:0070062	solute carrier family 5 (sodium/glucose cotransporter), member 2	16944.2	2936	13.0681	11.6171	36124.1	10694.6	29023.1	1870.84	7008.19	4559.54	3148.03	1878.77	1539.16	3554.52	14.186	13.1584	13.9738	11.6069	12.4155	12.075	11.6992	11.371	10.9032	12.0371
ASHGV40055553	0.0105626	1.76524	up	protein_coding	NM_005629	SLC6A8	RefSeq	3580	chrX	+	152953751	152962048	ATCTCTGTGGCCCTCTGTTGTGCCCTCTGCTTTGTCATCGATCTCTCCATGGTGACTGAT	6535	Hs.540696	GO:0003674|GO:0005308|GO:0005309|GO:0005328|GO:0005575|GO:0005886|GO:0005887|GO:0006600|GO:0006810|GO:0006814|GO:0006836|GO:0006936|GO:0008150|GO:0015881|GO:0016021|GO:0034641|GO:0044281|GO:1902598|GO:1902598|GO:1902598	solute carrier family 6 (neurotransmitter transporter), member 8	1295.21	474.543	9.83145	9.01159	1827.28	1313.53	1768.51	620.804	945.923	742.553	725.272	303.181	294.946	306.761	10.0337	9.91963	9.83466	9.86291	9.50633	9.52636	9.60688	8.79059	8.5979	8.53623
ASHGV40054117	0.000393236	1.57352	up	protein_coding	NM_032803	SLC7A3	RefSeq	2289	chrX	-	70145429	70150975	GTCTATTTTAACCCGTCTGCTTCTAAATGATGTCTAGCTGCTTACCAACTTTAAAAAATG	84889	Hs.175220	GO:0000064|GO:0005886|GO:0005887|GO:0006811|GO:0006865|GO:0015181|GO:0015189|GO:0015297|GO:0032006|GO:0055085|GO:0097638|GO:1903352|GO:1903401	solute carrier family 7 (cationic amino acid transporter, y+ system), member 3	90.2715	25.9531	5.6858	5.03181	108.198	108.099	129.718	51.3962	53.9461	32.1995	30.3696	18.2671	24.1284	24.8009	5.74498	5.71977	5.79849	5.73499	5.43079	5.13579	5.08425	4.66995	5.16264	5.10642
ASHGV40024227	0.00294653	1.98938	up	protein_coding	NM_014270	SLC7A9	RefSeq	1789	chr19	-	33321418	33360683	TGACCGTGTTCTCTATCCTGCTTCTTGGATCGTTCCACTTTTTGTGGCATTTTCAACCAT	11136	Hs.743345	GO:0003333|GO:0005515|GO:0005886|GO:0005886|GO:0005887|GO:0006461|GO:0006811|GO:0006865|GO:0007596|GO:0015175|GO:0015184|GO:0015297|GO:0015804|GO:0015811|GO:0016324|GO:0031526|GO:0042605|GO:0050900|GO:0055085	solute carrier family 7 (amino acid transporter light chain, bo,+ system), member 9	203.532	52.3686	6.94477	5.95245	263.433	268.712	263.923	122.384	99.2065	77.7477	71.1218	40.9222	36.409	35.6422	7.12667	7.23754	6.87881	7.17455	6.30631	6.39514	6.28595	5.78005	5.71033	5.5908
ASHGV40011138	0.00142118	2.07336	up	protein_coding	NM_001009562	SLCO1B7	RefSeq	1923	chr12	+	21168629	21243040	TTGTTTTCTTATGGGAACTGGAAGTATTTTGATGGCTTTACCACATTTCTTCATGGGATA	338821	Hs.729117	GO:0005215|GO:0005886|GO:0006810|GO:0016021	solute carrier organic anion transporter family member 1B7 (non-functional)	36.3197	6.76201	4.18138	3.1294	48.1831	51.599	48.2919	16.2422	17.2825	8.08259	7.64287	5	5.72013	7.36444	4.46615	4.49628	4.30489	3.85004	3.78951	3.1163	3.19521	2.53	3.361	3.44451
ASHGV40008862	0.000305141	2.11942	up	protein_coding	NM_007256	SLCO2B1	RefSeq	4362	chr11	+	74862031	74917445	TCCAGTTCTTCTTCAAAACAGGTTCTGTGATCTGCTTCGCCTTAGTTTTGGCTGTCCTGA	11309	Hs.7884	GO:0005886|GO:0008514|GO:0015347|GO:0016021|GO:0043252|GO:0055085	solute carrier organic anion transporter family member 2B1	162.062	38.0483	6.60661	5.52294	204.768	207.809	209.301	93.1329	95.3003	50.0597	56.4347	30.5521	25.8972	27.2978	6.73577	6.80996	6.523	6.71532	6.24902	5.77826	5.96716	5.37427	5.25558	5.23945
ASHGV40044592	0.0229459	1.69813	up	protein_coding	NM_001135575	SMIM13	RefSeq	4710	chr6	+	11094265	11138969	TCGGGCTGACTCTGCTTGTGTTCGTGGCCACGCTGCTGATCGTCCTGCTGCTGATGGTGT	221710	Hs.656600	GO:0016021	small integral membrane protein 13	244.33	82.5972	7.28365	6.51971	307.631	247.976	332.225	156.467	177.351	139.798	119.377	57.1355	42.1448	54.5304	7.36733	7.10481	7.23466	7.58537	7.1261	7.22866	7.03055	6.26103	5.91326	6.16504
ASHGV40012518	0.00733923	1.96951	up	protein_coding	NM_024058	SMIM2	RefSeq	1214	chr13	-	44717286	44735393	ATCCATTTGTATATCTGCATGTAGTCTGTCTCTGATTTAGGGTTTAGGTTCCTCTGTATT	79024	Hs.534877	GO:0005515|GO:0016021	small integral membrane protein 2	167.231	43.8513	6.61654	5.6387	221.565	213.167	226.194	81.2536	93.9759	79.9499	56.6219	30.2317	22.347	30.1057	6.85988	6.85496	6.63809	6.50005	6.22971	6.43324	5.97095	5.35787	5.06411	5.36735
ASHGV40030759	0.0250147	1.98562	up	protein_coding	NM_003098	SNTA1	RefSeq	2345	chr20	-	31995762	32031698	TTTTCTCTTCATCCTGTCTCTCTCCTCCTTACTCTTGGATAAATAAACAGCCTGTGAGCA	6640	Hs.31121	GO:0002027|GO:0003117|GO:0003779|GO:0005198|GO:0005515|GO:0005516|GO:0005622|GO:0005737|GO:0005856|GO:0006936|GO:0007528|GO:0016013|GO:0016328|GO:0017080|GO:0030054|GO:0030165|GO:0031594|GO:0042383|GO:0043234|GO:0044325|GO:0045211|GO:0050998|GO:0051117|GO:0060307|GO:0086005|GO:1902083|GO:1902305	syntrophin, alpha 1	3611.84	933.065	11.0841	10.0945	7728.18	2994.22	4697.1	810.336	1829.37	1156.25	899.088	1039.96	687.973	882.053	12.1191	11.2513	11.3204	10.2773	10.4524	10.1684	9.93747	10.5838	9.76774	10.0151
ASHGV40011428	0.0331551	1.56074	up	protein_coding	NM_003578	SOAT2	RefSeq	2073	chr12	+	53497273	53518323	TGCTGGAGTTTGACCTACTGATCTTCAGCTTCGGACAGCTGCCATTGGCGCTGGTGACCT	8435	Hs.656544	GO:0000062|GO:0005783|GO:0005789|GO:0005903|GO:0008203|GO:0010742|GO:0015485|GO:0016021|GO:0016746|GO:0030299|GO:0033344|GO:0034379|GO:0034435|GO:0034736|GO:0042632	sterol O-acyltransferase 2	29.721	7.61076	3.91616	3.27393	35.0537	39.8846	41.408	14.3301	17.9285	6.97876	8.82483	5	8.44471	8.80547	3.95114	4.0718	4.06969	3.64242	3.84575	2.96831	3.36996	2.53	3.82097	3.68042
ASHGV40044064	0.00547144	2.66988	up	protein_coding	NM_001012279	SOGA3	RefSeq	11818	chr6	-	127759550	127840500	TTTCATCATTTACCATTCATTGTAGTATTTTCAGTTTGTTTATTTTGTTCACCCTTCAAG	387104	Hs.319247	GO:0005615|GO:0010506|GO:0016021	SOGA family member 3	70.5717	10.3681	5.08862	3.67185	91.0424	76.695	132.981	30.2696	21.8706	15.1558	17.5578	5.75303	8.13554	5.23821	5.46101	5.15403	5.84031	4.85848	4.1293	4.03101	4.30039	3.21379	3.77462	3.03941
ASHGV40004889	0.000611388	2.56418	up	protein_coding	NM_052918	SORCS1	RefSeq	7462	chr10	-	108333420	108924466	GAAAGAATTTCGCTCTTGTCAAGTACATCATCCTTCATGACCACTAACTTTGTGTTTTTT	114815	Hs.591915	GO:0005515|GO:0007218|GO:0008188|GO:0016020|GO:0016021	sortilin-related VPS10 domain containing receptor 1	33.3059	5.54218	3.98287	2.62438	29.8238	42.4324	63.9136	16.8819	13.4778	7.7109	5	5	5	5	3.67798	4.17221	4.72814	3.91391	3.42213	3.05732	2.45798	2.53	2.57055	2.50603
ASHGV40033147	0.0034861	2.07635	up	protein_coding	NM_006941	SOX10	RefSeq	2882	chr22	-	38368318	38380539	TCTAGCCCCTATTAACTCTGCATTAAGCATTCCACATAATAAAATTAAAGGTTCCGGTTA	6663	Hs.376984	GO:0000978|GO:0000980|GO:0001190|GO:0001701|GO:0001755|GO:0002052|GO:0003682|GO:0003705|GO:0003713|GO:0005515|GO:0005634|GO:0005634|GO:0006357|GO:0006366|GO:0007422|GO:0008134|GO:0009653|GO:0014015|GO:0030318|GO:0031315|GO:0032808|GO:0042802|GO:0043066|GO:0045892|GO:0045944|GO:0048469|GO:0048484|GO:0048546|GO:0048589|GO:0048709|GO:0061138|GO:0090090	SRY-box 10	49.0569	9.52634	4.702	3.64795	56.9274	58.8556	74.7044	34.8974	19.8997	8.2626	12.9832	6.40335	8.60373	11.3789	4.73235	4.71661	4.96692	5.10466	3.98944	3.14769	3.87747	3.33705	3.84266	4.03486
ASHGV40003271	0.0210967	2.47721	up	protein_coding	NM_005634	SOX3	RefSeq	2074	chrX	-	139585151	139587225	GGAGGGGCTACTTTGTTTCAGGGTTTTCAAGCTTTTACTCTTAATTCCTAAATGAGATCA	6658	Hs.157429	GO:0000122|GO:0000979|GO:0001106|GO:0003677|GO:0003700|GO:0005654|GO:0006351|GO:0007417|GO:0007423|GO:0007530|GO:0009887|GO:0021854|GO:0021983|GO:0045665|GO:0048515|GO:0048666|GO:0060324	SRY-box 3	62.6657	13.4908	5.12201	3.81329	84.0009	69.0349	83.3716	47.9728	28.9482	26.3432	16.2354	14.2582	5	5.61699	5.33676	4.98367	5.13043	5.62454	4.53463	4.84362	4.19424	4.34332	2.57055	3.11474
ASHGV40009704	0.0143922	2.07817	up	protein_coding	NM_006940	SOX5	RefSeq	4333	chr12	-	23685230	24102637	TACACAGTGCCAACAAGTGGCTTGTGAATGTGTTTTGTTGTTTTGTGCTACAATTTTTAA	6660	Hs.657542	GO:0000981|GO:0001701|GO:0003700|GO:0005515|GO:0006366|GO:0021953|GO:0032332|GO:0044212|GO:0044798|GO:0045165|GO:0045892|GO:0045944|GO:0046982|GO:0048709|GO:0051216|GO:0060164|GO:0061036|GO:0071560|GO:2000741	SRY-box 5	61.4544	12.9083	4.98556	3.93025	90.658	77.0134	84.5302	31.9759	23.0945	27.4342	13.1273	7.27861	9.49914	7.20211	5.45333	5.16172	5.15146	4.9526	4.20869	4.90218	3.89255	3.47906	3.96349	3.41398
ASHGV40047591	0.011628	1.60854	up	protein_coding	NM_003112	SP4	RefSeq	5811	chr7	+	21467688	21554151	CACCCACCTCTATCCCAGTGTCTCCGTCTGAGGGTTTGTCCTGTTAATGCGGGATGAGCG	6671	Hs.88013	GO:0000981|GO:0003677|GO:0003713|GO:0005515|GO:0005634|GO:0005654|GO:0005737|GO:0006351|GO:0006357|GO:0008016|GO:0015630|GO:0045171|GO:0046872	Sp4 transcription factor	540.023	182.735	8.4222	7.73644	732.331	620.724	812.705	240.225	294.133	264.905	217.613	138.323	114.129	178.705	8.68949	8.64075	8.63372	8.3002	7.84683	8.10605	7.87759	7.59597	7.293	7.80961
ASHGV40048850	0.00630745	2.13563	up	protein_coding	NM_016512	SPAG11B	RefSeq	794	chr8	-	7308085	7321192	GGAGGCTCGAGGACCCTCATTTAGGATCTGTGTGGACTTTTTAGGGCCTAGATGGGCCAG	10407	Hs.2717	GO:0003674|GO:0005576|GO:0007283	sperm associated antigen 11B	32.8757	7.31771	4.14429	3.04962	39.3904	46.3997	34.5775	25.4439	18.5669	14.4571	6.74399	5.38748	5	5	4.14063	4.32043	3.78487	4.58093	3.89457	3.96112	3.06115	3.14928	2.57055	2.50603
ASHGV40037745	7.47279e-05	4.29447	up	protein_coding	NM_004684	SPARCL1	RefSeq	2910	chr4	-	88394481	88450655	GTTCATAATATCATGTGCACTTCAAGAAAATGGAATGCTACTCTTTTGTGGTTTACGTGT	8404	Hs.62886	GO:0005509|GO:0005578|GO:0005615|GO:0007165|GO:0070062	SPARC like 1	51.3651	5.99756	4.79858	2.6961	64.489	42.1771	82.9011	40.2652	26.9932	9.98778	5	5	5	5	4.93134	4.1629	5.12091	5.34128	4.43648	3.41595	2.45798	2.53	2.57055	2.50603
ASHGV40051759	0.00299628	1.89372	up	protein_coding	NM_001113541	SPATA31A5	RefSeq	4226	chr9	-	41321106	41327364	GTTTGCCCTGGGGTTCTTCTTCGTATTACTCCCCTACTTATCTTACTTCCGTTGTGATGA	727905	Hs.645497	GO:0007283|GO:0016021|GO:0030154	SPATA31 subfamily A, member 5	480.966	139.691	8.26698	7.34576	668.161	561.828	677.27	238.997	258.575	200.006	188.585	106.293	91.1088	112.461	8.56242	8.47839	8.34121	8.29068	7.66219	7.71825	7.69123	7.18625	6.96942	7.16364
ASHGV40042529	0.00274809	1.78086	up	protein_coding	NM_001040129	SPINK13	RefSeq	509	chr5	+	147648422	147665773	TGTTTGTGCCTCAAATGGCCACACTTTCCAGAATGAGTGTTTCTTTTGTGTTGAACAGAG	153218	Hs.483771	GO:0004867|GO:0005576|GO:0010951|GO:1902225	serine peptidase inhibitor, Kazal type 13 (putative)	42.6167	9.58299	4.48063	3.64806	53.5182	62.3625	52.6347	25.1945	19.3738	9.64918	13.7219	10.4228	7.22901	6.89199	4.636	4.81535	4.43449	4.56405	3.95326	3.36657	3.96008	3.92538	3.63265	3.35559
ASHGV40002246	0.00495488	1.53303	up	protein_coding	NM_001001325	SPINK14	RefSeq	294	chr5	+	147549295	147554961	GTCCTTTATCTTGATACATTTGGTGTTATCTTCTGTTTCAGGCCCTAGACACTGGTGGCC	408187	Hs.553815	GO:0004867|GO:0005576|GO:0010951	serine peptidase inhibitor, Kazal type 14 (putative)	103.375	31.364	5.88639	5.27001	143.34	122.464	135.784	58.7659	56.5196	42.317	42.9339	23.7241	22.933	24.9122	6.17484	5.92148	5.87047	5.96514	5.50003	5.53787	5.57231	5.0292	5.09895	5.1117
ASHGV40022523	0.0234227	1.52541	up	protein_coding	NM_001128626	SPIRE1	RefSeq	5444	chr18	-	12446510	12657912	TCAGTGAGATCTGAGCCTCGTGCCTTTCAGCTGCTTTTGTGCTACGAGTCAGCGTCCGTG	56907	Hs.515283	GO:0003779|GO:0005794|GO:0005856|GO:0005886|GO:0005938|GO:0015031|GO:0016192|GO:0030036|GO:0030659|GO:0032154|GO:0036089|GO:0040038|GO:0045010|GO:0046907|GO:0048193|GO:0048471|GO:0051295|GO:0070649	spire-type actin nucleation factor 1	121.334	41.1019	6.20425	5.59505	145.738	150.561	137.144	76.049	97.1789	60.0844	60.6566	34.8864	25.1323	24.7499	6.20317	6.27014	5.88332	6.38809	6.27654	6.0376	6.06448	5.55587	5.21342	5.1039
ASHGV40031826	0.00193101	1.62837	up	protein_coding	NM_012444	SPO11	RefSeq	1826	chr20	+	55904830	55919049	AGAAACTGTGGGATACATTTCATGTTCCTGTTTTCACTCTTGTAGATGCTGATCCACATG	23626	Hs.159737	GO:0000737|GO:0000781|GO:0001541|GO:0003677|GO:0005524|GO:0005634|GO:0007130|GO:0007131|GO:0007141|GO:0007283|GO:0007286|GO:0007292|GO:0016787|GO:0034502|GO:0048477	SPO11 meiotic protein covalently bound to DSB	91.3212	24.9273	5.67137	4.96794	122.937	102.869	133.064	46.506	51.2302	29.6511	31.0178	26.2725	21.6445	16.0506	5.94328	5.64028	5.84108	5.57306	5.35917	5.01395	5.11414	5.1698	5.02596	4.51587
ASHGV40011143	0.00282974	1.59955	up	protein_coding	NM_030572	SPX	RefSeq	638	chr12	+	21679255	21684210	ACAACCTTGGCTCTTTTCCTGGTGTTTGTTTTCCTGGGAAACTCCAGCTGCGCTCCGCAG	80763	Hs.130692	GO:0003084|GO:0005184|GO:0005184|GO:0005615|GO:0010459|GO:0030133|GO:0031765|GO:0031766|GO:0032099|GO:0035814|GO:0044539|GO:0045944|GO:0051930	spexin hormone	310.336	105.149	7.62507	6.9474	393.568	372.112	394.656	159.349	231.996	139.214	151.14	81.8455	67.211	86.3371	7.7329	7.77715	7.49765	7.61465	7.50299	7.22279	7.36068	6.79832	6.55519	6.80003
ASHGV40026567	0.00121047	1.79159	up	protein_coding	NM_000348	SRD5A2	RefSeq	2446	chr2	-	31749655	31806040	ACTTGCATTTGCATTTTTCTCACTTTGTTTCCTTGGGCTGCGAGCTTTTCACCACCATAG	6716	Hs.458345	GO:0003865|GO:0005789|GO:0006702|GO:0006706|GO:0007267|GO:0008202|GO:0008209|GO:0008584|GO:0009917|GO:0016021|GO:0018879|GO:0018894|GO:0018963|GO:0021766|GO:0021854|GO:0030154|GO:0030539|GO:0030540|GO:0031667|GO:0032354|GO:0033218|GO:0033574|GO:0042493|GO:0043025|GO:0043434|GO:0044281|GO:0047751|GO:0055114|GO:0060348|GO:0070852	steroid-5-alpha-reductase, alpha polypeptide 2 (3-oxo-5 alpha-steroid delta 4-dehydrogenase alpha 2)	203.313	57.397	6.94889	6.10765	254.064	250.161	285.017	116.615	110.708	80.2922	72.5067	50.3033	41.527	42.3558	7.06502	7.1195	7.00311	7.09836	6.45846	6.44026	6.31373	6.07271	5.89143	5.82012
ASHGV40055593	0.00511732	1.86518	up	protein_coding	NM_003140	SRY	RefSeq	887	chrY	-	2654895	2655782	GACCTACCTAGATGCTCCTTTTTACGATAACTTACAGCCCTCACTTTCTTATGTTTAGTT	6736	Hs.1992	GO:0000122|GO:0003677|GO:0003705|GO:0005516|GO:0005634|GO:0005634|GO:0005654|GO:0005737|GO:0006351|GO:0008134|GO:0008301|GO:0008584|GO:0016607|GO:0030154|GO:0030238|GO:0044798|GO:0045893|GO:0046982|GO:2000020	sex determining region Y	203.283	56.4798	6.96308	6.06376	265.324	257.037	258.078	135.337	100.637	83.754	75.017	43.7326	40.8582	39.0372	7.13992	7.16436	6.84625	7.33742	6.32742	6.50298	6.36426	5.86977	5.86608	5.71571
ASHGV40048473	0.00109159	2.10158	up	protein_coding	NM_145268	SSMEM1	RefSeq	1171	chr7	+	129847703	129856684	CTGCTTTGGTATTTTGTTATCGTATTTGTCCTGATGTTCTTCTCTAGGGCTTCTGTCTGG	136263	Hs.351816	GO:0016021	serine-rich single-pass membrane protein 1	234.91	55.2881	7.112	6.04052	307.252	289.291	349.312	101.939	126.757	72.5937	76.8163	54.0518	36.3582	36.6206	7.36596	7.35916	7.31116	6.87142	6.6523	6.29585	6.39983	6.17348	5.70727	5.62619
ASHGV40027098	0.0267512	1.52639	up	protein_coding	NM_020151	STARD7	RefSeq	3394	chr2	-	96850602	96874573	TCCAGTGCAAGATAATTCAATAACTGATGTCCCATTTCATTCAGAGCCCTTATTGCTCTT	56910	Hs.469331	GO:0005739|GO:0008289|GO:1903955	StAR related lipid transfer domain containing 7	197.311	66.2762	6.90213	6.29201	218.138	224.138	298.556	96.8516	148.872	71.7528	71.4334	34.6702	87.733	65.7915	6.83394	6.93646	7.07755	6.78357	6.87914	6.27887	6.29167	5.54717	6.91791	6.42441
ASHGV40028337	0.0379678	1.63016	up	protein_coding	NM_006374	STK25	RefSeq	2527	chr2	-	242434121	242448110	TTGTTTTTGTTCTGAGCTCCATAAGAACTGTGCTGACTTGGAAGGTGCCCTGTGCTATGT	10494	Hs.516807	GO:0000139|GO:0004672|GO:0004674|GO:0005515|GO:0005524|GO:0005737|GO:0005794|GO:0006468|GO:0006979|GO:0007163|GO:0007165|GO:0007346|GO:0023014|GO:0031098|GO:0032147|GO:0032874|GO:0036481|GO:0042542|GO:0042803|GO:0042981|GO:0046777|GO:0046872|GO:0050772|GO:0051645|GO:0051683|GO:0070062|GO:0090168	serine/threonine kinase 25	548.244	205.208	8.55863	7.85362	744.119	546.575	670.259	365.809	414.46	240.544	216.971	89.5877	264.5	214.437	8.71294	8.43289	8.3277	9.00054	8.31908	7.96896	7.87426	6.92581	8.44886	8.05019
ASHGV40051696	0.0334438	1.71019	up	protein_coding	NM_013442	STOML2	RefSeq	1431	chr9	-	35099772	35103192	AAGCAGATTTTCCTGATTCTGGCTCTAGCTTCCCTGCCAAGATTTTGGTTTTTATTTTTT	30968	Hs.3439	GO:0001772|GO:0005102|GO:0005515|GO:0005743|GO:0005758|GO:0005856|GO:0006851|GO:0006874|GO:0007005|GO:0008180|GO:0010876|GO:0010918|GO:0015629|GO:0019897|GO:0032623|GO:0034982|GO:0035710|GO:0042101|GO:0042776|GO:0045121|GO:0050852|GO:0051020|GO:0051259|GO:0090297|GO:1900210|GO:1901612|GO:1990046	stomatin like 2	2605.37	1064.38	10.9199	10.1458	3711.3	2512.79	3419.45	1542.53	1840.78	1688.47	1267.83	411.727	1196.26	757.641	11.0617	10.966	10.831	11.2793	10.4616	10.6944	10.4301	9.26304	10.5526	9.7887
ASHGV40021975	0.00909468	1.60811	up	protein_coding	NM_178509	STXBP4	RefSeq	6046	chr17	+	53046125	53241449	CGCTGGCGCTTGAATCTAAGGAACTTGTTAAATCTGTTCGTGCCTTACTTGATATGGATT	252983	Hs.35199	GO:0005515|GO:0005654|GO:0005737|GO:0006605|GO:0006974|GO:0008286|GO:0010838|GO:0015758|GO:0019905|GO:0045111|GO:0050821|GO:0061178|GO:0070062|GO:1902808	syntaxin binding protein 4	55.2359	15.3761	4.93156	4.2462	70.3262	64.5883	73.1565	30.3201	37.7884	24.0539	20.2226	7.70959	11.6659	13.2286	5.06288	4.87462	4.93442	4.86226	4.92362	4.71429	4.50203	3.54404	4.22445	4.24618
ASHGV40017280	0.00673138	1.51182	up	protein_coding	NM_014848	SV2B	RefSeq	11361	chr15	+	91643538	91844539	TAATCTCTGCAGTCTGCTGCTTCTTCCTGTTTTTTGGCAACAGTGAGTCTGCAATGATCG	9899	Hs.21754	GO:0001669|GO:0005515|GO:0005886|GO:0006836|GO:0008021|GO:0008021|GO:0016020|GO:0016021|GO:0022857|GO:0030054|GO:0030672|GO:0055085	synaptic vesicle glycoprotein 2B	221.358	73.9871	7.06005	6.46377	291.596	256.545	313.836	103.569	141.245	98.7679	101.075	65.9293	49.0341	55.1292	7.28266	7.16088	7.15149	6.89773	6.80749	6.74108	6.79767	6.47361	6.12573	6.18073
ASHGV40053970	0.00430798	1.68248	up	protein_coding	NM_006950	SYN1	RefSeq	3210	chrX	-	47431299	47479256	TTTTAGAACCCCACTCGTGGTCACTTCAGGATCTACTTCTGTTTTAGAACCTCCACATTC	6853	Hs.225936	GO:0003779|GO:0003824|GO:0005215|GO:0005515|GO:0005524|GO:0005794|GO:0005829|GO:0007268|GO:0007269|GO:0008021|GO:0008152|GO:0019901|GO:0030054|GO:0030425|GO:0030672|GO:0043195|GO:0043209|GO:0046928|GO:0048306|GO:0048786|GO:2000300	synapsin I	57.0236	14.8621	4.96376	4.21317	70.2294	69.4105	72.492	26.0923	46.8938	25.0954	16.5972	9.44557	9.99499	13.1775	5.06051	4.99259	4.91934	4.61999	5.22636	4.77729	4.22575	3.79839	4.02326	4.24115
ASHGV40020226	0.000326759	2.62404	up	protein_coding	NM_007247	SYNRG	RefSeq	8181	chr17	-	35874899	35969486	AAGGTGTGGAACATTTTCATTAAACAGCTGTTGCTGAGGCTTCTGCTTGACCTTCTGCGT	11276	Hs.594647	GO:0005515|GO:0005737|GO:0005794|GO:0006886|GO:0006897|GO:0030121	synergin, gamma	427.618	86.1593	8.07609	6.68431	446.912	297.33	726.035	222.845	444.968	96.6385	124.375	59.8841	80.7827	69.1162	7.9336	7.40473	8.4502	8.16813	8.4238	6.70892	7.08756	6.33064	6.80227	6.49214
ASHGV40009810	0.0321505	1.90016	up	protein_coding	NM_198992	SYT10	RefSeq	3286	chr12	-	33528347	33592754	CTGTGTTCATTTCTAGTTGTGCAGGTGGTTCTGTATAAACTTAAAAGGAGATTTTGAACT	341359	Hs.118703	GO:0005509|GO:0005544|GO:0005886|GO:0016021|GO:0016079|GO:0017158|GO:0019905|GO:0030054|GO:0030276|GO:0030672|GO:0042803|GO:0046982|GO:0048791	synaptotagmin 10	60.7013	14.7496	5.00153	4.07541	72.3371	96.8282	75.3526	29.6694	29.3191	29.0366	18.0097	13.8772	6.99369	5.83066	5.10948	5.54072	4.97793	4.82641	4.55309	4.98492	4.33743	4.30477	3.59203	3.15789
ASHGV40018498	0.00901323	1.86727	up	protein_coding	NM_177402	SYT2	RefSeq	7604	chr1	-	202559724	202679551	GACTCTTGTTCTTGTCTGATCTCTTGTCAAATTGTTATTTTGTAATGAACTGCGTCTCCT	127833	Hs.25422	GO:0005509|GO:0005515|GO:0005544|GO:0005886|GO:0005886|GO:0016021|GO:0016079|GO:0017158|GO:0019905|GO:0030054|GO:0030276|GO:0030672|GO:0030672|GO:0042584|GO:0043231|GO:0048488|GO:0048791|GO:1903861	synaptotagmin 2	7907.1	2733.82	12.4713	11.5704	10474.6	10552.5	11080.5	2931.64	4496.21	3769.63	3472.67	2378.12	1879.93	2168.74	12.5514	13.1372	12.6302	12.2764	11.7612	11.8105	11.8329	11.7095	11.1654	11.3334
ASHGV40048583	0.0033152	1.80707	up	protein_coding	NM_176881	TAS2R39	RefSeq	1017	chr7	+	142880511	142881528	TTCAATGCAGTTGCTCTGTTTATCTACCTGTCCAACATGTTTGACATCAACAGTCTGTGG	259285	Hs.553660	GO:0001580|GO:0005886|GO:0007186|GO:0016021|GO:0033038	taste 2 receptor member 39	55.7956	13.3126	4.89924	4.04558	75.422	66.8397	77.7237	27.656	31.3367	22.6258	16.1357	10.1174	9.90065	7.78342	5.17057	4.93022	5.02529	4.71568	4.65442	4.63011	4.18581	3.88593	4.01343	3.51264
ASHGV40048595	0.0302982	1.78611	up	protein_coding	NM_176883	TAS2R41	RefSeq	924	chr7	+	143174965	143175889	ATGCAGAACGACTTTTACTGGCCATGGCAAATTGCAGTCTACCTGTGCATATCTGTCCAT	259287	Hs.650648	GO:0001580|GO:0005886|GO:0007186|GO:0016021|GO:0033038	taste 2 receptor member 41	40.5646	9.59258	4.32831	3.49149	56.3057	52.4988	57.9761	15.5813	20.4613	14.0312	11.617	10.9555	5	6.35917	4.71456	4.52595	4.5856	3.78261	4.03285	3.91625	3.72799	3.98944	2.57055	3.25322
ASHGV40046462	0.0229703	2.11305	up	protein_coding	NM_004749	TBRG4	RefSeq	2291	chr7	-	45139698	45151346	AACGTCCTCTTGTGTATAATAAACCTTTAATTTTGGTGTTGGACCCCTGGGGCCTTCCCA	9238	Hs.231411	GO:0004672|GO:0005515|GO:0005739|GO:0006468|GO:0007050|GO:0008284|GO:0044822|GO:0045333	transforming growth factor beta regulator 4	2842.28	958.229	11.0117	9.9324	3381.47	2534.28	4517.99	1255.12	2522.56	1427.44	1072.58	238.388	1068.64	984.101	10.9225	10.9816	11.2585	10.9724	10.9237	10.4579	10.2033	8.42998	10.3931	10.1778
ASHGV40043778	0.00826637	1.64892	up	protein_coding	NM_001080508	TBX18	RefSeq	6068	chr6	-	85442215	85473954	TCATATGCATTCTGGCGACCATCACTACGGACTCTGACCTTTGAAGATATCCCTGGAATT	9096	Hs.251830	GO:0000122|GO:0000976|GO:0001106|GO:0001756|GO:0003163|GO:0003700|GO:0005634|GO:0006351|GO:0007605|GO:0009948|GO:0016331|GO:0022409|GO:0042803|GO:0046982|GO:0050679|GO:0051145|GO:0060829|GO:0072189|GO:0090103|GO:2000729	T-box 18	48.7082	12.7588	4.71148	3.98997	64.6034	56.1594	67.7001	29.5546	25.5237	15.0314	21.0249	9.61169	6.2237	11.9024	4.93393	4.63509	4.81469	4.81951	4.3542	4.01836	4.56075	3.82008	3.45541	4.09522
ASHGV40057632	0.0421696	1.95824	up	protein_coding	NM_001012979	TCEAL5	RefSeq	1166	chrX	-	102528617	102531797	ATATGTTTAATGTCTTTGGCCTTTAATTCTGATTTCTCTGATGGGAATATTGCCAGTCCT	340543	Hs.403462	GO:0005515|GO:0005634|GO:0006351|GO:0006355	transcription elongation factor A (SII)-like 5	220.354	68.0626	7.10862	6.13905	275.843	227.805	311.727	135.844	150.55	127.252	99.0583	20.4991	50.271	43.2332	7.19744	6.96572	7.14232	7.34284	6.89477	7.08875	6.76797	4.8307	6.15802	5.84982
ASHGV40054116	0.00281672	1.99371	up	protein_coding	NM_001003811	TEX11	RefSeq	3151	chrX	-	69748789	70128567	GTTTCTCTTGAGCTTTTGTTTCTGTTTGCTCAGACCCTGTTTTCATGTTGTTGAATAAAC	56159	Hs.121776	GO:0000712|GO:0000795|GO:0000801|GO:0005515|GO:0006311|GO:0007060|GO:0007130|GO:0007131|GO:0008584|GO:0009566|GO:0043066|GO:0051026	testis expressed 11	372.861	104.504	7.901	6.90555	481.63	475.402	484.624	206.326	216.325	162.872	142.382	68.6082	69.7241	78.9346	8.04781	8.20622	7.80852	8.03927	7.4032	7.44071	7.2781	6.53383	6.60285	6.67227
ASHGV40049099	0.010336	2.23818	up	protein_coding	NM_031271	TEX15	RefSeq	10155	chr8	-	30689059	30706533	GTTTCCCTCAGTCATTTGGTTTATGTTTGGTTATGGCAAGATGTTACAGCATTTATAGTT	56154	Hs.458316	GO:0007130|GO:0007140|GO:0007283|GO:0009566|GO:0010569|GO:0030539|GO:0032880|GO:0034502|GO:0048873	testis expressed 15	135.475	28.5572	6.24678	5.08445	217.649	170.247	154.208	87.6615	47.6083	37.3838	46.4997	23.7438	14.0837	21.0748	6.83041	6.47689	6.05634	6.6202	5.25005	5.35518	5.68947	5.03024	4.46203	4.88535
ASHGV40035979	0.0428414	1.55521	up	protein_coding	NM_015926	TEX264	RefSeq	1403	chr3	+	51705190	51738339	ATGAGTGACACGAGTTCTGTAAGCTTGGAAGTGAGCCCTGGCAGCCGGGAGACTTCAGCT	51368	Hs.517864	GO:0005515|GO:0070062	testis expressed 264	252.066	89.6155	7.3778	6.74069	313.043	282.527	265.166	211.564	188.027	103.942	90.8411	52.8622	110.017	90.415	7.39206	7.32231	6.88499	8.0801	7.20953	6.81251	6.64771	6.14149	7.23875	6.86299
ASHGV40005060	0.0360003	1.55456	up	protein_coding	NM_001128202	TEX36	RefSeq	924	chr10	-	127344262	127371713	CCCTTCTCCGTGCATGACAATCGGCACAGCTTGGAGAACTCTGGATGCTACCTTGACTCC	387718	Hs.148259		testis expressed 36	56.6448	16.1369	5.00195	4.36545	73.3133	65.2334	64.2202	52.8094	27.6477	15.4063	23.8222	13.6938	11.6033	16.1591	5.12932	4.89132	4.73616	5.78183	4.47111	4.05495	4.74043	4.28776	4.21848	4.5256
ASHGV40027209	0.0238425	1.65147	up	protein_coding	NM_004257	TGFBRAP1	RefSeq	5699	chr2	-	105880846	105946171	GAAACATACAAGAGTTCACCTGTCCAGGTACATAGTAATCCAAGACAGAGGTCTACTTTG	9392	Hs.446350	GO:0005160|GO:0005515|GO:0005769|GO:0006355|GO:0006886|GO:0007165|GO:0007179|GO:0008333|GO:0016020|GO:0034058|GO:0046332	transforming growth factor beta receptor associated protein 1	2892.27	1120.68	11.0184	10.2946	5214.67	2283.09	3311.22	1540.71	2111.68	1436	1097.04	515.925	1404.99	1149.46	11.5487	10.8131	10.7916	11.2778	10.6606	10.47	10.2401	9.58396	10.7775	10.4015
ASHGV40031232	0.0195865	2.80397	up	protein_coding	NM_198994	TGM6	RefSeq	2292	chr20	+	2361553	2413399	AACTCAGCCCACGACACAGACCAGAACCTGAGTGTGGACAAATACGTGGACTCCTTCGGG	343641	Hs.452039	GO:0003810|GO:0005737|GO:0018149|GO:0046872	transglutaminase 6	3391.96	651.542	10.9484	9.46098	5073	5103.7	4871.93	612.812	1298.37	1134.29	864.887	472.292	322.249	463.986	11.5057	12.0537	11.3842	9.84147	9.95711	10.1319	9.88344	9.45562	8.72385	9.11007
ASHGV40056380	0.00860106	1.55667	up	protein_coding	uc031rad.1	THRA1	UCSC_knowngene	1521	chr17	-	38249026	38250547	TCCCTCCTAGGTGCTGATGGTGCGCTTTGCTTCGTTGTTCAACGTGAAGGACCAGACAGT					204.203	65.6327	6.9346	6.29614	324.198	217.492	250.008	105.567	123.748	89.0285	84.6958	45.4348	51.1429	57.8617	7.44506	6.88901	6.793	6.92674	6.6192	6.59142	6.53859	5.92537	6.17788	6.24744
ASHGV40029558	0.00196627	3.39003	up	protein_coding	NM_001080427	THSD7B	RefSeq	5846	chr2	+	137748461	138435287	GGCGTTTCAGGTGGCGCTTTTCTCATCATGATTTTCCTAATATTTACTTCCTACCTTGTT	80731	Hs.68533	GO:0016021	thrombospondin type 1 domain containing 7B	63.1573	9.38899	5.05272	3.29142	75.718	90.1043	90.7006	32.8138	26.4498	14.3709	16.6352	5	5	5.93881	5.17709	5.42347	5.25873	4.99887	4.40543	3.95301	4.22817	2.53	2.57055	3.17537
ASHGV40031558	0.022285	1.75053	up	protein_coding	NM_080628	TLDC2	RefSeq	2108	chr20	+	35504523	35522634	TAAGTGGACTGGAAGCAACTCTTTCTTTGTGAAGGGAGACTTGGATTCACTGATGATGGG	140711	Hs.472630		TBC/LysM-associated domain containing 2	28.2774	7.16533	3.89253	3.08474	38.3952	39.779	25.4506	19.3756	18.3863	9.82672	8.76284	5	7.23708	5	4.10263	4.06709	3.2733	4.13799	3.88165	3.3923	3.361	2.53	3.63435	2.50603
ASHGV40051890	0.0261036	1.56914	up	protein_coding	NM_005077	TLE1	RefSeq	4137	chr9	-	84198597	84304450	AGAGCAGTGGTGTCTCCAATGAACTTGTTTCCTGGTTTTGCATCTTGTGAAATGTTTTTT	7088	Hs.197320	GO:0000122|GO:0001106|GO:0003682|GO:0005515|GO:0005634|GO:0005634|GO:0005654|GO:0005667|GO:0005730|GO:0005737|GO:0005829|GO:0006351|GO:0007165|GO:0007219|GO:0007275|GO:0008134|GO:0008134|GO:0009887|GO:0010628|GO:0016055|GO:0030178|GO:0042802|GO:0043124|GO:0045892|GO:2000811	transducin like enhancer of split 1	596.916	228.693	8.65721	8.00723	768.493	660.756	801.599	318.417	435.317	326.541	280.82	110.574	257.149	168.382	8.76334	8.75534	8.61141	8.76526	8.39067	8.39067	8.2566	7.24719	8.41608	7.7256
ASHGV40036659	0.0342414	2.04321	up	protein_coding	NM_004617	TM4SF4	RefSeq	1624	chr3	+	149192367	149221181	ACCTCCACGATATTTGCTGTGGTTGGATTCTTGGGAGCTGGATACTCGTTTATCATCTCA	7104	Hs.133527	GO:0005515|GO:0016021|GO:0042246	transmembrane 4 L six family member 4	149.238	40.2191	6.50224	5.4714	205.194	215.699	122.229	120.707	82.3599	55.7888	76.7427	25.6579	23.7597	19.1466	6.73931	6.87497	5.70525	7.15115	6.0405	5.92835	6.39833	5.13743	5.1417	4.75117
ASHGV40009737	0.00762459	2.90131	up	protein_coding	NM_016551	TM7SF3	RefSeq	4346	chr12	-	27124505	27167339	GTGGAGGTTGCAGTATGATGTCTATCAGTATTTTCTGCCTGAGAATGACCTCACTGAGGA	51768	Hs.438641	GO:0003674|GO:0005886|GO:0008150|GO:0016021|GO:0070062	transmembrane 7 superfamily member 3	3832.95	890.364	11.4192	9.88253	5767.33	5962.21	3286.96	1791.4	2356.87	1114.99	1557.9	879.959	445.907	453.065	11.6892	12.2953	10.7817	11.5251	10.8048	10.1067	10.7111	10.3582	9.15766	9.07902
ASHGV40031234	0.0468743	1.56577	up	protein_coding	NM_080751	TMC2	RefSeq	3169	chr20	+	2517252	2622430	CGGGCTTGTTTTGTGCGGTTCATGAACTACTGCTGGTGCTGGGACTTGGAGGCTGGATTT	117532	Hs.352626	GO:0005245|GO:0016021|GO:0032426|GO:0050910|GO:0060005|GO:0070588	transmembrane channel like 2	174.606	61.1679	6.79073	6.14386	203.308	232.816	178.258	136.544	122.105	89.3931	93.0569	44.8848	40.1986	38.3062	6.72644	6.99924	6.27588	7.35167	6.60044	6.59787	6.68574	5.90652	5.84043	5.68874
ASHGV40018770	0.023412	1.51814	up	protein_coding	NM_001105248	TMC5	RefSeq	4917	chr16	+	19422056	19510434	ATTGATCAAGCTGCAGGATATGGAGAAGAAAGCAAACCCCAGCTCACTTGTTCTGGAAAG	79838	Hs.115838	GO:0006811|GO:0016021|GO:0070062	transmembrane channel like 5	303.718	108.929	7.6348	7.03249	391.207	339.508	372.007	216.97	198.9	85.0004	142.864	82.3045	119.534	114.94	7.72431	7.62336	7.4059	8.13119	7.28922	6.52335	7.2842	6.80681	7.35407	7.19403
ASHGV40018763	0.0127425	1.98831	up	protein_coding	NM_024847	TMC7	RefSeq	4401	chr16	+	18995255	19075262	TTGTTCTGGCTGTTTTAGGGGCATGCTTTTATGCAATATACGTAGCAACTGTCTTCTCGC	79905	Hs.187377	GO:0006811|GO:0016021	transmembrane channel like 7	55.0828	12.3348	4.87957	3.88803	70.5382	72.2565	74.4462	35.7777	22.3954	22.549	17.2506	5.6471	7.87991	8.34724	5.06793	5.05617	4.96187	5.14575	4.16615	4.62468	4.27656	3.19521	3.73549	3.60823
ASHGV40027862	0.0201896	1.58052	up	protein_coding	NM_016192	TMEFF2	RefSeq	2816	chr2	-	192813771	193059659	TCTTAATCGCAGCTGTGATTGGAACAATTCAGATTGCTGTCATCTGTGTGGTGGTCCTCT	23671	Hs.144513	GO:0003674|GO:0005576|GO:0016021	transmembrane protein with EGF-like and two follistatin-like domains 2	117.641	37.9729	6.1357	5.4753	123.773	151.037	158.327	72.4873	82.5826	57.3988	55.6591	33.221	21.0993	22.4861	5.95377	6.27545	6.09817	6.3072	6.04392	5.97067	5.94728	5.49149	4.99321	4.97387
ASHGV40010551	0.0282772	1.85481	up	protein_coding	NM_181724	TMEM119	RefSeq	2701	chr12	-	108983621	108991894	CTCCTCATCCTTCTGTTGCTGCTCCTGGGGTCTGTGCCTGCTACCGACGCCCGCTCTGTG	338773	Hs.449718	GO:0001649|GO:0003674|GO:0005575|GO:0005783|GO:0008150|GO:0016021	transmembrane protein 119	3487.25	1355.32	11.3304	10.4391	5077.55	3818.38	4186.94	1617.28	2736.09	2377.11	1986.29	1021.99	608.803	782.42	11.5066	11.6292	11.1296	11.3517	11.0349	11.1562	11.0504	10.5571	9.59512	9.83679
ASHGV40024597	0.0124455	2.20291	up	protein_coding	NM_018273	TMEM143	RefSeq	2577	chr19	-	48835612	48867494	GCAATATTTATTGGTCTATCAATTTCTCCCGTCTCCTGTCCCAAAGTAATAAATCATGTT	55260	Hs.351335	GO:0002244|GO:0003674|GO:0005739|GO:0008150|GO:0016021	transmembrane protein 143	7298.56	1780.74	12.1492	11.0098	12277.4	7027.49	12212.6	1534.76	3440.46	1868.24	1773.11	1619.82	1452.51	2190.04	12.7581	12.5514	12.7841	11.2749	11.3774	10.8239	10.8834	11.1782	10.8203	11.3432
ASHGV40035107	0.0146325	2.71532	up	protein_coding	NM_001123228	TMEM14E	RefSeq	1293	chr3	-	152057486	152058779	GGTATCTGTTCTTTTGCTCATCTTACAGCACAGAGCTACTCTGAAATTATGTTAAATGAA	645843	Hs.632562	GO:0016021	transmembrane protein 14E, pseudogene	2581.67	672.944	10.7677	9.32656	4701.49	1517.32	3424.19	1115.19	2150.18	1209.96	1125.2	186.505	434.586	408.471	11.3985	10.1456	10.8366	10.776	10.6817	10.2372	10.2732	8.05997	9.12309	8.93933
ASHGV40037712	0.0221008	1.75333	up	protein_coding	NM_001080506	TMEM150C	RefSeq	1888	chr4	-	83405603	83483126	CGTATGGATGTTCCTACCTCTTGTATTTACTTTGTTTACTTCAGCTGGATTGTGGATAGT	441027	Hs.507676	GO:0005764|GO:0010506|GO:0016021	transmembrane protein 150C	80.482	20.2459	5.43885	4.62876	113.539	107.423	104.748	44.9828	31.7166	29.5888	24.9124	20.3472	16.4205	9.96054	5.82102	5.70924	5.47412	5.51751	4.67237	5.01144	4.80151	4.82025	4.66221	3.84839
ASHGV40027463	0.00114591	2.55094	up	protein_coding	NM_030923	TMEM163	RefSeq	1901	chr2	-	135213329	135476571	AGGCAAAGGGTGCCAATATTTAACTGAACATCTGGTTTCTTTTTGGAAGTTTTCTTTCAC	81615	Hs.369471	GO:0008270|GO:0030054|GO:0030285|GO:0030672|GO:0031901	transmembrane protein 163	47.9745	7.77409	4.59111	3.24008	60.1781	61.9417	75.7123	23.4216	18.6189	12.3991	9.56159	5.44677	5	6.46295	4.82182	4.80534	4.98764	4.44189	3.89885	3.72383	3.47067	3.16204	2.57055	3.2733
ASHGV40048670	0.0223047	1.72886	up	protein_coding	NM_018487	TMEM176A	RefSeq	1047	chr7	+	150497853	150502208	AAATGTTGGAAGTGAGTGGAATCTAGCCATGCCTCTCCTGATTATTAGTGCCTGGTGCTT	55365	Hs.647116	GO:0016021|GO:2001199	transmembrane protein 176A	734.821	210.704	8.74832	7.9585	761.152	563.864	1590.39	220.15	538.547	237.304	279.132	138.658	222.759	175.666	8.74928	8.48305	9.66007	8.15557	8.69365	7.9478	8.24405	7.59952	8.21591	7.78524
ASHGV40047302	0.038591	2.49582	up	protein_coding	NM_014020	TMEM176B	RefSeq	1444	chr7	-	150488375	150498448	GGGTTCTCAAGTCCATGAACAGATATTGTTGCATTTTCCACAATGCTGATTAAACATAAT	28959	Hs.647090	GO:0009887|GO:0016021|GO:0030154|GO:0031965|GO:2001199	transmembrane protein 176B	15995.6	4967.3	13.4711	12.1515	15154.4	13293.7	33892.8	7256.82	10380.2	8181.2	6693.45	1433.11	6914.41	1614.35	13.0426	13.4608	14.2046	13.6524	12.9949	12.9126	12.7289	11.0281	13.1664	10.9217
ASHGV40027846	0.000919104	1.59552	up	protein_coding	ENST00000421038	TMEM194B	GENCODE	432	chr2	-	191383842	191399083	CGTGTTGAAATCCTTGTTATTTCACTATCTCGCATTCCTTTGGTCTCAAGACTAGAGAAG	100131211	Hs.659824	GO:0005637|GO:0016021	nuclear envelope integral membrane protein 2	81.0173	22.0522	5.49247	4.81845	102.325	100.768	110.787	37.1876	54.0184	23.0518	23.8775	24.7109	21.9919	16.6291	5.65432	5.60823	5.55893	5.20858	5.43231	4.65638	4.74265	5.08469	5.04564	4.56288
ASHGV40030163	0.0391356	1.60503	up	protein_coding	NM_001303098	TMEM198	RefSeq	2430	chr2	+	220408384	220415317	GGCACTGCCGGCCCTCGTCTGCATCATGTGCTGTTTGTTTGGAGTCGTCTACTGCTTCTT	130612	Hs.446664	GO:0005886|GO:0007275|GO:0016021|GO:0016023|GO:0016055|GO:0090263	transmembrane protein 198	117.808	35.9473	6.05317	5.37056	167.209	140.534	153.342	49.1745	78.7827	58.6083	53.5996	25.4488	17.0272	25.0527	6.42224	6.15183	6.04791	5.66518	5.97867	6.00258	5.89515	5.12339	4.70986	5.12184
ASHGV40032953	0.0489996	1.71097	up	protein_coding	NM_001001663	TMEM211	RefSeq	507	chr22	-	25331207	25335314	CCAGAGTTTTATGAAATCATCATGTAGCCAACTTCAAATCCCATCTCTGCTCCTTCTTGC	255349	Hs.329040	GO:0016021	transmembrane protein 211	1144.61	405.367	9.69635	8.92153	1068.04	1809.61	1278.46	829.745	737.209	333.943	472.362	487.721	393.761	339.05	9.23822	10.4428	9.3436	10.313	9.14414	8.42024	9.00591	9.50327	8.99025	8.688
ASHGV40012078	0.00124648	1.67116	up	protein_coding	NM_001136534	TMEM233	RefSeq	1573	chr12	+	120031263	120079363	GTCTCGTGTTTTTGCCCTGCGTACCCCATCAACATCGTGGCTTTGGTCTTTTCCATCATG	387890	Hs.530965	GO:0009607|GO:0016021	transmembrane protein 233	421.663	137.435	8.08821	7.34736	545.327	483.753	594.589	212.508	272.138	189.52	176.585	110.412	109.991	100.666	8.24965	8.23598	8.13394	8.08947	7.73201	7.64842	7.59394	7.24477	7.23835	7.01134
ASHGV40028811	0.00429755	3.28379	up	protein_coding	NM_001145051	TMEM247	RefSeq	681	chr2	+	46706703	46711564	AGCACTACCTATTCTGCATTGCAGCCATTTTGCTCTGTTTGATTAAAACTTTCTGGTCAT	388946	Hs.733348	GO:0005783|GO:0016021	transmembrane protein 247	56.4906	9.04331	4.8554	3.14004	94.7014	65.2191	70.6119	29.9543	21.9662	17.5197	12.6968	5	5	5	5.52691	4.89096	4.88111	4.84105	4.13697	4.24601	3.84763	2.53	2.57055	2.50603
ASHGV40055476	0.0062838	1.56481	up	protein_coding	NM_004709	TMEM257	RefSeq	2459	chrX	+	144908927	144911370	GCATCCCCACTGACTATATTCTGTTTTGCTTTATCTGCTCAAGCACTTTCGACCATATTT	9142	Hs.106688	GO:0003674|GO:0005575|GO:0008150|GO:0016021	transmembrane protein 257	147.581	44.4249	6.40466	5.75867	197.669	159.073	228.199	75.0327	77.9334	58.7439	58.3526	35.9484	38.2786	30.8008	6.68211	6.3605	6.65331	6.36402	5.96338	6.00599	6.01323	5.59624	5.77816	5.39974
ASHGV40007152	0.00587355	1.50719	up	protein_coding	NM_001282448	TMEM262	RefSeq	526	chr11	-	64855843	64856581	AACTTCTGCATCACCTACCACTATGACCACATGAGCTTTCACTACACGGTCGTCCTGATG	100130348	Hs.712317	GO:0016021	transmembrane protein 262	218.883	70.7178	7.015	6.42314	262.112	274.108	329.628	92.5793	135.987	91.1911	77.9084	68.4997	45.6956	70.2945	7.11759	7.27183	7.22515	6.70784	6.7526	6.62795	6.41971	6.53041	6.02244	6.51519
ASHGV40053889	0.000146926	2.76498	up	protein_coding	NM_031442	TMEM47	RefSeq	4068	chrX	-	34645180	34675405	CTGTTTATCACTCCAGTGATTTTGAGTTTGCAGTTTCACAATCAGTTCTTCATTTCATGA	83604	Hs.8769	GO:0003674|GO:0005886|GO:0005911|GO:0008150|GO:0016021	transmembrane protein 47	36.8957	5.57262	4.17229	2.70502	51.5275	49.5487	50.972	13.7346	18.6956	6.10251	6.7606	5	5	5	4.57576	4.42936	4.38298	3.56873	3.90462	2.855	3.06353	2.53	2.57055	2.50603
ASHGV40011602	0.0101007	3.26916	up	protein_coding	NM_014254	TMEM5	RefSeq	1963	chr12	+	64173582	64203338	GAAATTTACTAATATTTTAGAAAGCTCATTTTTAATGAATAATAAAAGTTAATTATCTTT	10329	Hs.216386	GO:0000139|GO:0005794|GO:0005887|GO:0035269	transmembrane protein 5	81.6716	11.0018	5.30771	3.59879	167.48	46.4145	119.92	42.223	32.3207	21.1669	16.0733	5	6.15571	6.61325	6.42492	4.32107	5.67809	5.41495	4.69949	4.5351	4.18077	2.53	3.44415	3.30391
ASHGV40003164	0.00822287	1.7746	up	protein_coding	NM_152487	TMEM56	RefSeq	6836	chr1	+	95582893	95663161	TGAATCAGCGGTGGTTCTTTGAAGCTCTGAAGTATCCCAAGTTTTCTAAAGCTATCGTTA	148534	Hs.483512	GO:0003674|GO:0005575|GO:0008150|GO:0016021	transmembrane protein 56	28.0419	6.85383	3.84051	3.01302	39.241	39.8068	27.58	14.5177	19.0641	9.19043	8.37606	6.70267	5	5	4.13401	4.06824	3.40482	3.66362	3.93186	3.29638	3.30577	3.38637	2.57055	2.50603
ASHGV40045090	0.0266151	1.52007	up	protein_coding	NM_018426	TMEM63B	RefSeq	3215	chr6	+	44095375	44123256	CCTCTTCTTCCGCTGGCTCTTTGATAAGAAATTCTTGGCTGAGGCAGCTATTCGGTTTGA	55362	Hs.414473	GO:0000166|GO:0006811|GO:0016021	transmembrane protein 63B	186.129	62.7662	6.87927	6.27514	188.422	270.371	203.388	151.473	116.992	69.3038	70.2815	68.518	52.0253	53.7026	6.60745	7.24825	6.48082	7.5242	6.53565	6.23032	6.27093	6.53077	6.20054	6.14312
ASHGV40056427	0.00679828	1.77193	up	protein_coding	NM_001081976	TMIGD3	RefSeq	1213	chr1	-	112025969	112106625	TGAAAGTTTGCTTCCTTCCAGTCATGTGGCTCTTCATTCTACTCTCCTTGGCTCTCATTT	57413		GO:0016021	transmembrane and immunoglobulin domain containing 3	601.015	193.456	8.64479	7.81947	749.882	761.811	836.47	324.661	332.249	272.018	255.992	172.667	126.889	139.716	8.72743	9.00928	8.67166	8.80196	8.0136	8.1387	8.11572	7.94175	7.44071	7.46045
ASHGV40054263	0.00740593	2.17283	up	protein_coding	NM_021992	TMSB15A	RefSeq	666	chrX	-	101768609	101771699	TCCATTGCTTCATAATCTTCATGAAGTTGCATGCTTTTGCAGCTTTTCACAGTTTATTTG	11013	Hs.56145	GO:0003785|GO:0005737|GO:0005856|GO:0007015|GO:0042989	thymosin beta 15a	33.8298	7.30408	4.06782	2.94824	45.9931	38.9263	51.8696	19.2514	13.1084	11.5363	9.98408	5	5	5	4.38683	4.03077	4.41044	4.12907	3.382	3.61379	3.52084	2.53	2.57055	2.50603
ASHGV40015858	0.000182405	2.02347	up	protein_coding	NM_207381	TNFAIP8L3	RefSeq	2274	chr15	-	51348798	51397473	TGGCTTTTCAGTCATTTTGTGCTGTTTTCTCTGGTTCATTAATAAATTGAAACTGCCCTC	388121	Hs.306343	GO:0005737|GO:0005737	TNF alpha induced protein 8 like 3	171.231	39.5811	6.62827	5.61144	226.19	215.972	242.753	74.1496	97.0886	50.3547	49.9793	36.6742	29.1918	31.7055	6.89328	6.87725	6.75107	6.34457	6.2752	5.7881	5.79184	5.62466	5.41767	5.43495
ASHGV40025365	0.0192093	1.60429	up	protein_coding	NM_001243	TNFRSF8	RefSeq	3706	chr1	+	12123433	12204264	TGCTCTTCTGGGTGATCCTGGTGTTGGTTGTGGTGGTCGGCTCCAGCGCCTTCCTCCTGT	943	Hs.1314	GO:0004888|GO:0005737|GO:0005886|GO:0007165|GO:0008285|GO:0016021|GO:0042535|GO:0043065|GO:0045556|GO:0070062|GO:0071260	tumor necrosis factor receptor superfamily member 8	990.502	391.513	9.43973	8.75779	1306.45	1170.55	1232.83	465.363	777.322	627.542	537.279	280.583	210.928	301.232	9.53312	9.73548	9.28778	9.42302	9.21924	9.29178	9.17954	8.67337	8.13394	8.51032
ASHGV40028043	0.0167214	1.9655	up	protein_coding	NM_003284	TNP1	RefSeq	415	chr2	-	217724181	217724782	TGAGGAATGTATATGTTGGCTGTTTTTCCCCAACATCTCAATAAAACTTTGAAAGCAGAA	7141	Hs.3017	GO:0000012|GO:0000786|GO:0001673|GO:0003677|GO:0005515|GO:0006337|GO:0006338|GO:0006342|GO:0007275|GO:0007286|GO:0007289|GO:0007290|GO:0019953|GO:0030317|GO:0035042|GO:0045892	transition protein 1	212.968	58.8709	7.10536	6.13046	232.683	235.301	240.314	148.561	207.982	35.3668	43.3078	77.2376	69.2727	69.1695	6.93498	7.01737	6.73492	7.49131	7.3482	5.27406	5.58386	6.7068	6.59411	6.49347
ASHGV40046243	0.00966012	1.92104	up	protein_coding	NM_019059	TOMM7	RefSeq	796	chr7	-	22852250	22862471	CGCATCTGTAGCAGAGTGGAACTTGTACTAACTTATGATAGAATGTATCAGAATAAATGT	54543	Hs.112318	GO:0005515|GO:0005739|GO:0005742|GO:0005742|GO:0006626|GO:0008320|GO:0016021|GO:0030150|GO:0031647|GO:0044267|GO:0098779|GO:1903955	translocase of outer mitochondrial membrane 7 homolog (yeast)	38269.9	13573.2	14.8615	13.9196	46891.1	30457.6	49236.5	31104.8	33659.4	14347.7	16490.1	9421.11	16771.8	10835.3	14.5416	14.6013	14.7305	15.6896	14.7446	13.7347	14.0126	13.5673	14.5901	13.6935
ASHGV40015502	0.024966	1.62141	up	protein_coding	NM_003300	TRAF3	RefSeq	7654	chr14	+	103243815	103377837	AAGACCCTGTCCCTTTACAGCCAGCCTTTCTACACTGGTTACTTTGGCTATAAGATGTGT	7187	Hs.510528	GO:0001817|GO:0002224|GO:0002224|GO:0002756|GO:0004842|GO:0004871|GO:0005164|GO:0005515|GO:0005739|GO:0005768|GO:0005829|GO:0006915|GO:0007165|GO:0008063|GO:0008270|GO:0009898|GO:0016567|GO:0016874|GO:0019901|GO:0019903|GO:0030162|GO:0031625|GO:0031996|GO:0032088|GO:0032480|GO:0032648|GO:0033209|GO:0034138|GO:0034142|GO:0035631|GO:0035666|GO:0042981|GO:0045087|GO:0050688	TNF receptor associated factor 3	1401.07	539.282	9.98325	9.28601	1756.2	1940.97	1591.32	858.023	858.815	744.303	681.255	456.524	410.847	403.482	9.97455	10.5526	9.66227	10.3673	9.35956	9.53106	9.521	9.40907	9.04536	8.92354
ASHGV40050028	0.0162733	1.54409	up	protein_coding	NM_001160372	TRAPPC9	RefSeq	4305	chr8	-	140742585	141467861	GGCCCTCCTCTTCCTCTACACGGGAGACTTCTTCCTCCACATCCGGTTCCACGAGGACAG	83696	Hs.654911	GO:0005783|GO:0005794|GO:0030154	trafficking protein particle complex 9	1599.59	612.234	10.1191	9.49232	2009.54	2047.91	2254.32	683.708	1002.48	689.109	647.416	669.341	475.661	579.642	10.1603	10.64	10.2019	10.0067	9.58641	9.42023	9.43986	9.94062	9.23755	9.42334
ASHGV40001667	0.0138664	1.50518	up	protein_coding	NM_003301	TRHR	RefSeq	1415	chr8	+	110099652	110131812	AAGGAAGCAGGTCACCAAGATGCTGGCAGTGGTTGTAATTCTGTTTGCCCTTTTATGGAT	7201	Hs.3022	GO:0004997|GO:0005886|GO:0005887|GO:0007186	thyrotropin-releasing hormone receptor	132.256	41.5639	6.24959	5.65965	157.979	168	195.87	69.9318	69.4992	55.5496	51.9413	43.5196	30.8936	25.9157	6.33473	6.45398	6.42345	6.24558	5.79021	5.92243	5.8515	5.86389	5.49206	5.1684
ASHGV40008020	0.000278125	1.83713	up	protein_coding	NM_021616	TRIM34	RefSeq	2330	chr11	+	5646206	5665625	ACCCACCCTGGCTTTTCTTCACCTCTTCAACCAGGAGCCGAGATTTCTGTTGCTCTGAAG	53840		GO:0003674|GO:0005737|GO:0005829|GO:0008270|GO:0019221|GO:0051091|GO:0051607|GO:0060333|GO:0070206	tripartite motif containing 34	343.481	101.367	7.81284	6.93538	430.704	423.602	419.997	216.592	226.512	124.758	127.544	89.8778	81.4823	83.1736	7.87635	8.00289	7.58773	8.12831	7.4689	7.06003	7.12319	6.9305	6.81455	6.74866
ASHGV40044827	0.0340475	1.70667	up	protein_coding	NM_001286633	TRIM40	RefSeq	2092	chr6	+	30103884	30116512	TGATGAGCTATTTCTGAAACTCGTGCAGAATTGTGGTTTGTGTGGTCTATGTCACGGCAC	135644	Hs.509439	GO:0005515|GO:0008270|GO:0008385|GO:0030308|GO:0032088|GO:0042177|GO:0045116|GO:1900181|GO:1901223	tripartite motif containing 40	102.989	29.7551	5.87276	5.10158	143.399	132.164	123.71	51.3643	64.3073	47.9842	35.8834	22.8386	10.3467	31.7226	6.17525	6.04691	5.72427	5.73368	5.68368	5.71729	5.31419	4.97654	4.06453	5.43533
ASHGV40050760	0.0162742	1.62561	up	protein_coding	NM_184085	TRIM55	RefSeq	2771	chr8	+	67039277	67087718	AGTGGTCACTATGCTTTTGTCTCTCATAGGCACTGACTTTTTGTTATTATATTATGGTAG	84675	Hs.85524	GO:0004871|GO:0005515|GO:0005634|GO:0005737|GO:0005874|GO:0007165|GO:0008270|GO:0042802	tripartite motif containing 55	99.7493	26.9339	5.76081	5.05982	136.467	126.452	142.981	48.5684	44.2791	30.0475	35.6016	20.3899	31.0939	17.5366	6.09701	5.96995	5.94407	5.64615	5.14686	5.0342	5.30193	4.82291	5.50211	4.63796
ASHGV40006634	0.00702812	1.5804	up	protein_coding	NM_014818	TRIM66	RefSeq	9753	chr11	-	8633583	8680383	AGTGCTCTTCTTTGCCATTTGCATCTACAGCATTTATTTGGGAGCCGTAGTACATCCACT	9866	Hs.130836	GO:0005654|GO:0008270|GO:0016235	tripartite motif containing 66	146.821	46.73	6.49361	5.83332	141.837	214.084	159.757	90.7164	127.713	62.2945	59.5294	40.5821	37.5594	33.6848	6.15629	6.86246	6.11198	6.67352	6.66377	6.08667	6.04143	5.76752	5.75295	5.51803
ASHGV40041300	0.00532856	2.26096	up	protein_coding	NM_203293	TRIM7	RefSeq	2978	chr5	-	180620923	180632293	AAGTCTGGAATGTTTCTCTCAAGACCTTTGTCTTAAAAGGGATGCTGAAGAAGTTCAAAG	81786	Hs.487412	GO:0005515|GO:0005634|GO:0005737|GO:0008270	tripartite motif containing 7	51.9616	9.96865	4.75643	3.57949	81.0641	52.0427	74.1371	26.4091	26.1551	13.8684	13.4595	5	8.46853	9.04687	5.28563	4.51076	4.95467	4.64093	4.39014	3.89766	3.9299	2.53	3.82339	3.7165
ASHGV40030504	0.000607128	1.57014	up	protein_coding	NM_015939	TRMT6	RefSeq	2353	chr20	-	5918478	5931204	AACAGCATGTTTTGGATTTCCCAAATCTTTTCTCAGTGGTCTTTATGAATTCCCTCTCAA	51605	Hs.128791	GO:0005634|GO:0030488|GO:0031515|GO:0044822	tRNA methyltransferase 6	103.901	29.7332	5.87547	5.22458	134.554	115.926	152.943	50.933	65.1517	30.0261	38.6772	23.0908	28.3705	28.5016	6.07746	5.83365	6.04511	5.71963	5.7015	5.03298	5.42371	4.99235	5.3795	5.29435
ASHGV40049803	0.00424194	1.64831	up	protein_coding	NM_001282902	TRPS1	RefSeq	9514	chr8	-	116420723	116680239	AGAGCCTGCCTTATCCAACATGAAATTCCCTTCTTTTGTTATTCTTTCTTTTGATGAGTA	7227	Hs.657018	GO:0000122|GO:0001501|GO:0002062|GO:0003700|GO:0005515|GO:0005634|GO:0005654|GO:0006366|GO:0006607|GO:0007178|GO:0008270|GO:0031063|GO:0032330|GO:0043565|GO:1902043	trichorhinophalangeal syndrome I	260.676	77.1944	7.26518	6.54418	383.898	295.493	370.174	111.06	142.753	95.2684	103.561	66.4664	60.9048	59.7712	7.69623	7.39517	7.39821	7.01499	6.82129	6.68882	6.83356	6.48594	6.41953	6.29308
ASHGV40021362	0.00137937	1.63753	up	protein_coding	NM_016113	TRPV2	RefSeq	2829	chr17	+	16318855	16340317	ATCTCTGTCCTGGAGATGGAGAATGGCTATTGGTGGTGCAGGAAGAAGCAGCGGGCAGGT	51393	Hs.279746	GO:0005216|GO:0005261|GO:0005262|GO:0005886|GO:0005886|GO:0005887|GO:0006810|GO:0007600|GO:0009266|GO:0009408|GO:0009986|GO:0015075|GO:0032584|GO:0034220|GO:0042470|GO:0044295|GO:0044297|GO:0045773|GO:0055085|GO:0070588|GO:0090280	transient receptor potential cation channel, subfamily V, member 2	1043.01	394.8	9.57525	8.86373	1214.33	1002.28	1397.93	715.87	884.658	493.656	382.91	277.488	398.159	421.788	9.43034	9.48355	9.47905	10.0829	9.40038	8.97072	8.69778	8.66031	9.00446	8.98539
ASHGV40012527	0.0495301	2.32339	up	protein_coding	NM_183422	TSC22D1	RefSeq	6196	chr13	-	45006278	45150701	GCTGCCTATGCCCCCGCAGAACTGGCTGCTGCGTGTGAACTGAACAGACGGAGAAGATGT	8848	Hs.436383	GO:0003700|GO:0005515|GO:0005634|GO:0005737|GO:0006355|GO:0006366|GO:0008284|GO:0043065|GO:0043066	TSC22 domain family member 1	828.174	218.223	9.06492	7.84869	1322.02	1384.52	482.863	523.31	428.161	277.273	421.479	118.587	174.053	99.7224	9.55088	10.0019	7.80162	9.60439	8.36578	8.16958	8.83598	7.35656	7.88312	6.99819
ASHGV40022223	0.0221469	2.19895	up	protein_coding	NM_207346	TSEN54	RefSeq	1970	chr17	+	73512608	73520820	ATGGTGACATCTCCTTCTACAGCTTCAGGGACTTCACGTTGCCCCAGGATGTGGGGCACT	283989	Hs.378501	GO:0000213|GO:0000214|GO:0000379|GO:0005515|GO:0005730|GO:0006388|GO:0006397|GO:0090501|GO:0090502	tRNA splicing endonuclease subunit 54	919.645	289.626	9.40152	8.2647	1011.58	975.895	1156.52	731.189	723.038	290.737	256.314	96.291	409.916	394.873	9.15529	9.43735	9.18472	10.1168	9.11342	8.23525	8.118	7.03796	9.044	8.88831
ASHGV40011211	0.0223164	1.75868	up	protein_coding	NM_001080509	TSPAN11	RefSeq	5562	chr12	+	31079837	31149537	GACGACTGGCTGATCATCTACTTGAAGTATTTACTCTTTGTCTTCAACTTCTTCTTCTGG	441631	Hs.505141	GO:0016021	tetraspanin 11	112.483	29.9843	5.93577	5.12127	160.787	127.308	169.958	48.9459	55.4178	34.879	57.379	20.8651	18.3044	18.494	6.36124	5.9838	6.20472	5.65825	5.47083	5.2531	5.98858	4.85424	4.80329	4.70715
ASHGV40048452	0.0205043	1.90448	up	protein_coding	NM_178562	TSPAN33	RefSeq	2937	chr7	+	128784711	128809535	TTGACAAGTTGGTCAACTGGATACACAGCAACCTATTCTTACTTGGTGGTGTGGCTCTAG	340348	Hs.27267	GO:0005886|GO:0009986|GO:0016021|GO:0019899|GO:0051604|GO:0090002|GO:0097197	tetraspanin 33	55.3197	13.0387	4.93765	4.00825	56.9986	74.3374	71.8678	49.2568	24.1381	19.4033	18.0821	5.76978	8.11499	13.8231	4.73457	5.1037	4.90546	5.6688	4.27571	4.40374	4.34225	3.21722	3.77044	4.30761
ASHGV40049675	0.00393204	2.1028	up	protein_coding	NM_033512	TSPYL5	RefSeq	4478	chr8	-	98285713	98290176	TTTCATCAAGATCTGCGCCATGCCGTGTCACTATCAAGCCATTAAGTTTTGTCTGGGTTG	85453	Hs.173094	GO:0005515|GO:0005634|GO:0006334|GO:0008284|GO:0008284|GO:0031398|GO:0040008|GO:0051897|GO:0071480	TSPY-like 5	41.2365	8.67609	4.48267	3.41036	48.463	54.3766	51.7586	30.7274	20.8569	12.1368	10.4362	5	8.70729	7.10012	4.47665	4.58295	4.40613	4.88438	4.06325	3.69122	3.57829	2.53	3.85693	3.39536
ASHGV40026751	0.000894284	1.65247	up	protein_coding	NM_001003937	TSPYL6	RefSeq	3095	chr2	-	54480314	54483409	TGTAAAGGTGTATGAGGTCAGATCCTTCGGCCAAGTGGTGTCTTTTTCCACTCTAATCAT	388951	Hs.620508	GO:0005634|GO:0006334	TSPY-like 6	154.084	45.7644	6.53809	5.81347	169.353	188.726	223.406	99.3794	89.5559	59.04	54.8305	44.1793	32.0596	38.7127	6.44	6.64605	6.61649	6.82919	6.15874	6.0129	5.92537	5.88332	5.54259	5.70316
ASHGV40033237	0.0119583	1.79824	up	protein_coding	NM_015140	TTLL12	RefSeq	3421	chr22	-	43562627	43583137	TTGTTCCTGGCATGGAGAATTTGTTCCTGGCTGCTGTGTTTCCAGGGGGTGCTGGGGGAA	23170	Hs.517670	GO:0006464	tubulin tyrosine ligase like 12	1158.41	426.945	9.7062	8.85961	1483.54	1389.2	1356.27	625.86	937.195	714.467	605.092	294.551	270.384	250.229	9.73213	10.0059	9.43091	9.87185	9.49016	9.46652	9.34855	8.74848	8.4775	8.25702
ASHGV40017800	0.0187189	1.67472	up	protein_coding	NM_003321	TUFM	RefSeq	2089	chr16	-	28853731	28857729	AGAAGAATATCAAATGGGGTTGAGTGTGCAGATCTCTGCTCAGCTTCCCTTGCGTTTAAG	7284	Hs.12084	GO:0003746|GO:0003924|GO:0005515|GO:0005525|GO:0005739|GO:0006414|GO:0006996|GO:0016020|GO:0032543|GO:0042645|GO:0044822|GO:0070062|GO:0070125|GO:0070125	Tu translation elongation factor, mitochondrial	4852.67	1954.75	11.809	11.0651	7590.84	4398.3	6252.99	2100.18	3921.06	1784.54	1804.38	980.985	2005.06	3198.79	12.0896	11.8373	11.7632	11.794	11.5609	10.7642	10.9125	10.504	11.261	11.8838
ASHGV40016075	0.0283442	1.76906	up	protein_coding	NM_018003	UACA	RefSeq	6873	chr15	-	70946892	71055850	GTATCTGTTTTATCTTGCTGGTGCTGAACATTCTTTGTGCAACTCCATGGTCTTTCTGGG	55075	Hs.108049	GO:0003674|GO:0005515|GO:0005576|GO:0005634|GO:0005654|GO:0005737|GO:0005739|GO:0005856|GO:0008150|GO:0070062|GO:0097190|GO:1901222	uveal autoantigen with coiled-coil domains and ankyrin repeats	216.358	67.4466	7.06031	6.23733	268.079	235.952	302.883	109.884	164.993	101.551	93.5241	24.858	63.9483	53.3513	7.15561	7.02221	7.09897	6.99819	7.02656	6.77897	6.69311	5.0931	6.48594	6.13551
ASHGV40053670	0.0154658	1.59057	up	protein_coding	NM_207309	UAP1L1	RefSeq	3401	chr9	+	139971952	139978990	TGGACAACATCCTGGTGCGGCTGGCGGACCCTGTCTTCATCGGCTTCTGTGTGTTGCAGG	91373	Hs.142076	GO:0003977|GO:0005829|GO:0006048	UDP-N-acetylglucosamine pyrophosphorylase 1 like 1	606.714	225.788	8.72909	8.05955	687.156	846.215	664.24	389.73	446.227	285.685	312.9	195.929	161.414	173.011	8.60351	9.19179	8.31443	9.10828	8.42744	8.20856	8.41194	8.13394	7.78013	7.76318
[truncated: 28 more rows]

## Sheet: downregulated mRNA-aMMD vs con
ProbeName	P-value	Fold Change	Regulation	type	seqname	GeneSymbol	source	RNAlength	chrom	strand	txStart	txEnd	Sequence	EntrezID	Unigene	GOaccession	description	group-MMD(raw)	group-control(raw)	group-MMD(normalized)	group-control(normalized)	[M1, MMD](raw)	[M2, MMD](raw)	[M3, MMD](raw)	[M4, MMD](raw)	[M5, MMD](raw)	[C1, control](raw)	[C2, control](raw)	[C3, control](raw)	[C4, control](raw)	[C5, control](raw)	[M1, MMD](normalized)	[M2, MMD](normalized)	[M3, MMD](normalized)	[M4, MMD](normalized)	[M5, MMD](normalized)	[C1, control](normalized)	[C2, control](normalized)	[C3, control](normalized)	[C4, control](normalized)	[C5, control](normalized)
[truncated: 1,477 more rows]
